# Supplementary material for: Whole genome comparison of a large collection of mycobacteriophages reveals a continuum of phage genetic diversity
Source: eLife. 2015 Apr 28;4:e06416. doi: 10.7554/eLife.06416 (PMC4408529; doi:10.7554/eLife.06416)
Supplement: Figure 2—source data 1. — DOI: http://dx.doi.org/10.7554/eLife.06416.005 [file elife-06416-fig2-data1.fasta]

>Abrogate Complete Sequence, 52530 bp including 10 bp 3' overhang (CGGATGGTAA), Cluster A1
TGCGGCTGCCAGATCGTGTACGGGTTTGGAAGTCGACGGAGGGAACAGCG
CGGGCCTAGAAGGCCCCGTAATGCCCCCTGAGAGCCCCGTAGACGGACGA
ACGGTGCGGATCGATAGATGGCACCGGAGACAAGCGAAGACGGCCGCAGA
GCCGTCGCCGGCTGACGCCCGCGTAGGAAGATACTCATGTGAAGTGCGTC
ACATTCTACGGGTGAAACGCGAAAGTGGAAGGTTCCTTACCTATGGAGGG
GTAAGGGAGCGAGCTCCAGCGAGCGACCGCACCCCGACATAGGTTCTTGT
CGGGGTAGTCGAACGGAGAGAGACTACCCCTTTTAGCGACCTCCGGTCGC
CCAGGTAGGTACCGAACGATGAGTGAGGTACCAGACCGTACAGGCCGGGG
TTTATCCCCCGGCCGATACAGCATGGTCGTTTTGGGTAGGTACGTTACGT
AAGCATCACTCACCAACAGAACCAGTGGTTACGTAACCGGGTACGTTACG
TACGACTAGATACGTAACAGAACCACTAAACCCGTGGCCGCCCGGAAGGC
GGCCCGCAGCGGGTTACGTTTGTCAGGTATGTCACCTTGACACGTAACAG
ATCGAGATTTCTGCCGGACTCTGTGGGTCCGGTAGCGCCCCTGGCGGCTA
GCTACCGCGCGAGGGGCCTCTAACCATCCACAGAATGGAGCTCCGCATGG
AGAAGAAGTGTTCTTTCGAAGGCTGTCCCAAGCCAGTACGCACTCGAGGC
TGGTGCAACGGTCACTACCTGCAGCAGTGGTCAGGTAAGCCGATGATGCC
TCTCAAGAACGTCCACCCTGAAACCTGCACCCTCGACTTCTGCGACCGAC
CCTATCGGTCGAACGGGCTGTGCGAAGGCCACTACTACCAGGCGCGTCGT
GGGCGGCCGCTCAAGCCGCTACGTATCACCAGGCATCACCAGCCAGTACC
TCCTTGCACGGTGGTCGGCTGCGATATCGAGGCCGTGTCTCACGATCGAC
CGATGTGCGCGAAGCATGAGATGCGGGTCATCAGGCACGGGGACCCGAAC
ACTCTCAAGTGGAACATCCGAAAGGGCGCGGACAACCCTAACTGGGGAGG
CGACTCTGTCGGATACGGAGCTGTTCACGAGCGCCTGCGTAATTACCGAG
GTCCTGCGTCGGCGCATCTATGTGTCGACTGTGATGGTCCGGCTGCGCAC
TGGGCGTACGACTACGAGTGCCCAGACGAGAGAGACTCACCGTCCGGCCC
CTACTCGACGAGCATGGATCACTACCGGCCTATGTGCGCCACCTGCCACA
AGAGGTTCGATAACTTCAAGTCAGGGAGGCTCAGTGCCGTGGGGTGACAG
CCGTCCGGAGATGCCTCCGGGATGGGACAAGGTCCGCGCATCTGTATTAC
AGCGGTCGGACATCTGTTACGTCTGCGGCCGTCGCGGAGCCGACGAGGTT
GACCATGTCAAGCCGAGACATCAGGGCGGCGGTGAGGGCGGGAATCTCCG
CCCCATCCACTCATCGCCCTGCCACGCGCGGAAGTCCGCGATGGAAGGCG
TCGCTCAGCGTGCGAAGCTGCGCGCGATGAAGAAGCGGCCACCGCCCCGA
CACCCGGGGCGTAGAAGCAACTAGGAGGGACCAGGCGTCCCCGAGCCCAG
GAGGCGTCATGCCGGGTCCGATCCCGAAGAGGTCCGACGAACGAGTTCGC
CGGAACACGACGGAGTACGGAGAGGTCACTACTCTCCCAGTCTCCGGACC
CGTGAAGTCCCCTCCGCTCGGTCTCACCGATCCTCACCCGATCGTCCGAG
ACCTCTACAACTCTCTAGCCGAGTCGGCGCAAGCCGCGCTCTATCAGCCA
AGTGACTGGTCCTATGCGCGATTTACTCTCCATTTCGCGGACCAGCTCCT
GAAATCCTCCAAGCCCTCGTCGCAGATGCTAGTAGCCGTCAATCAGATGC
TGTCATCTCTTCTGGTCTCAGAAGGTGACAGGCGACGGGTTCGGATCGAG
GTGGAGCGGGCGAAGTCAGACGGCCCGGATGCGTCGGTGACGACGATGGG
CGAGCTGTTCGAGCGCGCTCTCCGTAAGCCGAAGTCGAGCTAGAGACCGG
CGTCCAGATCGTAGATCTGGCGCGCCCCGAGGCCCCGGCTATGCCGGAGC
CGACCGCAGTCCCCGGCGGGGTTGAGCGCTCCCCTTCCGGTGCTCCCCCG
CTGGGGCTGCCACCAGCCTTGACACGTAACCGCGTGTCACGAACTGCCGT
CGAAAGGAAAAAGCATGGCAGTGACTGTTTACGACCGCAACGGTCAAGAA
TGGGTGTTCCATCAGGGACATAAGGTCGAGACTGATCCCGACACTCAGTC
TCCGCTGCTGATTCTCAGTAATCAGGGCGAGGTTGTAGGCGGATTCAACG
CCCAGTCGTGGACCCACTTTCGCGCCCCCATGCAGATCCCGGTTCGGATC
GGAGACATCACACTCCGGAAAGACGGCAGCATGAAGGTCGCGGTGATCGT
GGGGGATTCCTACGAGCCCACCGGACACATCACCTTCTCGGCTGAAGAAG
TTGCGGAGAAGGGCCTGGTCGTATGACCGGCCTCCCAACCCCCTAGACCC
GGGCGCAACGTCCCGACTGAGGCGGTCCGCCGTGACGACGGCGGTATTGG
TGCTCAGGAACCGTTGCAAACCCCGCCTAAGCGTCTCTCAGCCTCGCGCA
GCTGTTACGCCGCCTCTGGGCGGACCAAGTGCTGACCCGGCCCAGCATGG
CCGGTGTAGGCGCTTTCCGCCCGAAGGGTTACAAGAAACGCTGAGGCCCA
GCGTTGAGTCTCCCTTCGGGCCTCTACTTGCCAGGCAGGCGAGACCAGCC
AGTAACCAAGAGCGGTCGCCCCTGGCCGGTATGAGCTCCACCGGTAAACG
GGCTCCTTAACTTGACACGTAACCTACGAGAGGCCGGTATGACCGTCACG
ATCACCGCCGACGTCCGCGACGTCACCGGTCAGCCCGACAACCAGCAATG
GGTGTTCTCGACCGTGCTCCGCCAGCAGGACGGCTCGATCCTCACCCAGA
AGCAGGTCCGGGTAAACCCGGTGGACGGCGCGCTGAGCGTAGAGCTGGAA
CCCGGCTTCGCGATCGTCGTCTACGGCGAGTACCGCTGGTTCATCGAGGT
GCCCGAGACCGACGCCGAGCTGTGGCCGCTCATCGCCACCTCGGTAGCGG
TCCCTCCGGACACCTCCGCTGAACTGCTCGCTGACGCTGTCAACGGCTAC
CTCGACGCGAACCCGCCGTCAGCGGACTGGGACGCGTTGTCGAACGTCCC
GGCGGAGTTCCCGCCGTCTGCGCACGACCACGTCGCCGCGGATGTCACCG
ACCTCGACTCGGCTATCGCCGCGTACCTGGTCTCGAACCCGCCCGAGGCA
GGCTCGGTGTCCTGGGACGACATCGACGACAAGCCGTCGACGTTCACCCC
GAGCTCGCACACCCACTCGATCGCTAACGTCACCGGTCTCCAGGACGCTC
TCGACGAGAAGCTCGACGAGGACGCGGTGGACGCACGGGTGTCTCTCGGC
ACCGCCGCGCTGGTCGACTCGGCACCGGAAACGCTGAACACGCTCAACGA
GCTGGCCGCAGCGCTGGGCGATGACCCGAACTTCGCGACCACGGTCGCCT
CGCAGATCGGCGCGAAAGCCGACAAGACTACCACGATCACCGCGGGTACC
GGCTTGACCGGTGGCGGGGATCTGTCCGCGAGCCGGACGCTGAACGTCTC
GTTCGGGACGTCGTCTACGACCGCGTGCGTCGGTAACGACTCCAGGTTGT
CGAACACCCGCACCCCGACGGACGGTTCGGTGACCAACGCCAAGGTCGCT
TCCGGGGCGGCGATCGCGCTGTCGAAGCTAGCCACCGGCTACGTCGCCGG
CTCGGACAACTCCGGTGCCCGGACGCTGACGATCTGGGTCGGGACCGAGG
CGCAGTACACCGCGATCGGCACAAAAGACTCGAACACTATCTATCTCAGG
ACTGCATAGGAGGTCGCCGTGGCAGGTATGTCACTTGCCACGACGGCTTT
CGCGAAAGCCGCGATCGGCTCTACCGAGATCCAGAAGATCAGCATCGGGA
CCACCGAGATCTGGTCCGCGGCTCCTCCGCCGACCGTTGACTTCGACGCG
GTGTCGTCGATGCAAGGCGGGCTGGCCGACTTGTCGTACTCGTTCTCTGC
CACAGCTGGGTCCCGGGTCTTCGTGGTCGCGCACCTGCTCGGCAACGAGA
CCGTGGCAGGCGTCACCTACGGCGGCAACGCTATGAGCCTGGTCCAAGGC
ATCGCGTTCAACAACACGTCCTCCGAAGGCTGGCTCAGGGTCTACACCCT
CGCGAGCGCCCCGGGCGGGTCGCAGACCGTGGTCCTGGACAAAAACGGCT
CGAACTGGTGCATGTCCTACGCGATCTCGTACGCGAACGTCGCGAGCCTC
GGAACCCCGGCTACGGCGACCGGTAGCAGCACCAGCCCGTCGCACTCTGT
GTCGGCCCCGCCGACCAACGGCCGCACCTTCCAGGTTACCGGCTGGAACA
ACGGAAACGTGACGTTCACGCCGTCCGGGGGTACCGGCCGCATCAACGGG
GTGCAGATCGCGGGCGGACTGACAGGCCGAGACTCCAACGCCGCGGCTAC
CTACTCCGGGACGCTCTCGTTTTCCTGCTCTTGGGCGAGCATCGCGGTTC
CGCTGACCCCAACCAGCTAGGACCCCATGCCTACCATCACCGCTACCGTC
CACGACATCTCCGGACGCCCGGACGATTCGCACTGGACTTTCTCCAGCGA
CCTGCGCGAGCAGGACGGCGTGATCATCACGCCCCGCGTCGTGCGCGTGA
AGCCGTTCAACGGAGAGCTCGCGCTGACTTTACCGCCCGGACCTGTCCGG
GTGACGCACCACCAGGGCCGCTGGTTGATCGACGTCCCAGAAGAGGACTC
CGACCTGTGGGACCTGATCGAAGCCGCTACCGACTAAGGACTTCATGAAC
CGCCTTATCACCATGTTCGCCGCTGCTCTTGTGAAGGCGGTCTTCGACTA
CCTCCGGGCCCACCCCGAGTTCCTGAACCAGGTCATCGACCGGGCTACCG
CGAAGATGCCCGACCTCGCTGACCTCGACGACAAGATCCTGGCGAAGATC
CCGGATCTGTCCCGGCTGGACGACAAGATCATCGGGCTGTTCCCCGACTT
GTCCCGGCTCCCCGAGCAGCTGATCAACGCCATCAACCCGTTCAAGCGCT
GATGCCGAGGGTCGTCTACGGGCTGACCCACTCGTCCAACGGGTGGCCGA
TGCTCAACTCCGATGAGTGCGAGTGGACGAAGATCCCCGGCACGAGCGTC
ACGCTGCAGATCGCCAAGGGCCAGCCCCTCGCGATCCTGCGCGCGTTCGC
CGCTGACTTCCACGCGTACGTCGAGCCGCTGCGCGACGCGGACTCCGCGT
GCTGGACGCCGACCAACTCGGTCCCGTCGTCCAACCACCTGAGCGGCACC
GCGATGGACCTGAACTGGAACACCCACCCGTTCCAGGTCCCGGACGCAGG
CTTCGACGCCGCGAAGAAAGCACGGGTCAAAGAGCTCCTCGACTTCTACG
AGGGCATGGTGTTCTGGGGCAACGACTGGTCGTCGCCCAAGGATGCGATG
CACTTCCAGCTCGCCAGCCTCCGCAACGGCGGAACCTTCAACACCTACGG
CAACCCGAAGACAGCCGACTTCATCGCGCGCAAGATCAGCGCTGACGGCT
ACTCGACTTTCCGGAGGGGTAGCGCCCCGGCGTCCGCAGCCCCCATCCTG
GCGGCGGCCACCGGCCTGAGCGAAGCTCGCGCGGCGGAGATCCTGCCCGC
GGTTCGCTCGGGACTCCGGGAATCCGAGTGCACGAACGTCAACCGCATCG
CGATGTGGCTGGCTCAGATCGGACACGAGTCCGGGTCGTTCCAGTACACC
GAGGAGATCGCCAAGAACGGTCGGTACGCGCCGTACATCGGCCGGACGTG
GATTCAGATCACCTGGGACTACAACTACCGGTCGTTCTCGCAGTGGGCGT
ACGCGTTCGGGATGGCTCCGACTCCGGACTACTTCGTCGTGAACTACCGC
GAGCTCGCTGACCTGAAGTGGGCGGGCATCGGCCCTGCCTGGTACTGGAC
GGTCGCCCGCCCGGACATCAACGAGCTGTCCGATCGCCGCGACCTGAACA
CGGTCACCCGCCGGATCAACGGCGGCACCAACGGCCTCGCGGATCGACAA
GCCCGCTACAACCGCGCGCTCGCCCAGGGCGATGCGCTGCTGCAACTACT
TCACGAAGAGGACGACTTCTTGTCTGCTCTAACCGACGCTGAACAGCGTG
AGTTGCTGGACCTGGCTCGCCAGCAGGCCAAGTACAAGCGCAAGTCCCGC
TCTCCGCTGCACTGGCCCCACGAGGGCGAGGTCGACACGATCGCCGGCCT
GTCCTGGTCGACGGACGCCAACGTCCATATCCAGCTGGTCGAGAAGCTCG
CTGTGATCTACGGCGACCCGGTCTCGATCGCGCTGCTGTACGCGGTGTCG
AACTCCGACGATCCGACGAACAACCCCGAGCTGGCGAAGCGCATCTTGAA
GCGCGTCAAGCCCGAGGACATCACCGCTGCTCAGGTCCAGATCCAGAAGT
GGCTGGCTGCCGAGCAGAAGTTCCATGTCGCTTAAGCTAGGCGACCGGAA
CCCTACGGTGCGCCGCTGGCGCGAGGTGATGGCGGCCCGGTTCGCCGGGT
ACGCGCGAGTCCACGGCCCGCTGCCCACGGACACCGACGAGTTCGGCCCG
CGGGCTGAGGCGTGGCAGACCGAGTACGAGTCCCGGACGTTCCAGCCGCT
CGACGGGATCGTCTCTGACGACGATCTGCGCGCGCTGGGGATTCCGGCTC
CCGAGGACACCCGCCCGGTACTACTCACCGTCTCCGGGACAGGAGTCCCT
TGGTGGATAGGCCCGGACGCTGACGTTGCGAGACGTCTCGGGGATGTGTA
CCTGTGGCGTCCGGTAGGCCCACCGTACACCGCGCAGGCGTTCCCGATGG
GGCCGTCCGTGGCGAACGGGGTCACCGAGGCCACCCGCATCCTAGAGGAA
GAGCGCCAGCGCATCGAGCGCTACGGGCTGTCGATGATCGGCTACTCGCA
AGGTGCGATCGTCACCTCCGAGCTGTGGGAGTACCACATCAAGCCGGTGA
CCGGACGATTGCACTGGGTCAAAGACCACGTGCGCGGAGCCGTGACGTTC
GGCAACCCGATGCGCGAGACCGGTAAGGTGTGGCCTGACCCGGGCGGTCA
GATGCCCTCGGCGAAGTCGCACGGTATCGCTGACCAGCTGATGGTCGACA
CCCCGGACTGGTGGAGGAACTACGCCCACAAAGGCGACCTGTACACCGAC
TGCGAGGGCGACTCGGGCGAGATGAAGACCGCGATCTACAAGGTCGTGAT
GATGTCCCGGGTGTTCTCTGGTCCGGATTCGATCCTGCGCCAGCTTCTGG
AGATCGGGGTTAACCCGACGTTCGAGCTGATCGCGCTGATCCGCGCGGTG
CTGGACGCTGGTCTGTTCTTCATCCGCGGCACGACTCCGCACACGAACTA
CAACATCGACCCTGCGACGGACTTTCTGCGCTCTGTGACTTGATACGTAA
CGAGGAGGTGGAGTGGCGGTTCACTACCCGGAGTCGCTACTCCCCGCCCC
GTCGCATATCCAGGGGCCGACCTGGCGGCAGTACGAAGACGGCTCATGGT
TCCTGCCTGAGAAGACTCTCGGCTGGCAGATCATCAGCTGGCTGTTCGAG
TACGTCAACTCCCCCGCTGGCGACGGCCCGTTCGTCCCGACGCTGGAGCA
GGCGCGATTCATCGCCTGGTGGTACGCGGTCGACGACCAAGGGAAGTACG
CCTACCGCGAGGGCACGCTCCGCCGGATGAAGGGCTGGGGAAAGGACCCG
ATGATCGGCGCGCTCGCGCTCGCCGAACTCTGCGGACCAGTCGCCTTCTC
GCACTTCGACGACAACGGTAACCCGGTCGGCAAGACCCGGCACGCGGCGT
GGATCACGATCGCCGCGGTCTCCCAGGACCAGACGAAGAACACGTTCTCG
CTGTTCCCGATCATGGTCTCGAAGAAGCTGAAGACCGAGTACGGCTTGTC
CGTCAACCGCTTCATCATCTATTCCGAGATCGGCGGCCGGCTAGAAGCCG
CTACCGCGTCCCCCGCGTCGATGGAGGGTAACCGCCCGACGTTCGTCGTC
CAGAACGAGACGCAGTGGTGGGGAGTAGGCCCCGGCGGCGAGGTCAACGA
CGGCCACCAGATGGCCGAGGTCATCGAAGGCAACATGACCAAGGTCGACG
GTGCCCGCACCTTGTCGATCTGCAACGCTCACCGGCCCGGCGACGACACC
GTCGCGGAGATGTCTTACCTGAACTGGCTGGACATCCTGGCAGGCGACGC
TATCGACACCGGCGTCCTCTACGACGCCCTGGAAGCCCCGGCTGACACGC
CGGTCTCCGAGATCCCGTTCCCGTCCGACGACCCCGAGGGGTACGAGGCC
GGGGTCGCCCAGCTCATGAAGGGCCTGGAGATCGCCCGCGGCGACTCGAT
CTGGCTCCCGCTCGACGACATTCTGATGTCGGTCCTGACGGCGAAGAACG
ACGTCATCGAGTCCCGACGGAAGTTCCTCAACCAGGTCAACGCGACTGAG
GAGTCGTGGATCGCACCGTCTGAGTGGGATCGCAACCACGACATCAACCT
GCCTCCGCTGAGGAAGGGCGAGCGGATCACGCTCGGGTTCGACGGCTCGC
TGTCCAACGACCACACCGCGCTCACCGCGTGCCGGGTCGAGGACGGGGCG
TTGTTCCTGGTGAAGGTCTGGGTGCCTGAGAAGTACGAGGGGCACAAGGT
CCCGCGCCAGGACGTGGACGCGTACGTCCGGTCGATGTTCGAGAAGTACG
ACGTCGTCGGTATGCGCGCGGACGTCAAGGAGTTCGAGCAGTCGGTCGAC
GCCTGGGGTCAGGACTTCCGGCGCAAGCTGAAGATCAACGCCTCCCCCGG
TAACCCGGTCGCCTTCGATATGCGCGGCCAGCAAAAGCGATTCGCGCTGG
ACTGCGAGCGGTTCCGTGACGCTGTTCTGGCGGGCGAGGTCAAACACGAC
AACAACCCGGTGCTCAAAGCGCACATCACCAACGCGCACCAGCACCCGAC
GATATACGACGCAATCAGCATCAGGAAACCTGGCAAAGAATCCAAGCGCA
AGATCGACGCCGCTGTGACGGCTGTCCTCGCTTGGGGCTCGCGCCAAGAC
TTCCTGCTCAGCAAGAGCAACACAGGAAAGGGGGCGGGTCTGCTGCGATG
ACGACTTACCACGAGCACGTCGAGCGACTGCAAGGGCTCCTCGCACGGGA
CCTGCCGAACCTGCTGGAAGCCGAGGCCTACCGCAACGGGACGCGCCGGC
TGAAGACGATCGGGATCGGCGCTCCACCGGAGCTGGCTTACCTGGACGTC
CAACCGGGCTGGGTCGCTACCTACCTCCGCACTCTGTCCGATCGCTTGGA
CATCGAGGGGTTCCGTATCTCGGAGGATTCCGAGGGGCTCGAAGAGCTCT
GGAACTGGTGGCAGGCGAACGACCTGGACGAAGAGTCGGTCCTCGGACAC
GACGACTCGCTGACGTTCGGCCGCGCGTACATCACGGTCAGCCACCCGGA
CGTCGAGTCCGGGGACCCCGCGGGTATCCCTCTGATCCGGGTCGAGTCTC
CGCTGTATATGTACGCCGAGCTGGACCCGCGCAACACCCGCCGGGTCACC
CGGGCTGTCCGTCTCTACACGACGCGCGACGACGTCGCGGTCCCGGATCG
AGCCACGCTGTACCTGCCTGACGAGACTGTCCCGCTCCGCCGCAACGGCG
GGCTCAACGATCAGTGGGTCGTCGACGGGGACGTCATCAAGCACGGGCTC
GGTGTGGTCCCGGTCGTGCCGCTGACCAACGACCCGCGCCTCGGTAACCG
CTACGGCCGCTCGGAGATCTCTCCGGAGCTGCGCAAGGTCACCGACGCCG
CGTCTCGCACGCTGATGAACCTGCAGTCGGCGTCCCAGATCCTGGGCACC
CCGCTCCGCGTCATCTCCGGTGTCACCACCGACGAGTTGACCAACGACGG
CGAGAACACGACGCTCGACATCTACTACGGACGTATCCTGACGCTCGCTT
CTGAGGCCGCCAAGATCTCCGAGTTCAAGGCTGCCGAGCTGCGGAACTTC
GCCGAGGAGATGGAGGTCTTCCGCAAAGAGGCCGCGTCTATCACCGGCTT
GCCGCCTCAGTACCTGTCGTCCTCGTCGGAGAACCCCGCCTCGGCTGAGG
CCATCATCGCTACCGACTCCCGGATCGTGAAGATGGCCGAGCGTAAAGGC
CGGATCTTCGGCGGTGCCTGGGAGCGCGCGATGCGGATCGCGATGCAGAT
CATGGGCCGCGAGGTCACCGAGGAGTACACCCGGCTGGAGACAGTCTGGC
GCGATCCGTCGACCCCGACGGTCGCCGCTAAAGCTGACGCTGTGTCGAAG
CTGTACGCCAACGGCCAGGGTCCGATCCCGAAGGAGCAGGCTCGCATCGA
CCTCGGCTACACCGCTACTCAGCGCGAGCAGATGCGCGACTGGGACAAGC
AGGAGACCGAGGACATGATCGACACCTTGTACTCCACGACGAAAGCCCAG
GCTGACGCCGCGCCGAAGCCGACGGTCACCGAGACCAAGACGGAGACGCA
GACGTCGCCTTCCGGATTTAACCGGACCAAGACCCGGTGAACCCGGAGGA
GTACGCCGCCGCGCAGCTCCTCATCTCCGCCGCAGTAGTCCGGCACGTCA
GGAACGTGGCCGGGTTCTTCGCTCAGCCCGCGCTGACGATGTTCGACTGG
CTGCGCTTGCTGGACTTGTTGTTCCCCGAGATCCAGCGCCGGCGCACCGA
GGCATCGGTGCTCGCTCGCAGGTTCTACGACTCGCAGCGGGCGCAGCACC
ACCCGGACCTCCCTCGTAACGATCGGCCCCTGGAGGGGACGACGTTCGAG
AAGTTCGTCGAGAACATGGACCCGGCTCGTGAGCGGATGCAGCAGGCGGA
GACCCGCGGGGACGCGCTGACGCACCTGACGCTCCGAGCGGTGCGCGAGG
TGGAGAACGCAGGCCGTCAGCAGATCATCCACGCCGTCGAGAACGACCCG
GAACCCCGCGTCTTGCGGGGCTGGGCTCGCGTCGCGACGGGCCGGGAGAC
CTGCGCCTGGTGCCTGATGCTGATCAGCCGCGGACCTACGTACGTCCGGG
CCGAGACCGCCGGTCTCGACCTTGATACGGAACACGCTCTGGAGCTGTTC
GAGAACAAAGACCTGGAGACCTACTTCGCTGACATCAGCGGAGAGATCAA
GCAGTGGCACCCCGGGTGTGACTGCAAGGTGATCCCCGTCTTCCGGAACG
AGGACTGGTTCGGCAAAGAAGCTGCCGATCGCGCCCTCGACCTGTGGGGA
GAAGCCACCAAGGAAGCCATCGCTCTAGAGGACGAAGGCCTCGTCCACAA
GAGCGGGAAAAACAAAGGCCAGCCCTTTACTCGTAACGAGCTGGCTATCA
ACGCCCTTCGCCGTCGCCTGGAGCGCGGCGAGATATCAGCACAGCAGTAC
GCAGCTCTCGCTGCTTAGCCCGCCAACCCGACCGACCTGCCAGGAGCAGG
AGTCACCCCACGCCCAGGAGGCACAGATGACCGAACACACCGACACCCCC
TCGACGCCCGAACCCGTAGCTCCCGCTGCCCCGGCTCCGGCGGCCCCCGC
TCCCAAGAGCGAGGACCTGCCTGACTGGGCTCGCGAGAAGCTCTCGAAGG
CGAACACCGAGGCCGCGAACTACCGAGTTCAGCTCCGCACCGTGGAGACC
GAGCGCGACAGTCTCGCGGAGAAGCTCGCGGCTCTCGAAGCCCAGGCAGC
CCAGGCGGCTACCTCCGCGTCCGAGCGTCAGAACGACTTCGACCGTCTGG
TGACCGCGGTCCAGGCTCTCACCCCCGATCCCACGCCGCTGTTCACGTTC
GCGAACACGCTGCAGGGCGATTCGGAGGAAGCGCTCAAGACGCACGCCGA
GAGCCTCAAGACCCTGTTCGGCCTGAAGAACGGCCCCGTGGCCGCTGTCG
ACCGCTCGCAAGGCCTCGGCACAGAAGCCCCGAGCAACGACCCTGCGGTG
GCCTTCACCGCGCTCATGAAAAACCAACTAGGCAAGTAAGGAGCCCCTGT
GGCAACCCTGAACGAACTGCTCCCTAACTCCGCAGGTAGCAACCACCAGG
GCCGTCTGGCCCACGTCCCCTCCGACCTGCTCCCCAAGGAGATCGTCGGC
CCCATCTTCGACAAGGCCCAGGAGAGCTCGCTCGTCCTGCGCATGGGTGA
GCAGATTCCGATCTCGTACGGCGAGACGATCATCCCCACGACCGTGAAGC
GCCCCGAGGTGGGCCAGGTCGGCGTCGGTACGTCGAACGAGCAGCGAGAA
GGCGGCGTCAAGCCGCTGTCCGGCACCGCGTGGGACACCCGCTCGGTTTC
GCCGATCAAGCTGGCGACCATCGTCACCGTGTCGGAAGAGTTCGCTCGCA
TGAACCCGTCCGGCCTGTACACCAAGCTGCAGGGCGACCTGGCTTACGCC
ATCGGACGCGGTATCGACCTCGCTGTGTTCCACGGCAAGTCCCCGCTGAC
CGGCTCGGCGCTCCAGGGCATCGACACCGACAACGTGATCGCCAACACGA
CCAACGTTGACTACCTGCAGGAAACTGGCGACCCGTTGCTGGACCGCCTG
CTCGATGGCTACGACCTCGTGTCGGAGAACACCGACGTGGAGTTCAACGG
CTGGGCCGTCGACCCGCGCTTCCGCGCTCACCTGCTCCGCGCTCAGGCTT
ACCGCGACGCCAACGGCAACGTGGACCCGAGCCGCATCAACCTGGCCGCT
CAGACCGGCGACGTCCTGGGCCTCCCGGCTCAGTTCGGCCGCGCTGTCGG
CGGCGACCTGGGCGCTGCGACTGACACCAAGACCCGCATCATCGGCGGTG
ACTACTCGCAGCTGAAGTTCGGCTTCGCTGACGAGATCCGCGTGAAGATG
TCGGACACCGCCACCCTGACCGAGAACGGTGGCTCGAACCGCACCATCTC
GATGTGGCAGACCAACCAGATCGCGATCCTGATCGAGGTCACCTTCGGCT
GGCTGCTCGGTGACAAGCAGGCGTTCGTCAAGTTCGTCGACGACGAACAG
CCCTGATCTTTTCATTTGTCCCGACCTTGATACGTAACGGCGGGGCTCTC
TCCGGAGGGTCCCGCCGCCGTGTCGCTACCTGGAGGTTTTCATGACCCAC
CCCTACAACGGTGCGGTGGTCCGCGGATGGCTCGGCTCGCTCAGCGACTC
CGAGATCGTGGCCAAGCTCACCGACCTGACCGGGTTCGCCCCGGCTGCTA
TGGACGAGGACTACGAGCCGGCTGCTGCTCCTGCTGCTGTCGCTGCTGAC
GACACCGTCCAAGAGGCTATCGCCAAGCTGGAGAAGCGCCTCGGTGATCT
CGAGTCCACTGTCGAGGGCATGGCCTGATGGCATACGCCGAGCCCAGCGA
CGTGGTCGCGCGGCTCGGGCGGCCGCTGACCGATGACGAAGAGACCCAGG
TCGAGACGTTCCTAGAGGACGCCGAGATCGAGATCCGTTCTCGTATCCCT
GACCTGGACGACAAAGCCGAGGACGAGGACTACCTCAAGCGGGTTATCAA
GGTCGAGGCCTCCGCGGTCACGCGCCTGATCCGCAACCCCGACGGCTACA
TCGGTGAGACCGATGGCAACTACTCGTACCAGCTCAACTGGCGGCTGAAC
ACCGGAGCGATCGAGATCACCGACAAAGAGTGGGCTCAGCTCGGGCTCTC
CAAGAACGTCGGCGTGCTCAACGTCCGCCCGAAGACTCCGCTGGAGCGCT
CGGGTGAATACCCGGCGTTCGGCTCGGTCGAGTGGCAGGTGTTCCAGCAG
AGCTCCCCGCTGTACTGGGGCTACTGATGAGCGGGCTTCTGGACGACGGG
GCTAACTACGAGCCCGTAACGGTGTACCCCGAGGTGACTCGGAAGGACCG
GCTGGGCAACACCCTGGTCGGCCCTTCTGCCACCGGCGTCGAGACAGTCG
CTCGCTTCCAGATCCAGAACCAGTCGGGCACGTCTGCCCGTCGGGCGGAG
ATGGACGACATCGGCGACATGACCGAGCAGGTCTACACGATGCGGCTCCC
CCGGTCGTTCACGACCGAGTTGAAGTCCGGGTCTGAGGTTGTGTGGCGCG
GTGAGCGCTGGGGTGTGTACGGCGACCCTCGTCGTTACAACGGCTCTCGC
CGCACCGCCCGCCTCGAATACGTGGTTCGGAGGTTCTGATGCCTTTGTAC
TACGGGCGATCCGGTCTGAACAAAGTCGTGTCGCACCTGCCCGGCGTGGT
CCACGAGATGCGCTCCGAAGCTGACGAGGTCGCTGACCGGGCGAAGGCCA
ACCTGGCTGCCGCTCGTGCGAGCACGCAGTGGGAGAAGATCCACGGCCCG
GACCATCTGACGAAGATCACTCGGACCAACGGTTCGGTGGATGCCTACGT
CAACATGGAGGCCCCTAGCCCCGAGTCGATCGAGTACGGCCACTACCCGT
CCGGTGTCTTCGACCCGGAGAAGTACGGCCGCGTCACGAAGGCTCCGCAG
GGGCTGTACATCCTCACCGGTGCCGCCGGGTTCGGCGGCCAGACCGCTAT
CTCTACCGGCGCTAAGCGCGGGAAGAGGGGGTAGCGCATGGCTGGCAAGC
TCCCGATCGTCGGTGAGGTCGTGCTCCCGATCCTGCGGGGCCACGAGGAC
CTGTCCAATCCGATCAGCACTGTCCCGTCTCTGGCGGGTGTGCATGTCGG
GACGTGGGTCGAGGACATCGACTCCCGCACGTTCCCGCTGATCACCGTCC
GTCGCGTAGGCGGTACCCGCAGCCCGGAGCATCCGACGCTGTTCACGCAG
CCGGTGGTCGAGATGACCGCTTACTCAGCGGCCGACCTGCCCACTACCGA
GCAGATGTACGAGGACGCCCTAGAGGTCTTGTACCGCGCTGCACGTCTTC
AAACCAAAACGCCAGCCGGCTATCTGCACTCGGTGACCGAGACCTTGGGT
GCGTCCCACGGCCCGTCACCGTTTGACCGCACCTGGCGCGTCTTCGGCCT
GATCCGACTCGGCATCCGGCCCCCTAAGAACTAAGGAACCAAATGGCACT
GAAAGATGATGCCGTCCTCATTGCCGCGCGGGGGTACGTGTACACCGCTG
CGGTCGGCACGGCGGCACCTACCCCTGCTCAGCTCAAGCTGATCGACCTG
GAGCACCCCGAGGCGTGGGACCGCACCGGCTGGGAGCTCGTCGGACACAC
CTCCGAGGATGATCTGCCCGAGTTCGGCTTCGACGGCGGTGACTCCGAGG
TCCGCGGCTCGTGGCAGAAGAAGAAGCTGCGCGAGGTCGAGACCGAAGAG
ATCGCGGACTACGTGGTCATCAACCTGACCCAGTTCGACGAGTCGGCTCT
GGAGCTGTACTTCGGCCCGAACCAGTCGGCTACCCCCGGCATCTTCGGCG
TGAAGTCCGGCTCGGTCGTGAACGAGCGTGCGCTGCTGATCGTGATCGTC
GACAACGACGTTCGCCTCGGCTTCCACGCCCGTAAGGCTTCGCTGAAGCG
CGAGGACGCGATCTCGCTGGCGACCGACGAGTTCGGCGCTCTGCCGGTGC
GCGCGACCTTCCTCGACTACCAGTCGTACAACCTGTACGAGTGGATCGAA
GAGGACTGGTTCAACGCTGCTGACGATCCGGTCGTGTACCTGCTCGATCT
GGGCGGCGCTACCGGTGGTGACTACACCCTGTTGGTCGGCGGCAAGTCCA
CCGGCGACATCGCCTACAACGCCAACGCTTCCGCGATCAAGACCGCGATA
GGTGCCGTCGATGACGGTGTTGCCGAGTCTGCGTGGACGGTCACGGCCGA
CGGCGCGGACTTCGAGATCTCGGGTCCGCTGGCTGTTGCGCTGGGCGTTG
ACAGCACCACGGGCGGCTCCGGCGTAACCGTCGACGTCGTCTGACTCGAA
CTTGACACGTAACCCGTGTCAGACGGGGGAGCGGTAACTCTGGCGGGCCG
CCGCTCCCCCAACCCCTCACCTGCCCGCCACCACTTACACGAAGGGTCCG
CCAACCATGAGCACGATTCTCAACCTGGACAACATCCGAGAGGAAGCCGA
CCGCGAGTTCGGAGCCCCGGTACCGATCCAGCTCGACAAAGACACCGTCG
TCCACCTCCGCAACGCGATGCGCCTCCGCAAGGACGTACGCAAAGACGTG
CTGAAGCAGCTGGACATCATCAAATCGGTCAACGACAAGTCTTCCGATGA
CACCACCGAGGCAGACGTCGACAAGCTGACAAACGCTGTGTTCAAGATCC
TCAGCCTGGCCGCGGGCCGGGACTCCAAGACGCTACTCGACGCTATCGAC
GAGGACGTCGCGGTCGCCACGAAGATCCTCAACCACTGGCTGGAGGAGAC
GCAAGCGGGGGAAGCCTCCAGCTCGGAGGACTGATCGACGACTACGGCGA
CGCCTTGTACGCGGACTTCCGGTCCGAGTACCACCTGAACCTCGCGGATC
TGTTCGATCCCACCTCCCGGCTCGGACCTATCCAGGTCCTGGCGCTTATC
AAAGAGCTGCCCCGGGAGGGCAGGTTCTGGTCCGAGAAGCAGGGCGGGCC
TCAGTTCCGCGGCTGGGACGACCAGACGTACACCACCGCGGCGCTGGTCA
ACGAAATCCGAGCACTCAAGTTCATGTACCTGCTGGCGAACACGCCGAAG
GACAAACGCCGCAGGCTGTCGCAGCCCGAACCTTTCCCGGTTCCCCGCGT
GAAGCCGCACAAGGCGAAGAAGTACAAACCCGGCTCGTTCGGAGCCGTCG
CGGCCATGCGTATGGCTGCTTCCCGCAATCGGAAGGCCCAGGCAACGGGC
AGATAGTGAGGTAGCTCGTGGCTGCAGGGAAAGAGGTCGGCCGCCTAAGT
ATCAAGGTGACCCCTGACCTCGACGGGTTCTACCGAGAGCTGAAGCAGGC
GGTCGAGGCCGCCGAGCGGATGAAGGCCAAGATCCCGGTCGAGCCTGACA
TGGGCAACTTCCGGCAGGAGGTCCGGGCTGGGATCGCCAACCTCCCCGAG
GCCAAGGTTAAGGTCAACGCCGACGTCAGCCAGTTGAGCAAGCTGCGTGC
CCGACTCGCCACCTCCGGGGGCGGGTTCGGCGGCGGCGGAGGTGGGGGGC
TCGGCGGGTTCGCCGACACCCTGGCGCTGGTCGCTGCCGTAGCTGTTATC
GCGGCCCCGGCTCTGGCCCTGATCTCTGGGGCACTGGTCAGCCTTCCCGC
GATCGTGGCGTCTGTCGCTACGCCGATCGGCGTTATCGCACTGGGCCTGG
ACGGCATCAAAAAGGCTGCCGAGCAACTGGCGAAACCGCTAGAGGATCTG
AAGACCAACATCAGCGGCGTCTTCGAGGCCCGCCTGACCCCGGTCTTCGG
GCAACTCGGGACGCTGTTCCCGATGCTGAACCGCTCTCTGCCCTCGGTCG
CCAACGGCATCGCTGACATGGCGCAGGGGTTCACCGATGCGGTGACCTCT
CTCCCGGGCATGGTCCGGATCGAGAACACGATCGGCAACATCGGAAAGTT
CCTGACGAACCTGAAGCCCGGTGTTGACGGGTTCACCCAGGGGCTGCTAG
GCCTCGCGGAAGGCGTCACCAACCGATTCCCTCAGCTCGGGGACTTCATC
AGCAACGCAGGCAAGTCGTTCAGCGACTGGGTCAACGAGGTCGCCGGTAA
CGGGAAGCTCGACTCAGCGATCACCAACTTCGGCAGCACGCTGAAAGAGC
TGGGCGGGATCATCGTCGACCTCGCGAAGCAAGGCTTCGAGTGGCTGGCA
GACCCGGAGTTCGGCGACAAGATGACGAACTTCGCCAAGAACCTCCGGCA
GGTCGTCAACGACATCCTCCCCGACCTGGAGTCGCTGTTCAGCGGGTTTG
CCGCGCTGATCGACACGCTGGTCAAGGCCTACGACAAGCTCAAGGGCCGC
GGCGAGAACCTCGACGGCCCGGACCGGGTGAAGCCGGAGACCATCGGTCC
CGAGTTCGACGGAGTCCGGATTCTCAAGGACAACCCGATCTCGCGCGCGT
GGAACGAGTCCAAAGAGAGCTTCCTCGCGATGTCCGAGGTCATCGAGAAG
CAGCTCGCCACGGTGTTCACCACGATCGCCGCTCACGCCACGGTCGCCTG
GAACAACATCAAGAACACCGCCTCTCAGGCGATCATGGGCATCACCACCG
CGTTCTCCCTGCTCCCCGGGTTCTTGTCAGGCACCTGGAACGCGATCACC
ACGTCGTTCTCGACGGTCTGGCTGCGGATCACCACAGCCGCTCAGGCGGG
TGCTCGCTCGGTGCTGACCGCTATCAGCAGCTCTTTTAGTTCTATCGGCT
CGATCATCTCCAACGCGTTCTCTGTCGCTGTCAACGCTGTCCGTGACGCG
TTCAACCAGATGGTCTCGGCGGCTGTCGAGGGCGCTGCCCGAGTCCTGGC
CGAGATCCAGGCGCTGCCCGGGAAGATCGCTGCAGCAGCCGGTAACTTCG
GCTCGGCCCTGGTGGCCGCGGGTAAAGCCCTGATGGACGGACTGTTGTCC
GGTATCAAGGCCGGCCTGGAGTCGGTGCTCTCGTTCGCATCCGGCATCGC
CGCCAAGATCGCTGCGGTCAAGGGACCTCTGCCCAAGGACCGGAAAGAGC
TGATCCCCGCCGGCGAAGCGCTGATGGAAGGCCTCGGCACCGGCCTGGAG
AACGGGCTGGACCCGGTCCTCGACCGGGCCAAACAGATGGCCAAGCAGAT
CTTCGAGGCGTTCAAAGAGACGTTCGGCACCGCTCCTGGAGCCGTCGCCT
TCAACCTCGGGGGCGGTACAGCCGCTCTGCAGTCCAGCCTCGGTGATGTC
CAGACCTCGCTGCAGTCGACTCTCGACACGTCGAAGGAGCTGAACAAGTC
GTTCGCCGAACCGATCGCGGGGGCCGCGGACGGCTCCTCGCTGCTCAGCG
ACGACATGAAGCAGCAGATCAAAGACGTCCAGGATCGGATGGCCCTGCTC
GAACTGCAGAGGAAGCAGCTCAAGGTCCAGAAGAACGAGGCCGGGTCTAA
AGAGGACAAGGCCGCGATCCAGGAGCAGATCAACGCGCTGCAGGCCGAGA
AGGACAAGCTGGCGCTCCAGAAGGACCAGCTCAAGCTTCAGCAGAAGCAG
ACCGGCGAGCTAGGCGAGCAGAAGACGCTAGCCCAGTTCCTCGGTGAGCA
GATCGCGTCGTCGTGGCAGCAGGGCACTGACGCCGTCGCCGGGTTCGCTC
GGGCGAACCTCGACCAGGCGATGGGCGACCTCGGCATCGGCGGGGGCGCG
ATCACCAACGGCCTGAACGCTGCGCTCGACTGGGGCACCCAGGCGCTCGG
GAACGTCATGAACATCCAGGTCAACTCGGTTGACGACGCTATCGCGGTGA
AGAACAACGAAGTGAACAAGCAAGCGCTCACTTACACACGCCGCTAACTT
GAAACGTAACGAGGAGTTACATGGCTTCCAGACTGCTGGACCCCGATACC
CTCGTCGAACTCGAAGGTGTCAACGGTGAGTGGTTCGACCTCACCAACGG
CACCGAGGGGATCTACCTCGCTACCGAGGTGACGGGTCTGCTCGACCCGC
CGGTGAAGGCGACGTACGAGGAGCCGGGGAACTTCCCCGGCGCTCGGTAC
CTGAACCACCGCGTCCTGCGACGCGACCTGGTGTTCGGCGTCGAGATCCT
CAACGACGAGAACGACGAGACCTGGCTGCGCCGGGATTCGGCGTGGCGCA
AAGCGTGGTCGTTCAAGCGCGACGCGAAGCTCCACATCACCACCGGAGAG
TCCGGGCACCGCTACCTGAAGGTGCGGCTGTTCGAGTCCCCGACGACTGA
CATGGTCACCGACCCGCGCGGTCGGGAGGTGAACATTACGAAGATGGTCG
TCGTCGCGGGCGACCCGTTCTGGTACGAGGACGATGTCGTCTACCCGATC
GAGGTCCAAGAGGACACGACGTTCGACCCGAACCCGTTGCCGTGGCCGTG
GCCGCAGCCGGAGCTTCCGGTCGAGGACATCGAGATCACGGTCCCGAACG
CGAACCCGACGGACAACATCATCTGGCCGAAGTGGACGCTGCCCGGGTCG
TCGGAGAAGCCTGCTGATCCGTACATCCCGGGGCTGCCGTGGCTCGGTGC
TCCGAAGTCCCCGGCCACGCTGTGGACGGTCCCGGATTACAAGCTCGATC
TCGACGAGGACGAGGACCCGTCGCTCGGCACCCGGCGTATCCGGATGCCC
GGGCAGATCGGTGGTCTGCGCGTCGAGGAAGTCCAGCAGATCTACATCGA
CGGCCGCCCGACCGGCGGCACGTTCAAGATCGGGTACGGCGATGAGTGGA
CCGAGCCGATCGCGTACAACGCGACCCCGAACGAGGTCCGCGCTGCGCTG
ATCGCGCTGGCGGGTATCTCCGCCAACGACGTCGAGGTGTCTCTCGGCGG
GGCGACGAACGAGGTCCAGACGGTTCGCCTCAAGGGCGGCGCTCTGGGCG
GCACGTTCACGCTGTCGCTGGGCTCGGAGACCACGGTCGGTATCCCGTTC
AACGCCTCCGACGCCGACCTTCAGGGCGCGTTGGTGGGGCTGGATTCGAT
CGGCTCCGCCGACGTCAGGGTGAAGTCGACGAAGATCAACGAGGTCCAAC
TGGTCGAGCTGGTCGGGGAACCGACCTCGGGTTCGTTCACGCTGACGCTC
GACGGGCAGACCACGGCTCCGATCGCGTACAACGCGACGCCGGCTACGGT
GGCGGCCCGGATCGCGGACCTGCCGAACATCGACGGTAACTACGTCAAGG
TCGAGGGTCTGAACGAGTGGTTCTACTCGCCGTACCGCATCACGTTCGGC
GAAGCCCAGAGTCAGGGCGTCATCACCGACATCATCTCGGGGATCATCGA
TTTCATCGGCGGCTTGTTCGGCGGTAACGCCTCGGGCAAAGGCGTCGGCG
GTATCGACATCGACGAGATGACCGGGGATGTCGGCACGCTCTCGGGAGGT
GCTGGGCTCGATGTCCAGGTGACCACCGAGCAGGACGGCGACCGGCTGTA
CGTCGTGTCGTTCCAGCGTGCTGCTGGCGGTCTGAACCTGCCGCAGCTGG
TGGGTAACGCCTCCGGTCTGGAAGGCGACGACCTCTCGATCGAGACCGCT
ACCAACGTCGACGGCGGTCGCCCGTACGTCGTCCGGTTCACCGACGACCT
GCAAGGCGTTGACGTCCCGACCATGACGGTCGATACGGACGATCTGACCG
GCGGGTACGAGGTCGGTAGCCGCGTGGTGGTTCTCCGCGAGGGCTACACG
TACCCGGCTGAGAACGTCGTCGTCGACTCCGACCCTCGCGAGGAGCAGGT
GTCTTCGGAGTCTGGTTCCCCGATCTGGGAGCGGATGAACTCTGTCCGGT
TCCTGCACTACATCCCGCCGTACACCGGCGAGGTCACGTTCAAGTTGTCC
GTGTCCGGGGCTGTCCCCGGGCAGATTGCCACGCTGCGCCTTCCGCGCGC
CTGGTCCCGTCCGTGGGGCCTAGAATAGTCTGAAAGGCCAGGTCAGATGG
GTTTTACCCTCCGCCTGTTCGGCATCCCGGTCCTGAGCCTGGAGATCACC
GGCGACGGCTCTGCCGAAGAGTACATCAGCCTCACGGGCGGCTCGTTCGA
GCTGGCTCCCGAGGAGCCCGAGTACGACGAAGAGTACTACGAGGAAGACC
GTAGCGGGTTCGGCTTCGGGGTGAGCTGATGCCAGCTCCCGCCGCAGACA
TGACAACCCTGGCGGGTCACCAGCAGCTCTGGGACACCGTCATGAAGCGC
CGCCAGAAGCGGGAAGACGAGCGGATCGCCCCGCCGTTGATCCGCCTCTG
GGACGGCGACTACAAGCTCCGCGGCCAGCTCGTCGGGGAGCGCAGCCACA
AGTTCGAGTTCATCGAGAACGAGACCGGCACCGCGTCGATCACGATCTCG
CTGGACCACTACCTCGCTAAGTGGATCGCGTCCCACAAAGGCCGCGCCCG
CCGCAACGTCCACGTCTCGTTCGACAAGCAGGGTGCCCGGTGGACGGGTC
GCATGGACCACTACGACATCGTCCGGACCAAAGAGGGCGACGTCTACATG
GAGGTCGTGTTCAAGCACGACTACGAAGAGCTCAAGCACATCTACGTGTG
GGCGAACCCGTTCCTGCGGCCCGAGTTCCAGTTCCCGAAGCTGTGGGTGA
TGTTCGGCCCCGCGAAGTGGGCGCTGCTGCTGACGCTGTTCGTCAACATC
CTCCGCCTGGAGACCTCGCTGTGGACGCTGCCGGACAACCCTCTGGACAT
CTCCGAGTGGTTCCCGTTCTCGCTGAACCCCGGTAACTGGCGCAACATCG
TCAAGCCGTTCCCGTTCCTCGCGGACAACTCTCCGCTGACGATCGTGTTC
TCCCGGTTCAAGTCGTTCCACGACACCGCGAAGAACGTCCTGGCCGACTC
GCAGCTCACCATCGTGTGCCGCCGGTACTTCCACGGCGAGGACCCGCACC
CGTTCGCGGAGCTGTCCGGTGAGCTGGGGCTGCCGCTGATCGAGGGTATC
GCCTCGCTGATCCCGCTGCGCCACGGCTGCCTGGTCTGGGACATCGTCGA
CAACTCCGGGTGGGGTTCGGAGACAGCGTTCGGCGGGTCGCTGCTGACCG
GTCTGGTCCGCGCGGTGATGAACATCGCGTCGGACGGCATGACCGAGGGC
ATCGACATCTACACCGGGCTACCCACCTACCCGGGCGAGTACTACACCCC
GGGGTTCCTCGGGACGTACCCGAAGGCTCCGCACGTGGTGTTCATGGAGT
CCCCGTACACCGGCATCGAGTCGTCGAAGTTCACGTACACCGAAGCTACG
GACACGTCGTTCGTGCTCGGCGGGCAGTCGATGCCCGGTGTGAACGAGAT
CATCTCGGCCGGCATCAACATGGGCGGCGACTTCCTGACGTCGCTGATCA
ACTCCCAGCTAGCCACGCTCGGCGCGTTCGGTGGCGCGATCGACCTACCG
CCGCTCGGCGGCATCATGGACGCGGTCGCCCGTCCGCTGTACGAGAACGT
GATCCTCGCGTTCATGGAGATTCCCACGCTCCGCGCAGCAGGCCTGAGCC
TGCCTATCGCTGGCCTGGAGGACATCGTCACCGGCCTCGGGGATTTCCAC
TACAACGAGGGCTGGGTCGACGGCGCTGACAAAGCGTTCACGATCTCCGC
GATCATGGCGGCCCGCGCTAAGCAGTGGGCTACCCGGGCGAAGCACTCGC
ACGAGATCCAGGTGTCCGACGCCGCCCCGTACATCATCGGTGAGCGGGGT
CACGGGCATTTCTGGCTCGGTGACCGGGTCGGTACCACGGTCCTCGGCTA
CCCCGATCCGTACACGATCTTCGTGGAGCGGGTCACCAAGCTCACCTACG
AGTGGACGTCCGACGGCCCGAAGGGCTGGACCATCACGATCGGTTACAAA
GAGCCCGAGGACCCGATCCTCAAGGCGTTCGAACTGATCCAGTACATCAA
CTCCAACCTCGGACAGCTCGGCATTCTGTAGCAGCCGAGCTTGATACGTA
ACGAAGAGAGCCCGCCACATGCACAAACCCCTGACCCAAGAACACGCCGA
CCCGGACAAGCCGGAGGAAGCCCTCGCCTGGGCTTTCTGGGGACTCCCCC
ACCCGTCCGGGGGCCACTCGCTGTCTAACCCGGTGATGGCCAAGTACTGG
TCGAAGCACTTCACGGAGCTCGGGATTGTGCATGTGGACTCTCTGCGCCG
GCTCGCTGACGAGAACGGCAACATCCACGTCAGCAAGCTGCCCCAGCAGA
CCAAGAAGTTCCAGGCTCCCGCCCGCGGGCCGCGGAGCCACTACAACCCC
GCTGCGCAGTGGGTTCCCTCGGATACCCCGGAGCCTCCGAAGTTCCGTGT
CCAAGATCCTCGGACGCTCACCCAGCAAGAGCAGCAAGCCCAGCTCGACA
TCTACAAGCAAATGGGCCTGATTCCTACCGCACCCCTGCCGCAGCATCAG
GCTGCGGTCGAATGAGAGGCCCGCTTATGCCAGACCTGGAAGACACCCAG
CCTTTGCACGTGTCTGACCTGCCTACCGAAGAGATGGACCTCGCCGAGCT
GGACACAGGCGGCTTCGAGATCCCGCACCTGGGCTGGGACTTGGACAAAG
ACGGTGACATCGAAGGTATCGAGGAGTACGTCCCCGAGCCTGCGGTGCTG
CGCGGCGCTGTGGCCGCGGGCCTGGGCTTCGCCGGGTTCGTCCTCGGTAA
GACGTTCGACGTCTCGTGGATCGACCAGGCGGTCGCTATCTACGCGGTGG
CCGCACCGTTCGTCCTCGGATTCGTGATCCGCCGCCACGTCACCCCTACG
AAACGGTGACCGAGGTCCTGGATTGGTTGGCGGTGGCTAGCGGTCCTGCG
GGCATCGCGATCGGTATCTACGGCGAGAAGTGGCGCTCCCGGCGACGGGA
GCCTGCCGAGATCGAGAAGACCGAGGCGGAGGCCTCGCAGATCTTCGTCG
AGACCGCGGTGACTCTGATCGCCCCGCTCAAAGCGGAGATCGCGGACCTG
ACCGTGCGCGTCAACCAACTCGAAGAAGAGAACTACACGACCAAGACCCG
GCTGCAGCTGTCGATCGATTACATCCGCGTCCTGCAGACGTGGATCAGCA
AGCACATCCCGGGACGGAAGCCTCCGGCTCCCCCGGCCGAACTGCTGCTC
TGAACTTGATATGTAACGGAGGTCTTAGTGGCTGACGACCAGTGGGTGCC
TGACGTTCCAGACGGCGCGTTCGTCATCGGCGGCGGCGACTACCGCTACG
GCCAGGACATGACCGAGGACATCGCCCGGTCGCTGTTCCAGGTCCCGGAC
TTCAACCCGGCCAACGCGCTGCTGGTGCTGCCGCAGCTGCTGCTGCGCCT
GCCGCTGGAAGCGCTGCAGAAGTTCAAAGACTTCATCCCGAACGTGCTGG
AAGGCGCGTTCAACACCGTAGCCGGCGCGGTCGACGCCATCATGGGCGCG
ATCCGCGAGACGCCGCGGGTGCTGGAGCAGATCCTCTCGTACCTGCCGCA
AGAGCTGCGCGACGAACTAGAGCACGCCGCTGCGCGTATCGGCGCGGTGA
TCGACGCTATCGTCCAGGCGCTCACCGGCACCTTGAACATCGGGCACACG
ATCGAAGACCTGATCTTCTCGCTGACCAACATCCGCCCCGGCGCGATCGG
AGGTGTGCTCGGTGGCGGGTCGATCGAAGAGACCATCAAGCGCATCGTCG
ATGCGATCGTCTCGGGCATCGTCGGGGTCACCGGCATCGGTGCGGGGATC
TCGGATCTCCAGTCGCTGATCGAGCAGATCTCCTCGGCGGCTGCCCGCGG
CGGGTTCGCCTGGGACATCCTCGGTATCCAGAACAACAAGAAGCCGAAGT
CCGGGCTGTACAAGTCCGAGCGCGGCAACTTCGACCTGGACACCCTGAAC
TCCACGGTCTCGGTCGCCCCCGGAACCTCGATCATCGCGTTCGATGTCAT
CGAGCAGTCGATGCCTATCGGCCTGATCACCTGGATCGGCTGGGGCACCT
CGGGCATCACCGACTTTTACATCAACGTCTACCGCTGCGTCGACGACCGC
TCCGACCCGGAGCTAGGCGAGCTGATCCATCAGTCCGAGAACATCGCGGG
TCTGCTGGCGGGCTCCGCGTCCCCCGGCGCGAACATGGCGTACGAACTCA
CTACCCCGATCGCGGCTGTAGCCGGCGACCTGCTGGCGTACGAGTTCATC
GCCGTCGGCGGCACGCACACGATGCGCGGCCGGGACTTCAACCTCCCGGA
CAACGACGGCGCTCCGATCGGCAACGTCGGGGCCACCCGCTCGCTGTCGA
CGCCTTCTCTTCCTCCGGCCACCCTGGACAAAGCCGACGTCACCTGGACC
GACAACGTCCCCCGCGTCGGTATCGCGGTGGACACCGGCACCGGCTCGGA
TCACCACGACCCGCAGGTCGAGTTCTTCGAGAAGCCTGTAGCTATCCCGG
TCCCGGCGTGGTGCGACCGCATCGACGCGATCGTCACCGGTAAGGGCGGC
AAGGCCGCCGACGGGTTCCTCGGGTTCTACGGCAACCCCGGTCAGCCTGG
CGGCGTCAACACCGTCACCTGGACCCGTGGTGAGCACTTCTCCGGCACCA
CCACGATCTTGGAGTGGGACGGCGCTGAGCTGTCGATCCCCGGGTTCGAG
GTGTCCGCTGCCAACGGCTCTAACGGCTCCGGTCAGCGCCCTGTGGCGCT
CGGCAAGCCGGTCGGTAAGGGCATCGAGGAAGTCGAATACAACGGCCTGA
AGCTGGCCGCTGGCGGCGATCAGCACGCGTACGGCGGCGCTGGTACCAAG
CCTGGCGGCGGCGGTAACGGCGGTCACTGGCTCGGTATCTACACCCAAGG
CGGTCCCGGTGGACCCGCGTGCGCGGCTGTCCAGTTCCGCAAGGGCGCTC
TGCCCGGTGAGGTCGTGGGCGACGGCGAAGGCGACGTTACGCCTCCGAAC
GTCTCTGCGCTGCACGTCGACGTGTCTGCGACGTCCACCTCGATCACTAT
CACACCCTCGGGAGCTGTCGACGATGCCTAGCGGACTTCGCGGTTACAAC
GTCTACCGCAACGGCGTTCGACAGAACACCTCCCCGGTTACGGAGCTCGG
GTCGGTGACTATCACCGGCCTGTCTCCGGACACCGACTACTCCGACCAGATCACGATCACCGCTATCGACATGGCGGGTAACGAGTCGCTGCC
CAAGACGCTGGCTGAGCTGGAGGCGGAAGCTGTCACCGACGCTTTGTCTC
CGGCTGACCCGCTGGACCCGGTGGTCCGGGCGCAGATCGATGCGCTGGTA
GCGGCGAAGATCAAGCCAACGTCGGGCAAGGTAGCCGACGGCGCGATCAT
CGGGGTCGAGACCCCGACCGGGTCGTACTACAAAGCGTACGGCGGGGACC
GCACCTCGAGCACTCCGCTAACGCTGGAGAAGAACTTCCGGTACGGCTCG
TGCTCGAAGATGTTCACTCACACCCTGATCCTCAAAGCGATCGATGACGG
GCTGCTGGACTGGGACGACACGATCAGCGAGTTCGTCACCGGCGTCCCGA
ACGGTGACCAGATCACGATCCGGCAGCTGCTGCTGTTCCAGGACGGGCTC
AAAGACTGGATGACAGACCCCGCGGTCCAGCAGACGTACTTCCTCAGCCC
GACCAACTCGTTCGACCCGCTGAACTACATCCGTAACTCGGTGGTGAACT
TCGCGCCGGGTCAGGGCTCGTCGTACTCGAACGCGGCCTCGTGGCTGCTG
GGCAAGGTCCTGGAGTCCGTCTACAACGACGGCCGGACGGTCGATCAGAT
CGTCGTGCAAGAGTGGCAGTCCGAGGTCGATATGCCGTCGCTGCACTGGC
CGACGACGAACTACATGAACCCGCCGTATGTCCGGGGCTGGACCCCGAAC
CTGGCGCTGCCGCAGATCCAAGCGATCCTCGGGCCGTTCGCGTTCCTCGC
GGCGTTCCTCGGCTACCCGACGTCCCAGGACCTGGAGTTCACCGCGGTCT
CGACCTCGTGGTCGGGGGCTGCCGGTTCTCTCGCCGGGAACATAGAGGAC
TTCGTTCGGTTCGGTAAAGCGCTGTACGACGGGACGTTTTTGTCCGAGGA
GATGCAGCAGCTCCGCGAAGAGATCTTCACGACGTACGTCGAGTACGAGC
CTGCGGGACCTCATCAGGGTCCGGGCTGGATGGGGTTCGGTCTGAACTCG
ATCTGCTGGGGAGCGTGGCAGGGTTGGGTCGGCAACCTCGGCGGCTACAT
CGCGGTCATCTTCTACAACTCCGAAGACGGATCGGTCATCGCGGTGACTC
TGAACAACTTCTCGGCCCACGTCGATGCGGTCGATCTGTTCTACCAGATC
GCTTACCTGCTGAACCCCGAGTCCACCGGTCACCGGGACTGGATCTTCCG
TCCTGATCCTGCTGAGGACGAGGACGAGGTCCGTGACCCGACGCTGTACC
TGACGGTCGAGTCCACCGGTGACAACCAGATCCCGGCTGACGTGCCGTTC
GAGATCTAAGGAGACAAGAGATTTCTGCTCGTTACAACAGCTGCCGTGCT
GCGGCAGCCAGAGGCGATATCGACTGGCTGAACGACGACATCCGGGCGTT
GATGATCGACGCCGACGACTACACCGTGAACCTGACGTCGCATACGACGC
TGGCGAACATCCCGTCCGGGGCGATCATCGCTGTCTCGGAGAGCCTGACC
GGTAAGTCGGTGACTTCCGCCGGCTGGGTGAAGGCTGACCCGACGGTGTT
CCCCGAAGTTACGGGTGACACGGGTGAGGCGGTCATCGTCTACAAGCACA
CCGGTACTTCGTCTACGTCGACGCTGCTGTCGTATCACGACTCCCCTACT
TACCAATTCGTCATCCCGAACGGGTCGGACATCCGTGTGATCTGGCCGAC
CGACGGGTTTATCCGCTTCTAAGGAGCACGCATGGCACTTCCCGAGAACT
GGGCAGACGGTGTTGGTCAGCAGGTTGATGCGGCGTTTCTGAACCAGCTG
GGTTCGGAGCACAACGCGATGCAAGACGCGCTCGACGGTAAGTCGATCCT
GGTGATCTCCCAGGAGGACTACGACGAGCTGGGGTCTCCGGACCCTGACA
CGATCTACGTGGTCATCGAATGAGTCTGAAGGTCGGTGGCCTCGACGTTG
TCGGTGTGTTCGTCGGGGATGCTGCGGCGAAGGTCTACGTCGGCGCGATG
AAGATCTGGCCTCCGGTTCCGGACTTCACCCCGTTCAGCATTTCCAGCGA
AGACCCCGGCTACGAGGATCTGATCGACGAGCAGGTGCCCGAGGGCGCTT
CGGGCTGCTGGGTGACCCTCGTTGGTGGCGGAGGCGGGGGCGGTGCGGGC
TACCAGAGTTTCGATGATACCTACCGCCGCGGCGGCGGCGGCGGAGCGGG
TGGGGCAAAGATTCCCCGCGTGTGGGTACCCCGCGAGGCTATGGGCTCCT
CCTACAGCGTCGTCTTAGGACTCGGCGGGGCGTATACCGGTGGAGGCTCG
ACAGGATTTGGCGGCACCGACGGGGGATCGTCCTCGTTCTTGTCCGGATC
TGTGTCGCTGATCGCAGGAGGAGGGGCGCGCGGCGCGATCGCGCTGTCCG
GTAGCAGTACGCAGGTGTCCGGGGGCGCTGGAAGCCTGACGAGCGTCGCC
TCCGGGGTTGCCGGGGCCGTCGTTATCCCCGGCGCGCCCGGGGGTAAGGG
GGCCGCGTCGTCAGGCTCTGCGGAAGATGGCGGAGATAACCCGAGCGGTG
CAGGTGCGGGCGGCGGAGGAGGCGGCCGGGTTTCGGACTCTAATAGCCAG
ACTCCCGGGGGCAGAGGAGGTAACTCCGCGGTCGGTACCGGAGGGGAGCG
GGGCGGTGCCGGGGCCAACGGGTCCAGCGCCGCCGACCAAACCGGCGGTA
ACCCAGGCGCTGGAGGAGGCGGTGGCGGTGGCAACAACAGCGGGTCCACA
ACCACCGGTCACGGCGGTAACGGAGGTAAATACGGCGGAGGCGGTGGCGG
AAGTGGCGGTCATAGGACTAATGCTCGTCGCTACGGCGGAGCGGGCGGTG
ACGGATACGTCCTGATCGAGTGGGAATGACTCGCGCTTGACACGTAATCC
GGTTACGAGTAAAGTCGCCTGCAAGAGAACGACCGGCGGGGCTAAGGCCT
GAGAAACCAACCCCGTCGGTCGCACACCCACCATCAGGAAGGCACTGTTA
TGTTACGCACTATCGCTGCCGCGGGCATCCTCGCGGCTGGTCTCGGGCTC
GGTATCGCACCGATCGCCCAGGCTGCTCCGGCTCACTGCTCGAACCACGG
CTTCGGTCACGGTCAGATCTACAAGCACGCCTGCGCTACCGGCTCCGGCG
GTGCAGGAGCTGACTGGACCTACGCCAAGCACGCCGACGGCTCGTACAAG
ATGGACGGCACCAAGCACGTCTACAAGTGCCAGCGCCACTGCGGCGGAGG
CCGCGGCAAGACCGAGACCACCGATCCGTGGTGATCTAACCCCGCATACC
AAGAAACCCCCTACCTAGCCTTCGCGGGCCGGGTAGGGGGCTTTTCTTGT
TTTCAGTGGGTATGGCCGTGATGACCTGTGTCTTCGTGGTTTGTCTGGTC
AACCACCGCGGTCTCAGTGGTGTACGGTACAAACCCATGAGAGCCCTGGT
AGTGATCCGACTGTCCCGCGTCACCGATGCTACGACTTCACCGGAGCGCC
AGCTGGAGTCTTGCCAGCAGCTCTGCGCCCAGCGCGGGTGGGACGTCGTC
GGGGTAGCGGAGGATCTGGACGTCTCCGGAGCGGTCGATCCGTTCGACCG
GAGGCGCAGACCGAACCTGGCCCGGTGGCTAGCGTTCGAGGAGCAACCGT
TCGACGTGATCGTGGCGTACCGGGTAGACCGGCTGACCCGATCAATCCGG
CATCTGCAGCAGCTGGTCCACTGGGCCGAGGACCACAAGAAGCTGGTCGT
CTCCGCGACCGAAGCGCACTTCGACACGACAACGCCGTTCGCGGCGGTCG
TCATCGCGCTTATGGGAACGGTGGCGCAGATGGAATTAGAAGCGATCAAA
GAGCGGAACCGATCGGCGGCGCATTTCAATATCCGCGCCGGGAAATACCG
AGGCTCCCTGCCGCCGTGGGGTTACCTGCCTACGCGCGTGGACGGGGAGT
GGCGGCTGGTGCCGGACCCGGTGCAGCGAGAGCGCATCCTCGAGGTGTAT
CACCGCGTCGTCGACAACCACGAGCCGCTGCACCTGGTGGCCCACGACCT
GAACCGGCGTGGTGTCCTGTCGCCTAAGGACTACTTCGCGAAGCTGCAAG
GCCGGGAGCCGCGGGGCCGGGAGTGGTCGGCTACCGCGCTGAAGCGCTCG
CTGATCTCCGAGGCGATGCTCGGGTACGCGACTCTGAACGGTAAGACCGT
CCGAGACGACGACGGAGCTCCGCTGGTGCGGGCTGAGCCGATCCTGACCC
GTGAGCAGCTGGAGGCGCTGCGCGCCGAGCTCGTGAAGACCGACCGGGCG
AAGCCATCGGTGTCGACTCCGTCGATGTTGCTGCGGGTGTTGTTCTGCGC
GGTGTGCGGGGAGCCCGCGTACAAGTTCACCGGGGGCGGTAGGAAGAACG
CTCGATACCGCTGCCGGTCGTGGGGCTGGGCGCAGCGGTGCGGCAACGGC
ACGGTCGCGATGGCGGAGTGGGACTCGTTCTGCGAGGAGCAGGTGCTGGA
TCTGCTCGGGGACTCGGAGCGCCTGGAGAAAGTCTGGGTAGCCGGCTCGG
ACTCCGCGGTCGAACTCGCGGAGGTGAACGCGGAGCTGGTGGACCTGACG
TCGCTGATCGGCTCCCCGGCCTACCGGGCCGGGTCTCCGCAGCGCGAAGC
GCTGGATGCTCGTATTGCGGCGCTGGCCGCGCGGCAGGAGGAGCTGGAGG
GTCTAGAGGCTCGCCCGTCGGGTTGGGAGTGGCGCGAGACTGGGCAGCGG
TTCGGGGACTGGTGGCGGGAGCAGGACACCGCGGGTAAGAACACCTGGCT
TCGGTCGATGAACGTTCGGCTGACGTTCGACGTCCGCGGCGGGCTGACTC
GCACGATCGACTTCGGGGATCTGCAGGAGTACGAGCAGCACCTCAGGCTC
GGCAGCGTGGTCGAACGACTACACGCCGGGATGTCGTAGAGCGGCTACCC
GAGAACGCAGAAAAGCCCCCTACGCGCCGTGTAAGGGCACGCAGAGGGCT
CTCTGGTAGTCTCTATTCAGTTGTGGGGTTGCGTCCGTCAGCGTGGACGC
TAGAGGGGTTTACGGGTCCTCGTGGACCCGTACGTACGGCTGCAGAGGCT
TGTCACGGTAGGCGTGGTAGCGCTCTTTCTCGTCGGTCGAGATCTCCTTG
AGCTGATCCAGCTCTCGTACCGCCTCCCACACGGCCTCGACCGGGGCGTT
GTACGGCAGCGTTCGGTCTCCGATCCTTATCGTCCCGGCAGAGGGACTTT
CGTTAACTGAGATCGTCGGGTTCATCGGCTTGCCGGGACGAGTCTGCGTC
GAGATGATCTTCAGCAGATCCACCGCCTCGGTAAGGCGGTCGGTGATCAT
GGCCAGTTGCTCGACGGTGATGTCTTTCTTCTTCTTGCTCATGGTCTCCT
CGTTTGCCTGATGAAGTCGGCCCGTGCCGACTCATAGTCCGGGTGGAACG
TGATGACGCCGTAGAACGATCCGACCGACGGGAACACGATCCACTCCTGG
GTGTGTGGACTCTTGCGGATCAGCCACTTCCTGGCGTCGTTACCCCAGAG
CTCCCTCACCGGAACCACCCCCGCATGATCTGGATCAGGTGCTCCAGCCG
AACCTCGTGGTCGAGCATCCGGATCAGCACCAGTTCACGCACCCGCTTCA
TTCCGCGGTCCTGAAGCTGGTAGCTACACGCGGGTAGATGCGCTGCACCC
ATCCCGATGGGAGGCTGTCGTCGCGACGGAAGAAGCCCTTCCGGTTCACC
GACCAGTAGACCGTCCCGCCGGGTAGCTCCTGGCTGAATCGGACGTCCGG
CAGACGGTGGCGTCCCGATACGGATTCCCGCACGTGGGTCAGGCCCAGCC
GCCGAGCGAGGCGCTTCTGAACCCAGAGTTCACCGCCCAGCTCGACGACG
TACTCGTGCTTGCTCATTCCGCCCCCTCGTAACGGTCCAGCTCGCTCTTG
AGCCCTTGGATCTCAAGCTCCAGGTCGAAGACCCGGCCCATCAGGTTGTC
GCGCTCCAGCTCCAGCCGAGCCGCGTCGTCGATCGCCTCCATCGACCTGC
GCACCATGTCCGCGAGAGCTCCGTGGATCGAGGCGACGAAGTCGGCGTCA
GCCTCGCTACGTAACCGACCGACCCACACCCGGCTTTCGTCCTGGCCGAC
GGCGAAAACCTCAAACACACCGAGGTCGTCGTCTTCCTCGACCGCCCAGA
AGCGGTCCTCGGCCCCGGTGGTCTGCGAGAACACCTGATAAATGCGGTCG
CAAAACTCTTGAAACTCCATGTTGTTCCTTCCGTTACGAATCAAGTTAGA
AGCCGCGAGAACGGAGCTCGGCGTCGTGCTGAGCCATCGTCTCTGCATCC
ATGTATCCGCTGCCCCAGGACTTACCTGTGACCTCGGGATCGGTATTCAC
CAGCACCGGGCCGATGCGCTGCTCCATGATCTGACCCACCTCCTTGACTG
CCGCCTCGGCGTCGGCCTCCGGGAGGGACAGCAGCACCTCGTCATGGACG
ACGAGCCGCATGTTCGGGGTGAAGCCCGCCTCGTGCAGGCGCAGTACAGC
CGCGCCAGTAACGTCACGTGACGAGCTCTGGATCAGATAGTTGAGCGCCG
AGTAGGCACGGTCTGGGTCGACCGGAAGGCGACGCCCCGTGGGCGTCGTG
ATGAAGCCCGCCGAGCCGGCCTCCTGCTGCATCCGCTTGTTGAGCGTGTC
GACGCCCGGGTAGGTGGTCGCGAAGACCTCCAGGACCTTCTTGGCCTCGG
GGAAGGTGATACCTGCGTTGGTGGCGAGCTTGCCCGCCCCTCCCCCGTAG
CACACAAGAAAATTGGCCATCTTGCCGATTTTCCGATCCACGCCTGCAGC
ATCCGCGGTCACCTGATGCAGGTCGGACTCCTCCTCAAAAGCCCGGAGCA
TCGTTTGATCGCCGGACAACGCGGCCAGAACACGGAGCTCCTGAGCGCGG
TAGTCCACCGACGCGATGATCTGCCCCGGGTCCGCCAGGAAGCAGCGGCG
GACCATCCAATCTCCCGACGGCAGATTCTGAGCCGACGGGTTAGACGTAC
TCATGCGTCCTGTACGCGCCTGTAGCGGGTTGATCCCCGGGTGGACCCGG
TCGTTGGCGTCCCGCCGCTCGATGAAGTTGCGGACCCAGGTCTTCTCCCA
GGAACCCCACTTCTTCGCCTCGATCGCAGCCTTCGCCAGCGCGTTGCCCT
CCTCAGCCAGAGCTTCCAGCAGCTCGGCGTTCACCTGGCGCTTACCCGTG
GCCGTGCGGCCTTTGATCTTCACGCCCGTGCGCTCCAGGCCGTCAGCCAG
CTTCTCGGTGGAGTTCACCGAGTCGACCCCGTACGCGTACCGAGCCACCG
CGGTGTAGTGCTCGGACTTCCGCAGCATGTCCGCTGACAGCTTCTCCGAG
TAGTCGACGTCCAGCAGGAACCCGGTGCGTTCGACGTACGACATCACCTC
GGCGAGCTTGTGCTCGTACGGGATCAGTTTGTGCGACGACTCCGGCACCA
GCGGGGCCACCTTGCCCAGCAGCCGGGACACCAGGATCGTGTCCATGCCG
GCGTACAGCTCGTAATCCGGGTCGTTCAGGTCGACCAGAGCCCAGATCTT
GTCTTTGGTGGTCTTGTGCTTCTTGGCCAGGCGAGCCATCGAGGCTTTGA
CCTCTTCGGCGGTCACCGGGTCGATGTAGAACTTCGTCAGCTCTTCCAAC
TTGTGACCGGTCCCACCTTCTTTGTAGGCCCGGGGATCTACCAGGTGCGA
GTAGATCTTGGTGTCCTCGACCTTCGGCCACATCTGCTCCATCGGCACAC
CGAGCGTCCGCTCGATCACCTGGAGGTCGAACGCGGCGTTGTGGATGACG
AACCGCTGGACCTTCTGGAGGGCGGTGACGGCGGCCCCTACGAACACACC
GCCCCGCTCCACCGGCAGGACCCACGACTCCCACGGGTTACCGAACTGGA
TCAGCCGGATACCGAAGTCCGGCTTGTAGATCCCCAGATCCGTGGTCTCG
GTATCGAGACCGAGAATCCGGAGGTTGGAGCGGATGAAGCTCTCGAACCC
GTCGAGATCATCCTCGTGCTCTACGACGTTGACCAGAACTGTCTCGTCCT
TGATCTGGTAGCGGTGTTGCTTCACCCGCTCCTCCCTTCGTTACGAATCA
AGCTGGAGACGTTAGAGCCCCAGCTCCCTGCGGATCTGACCCTCCGGGGT
TTCTTCCTTGACCATCACCCGGCCGTAGTAGGCGATGTTGTTCTTGATCG
GGAAGACCCGGTACTCCCCTTCCCCGAAGTCGACTGCCAGCTCGTCACCG
CTGATGCGGTACTCGCAGTCGTCCGGGAACGTCCAGAACAGCCCGTTCTG
AAGCATGACCATGAACTTCGGAACCTTGATTTCCTCGCTCAATTACACCC
TCCTAGGTGGTTACGAGTCAAGTTAGTTTGCGTAGAAAAACTTGGCGTCG
CGACCGTCATCCTTGGTCGGAGGCATCCACGCGTGCCAGACCTTGCCGGT
CTTCTTCGACACACCGGTCTTGTAGACGAAGTCGTCGTACGGCTTCGGCG
GAGCCCACTCCGGGGCTTCCTGCGCACCCTGCGGAGCCTGTCGCTGGTAC
CCGCCACCCGAGGGCTGCGCGGGCGGATCGGCTGCGAACGTCGCGGCGAC
CTTCTTCACCTTGTCCATGTAGTCCTTGAACTTCGCGTCCAGAAGAGCGT
CGGACTCTTCGACCGACGAAGCGTGGATCACGATCCACGGCGCGTCGAAG
TCCCGACCACCCTTCAGGGTGGTGACGATCTTGCCCTCGCCAGGAGCCAC
GTTGCTGCTGTTGTTGACCACGGTGGTCGCAGGAGCGGTGGTGGCGACAG
GCTGCTCGGGACCGTTGTCGTTCGAGGCCCAGGGATCGGTGGTGACAGTC
ATTCGGTTTCCTTCCGGTTGTAGCCGCGGGTCCATTCGGCACCCACGAAC
ATCTCTTTGTCCTCGTCTGACCAATTAGCCAGGAGGGCTGGTTTCTGGTT
GGGGTAGAGCTCAGGCGTCACCCACGCTCGGTACATGTCGACGCCGGACA
TACCGCTGAACTGGCCGTCGAAGATGTTCACGCGGCAGCCCCTGACCCTG
CGCAAGACGGGATCAGGTGATCCCTGAACCGTCCCGAGCTGATCGGCACT
ATGTGGTGGCACACCGGGCACGCCCGGTGATGCTTCGGAGCACTGGAGGT
CACCTGCTCGGCGGTAGCCAGGTCGAACAGCTCCCGGTACGTCAGACCGT
CCTCGCCGGCTGACTTCCACCCGTCGTCAGCGAGACGAGTAGCCATCTCC
CCGACAGGGTCACCCGGGCCGTTGTGCGACCGGATCGAGTCCGGGAACAC
CTTGGACCGCGAGCCGGGGCCGTCGTGGTCATCGGTCTGCTTGATGACCT
TGTGGACCTCTTCGAGCACCGCGCGGTGAGCATTCTTCAGCCGGTCCTTG
GCGGCCTGGTCCCGCAGAACCACCCCGTCGATGTACCTGACCTTGAGCGC
TTCCGCGTACGGCGGGTGGCGATCCACGAGCTGGGATACAGCCTGAGGGA
TCACCTCCATCAGGTACACGTTGTCCGACCGGCCTTTGAGAGCGTCTTTG
ATCGACTCCGACGAGTAGTCCCAGTCACCCCGGGCTAGGTCGTCCGCGAA
CGCGGACTCGCTCAGGATCTGATACGCGTGACGGCGTAGGAACGAGATAG
CCTCGCCCTCCGACGGCTGCGTAGCCGCGGTCATCCGCGACGACTTCTCC
AGAACAGCGACCCACAGGTCCCCGGTCAGGTCTTCCAGCTGATCGGCTGT
CAGAGACCACTCCACCCCTGCGGACTTCGCACCTCGTCTGAGGCGCTTGT
CCAGGAGAGAGTCATCCATTCACCGGCTCCAGACTGCGCTTGGCGTAGGT
CTCCTCGACCAGAACCTCGATCAGCTCGGTCCGGGGAATCTCCCGGGACC
GGGCTTCGAAGTGCAGGTACGGCAGAACGTTCCCGTTACGTGTCAAGGCC
ACGGCGTCAGACTTCCCAGACCTGGCCGTCAACGGTGAACTTGCCTCCCA
GGATCGGGACGATCTCAGCCTTGACATGCTTGCCGTCGACCGTGAGCATC
CCGAAGCCCATCTGCCAGTTCCCAGCTCCGCCCTTTAGATAGTTGGCCTT
CTTCATGTCCATCAGGTGCCCGACTTCCATGCCGGTGACGGTCTTGCGCA
CCGAGCCGCCGTACCCGAACGAGTGCGAGACGACGGCCTGCCGGTGCGTG
TGGCCGCAGACCACGGACTTGCCGAACTTCTTGGCACCGTTGAGCGCTGT
CGATCCGGCGATCTGGGATAGCGTCATCTTGCCCATGTGCCCGTGAGTGG
AGATCCAGCCCGGAGCGATGTCGTAGAAGTCAGGCAGCAGCTCCACACCG
AACCCGTCGAAGTCGAGCAGCACGTCGATGTCGAAAGCGTGTGTACCCTC
CAGGGCCGGTGCGTTCTTGGAGAGATAGTCCCTGGCCCGGGAGTTTCCGG
TCAGGTGGATCTTGCCGCCGTCTTCGATGAAGAAGCGTCCGTTAGGGACT
CGGAGGCACCAGACCTCTCCCTCGTACGCGACCTCCTCGACGGTGTTCTT
GTACAGTCCCGACAATGCGCGGTTGCTGATGTTCAGACGCCAGTGACCTG
GCCGGTACTCGGTGGTCGACGCCCGTAGCCCGTTGGCAGCAGCCAGCATC
TGCAGCTGCTCCCGCATACGGTCCTTGCACACGTACAGCACGTAGGAATC
CCCTGCGCTGGTCGTGTCTGTACCGTCGGTGAACCGGTACTCCTCCAGGA
ACAGCCGGGCCTGCCGCTGTGACAGAGACAGTGTCCAGGTCGGGAGCTCG
CTACGACCTCGGTCGAGCAGATCATCCAACTCTTGAACCTTGCCCAGGCT
GAACTCGTACTGGGTCTTCGGAGGAGCCTTCAGCACCTTGCCGTCGATCT
CGGTGATGCCTCGGTTACGTGCCCGTTCCCGGTATTCGATGCCTGCGTCG
GCCAGCAGCTTCCGGACCTGCTCCGCCTTCTCGCCTGACTGGTAGAACGT
CCAGCGCCCATCGGGCGAGCGATGCGAATCCGTGAGCCCCCAGACCGCGA
GTCGGATCTCGGTGTCGGTGAGCGGGTAGTCCTCGTTCGACCCCTCGCCG
GCGGTGTAGACCCACATCTTGTTTCCAGGCAGCGACGTCGGGGTGTGCTC
GACCCACTTCGTCTTCTCCCGGTTCAGGCCCACCACTCGGTGGTTCGCTG
TGATGGTCGCGTTGATCTCTCGGCCTCCGAGGGAGTACAGCGTGCCCGAG
AACGGGAACCGGACAACCTCGTCGATCTGCTGCCAGATCGTGCGTCCTTG
GTCGTCCACCGACATAACCTCGTCGTCGGTCGTCAGGTCGTCGACGTGGA
CGAACCCTCGTCGGGTGACGGCCCGGGCGTTTGTCCAGGAGCAGTCGTGG
TTCCCTTCATGAGCCCCGATCCACCCGTCGTAAACCTTGCGGAGAGGTTC
CAGGAGGTGCTTCTTGGCGTAGTCCGCGTCGCGGTACACCGAACCCTCGA
ACTCGCCCTTTGTGCCTTTGTTCCATCGCGAGGGCTGGGGCAGATCCAGG
ATGTCACCGATATGTACCACGCCGTACGGCTGGACATCCCCGATGAAGCG
GATGACCGCTTGCATCTCTTTGCGCGCCTCGTAAGGCAACTGAGTATCGG
GTAGAAAGACGATACGCTGAGTCATTTGGTTCCCTTCTCTGCGAGGAGGG
TTAGCTCCGCGCGTACTGATCGGTAGACGTCGTCCAGCGCGTTGATCGCG
TTGGTGACAGATGTGTAGGTGACGGTGTCGAGGTCGATGTGTAAGGACAT
GCCGCTCTGAGGGGTTTCGAACTCGCGGTAGATCTCGTGGTAGTCGCTCA
CTCGACGACCTCGTCCAGGTCGATGACCATGTCGTTCAGCGAGTCGATCC
AGGTCAGCGAGCCCGAGTCCTCGTTACGAATCAAGTCGTCGGGCAGCGGA
AGATCGAACAGGGCGAGCTGACCGTCCTCCTCTACCGGCTCCTCGTAGAT
CCGCTCGGCGCAGCCGGCGTAACCCGCGATGTCGGTGTAAGAGTCCCGGT
GGTACCCCGTACCCTTCACCCGGGCCACCTTGACCAGGATCATCAGGTTC
GCGACGTCCAGGTCAGTGATCGGACGCTCCAGGTACGCGGAGAACAACGC
GGAGATGTCGGCGAAGTTCTCCCGGGGGTGCCCGTAGTTTTTGTTTCGAG
GTCCGTGGATCAACCGCTGAGCCTCTTCGAGGATGGATTCGGTCATGCGA
TCACCTCGGTGAAGGGCGCGTATCGGTCGAGCTCTCCGCCAACCCATCTG
GTCCCGTCCCGATCAGTCACAGCGATACCGCCTGGTACGTCCTCGAACTT
CTCCCACACCCGCGGCTCTTTGGCAGGGGACAGGCTTCCGGCTGCGATGT
ACTGCTCGTTTCCGTCTTTGAGAGACCGGACGAGTACGTCCCCGATCTCT
AATCCCTGCTCAACTACCTCAACGAGTTCTCCGCGGGTCAAGAAAACGTG
ACCGTAGTCCCTGTCTTCCTCGTCGTGTGTGAACCGGAGAGGCCCGGTTA
CAACGGCTTTGTCACCGATCTTCATATCCCTACCTTGTCTTTCAGTGCTT
GTACTCCCTGGCTGAGCACCAGGTCGTTGACATCCGAGCCATCGGGCATC
GGGATGATCTTGGCGTTGGGCAGAACACCCGCCACCGTCTCAGCGAACTG
CATACCCGCATCGTCACCGTCCGCGAGTATCAACACCTCCCGATACCCGA
GGAACGGTTCGCGGAAGTGCTCTTTCCACGCCTGCGCACCGGGAACCCCG
ACCGTGGGGAACCCCGCGACAGACGCTGTCAACGCATCGATCTCGCCCTC
CGCGATCCCGACGCGCTGATCCGGTTGCAGTAACGCCAGCGTGTTGTACA
GCCGCCCGGTGTCGCCCGGGACGGTCAGGTACTTCGGTTTACCCTCGGCG
GCGTCTAGGCGACGAAACCTCAGCGAGACCACCTGCCACCGCTCGTCCGG
AGCCCATCGCAGGTAAGGGATAGCGAGCATCCCTTTGTACATCTCGTGAC
CCGGTAGAGGTTCCTCCACGTACCCGAGGCGAAACTGCGTCACCGCCTCT
GCGATAGCCGGCGCGGTCAGCCCGCGGGTTGCCAGATACTCCTCGGCCAC
GGACCCAGCCAGTGCTTTGTGATAACGCTGCGACGCCTGAAGGAGATAGC
TCTTGTGCTCTTTCGACTGCTGTTTGATAGTTCACCTCCTCGTAAGTCAT
CAACAACGTGATCGCGTTGCCCCGCGCCGAACAAGCGAGGCAGTTGAAAG
CGTTCAGCTGGTACGACACCGCGGCAGACGGCCGCGACTCCTCGTGGTGC
CAGCAGAGGCAGGGAATCCACACCCGGCCCGTGTCCTCGGGCGGTACCCA
GTCAGGGGCCAGCCGCTCGATGACCTTCGCGATCAGCGTTTGTGAAGGTT
CCACCGGACGACCTCGTACACTTCGATGCCCTCGTGGTACGGGAACTGCT
GCTTGAGCGCGTCGTCTAGGAACTCGTAGACGTCCTCGGTGTCGGTGGTC
GGATCGACCTTGACGAACGCCTCGATCTTCATCCAGCTCACTTACCCCAC
CTCCGAGCTGTGCGGTCCACGGAGTGCTCTGAGACGTTCCGGGCCAGCGC
GTACTTACGCGGGTCCAGCAGAGCCCCCAGCAGCTGCTGACGGAGCAGGT
TCGGGCGTGCAGTCGGTTTCATCGTTTCTTCCTTCCTTGGTTACGATTCA
AGTTGTCGAGCGAGAAATTCGATGCTCAATAAGCGGGATGTAGTCAGCTT
CGTTTTCGATGGCGATGCAGTCGAAACCTTCGAGAAGACACGCCTCCACC
GTGGTTCCCGACCCGGCGAAAGGATCAAGGATCACCCCACCGGGAGGGCA
CACGAGCCGAGCGAGCCAGCGCATCAGGGTCAAGGGCTTCACGGTGCTGT
GCGCGACCTTGGTGCCGTCTTCGTTGACGTAGCTGGGGCGCTCCTTGGTG
GGAGCCTTGGCCTGATACTTGAAGACCGGAAAGAACCGAGACGCGCCACC
GGAGTCGTCGTGTCCCATCCGGTCGGGGTCATTTCCGGCGTACGCCCCGA
ATATCCCAGCGTCCTTGGGCGCGTTGCGTTTGCCCGCGCGGCTGGTGCTG
ATACCGCTCTGCGCGTCGAGCTCGGCGGCCTGCGCGTCATCGAGAACAAC
GTTCGTGGGCCAGCGTCCTTGAGCCGTGCCGATGCGGCAGGCGTCGATGT
TCAGCGCCCCCGTACCGTGCTCCAGCACGTTCGCCGCCACCGTGCCCACG
AGAGGCTTACGCGCGACCACGATGGGCTCAAACGATGGTTTCAGCGCCGT
GCCGAGTGGCTCTAGAGAGGCTAGCCAGTCGGCATCGGGAAGTCCGCACC
AAGAGCAGACTTTCGCATCCGCTTTTGGCCATCCACTCTCACTGTCAGAA
ATGACCCGTCGAGGCTCACTTCGACCTGGACCGACTCCAATGCCGCGTTG
GTCAGGCTGCCCATCTCGGGGGTCCAAGCAATCGCATCGTGCAGACCCAT
AGCGTTCCTCTAGTGTTTTTATAGTTTGCTTATAGATACTGGCGGATTTC
GGGAACCCGCTGCCGTTGATCCAGGCGATGGAGTCACGAATCTCGAAGCC
CGCGTCCTCGATGGCCACGGTCAGCCGGTGCCAGGTGCGGGAGCCACCGA
AGGCGAGCAGGTGCCCACCGGGCTTGAGGACCCGCAGGCATTGCTCCCAC
ATCTCGACGTCGAAGGCGATGCCCGAGCCGTCCCACTTCTTGCCCATGAA
TCCCAGTTCGTAGGGCGGGTCTGTGAGAATTGCATCGACGCTGTTGTCTT
CTAGTTCGGTGAGGATGTCTCGGCAGTCTCCGAGACGTAGGTCGACGTTG
CTCAAGTCTTTCTCTTCCTTCCGGTTGCGGGCTTCTGCCCGTTACGATTC
AAGTTCGGGACCTCGATAGGAGCGATCCGTTTCCCGATCACCGCGAACGC
GGGCGGGTTCTCCAGGTAGTCGATCCCTCGCTGGAGAGCTTCGGGGTCGT
CACCGAGGTGACCGAGTACGTTGCGGTTACAGGGCGTATCGAGGAGTCCG
CGAACGTGCCCTGTTCGGTGGTCGTGGTCGACGGCCAGCTTCTTCCGCAG
GCCTCGGCCTTTGCGGCAGATGTAGCACCTGCCACCTTGAGCCTCGTATA
TCCGCCAATACTCATCGGCGGTGATGTCGTAGAGCTCTAGAAGACGCTTC
TCCCACGCCGTGTCCTTTCGGACGGTTCGCTTTTCGCGATGGTGAGTTGC
GCATCGAGGTCCCGGGTGAGGGGCGGCTCGGCGGGTTGTGATCCCGGCCG
CTGCGCAGTCGACGCAGCGCCGGGGCTTAGGCTTAGCCGCCGCCATCCAA
CCACCCGACCAGCCACAGACCTGCGCCCCACGCGATGATCGAGTACGCGA
TCAGCTGCTCGATGCTCACGCCTTAACCGCCTTGATCAGCTCCCGGATCT
TGTCTGCCCGGAAGTCGTCCCACCACGCGCCGGTGCTGGCGACGTGAACC
ACCGGAGCGGTCTCGTAGCCTTTCTGCTTCACCAGCTTCATAGCCTCGGG
GTCCTGGTCCACGCGGACCTCCCGGAACTCCACACCGCCGCGGGTCAACG
CGTTCTTGGTGAGCGTGCACTTATGACAGCTAGGACCAGTCGTGTAGACG
GTGATACCGTGCGTCACGAGGTCTCCTCGTCGATGTAGCACACCATGTTC
GGGTGCGCCCTTCCGAGCAGGAAAAGGTAGGTTGAGTACCTGTCCCAGTC
GACCGGGTATTCAGGGAACCATGGGTACTCCTCAATGATTGCTTCTAGAA
GCTCGTTACGAGTCAAGTTATCGGGCATCAAAAATCCTCCTCTTCTGTGC
CTTCGAACCTTGGGCATCGGGGGTTGCCTGCGCATGTGCAGTCGTATCCA
CCACCCACAATTCCCGGACAGACTCCACAACACCCATCGGGGCGCACGTC
CTCGTTGATCTCCATCAAAAATCCTTAATCTCCATCTTCGAGCCGTCGAA
CTTCAGCTCGGCGTACAGCCGGCCTGAGGGATCGGCCTTCGATGATCTGT
TCTTCACCGCGGACACCCGCAGAGTGTCAGCCCCGAACTGTGACGGAACC
CTGTGCAACGTAAGTACTAGCTCGGGTACGCGACCGATCTGCCCCTTGAT
CCCCGACAGCGGGATCGGCTTGTCACCGGAGTTGTTGTCCGCGGTGACGT
GGTGCAGACCGATGATGCACGCGCCGGTCTCCCGGGCTTTCTCGTGCAGC
CAGTCCATCAAGACTTCCAGACCGCCGAACGGGTCCTCGTCGTTCGCGGC
TACGCCGGTGATGACGTTCGTGATGTTGTCGATCACGATCAGCTGTGGGT
AGTTCCCGAACGTCTCCTCGTACGCGGCCAGCGAGGTCTCGATGACCTTG
AGCGTCGGCTGCGCCGAGTAGTTCAGCCGGATAGGGATGCCGTGCGGGTT
CCCCGGGGCCGCGTTCCACGTCAGCACCTGCGGAGGCAACTGACCTTCGC
GCACCGCCCGAGCGGACTCAGCCAGCGGCATCCCGAGCTCCATCGAGAGG
ATGCGCGTCGACTGCGTGAACGCGTCCGAGTCAGCCGAGAGGTAGTACGT
CGGGATACGGCCTTTGAGCGCTAGGGCGAGCGTGAACGCCGACTTAGCCC
CTCCGGGTGCTGCCGCGATCAGCGCCAGCTGCCCTCGCAGGAAGTTGATG
CCCTGCTTGGTCAGCGACCGGAACGGTACAGGCAGAGGGTCACCCGCGTT
CCCTTTCTGCTCGATCGACTGCATGATCGACAGCATCAGCCCTCCCTGAG
TGCTTTGACGATCTCCCGCATCTGATGCTCAGCTTGCTGCCCGAACTCAA
CGCTGGCGTCGCACGTACAGCCTTCGACTCCCCAGGAGTACTCGGCAGGC
TGGTGCTCCTCCAGTACCCGGAGAGCCGTGATGTACTGAGCCGCGGTCAG
ATCCTTCACTCCTCCTCCTCCGTCGTGTCTTGTACAGCGATAACCCGGGC
GATCCCGGTGCTTATCCCGAACACCAGCGCGCCGGCTAGGGACAACCCTC
CGAGCGCAGCCATAGCCAGCCTGTTCACTTCGTCCCTCTCGCTATGAACC
CGTTGTAGATCGTGCGGCCTTCCTGTTTGGCCTTGACTTCTTCAGCCCAG
ACTTTGTCGGTAGCTTTGATCAGCGCCGACTCGGTCGTACCGAGGAACTT
CACCAGCGGAGGACCGAGAAGACCTCGACGAGCAGCGCGCAGCACCCCGC
CGAGTTCGTGAACCGCTCTCTTGTCTTCCAGCTCGACGTCCAGCAGGTTC
CCCGGACCTGGCCGTTTGGTCACGGTCGCTTTCAGCGCCGGGTCAGCAAG
AGTCCATCGTTCGACCAAGGCTCAGCCCTTCCTGTGATACCGAGCAGCGG
ATGCGACGCTGAACAACGGCGTCGGCTTGCCCCACTTCGGCGAGTAGTCC
CCGACCGCGGCGAGCCCTTGCTTGCGCCAGCGTCGGACTGTGTCTGTATC
GACCCCGAACAGCTCGGTCAGCTGCTCCTCGGTCGCTAGTGATGGATTGC
TCACGACCGCTCCTTGATCTCGAACTGATCCAGCAGCTTGCTGGCTCGTG
CTCTGTAGTGGTCTCGCATCTCCTCGTTCGGATGTGCGGACCACTCGAAG
GGTCGTCCGTACGGCACGACCTCCCACATCGCACGCGCGAGCTTTTCAAC
GATGTCCATTTTGTTTCTCCTTTGTTACGAATCAAGTTTCAGGCCATAGA
GTATTCACAGCTCAACGCCACGTCGCACCTCGCGCAGCTAGCACCTGGCT
TAGGCGTGAAGTCCCCTGCTTCCAGCTTCCGTTCCATCTCGTGGAACCGG
GCCGAGATCTTCTCCCGCGTCCAGTCCGTCAGGTCGTACGGATACGTCGG
CTTACCGGTCTTCGCCATGAAGTACACGCCGCGCGTGATCTCGACGCCGT
ACAGCTGTTTCAACGCCAGCGCGTACACCGCGAGCTGGAAGTCATCCCCG
GGCTTAGCTCCCGACTTCCAGTCAACGACTTGCACCTCACCGTCGAGCAC
CAGCACCGCGTCGATGTAGCCCCGGATCTCTATCCCATCGAGCTCGAACT
CGATCGCGAGCTCTATCCCCGGGGCACCGTCCGGTGTGTGCCACACCTCT
AGGCTCTGGTGGTTGTCGATCCAGTCCAGGGTCTTGTCCACCTGCTGGAG
CCCGATACCCCAGCGACGTTCGATGTCGTCCGCGCCGCGGTACGGCCCGG
AGGCGAACCACCAGCCGAGGTTCGGGGTCTCCTCGGTAGCTTCGTTGATC
CCGTCGGCGTACTCGGCCTTGAAGATCTCATAGCACTCTTCGCGCGTCAG
CGGTGAGCCGGCGAGTTTCGAGAGCATGTATTTCTCAGCCACCGCGTGAA
CCCCGGTACCCTGCTGCAGCCAGGCCGCTGGGCGTTTCCACACGCGATCA
TGCCTGGCCAATTTCCAGCTGAACGGGCATTTGTCGAACTGCGACAGCTG
CGAGACCGACCGGGGCTTCTTCTCGTACGTGTAGTTACGAGTCAAGTTGT
CAGTGTCAGCCACGAGAGTCCTTGACCGCCATAGCGAGCGCTACAACCCA
GCCGATGAACGTCCATCCCAGGAACACGTTGATCACAGCGACAGGCTGCT
TCAGCGAAGCTTTCCGGTAATACGCGACGATCGTCGGGACGAAGTACGCG
GTCCCGAGCACCACGAGTAGCGCATGGCTGGAGCTGATCGACATCAGCAC
GATCAGCGCCACGATGGCTCCCAGAGCCAGCCATCCCTCGATACGACCTT
TCCGCTTGGCCGCACGAGCGGCCGCGTCGGCTTGCGGGTAGTAGCCGGGT
TGGTACGCCGGCTGATCCCAGATGTTGCTCATGATGCTGCCTCCTCTTTA
GGTTTGCGGGCCGCGTTGCAGCGGCGCTTTTTGGCCAGGCCCAGCTCCAC
GAGCAACGGGCACGGGTTGAAGTCCGCGGGCTGATATTCGCGGCGGAGAA
TATAGCTCAGGAACTCCCCGATTTCGCCCATGATGTATTTGTCGCCGTGA
CGTTCTTCGCGCTCGACTGCATCAGGCTCGCAATACCTATCGATGAACTC
TTTCACTTCCCGGTAAAGGTAGCTGTCGTCGGTTAGCCACGTAGAACGGT
AAACGTGGAGGCCGCGAATTCCGGGGACCAGATCGAGTGTATTAGCGCGG
ATATACGCGTCTTTAACCACGTTCAGAGTAGGGACGATTGTCTTACCGAT
AACTCGGGAAGTGATCTCGAACATGCGGTTCAAACCATTCTTCTAAGAAA
AGGGGCGGGCGGTTATCAGGGCTCCACGCTCGGGAAACGCCAGATGTGAT
GACGTCCGATCTCGGACAGAGTTGTGTATTCGTTGACTCTGATGAGTAGG
TCTTCGTCGGATTCCTGGCGCTCCCTGTACGCCCAACCCCCGCGTTTGCT
GACGCCGGGTATAGGCGGGATGTTCGGATCGAACTCGACAACCCAATTGT
TCTCACGAAGCATCCGGTAAAACGACCGGAGACGTTTCAGCTTGTATTCT
TTCATACCTTTGCCGCGTGTGGCGATGTATTCGCCATGATCCCTCAGTCG
TTTATGCGGCGCGCACTGAGAAAGAGGCTCGGGTACCTTGAACGGGTATT
CGCGGCGGATAACCTGCCGGGCGGTCAATTTACCTCCGTACGTGTGAACG
TGCCATGAAACAGCCTGTGGTGTCACACCGTACATCCGGGCGATATCCGC
CTCAGTCTCCCCCGTAGCTTTCAGGGCCTCAATCACTTCTAGTGAGAGGC
GGGGGAGCTGTTCTCTGGTGGTTCTCATCGGTCCTCCTTGTATTACAGAC
CAACGTATCTTGCATCTTGTTACAGCGCAAGGCACAACCCCCTCGATACT
TGACAGTGCGACGTAGTTTTCTGGTGTCCCAGATCTGGGACTCTTCCCCC
GTGGGAGAAAGTAGACCACTTGATCTAGTCCGGCGCAAGTGTCAAACGTC
ACTAAGTTCGTAGCTGAACCGGCATCGTCACAACCGATACCGGGCGTTAC
AGCTACCAGACCGCGACTCGATCCGCAGCGGAGCCGCTGGTCAGCAGTAC
CACCGTTTCCGGCAGTAGCGACTCTTCTTGTCTTTCCCGCGGTCTTTGCC
CGGGCCGGCTGAGTCGTGTTTGCTCTCGGATTTCTTCTCCGGATCGCACG
TCGGCAGGTCACCGTGGGCCACGTGCCAGTCAGAATCAGCCCTGAGACCG
CCGTGCTCCAGCTGGTGAGACACCGACCGATGCTCGCACCCGGAGAACCC
GTCAGCACGCGCTGACGGGGCTACCAGGACCGCCGCGAGCATCACAGCGC
CGACGATGAACCAGACGACGAAGGCCAGGCGCTTAGTCATCGGGAGGGAT
CACCACCAACCCACCCATGGCGGCTGACCTCGACCTATTGAAGGAACTTG
AGGACCTGGCGGAGTTGGTGTTGATCCACGATGATCCTTCATCAGGCCGG
GGTTGTCTGCCAGGTACAGAGCTACCGCCGCGATCTTCCGTAGGGCGTCT
TCTCGGGTGGGTTTCGCAGGTACTAGGTCGATGCTGAGCCTCGCCCGGAC
GATCTCGCCGGTGTCAGCGTCTGCGTCTATCTTGAGATTCCAGTTGCCGT
GCTTACTCACACCTGCCTCACTCTCTTCAGCCCGACGGTTCCCGCTAGGT
TCTCTCGGACGAACGCCCACGACTCAGTACGTACCCACGACGCGGTGAAC
AGCCCTTCAGCGTGGACGGCGGCGTGGTGCTTGCAGAACAGCAGCTCGAA
CTGACCGTTCTCCCAGCGCTCCATAGCCGCGGCAGAGCACGCGTCGCAAC
GATCGGTGAGCCGCAGCTCCCCGGGAGGCGTTGCGCCATCCTCCCGGGGA
GGCGAAACCTGGTCTGGAGTGGTCACGCGTCCACGTCCTCTCGCTCCACG
AACTCGACGTACACCTTCGCTGTCTCCAGATCGGTGTTCAGGATCTTGAA
CCAGAACGGGTTGTCACCCCTCTCGAACTGGTACAGGTCGTACGACCCGT
TGGTCTTCGCGACCAGCTGCCAGTTGTCCGAGCGGTGCATCGCTCCGTAC
TCGGTCTCGAACCACTCCCCGCTCACAGCCCCACCGCTTTCGTGATCAGG
AACATCAGCGCGGCCCCAGCGACGATCGCACCGACCGACAACGACAGCTC
GATGCTCAGCGGTAGGCCCGGGTTGCTCCGTCGGTACAGCTTGCGAAGCT
CGGCCGGCGAGTACGACGCCGCGATGATCTGGTTGAACGCTTTGAGCTCT
GTCTCGTTCATCAGGAACCCACTTTCGCCAGGATTACCAGCGCGTCTGCC
AGTCCGCAGGCCCGTGCCCCGCCGACTAGGCAGCCCTTCTCGTCGCCGCG
GGCCGCGGCCTCTTCGCAGAAGAGGAGCCACTTCACGCGCTCGTCGTTGA
TCAGGTCTATTGCGTCGTTCAAGGTCATCGGGTCTCTCCTTTCAATCGGT
TCCCAACTCATCCGTTCGCCCCTTCCAGCTGCCGACGCCAGCCGGTGCAG
CGCTCGGACGGCCGGTGCTGGTACTCGCACGCTGCGCAACCGTCGAGCCA
GACCAGATGCCGGCGGTAGGCGTGTCCGCAGCACGCGCCGAGCTCGTCGT
CCGGAATCTGGGCGAGCCCGGACATGATCCGTTGCAGGTTCGATGCGCCG
GCGTGCATCCGCTCCCAGAGCTCGGCGTGATCGCGGACGTCTTGCAAGTG
CGCAACCCAGTACGTGCAGACGGCGCCGCACGTGCAGACGCATTGGGCGC
CCTGGCTCAGCCGGCTTCGATCGATCTGGTGGCTCTGCCGTAGCTCGGTC
GGCAGCTCGGCGTAGATCTTGGCGCCGAGCTCTTCGATTTCGGCGAAGTG
CTCGTCGAGTGAGCGACGGCGGCTCACTGGTCGCCGTCCTGGTGTGCTCA
TGCGGGGACCATCTCGAATCGGTACCGTCGGGCCTTGAACACCACCCGCA
CACCCTTCGGGGGTTCAGGCTTGTCCGGGTGGATGATGGCCAGCGTCTCG
GGATCAACTCGGTACTTGTCCGAGTAGTAGAAGCGTCCGATCACGCTTTC
GATGTCCGCAATCGTCGGGGCAGAGGCGAGAAGGCGAGGTTTCCGGCTGG
TCATGTCTACTCCTTGTTACGTGTCAAGCCGCGATGCGGCGTGTAGTGGT
CTTGGATGTGTCGATCAGGTGCCGTCGGCCTCGCTCGTCGACGACCGTGA
GCACGGTGCCCGCGGTGAACAGCACCCGGGCTGTCCAGCCAGCGGGTCCG
CGCGATGCGATGTGGATGGTCATGCGCGGAACCTCTCGATGCGGTCCAGC
TCGATGCAGAGGCTTTCGACGCGCACCGTGTTATCGCCGGAGCCGAATCC
GTGCAGCGTGCCCGTGAGTACCCGCCCGTTGTCAAATGTGACCTCTACGG
GGCCGAACGCCCCTTCGGCGGTGATGTCCTCGACAGCTTCGCGCAGGATG
GTGCCGAACGTACCGACCCAGCCGTTGCCCGAGTTGCGCAGATCCAGGTC
GTAGTTTCCATCGTTGTTGTAGATGCGGCTCATAGCGCTCATGGTGACCT
CCTAGTTGGTTACGAATCAAGTCAGCGTGAGCAGCCGTGAATCGAACACG
GTCAGCGCGGTGATGTCGGCTGAGCGAACCTGCCTGCTCGGTGCCAGCCC
GTCGTAGCCACGTGCAACGGCTCAGAGCTGGACTTCAAAGTATGTTGTGG
GCCGGGGCTCCGCATTACACGGGATTTGCATCAGGGTCAACGCGCGGTCT
GGGCTCGCCTGAATCTTGCTGGCCTTTGTTGTGTTGTAGGTCTACATTAA
CCGATCTTGCGGTTACGTGTCAAGTGAGTTAGTCGAGGAATTTCTCGGCG
GATTGCCGACGCCTATCCCGTCCCGTGACCCTTCATCAGACAACCGCGCG
TACGCCTGCGCGAGGACGTCGTCGACTCGGACCGTCTTCTTACCCGCCCG
CTGCGCCGAGGCCAGCAGCACCGCGACGATCTGGCCGACACCGATCAACT
CGCGCAGCTGGGCAGTCTCACGTCCGTGCTGCCTGTCGAGCTCCTCGACC
ATGTCGAGCGACTGCTTAGCCAGCAGCCGGTAGTTGAACTCCAGCACGTC
GCGACTCACCCCGGACACATCCTCGCTGGCGGCCTTCCGCAGGTCCTCAC
GGCGCAGCATCAGGCACGCACCAGACGGGCCGAGCGGATGCACTCGGACT
GCTCGATCGTCTCGGTGCCGTAGTCGTGCGCGTACCAGACGGTAGCGACG
CCAGACATCCCGAGCTTGGTCACGGTGCCGACGTACTCCCGGCCATCCTC
GGGCGAGGTGAACCGGGCCGAGTCACCGATGCGGATGATGTCCATGAGAT
GTCCTCTCTCTGAGTGGTTACGAATCAAGGTCGAGCGACGACCGCGTAGC
CTGCGATCACCGCGAGCATCACCGGGATGAAGCTGATGATGATGAGTGCT
GCGGTCATGTCCACGAGGTTACGCATCAAGTTTCTTCGACGCAACCCTTG
ACACGTAACCGCAGTTCGTGCATTCTTGATTCATCGCGATCGGGGCGATC
CCCCGACTACCGAGTTCACAGTCCCCCGGAAGGGCCGGCGGACAGAAAGG
AGTCCCGAAATGAACAGCACCGTGAAGCAGGCCATCGCCCTCGGTCGCGA
GGCCGGTGTCCAGGTTCAGCCCTGGGGCGGCGATGAGGTCCGCCTGAACG
GCGGGATGATCATGTCCGCCTCGGACGCGATCGGCTGGGGCATCCGGCGG
GCAGCCGTCCGGTAGTCCCGGCCCTCGGCCCCGGGTAACACCGGGGCCAT
CCCGATCCCCTCATCCATCAACCATCCACAACTCGAAGGAGACACCAATG
ACCACCATCGCCCGCCGCATCGCCACCGGCCTGTTCCTGCTCGCCGCTCC
CGCGGTCATCGCCACCCCCGGCTGGATCGCATCGGCCGATCCGATCTCGT
TCGATCAGTCCTCGTTCCCTTGTGAGGAGGATGAGGTGCTCGGGTTCAGC
CCCGAGTTCGGACCCGACAAGGTCGGTTGCATCCACATCGAGGACGTGCG
ATGAGCTACAGCGCTGGGCAACAGATCGAGGTCGAACTGAGCGGCGATGA
GCACCACGTGGTGACCGAGGATGCGGCTGCCTACCGCAACTGGCTATCGG
TCCTCTCGCACTCCGACTCCGAACCGTACTCAACCCACTGACCGTCCGAG
GCTCATGACCCTGCCCCCCGGCTTTCGCGAGTCGGGGGGGCTTTCTCATG
CCTCGACCCGCGAAGGCCCCGTAACGCCGCCTCACGTCCACGCTGAGCCT
CGAACACCGCGAGCCGGTGTCAGCGGTGCGGAAGGCCAGGAGTCGGCCGG
CAGCGTCGACGTCGAGCGCCTTGACCCGTAACCGGTCGGGGTTCGAACTC
GCCGCTTGACACGTAACCGCGTCGCCTCGCATACTTGAGTCACCTCGCCC
GGGGTGGTCCCCCGGCTACCGCGCTCATCAGTCGGAGAGTCCGACGAAGA
AAGGAGTTCGAAATGAACACCAACCTGATCACCATCCCGGCCGCCGAGGT
CGTGGTCGGCGACACCATCGTCGCCGGTGCAGGCACCGTCCTCGCTCCCG
AGGACCTCGTGGTCCGCCGCATCGAGTCGGATCGGACCTTCGTCCGGTTC
AACGGGATGGTGGACATCCACCAGCGGATCAACGTCCGCGTCGCCCGGTA
ACCCCGGGAGCCCCACGAAGCCCCCGCTACGGCGGGGGTTTTTTCATGCC
CGCACCACGTCGAGACACGATCCCATCCCGAGCCATCGTGCCCTGATGCC
GATTGCTGGCCCCTCACAGCCCCGCAGAGCGACGATCACCTGCCTCTCGA
TAGACCGCACCCGTAGACCGGTCTCGTCGCGGCAGAGGACCAATCACCAC
CTCGAACCACGAGATCGATCTCGAACACCGGGACCATCGAAGGCTGATCC
ACATCCGTCATCCGCCGCGCGATCGAACCCACGAAGGTCGAAGCATCCGA
CGAACTCGACCCCGATCCATCGATCCGATCGACGTCGAACGCGAGCTTCG
ATCCCGGAACGTCGGCTCGATCTCGAAGCTCAGCCATCCCCTCGATGCGG
AGCCCCGTCGATCCCGAGCCGCATCGCATCCGCATCCGCAGTCGAGTCAG
CACCGAGCTCGGCGCATCCTCGGTACCGAGGGCCTGTCGCATCGAGCACA
GGGCGTCGCACAGGCAGGGGGTGCTGTGGGTAGCTGGGGCACAGGGGTAG
GCAGGGCTAGTGGGGGGTGTGGGTGCGCGGCTGCGTGTGCGTGCCGGGGA
GGGGCGGGTAGGCAGGGTGCGGGGTACGCCGGCTGGGGTGCGCAGACTCG
CAGCGCAGAGGGGGTTGCGCTGCCGGGTGGGTGTGTGGTAGACTGGGTGT
ACTCCGGCAGACGGGGTCACAGGGGACGCGCGGCGCGCGGGCCCCTAGGG
GGGCACCCCTACCCCCCGCGTGTTGACCGGATGGTAA
>Aeneas Complete Sequence, 53684 bp including 10 bp 3' overhang (CGGATGGTAA), Cluster A1
TGCGGCTGCCAGATCGTGTACGGGTTTGGAAGTCGACGGAGGGAACAGCG
CGGGCCTAGAAGGCCCCGTAATGCCCCCTGAGAGCCCCGTAGACGGACGA
ACGGTGCGGATCGATAGATGGCACCGGAGACAAGCGAAGACGGCCGCAGA
GCCGTCGCCGGCTGACGCCCGCGTAGGAAGATATTCGTGTGAAGTGCGTC
ACATTCTACGGGTGAAACGCGAAAGTGTCGGCTACATAACCTATGGAGGG
GTAAGGGAGCGAGCTCCAGCGAGCGACCGCACCCCGACATAGGTTCTTGT
CGGGGTAGTCGAACGGAGAGAGACTACCCCTTTTAGCGACCTCCGGTCGC
CCAGGTAGGTACCGAACGATGAGTGAGGTACCAGACCGAGGGCGGCCCTT
ATGGGGGCCGCTCCGAGGTCAGTGGTTGGTTTGGGTAGGTACGTTACGTA
AGCATCACTCACCAACAGAACCGGTGGTTACGTAACCGGGTACGTTACGT
ACGACTAGATACGTAACAGAACCACTAACCCGTGGCCGCCCCGAAGGCGG
CCCGCAGCGGGTTACGTTTGTCAGGTATGTCACTAGGGAGGGTGATGGGC
TGGGAGTCATCTGACCGTCGTGAGCGGCTGCCGGCCGACTGGCCTCGCAT
CCGTCGCGAGGTTCTGCGGGCGGCTGGTCACCGCTGCCAGATCCGCTACG
CGGACATCTGCATAGGGATGGCTACCGAGGTTGACCACGTCCGCTACCGC
GACGAGGAGTCACCACTCCAGGCGTCGTGCAGACCGTGCCATGCGCGGAA
GTCCGCGATGGAAGGCGTCGCTCAGCGTGCGAAGCTGCGCGCGATGAAGA
AGCGGCCACCGCCCCGCCACCCGGGGCGTAGAAGCAACTAGGAGGGACCA
GGCGTCCCCGAGCCCAGGAGGCGTCATGCCGGGTCCAGTGCCCAAGCGAT
CGGACGAACGCGTCCGGCGCAACACCACCGAGTACGGAGAGGTCACTACT
CTCCCCGTCTCCGGACCCGTGAAGTCCCCTCCGCTCGGTCTCACCGATCC
TCACCCGATCGTCCGAGACCTCTACAACTCTCTAGCCGAGTCGGCGCAAG
CCGCGCTTTATCAGCCGTCGGACTGGCACTACGCGAAGTTCACCCTCCAC
TTCGCCGACCAGCTCCTCAAGAAATCAGATCCCTCGGCAATGATGCTGGC
CACTGTGAACCAGATGCTGTCGTCGCTCCTCGTATCTGAGGGCGACCGAC
GCCGAGTCCGGATCGAGGTGGAGCGGACGAAGTCAGACGGCCCGGATGCG
TCGGTGACGACGATGGGCGAGCTGTTCGAGCGCGCCCTCCGTAAGCCGAA
GTCGAGCTAGAGACCGGCGTCCAGATCGTAGATCTGGCGCGCCCCGAGGC
CCCGGCTATGCCGGAGCCGTCCGCAGTCCCCGGCGGGGTTGAGCGCTCCC
CTTCCGGTGCTCCCCCGCTGGGGCTGCCACCAGCCTTGACACGTAACCGC
GTGTCACGAACTGCCGTCGAAAGGAAAAAGCATGGCAGTGACTGTTTACG
ACCGCAACGGTCAAGAATGGGTGTTCCATCAGGGACATAAGGTCGAGACT
GATCCCGACACTCAGTCTCCGCTGCTGATTCTCAGTAATCAGGGCGAGGT
TGTAGGCGGATTCAACGCCCAGTCGTGGACCCACTTTCGCGCCCCCATGC
AGATCCCGGTTCGGATCGGAGACATCACACTCCGGAAAGACGGCAGCATG
AAGGTCGCGGTGATCGTGGGGGATTCCTACGAGCCCACCGGACACATCAC
CTTCTCGGCTGAAGAAGTTGCGGAGAAGGGCCTGGTCGTATGACCGGCCT
CCCAACCCCCTAGACCCGGGCGCAACGTCCCGACTGAGGCGGTCCGCCGT
GACGACGGCGGTATTGGTGCTCAGGAACCGTTGCAAGGGGCTGGGGCGCG
TTCCCGCTCCGCCCGGCCCGGGTAGGCATTTCGGACGCGCTCCGGACCCT
GCCCGGGTCACCGACTTGCCAGGCAGGCGAGGCCAGCCAGTAACCAAGAG
CGGTCGCCCCTGGCCGGTATGAGCTCCACCGGTAAACGGGCTCCCTAACT
TGACAGATAACGAGAGGCCCGCCTTGCTCCCTCAGAGATTCCCCACGGTC
GTGGTGTCGAGCACCGTTCAGAAGGCTAGGAGCCTAGCAGACGCACTCGG
ACTCCGGGACTACTACCCGTACGCGGCTGACCAGAGGATCTTCTTCGAGG
GGGCGAGGGCCGACCGAGCGGTCATCGACGCCGACGCAGACGTTCCCGAG
GACTTCATGGAGGACCTCTACTGCACAGTGCAGATCCTGTTCCAGGGATC
TATCAGCCGCGTGAGCGTCAAGACTGTTACCTAACTACGAGAGGCCGGTA
TGACCGTCACGATCACCGCCGACGTCCGCGACGTCACCGGTCAGCCCGAC
AACCAGCAGTGGGTGTTCTCGACCGTGCTCCGCCAGCAGGATGGCTCGAT
CCTCACCCAGAAGCAGGTCCGGGTAAACCCGGTGGACGGCGCACTGAGCG
TAGAGCTGGAACCCGGCTTCGCGATCGTCGTCTACGGCGAGTACCGCTGG
TTCATCGAGGTACCCGAGACCGACGCCGAGCTGTGGCCGCTCATCGCCAC
CTCGGTAGCGGTCCCTCCGGACACCTCCGCTGAACTGCTCGCTGACGCGA
TCAACGGCTACCTCGACGCGAACCCGCCGTCAGCGGACTGGGACGCGTTG
TCGAACGTCCCGTCCGAGTTCCCACCGGAGGCGCACGAGCACGTCGCCGC
GGATGTCACCGACCTCGACTCGGCTATCGCCGCGTACCTGGCCTCGAACC
CGCCCGAGGCAGGCTCGGTGTCCTGGGACGACATCGACGACAAGCCGTCG
ACGTTCACCCCGAGCTCGCACACCCACTCGATCGCTAACGTCACCGGTCT
CCAGGACGCTCTCGACGAGAAGCTCGACGAGGACGCGGTGGACGCCCGGG
TATCTCTCGGCACCGCCGCGCTGGTCGACTCGACCCCGGCGACGCTGGAC
ACGCTCAACGAGCTGGCCGCGGCGCTGGGCGATGACCCGAACTTCGCGAC
CACGGTCGCCTCGCAGATCGGCGCGAAAGCCGACAAGACCACCACGATCA
CCGCGGGTACCGGCTTGACCGGCGGCGGGGATCTGTCCGCGAGCCGGACG
CTGAACGTCTCGTTCGGGACGTCGTCTACGACCGCGTGCGTCGGTAACGA
CTCCCGGTTGTCGGACACCCGCACCCCGACCGACGGATCGGTGACCAACG
CCAAAGTCGCTTCCGGTGCGGGTATCGCGCTGTCGAAGCTGGCTACCGGC
TACGTCGCCGGCTCGGACAACTCCGGTGCCCGGACGCTGACGATCTGGGT
CGGGACCGAGGCGCAGTACACCGCGATCGGCACAAAAGACTCGAACACTA
TCTATCTCAGGACTGCATAGGAGGTCGCCGTGGCAGGTATGTCACTTGCC
ACGACGGCTTTCGCGAAAGCCGCGATCGGCTCGACCGAGATCCAGAAGAT
CAGCATCGGGACCACCGAGATCTGGTCCGCGGCTCCTCCGCCGACCGTTG
ACTTCGACGCGGTGTCGTCGATGCAAGGCGGGCTGGGCGACTTGTCGTAC
TCGTTCTCTGCCACAGCTGGGTCCCGGGTCTTCGTGGTCGCGCACCTGCT
CGGCAACGAGACCGTGGCAGGCGTCACCTACGGCGGCAACGCTATGAGCC
TGGTCCAAGGCATCGCGTTCAACAACACGTCCTCCGACGGCTGGCTCAGG
GTCTACACCCTCGCGAGCGCCCCGGGCGGGTCGCAGACCGTGGTCCTGGA
CAAAAACGGCTCGAACTGGTGCATGTCCTACGCGATCTCGTACGCGAACG
TCGCGAGCCTCGGAACCCCGGCTACGGCGACCGGTAGCAGCACCAGCCCG
TCGCACTCTGTGTCGGCCCCGCCGACCAACGGCCGCACCTTCCAGGTTAC
CGGCTGGAACAACGGAAACGTGACGTTCACGCCGTCCGGAGGTACCGGCC
GCATCAACGGGGTGCAGATCGCGGGCGGCCTGTCAGGCCGAGACTCCAAC
GCCGCGGCTACCTACTCCGGGACGCTCTCGTTTTCCTGCTCTTGGGCGAG
CATCGCTATCCCGATGAACCCGGTCACCTGACGAAAGGGCCGGTATGACG
ACTGTTACCGCTACCGTCCACGACATCTCCGGACGCCCGGACGATTCGCA
CTGGACTTTCTCCAGCGACCTGCGCGAGCAGGACGGCGTGATCATCACGC
CCCGCGTCGTGCGCGTGAAGCCGTTCAACGGAGAGCTCGCGCTGACTTTA
CCGCCTGGCCCTGTCCGGGTGACGCACCACCAGGACCGCTGGTTGATCGA
CGTCCCAGAAGAGGACTCCGACCTGTGGGACCTGATCGAAGCCGCTACCG
ACTAAGGACTTCATGAACCGCCTTATCACCATGTTCGCCGCTGCTCTTGT
GAAGGCGGTCTTCGACTACCTCCGGGCTCACCCCGAGTTCTTGAACCAGG
TCATCGACCGGGCTACCGCGAAGATGCCCGACCTCGCTGACCTCGATGAT
AAGATCCTGGCGAAGATCCCGGATCTGTCCCGGCTGGACGACAAGATCAT
CGGGCTGTTCCCCGACTTGTCTCGGCTCCCCGAGCAGCTGATCAACGCCA
TCAACCCGTTCAAGCGCTGATGCCGAGGGTCGTCTACGGGCTGACCCACT
CGTCCAACGGGTGGCCGATGCTCAACTCCGATGAGTGCGAGTGGACGAAG
ATCCCCGGCACGAGCGTCACGCTGCAGATCGCCAAGGGCCAGCCTCTCGC
GATCCTGCGCGCGTTCGCCGCCGACTTCCACGCGTACGTCGAGCCGCTGC
GCGACGCGGACTCCGCGTGCTGGACGCCGACCAACTCGGTCCCGTCGTCC
AACCACCTGAGTGGCACCGCGATGGACCTGAACTGGAACACCCACCCGTT
CCAGGTCCCGGACGCAGGCTTCGACGCCGCGAAGAAAGCACGGGTCAAAG
AGCTACTCGACTTCTACGGGGGCATGGTGTTCTGGGGCAACGACTGGTCG
TCGCCAAAGGATGCGATGCACTTCCAGCTCGCCAGCCTCCGCAACGGCGG
AACCTTCGATACCTACGGCAACCCGAAGACAGCCGACTTCATCGCGCGCA
AGATCCGCGCTGACGGCTACTCGACTTTCCGGAGGGGTAGCGCCCCGGTG
ACCGCAGCCCCCATCCTGGCGGCGGCCACCGGCCTGAGCGAAGCTCGCGC
GGCGGAGATCCTGCCCGCGGTTCGCTCGGGCCTCCGGGAATCCGAGTGCA
CGAACGTCAACCGCATCGCGATGTGGCTGGCTCAGATCGGACACGAGTCC
GGGTCGTTCCAGTACACCGAGGAGATCGCCAAAAACGGGCGGTACGCGCC
GTACATCGGCCGGACGTGGATTCAGATCACCTGGGACTACAACTACCGGT
CGTTCTCGCAGTGGGCGTACGCGTTCGGGATGGTTCCGACTCCGGACTAC
TTCGTCGTGAACTACCGCGAGCTCGCTGACCTGAAGTGGGCGGGCATCGG
CCCTGCCTGGTACTGGACGGTCGCCCGCCCGGACATCAACGAGCTGTCCG
ACCGCCGCGACCTGAACACGGTCACCCGCCGGATCAACGGCGGCACCAAC
GGCCTCGCGGATCGACAAGCCCGCTACAACCGCGCGCTCGCCCAGGGCGA
TGCGCTGCTGCAACTACTTCACGAAGAGGACGACTTCTTGTCTGCTCTAA
CCGACGCTGAACAGCGTGAGTTGCTGGACCTGGCTCGCCAGCAGGCCAAG
TACAAGCGCAAGTCCCGCTCTCCGCTGCACTGGCCGCACGAGGGCGAGGT
CGACACGATCGCCGGCTTGTCCTGGTCGACGGACGCGAACGTCCATATCC
AGCTGGTCGAGAAGCTCGCTGTGATCTACGGCGACCCGGTCTCGATCGCG
CTGCTGTACGCGGTGTCGAACTCCGACGATCCGACGAACAACCCCGAGCT
GGCGAAGCGCATCTTGAAGCGCGTCAAGCCCGAGGACATCACCGCTGCTC
AGGTCCAGATCCAGAAGTGGCTGGCTGCCGAGAAGAGGAACTCCTGATGG
CTAAGAAGAAGGACCTGGAGTCCAGGATCGCGGCCTTGGAAGAGGAGATT
CGTAAACTCAAGGCGACGAGACTCCCGGCCCCTCCTCCGGTGACCCCTTG
GGAGCCCACGAAGGCTTGGTGGGGCGTTATCCCTCCGGCGTCGTACAGGG
ATTTCACAATCTCGACGTCAAGCCCCGCGCCCTACGTCGTCTGTAACGGC
TGATGCCGATTAAGCTCGGCGACCGGAACCCCACGGTGCGCCGCTGGCGC
GAGGTGATGGCGGCTCGGTTCGCCGGGTATGCGCGAGTCCACGGCCCGCT
GCCCACGGACACCGACGAGTTCGGCCCGCGGGCTGAGGCGTGGCAGACCG
AGTACGAGTCCCGGACGTTCCAGCCGCTCGACGGGATCGTCTCTGACGAC
GATCTGCGCGCGCTGGGGATTCCGGCTCCCGAGGACACCCGCCCGGTACT
GCTCACCGTCTCCGGGACAGGAGTCCCCTGGTGGGTAGGCCCGGACGCTG
ACGTCGCGAGACGTCTCGGGGATGTGTACCTGTGGCGTCCGGTAGGCCCA
CCGTACACCGCGCAGGCGTTCCCGATGGGGCCGTCCGTGGCGAACGGGGT
CACCGAGGCCACCCGCATCCTAGAGGAAGAGCGCCAGCGCATCGAGCGCT
ACGGGCTGTCGATGATCGGCTACTCGCAAGGTGCGATCGTCACCTCCGAG
CTGTGGGAGTACCACATCAAGCCGGTGACCGGACGATTGCACTGGGTCAA
AGACCACGTGCGCGGAGCCGTGACGTTCGGCAACCCGATGCGCGAGACCG
GTAAGGTGTGGCCTGACCCGGGCGGTCAGATGCCCTCGGCGAAGTCGCAC
GGTATCGCTGACCAGCTGATGGTCGACACCCCGGACTGGTGGAGGAACTA
CGCCCACAAAGGCGACCTGTACACCGACTGCGAGGGCGACTCGGGCGAGA
TGAAGACCGCGATCTACAAGGTCGTGATGATGTCCCGGGTGTTCTCTGGT
CCGGATTCGATCCTGCGCCAGCTTCTGGAGATCGGGGTTAACCCGACGTT
CGAGCTGATCGCGCTGATCCGCGCGGTGCTGGACGCTGGTCTGTTCTTCA
TCCGCGGCACGACTCCGCACACGAACTACAACATCGACCCTGCGACGGAC
TTTCTGCGCTCTGTGACTTGATACGTAACGAGGAGGTGGAGTGGCGGTTC
ACTACCCGGAGTCGCTACTCCCCGCCCCGTCGCATATCCAGGGGCCGACC
TGGCGGCAGTACGAAGACGGCTCATGGTTCCTGCCTGAGAAGACTCTCGG
CTGGCAGATCATCAGCTGGCTGTTCGAGTACGTCAACTCCCCCGCTGGCG
ACGGCCCGTTCGTCCCGACGCTGGAGCAGGCGCGATTCATCGCCTGGTGG
TACGCGGTCGACGACCAAGGGAAGTACGCCTACCGCGAGGGCACGCTCCG
CCGGATGAAGGGCTGGGGAAAGGACCCGATGATCGGCGCGCTCGCGCTCG
CCGAACTCTGCGGACCAGTCGCCTTCTCGCACTTCGACGACAACGGTAAC
CCGGTCGGCAAGACCCGGCACGCGGCGTGGATCACGATCGCCGCGGTCTC
CCAGGACCAGACGAAGAACACGTTCTCGCTGTTCCCGATCATGGTCTCGA
AGAAGCTGAAGACCGAGTACGGCTTGTCCGTCAACCGCTTCATCATCTAT
TCCGAGATCGGCGGCCGGCTAGAAGCCGCTACCGCGTCCCCCGCGTCGAT
GGAGGGTAACCGCCCGACGTTCGTCGTCCAGAACGAGACGCAGTGGTGGG
GAGTAGGCCCCGGCGGCGAGGTCAACGACGGCCACCAGATGGCCGAGGTC
ATCGAAGGCAACATGACCAAGGTCGACGGTGCCCGCACCTTGTCGATCTG
CAACGCTCACCGGCCCGGCGACGACACCGTCGCGGAGATGTCTTACCTGA
ACTGGCTGGACATCCTGGCAGGCGACGCTATCGACACCGGCGTCCTCTAC
GACGCCCTGGAAGCCCCGGCTGACACGCCGGTCTCCGAGATCCCGTTCCC
GTCCGACGACCCCGAGGGGTACGAGGCCGGGGTCGCCCAGCTCATGAAGG
GCCTGGAGATCGCCCGCGGCGACTCGATCTGGCTCCCGCTCGACGACATT
CTGATGTCGGTCCTGACGGCGAAGAACGACGTCATCGAGTCCCGACGGAA
GTTCCTCAACCAGGTCAACGCGACTGAGGAGTCGTGGATCGCACCGTCTG
AGTGGGATCGCAACCACGACATCAACCTGCCTCCGCTGAGGAAGGGCGAG
CGGATCACGCTCGGGTTCGACGGTTCGCTGTCCAACGACCACACCGCGCT
CACCGCGTGCCGGGTCGAGGACGGGGCGTTGTTCCTGGTGAAGGTCTGGG
TGCCTGAGAAGTACGAGGGCCACAAGGTTCCGCGCCAGGACGTGGACGCG
TACGTCCGGTCGATGTTCGAGAAGTACGACGTCGTCGGTATGCGCGCGGA
CGTCAAGGAGTTCGAGCAGTCGGTCGACGCCTGGGGTCAGGACTTCCGAC
GCAAGCTGAAGATCAACGCCTCCCCCGGTAACCCGGTCGCCTTCGACATG
CGCGGCCAGCAAAAGCGATTCGCGCTGGACTGCGAGCGGTTCCGCGACGC
TGTTCTGGCGGGCGAGGTCAAACACGACAACAACCCGGTGCTCAAAGCGC
ACATCACCAACGCGCACCAGCACCCGACGATATACGACGCAATCAGCATC
AGGAAACCTGGCAAAGAATCCAAGCGCAAGATCGACGCCGCTGTGACGGC
TGTCCTCGCTTGGGGCTCGCGCCAAGACTTCCTGCTCAGCAAGAGCAACA
CAGGAAAGGGGGCGGGTCTGCTGCGATGACGACTTACCACGAGCACGTCG
AGCGACTGCAAGGGCTCCTCGCACGGGACCTGCCGAACCTGCTGGAAGCC
GAGGCCTACCGCAACGGGACGCGCCGGCTGAAGACGATCGGGATCGGCGC
TCCACCGGAGCTGGCTTACCTGGACGTCCAACCGGGCTGGGTCGCTACCT
ACCTCCGCACTCTGTCCGATCGCTTGGACATCGAGGGGTTCCGTATCTCG
GAGGATTCCGAGGGGCTCGAAGAGCTCTGGAACTGGTGGCAGGCGAACGA
CCTGGACGAAGAGTCGGTCCTCGGACACGACGACTCGCTGACGTTCGGCC
GCGCGTACATCACGGTCAGCCACCCGGACGTCGAGTCCGGGGACCCCGCG
GGTATCCCTCTGATCCGGGTCGAGTCTCCGCTGTATATGTACGCCGAGCT
GGACCCGCGCAACACCCGCCGGGTCACCCGGGCTGTCCGTCTCTACACGA
CGCGCGACGACGTCGCGGTCCCGGATCGAGCCACGCTGTACCTGCCTGAC
GAGACTGTCCCGCTCCGCCGCAACGGTGGGCTTAACGATCAGTGGGTCGT
CGACGGGGACGTCATCAAGCACGGGCTCGGTGTGGTACCGGTCGTACCGC
TGACCAACGACCCGCGCCTCGGCAACCGCTACGGCCGCTCGGAGATCTCT
CCGGAGCTGCGCAAGGTCACCGACGCCGCGTCTCGCACGCTGATGAACCT
GCAGTCGGCGTCCCAGATCCTGGGCACACCGCTCCGCGTCATCTCCGGTG
TCACCACCGACGAGCTGACCAACGACGGCGAGAACACGACACTCGACATC
TACTACGGGCGCATCCTGACGCTCGCTTCCGAGGCAGCCAAGATCTCCGA
GTTCAAGGCTGCCGAGCTGCGGAACTTCGCCGAGGAGATGGAGGTCTTCC
GCAAAGAGGCCGCGTCTATCACCGGCTTGCCGCCGCAGTACCTGTCGTCC
TCGTCGGAGAACCCCGCCTCGGCTGAGGCCATCATCGCTACCGACTCCCG
GATCGTGAAGATGGCCGAGCGTAAAGGCCGGATCTTCGGCGGTGCCTGGG
AGCGTGCGATGCGGATCGCTATGCAGATCATGGGCCGCGAGGTCACCGAG
GAGTACACCCGGCTGGAGACAGTCTGGCGCGATCCGTCGACCCCGACGGT
CGCCGCTAAGGCTGACGCTGTGTCGAAGCTGTACGCCAACGGCCAGGGCC
CGATCCCGAAGGAGCAGGCTCGCATCGACCTCGGCTACACCGCTACTCAG
CGCGAGCAGATGCGCGACTGGGACAAGCAGGAGACCGAGGACATGATCGA
CACCTTGTACTCCACGACGAAAGCCCAGGCTGACGCCACGCCGAAGCCGA
CGGTCACCGAGACCAAGACGGAGACGCAGACGTCGCCTTCCGGATTTAAC
CGGACCAAGACCCGGTGAACCCGGAGGAGTACGCCGCCGCGCAGCTCCTC
ATCTCCGCCGCAGTAGTCCGGCACGTCAGGAACGTGGCCGGGTTCTTCGC
TCAGCCCGCGCTGACGATGTTCGACTGGCTGCGTCTGCTGGACCTGCTGT
TCCCCGAGATCCAGCGCCGGTGCACCGAGGCATCGGTGCTCGCTCGCAGG
TTCTACGACTCGCAGCGGGCGCAGCACCACCCGGACCTCCCTCGTAACGA
TCGGCCCCTGGAGGGGACGACGTTCGAGAAGTTCGTCGAGAACATGGACC
CGGCTCGTGAGCGGATGCAGCAGGCGGAGACCCGCGGGGACGCGCTGACG
CACCTGACGCTCCGAGCGGTGCGCGAGGTGGAGAACGCAGGCCGTCAGCA
GATCATCCACGCCGTCGAGAACGACCCGGAACCCCGCGTCTTGCGGGGCT
GGGCTCGCGTCGCGACGGGCCGGGAGACCTGCGCCTGGTGCCTGATGCTG
ATCAGCCGCGGACCTACGTACGTCCGGGCCGAGACCGCCGGTCTCGACCT
TGATACGGAACACGCTCTGGAGCTGTTCGAGAACAAAGACCTGGAGACCT
ACTTCGCTGACATCAGCGGAGAGATCAAGCAGTGGCACCCCGGGTGTGAC
TGCAAGGTGATCCCCGTCTTCCGGAACGAGGACTGGTTCGGCAAAGAAGC
TGCCGATCGCGCCCTCGACCTGTGGGGAGAAGCCACCAAGGAAGCCATCG
CTCTAGAGGACGAAGGCCTCGTCCACAAGAGCGGGAAAAACAAAGGCCAG
CCCTTTACTCGTAACGAGCTGGCTATCAACGCCCTTCGCCGTCGCCTGGA
GCGCGGCGAGATATCAGCACAGCAGTACGCAGCTCTCGCTGCTTAGCCCG
CCAACCCGACCGACCTGCCAGGAGCAGGAGTCACCCACGCCCAGGAGGCA
CAGATGACCGAACACACCGACACCCCCTCGACGCCCGAACCCGTAGCTCC
CGCTGCCCCGGCTCCGGCGGCCCCCGCTCCCAAGAGCGAGGACCTGCCTG
ACTGGGCTCGCGAGAAGCTCTCGAAGGCGAACACCGAGGCCGCGAACTAC
CGAGTTCAGCTCCGCACCGCGGAGACGCAACTGCAGGAGTACGCGGAGAA
GCTCGCAGCTCTCGAAGCAGAGAAAGCCCAGGCGGCTACCTCAGCCCACG
AGCGCCAGCACGACTTCGACCGTCTGGTGACCGCGGTCCAGGCTCTCACC
CCCGATCCCACGCCGCTGTTCACGTTCGCGAGCACGCTGCAGGGCGATTC
GGAGGAAGCGCTCAAGACGCACGCCGAGAGCCTCAAGACCCTGTTCGGCC
TGAAGAACGGCCCCGTGGCCGCTGTCGACCGCTCGCAAGGCCTCGGCACA
GAAGCCCCGAGCAACGACCCTGCGGTGGCCTTCACCGCGCTCATGCAAAC
CCAACTAGGCAAGTAAGGAGCCCCTGTGGCAACCATTAACGAGCTTGTCC
CGAATACCGCGGGCAGCAACCACCAGGGCCGTCTGGCCCACGTCCCCTCC
GACCTGCTCCCCAAGGAGATCGTCGGCCCCATCTTCGACAAGGCCCAGGA
GAGCTCGCTCGTCCTGCGCATGGGTGAGCAGATTCCGATCTCGTACGGCG
AGACGATCATCCCCACGACCGTGAAGCGCCCCGAGGTGGGTCAGGTCGGC
GTCGGCACGTCGAACGAGCAGCGAGAAGGTGGCCTGAAGCCGCTGTCCGG
TACCGCGTGGGACACCCGCTCGGTTTCGCCGATCAAGCTGGCGACCATCG
TCACCGTGTCGGAAGAGTTCGCTCGCATGAACCCCTCCGGCCTGTACACC
AAGCTGCAGGGCGACCTGGCTTACGCCATCGGCCGCGGTATCGACCTCGC
TGTGTTCCACGGCAAGTCCCCGCTGACCGGCTCGGCGCTCCAGGGCATCG
ACACCGACAACGTGATCGCCAACACGACCAACGTTGACTACCTGCAGGAA
ACTGGCGACCCGCTGCTGGACCGCCTGCTCGATGGCTACGACCTGGTCTC
GGCCAACACCGATGTGGAGTTCAACGGCTGGGCCGTTGACCCGCGCTTCC
GCGCTCACCTGCTCCGCGCTCAGGCTTACCGCGACGCCAACGGCAACGTG
GACCCGAGCCGCATCAACCTGGCCGCTCAGACCGGCGACGTCCTGGGCCT
CCCGGCTCAGTTCGGCCGCGCTGTCGGCGGCGACCTGGGCAACGCGACTG
ACACCAAGACCCGCATCGTGGGCGGCGACTTCTCGCAGCTGAAGTTCGGC
TTCGCTGACGAGATCCGCATCAAGATGACGGACACCGCCACCCTGACCGA
CGGTTCCGCGACGGTGTCGATGTGGCAGACCAACCAGATCGCGATCCTGA
TCGAGGTCACCTTCGGCTGGCTGCTCGGTGACAAGCAGGCGTTCGTCAAG
TTCGTTGACGACGAACAGCCCTGACCTTTTCATTTGTCCCGACCTTGATA
CGTAACGGCGGGGCTCTCTCCGGAGGGTCCCGCCGCCGTGTCGCTACCTG
GAGGTTTTCATGACCCACCCCTACAACGGTGCGGTGGTCCGCGGATGGCT
CGGCTCGCTCAGCGACTCCGAGATCGTGGCCAAGCTCACCGACCTGACCG
GGTTCGCCCCGGCTGCTATGGACGAGGACTACGAGCCGGCTGCTGCTCCT
GCTGCTGTCGCTGCTGACGACACCGTCCAAGAGGCTATCGCCAAGCTGGA
GAAGCGCCTCGCTGATCTCGAGTCCACTGTCGAGGGCATGGCCTGATGGC
ATACGCCGAGCCCAGCGACGTGGTCGCGCGGCTCGGGCGGCCGCTGACCG
ATGACGAAGAGACCCAGGTCGAGACGTTCCTAGAGGACGCCGAGATCGAG
ATCCGTTCTCGTATCCCTGACCTGGACGACAAAGCCGAGGACGAGGACTA
CCTCAAGCGGGTTATCAAGGTCGAGGCCTCCGCGGTCACGCGCCTGATCC
GTAACCCCGACGGCTACATCGGTGAGACCGATGGCAACTACTCGTACCAG
CTCAACTGGCGGCTGAACACCGGGGCGATCGAGATCACCGACAAAGAGTG
GGCTCAGCTCGGGCTCTCCAAGAACGTCGGCGTGCTCAACGTTCGTCCGA
AGACTCCGCTGGAGCGCTCGGGTGAATACCCGGCGTTCGGCTCGGTCGAG
TGGCAGGTGTTCCAGCAGAGTTCCCCGCTGTACTGGGGCTACTGATGAGC
GGGCTCCTGGACGACGGGGCTAACTACGAGCCCGTAACGGTGTACCCCGA
GGTGACTCGGAAGGACCGGCTGGGCAACACCCTGGTCGGCCCTTCTGCCA
CCGGCGTCGAGACAGTCGCTCGCTTCCAGATCCAGAACCAGTCGGGCACG
TCTGCCCGTCGGGCGGAGATGGACGACATCGGCGACGTGACCGAGCAGGT
CTACACGATGCGGCTCCCCCGGTCGTTCACGACCGAGTTGAAGTCCGGGT
CCGAGGTTGTGTGGCGCGGTGAGCGCTGGGGTGTGTACGGCGACCCTCGT
CGTTACAACGGCTCTCGCCGCACCGCCCGCCTCGAATACGTGGTTCGGAG
GTTCTGATGCCTTTGTACTACGGGCGATCCGGTCTGAACAAAGTCGTGTC
GCACCTGCCCGGTGTGGTCCACGAGATGCGCTCCGAAGCTGACGAGGTCG
CTGACCGGGCGAAGGCCAACCTGGCCGCCGCTCGTGCGAGCACGCAGTGG
GAGAAGATCCACGGCCCGGACCATCTGACGAAGATCACTCGGACCAACGG
CTCGGTGGATGCCTACGTCAACATGGAGGCCCCTAGCCCCGAGTCGATCG
AGTACGGCCACTACCCGTCCGGCGTCTTCGACCCGGAGAAGTACGGCCGC
GTCACGAAGGCTCCGCAGGGGCTGTACATCCTCACCGGTGCCGCCGGGTT
CGGCGGTCAGACCGCTATCTCTACCGGCGCTAAGCGCGGGAAGAGGGGGT
AGCGCATGGCTGGCAAGCTTCCGATCGTCGGTGAGGTCGTGCTCCCGATT
CTCCGCGGACACGAGGACCTGTCCAATCCGATCAGCACTGTCCCGTCTCT
GACGGGTGTGCATGTCGGGACGTGGGTCGAGGACATCGACTCCCGCACGT
TCCCGCTGATCACCGTCCGTCGCGTAGGCGGTACCCGCAGCCCGGAGCAT
CCGACGCTGTTCACGCAGCCGGTGGTCGAGATGACCGCTTACTCAGCGGC
TGACCTGCCCACTACCGAGCAGATGTACGAGGACGCCCTAGAGGTCTTGT
ACCGCGCTGCACGTCTTCAAACCAAAACGCCAGCCGGCTATCTGCACTCG
GTGACCGAGACCTTGGGCGCGTCCCACGGCCCGTCACCGTTTGACCGCAC
CTGGCGCGTCTTCGGCCTGATCCGACTCGGCATCCGGCCCCCTAAGAACT
AAGGAACCAAATGGCACTGAAAGATGATGCCGTCCTCATTGCCGCGCGGG
GGTACGTGTACACCGCTGCGGTCGGCACGGCGGCACCTACCCCTGCTCAG
CTCAAGCTGATCGACCTGGAGCACCCCGAGGCGTGGGACCGCACCGGATG
GGATCTCGTCGGGCACACGTCCGAGGATGATCTGCCCGAGTTCGGCTTCG
ACGGCGGTGACTCCGAGGTCCGCGGCTCGTGGCAGAAGAAGAAGCTGCGC
GAGGTCGAGACCGAAGAGATCGCGGACTACGTGGTCATCAACCTGACCCA
GTTCGACGAGTCGGCTCTGGAGCTGTACTTCGGCCCGAACCAGTCGGCTA
CCCCCGGCATCTTCGGCGTGAAGTCCGGCTCGGTCGTGAACGAGCGTGCG
CTGCTGATCGTGATCGTCGACAACGACGTTCGCCTCGGCTTCCACGCCCG
TAAGGCTTCGCTGAAGCGCGAGGACGCGATCTCGCTGGCGACCGACGAGT
TCGGCGCTCTGCCGGTGCGCGCGACCTTCCTCGACTACCAGTCGTACAAC
CTGTACGAGTGGATCGAAGAGGACTGGTTCAACGCCGCTGACGCGCCGGT
CGTGTACCTGCTCGATCTGGGCGGCGCTACCGGCGGTGACTACACCCTGT
TGGTCGGCGGCAAGTCCACCGGCGACATCGCCTACAACGCCAACGCTTCC
GCGATCAAGACCGCGATCGGTGCCGTCGATGACGGTGTCGCCGAGTCTGC
GTGGACGGTCACGGCCGACGGCTCGGACTTCGAGATCACGGGTCCGCTGG
CTGTTGCGCTGGGCGTTGACAGCACCACGGGCGGCTCCGGCGTAACCGTC
GACGTCGCCTGATTCGAACTTGACACGTAACCCGTGTCAAACGGGGAGCC
GCCTGCACACCTTGGCGGGCCTTGGGCGGCTCCCCACCTCCCGCTTTACC
TAGCCCGCCGCCAATCGAAAGGCCTGCCACCTATGAGCACGATTCTCAAC
CTGGACAACATCCGAGAGGAAGCCGACCGCGAGTTCGGAGCCCCGGTACC
GATCCAGATCGACAAAGACACCGTCGTCCACCTCCGCAACGCGACGCGCC
TCCGCAAGGACGTGCGCAAAGACGTGCTGAAGCAGCTGGACATCATCAAA
GCGGTCAACGACAAGTCTTCCGATGACACCACCGAGGCAGACGTCGACAA
GCTGACTAACGCTGTGTTCAAGATCCTCAGCCTGGCCGCGGGCCGGGACT
CCAAGACGCTACTCGACGCTATCGACGAGGACGTCGCGGTCGCCACGAAG
ATCCTCAACCACTGGCTGGAGGAGACGCAAGTGGGGGAAGCCTCCAGCTC
GGAGGACTGATCGACGACTACGGCGACGCCCTGTACGCGGACTTCCGGTC
CCACTACCACATGAACCTCGCGGATCTGTTCGATCCCGCCTCCCGGCTCG
GACCTATCCAGGTCCTGGCGCTTATCAAAGAGCTGCCCCGGGAGGGCAGG
TTCTGGTCCGAGAAGCAGGGCGGGCCCCAGTTCCGCGGTTGGACCGATCA
GACGTACACCACCGCGGCGCTGGTCAACGAAATCCGAGCTCTCAAGTTCA
TGTACCTGCTGGCGAACACGTCGAAGGACAAGCGCCGCAGGCTGACCCCG
CCCGAACCGTTCCCGGTTCCGCAGGTCAAAGCCCACAAGGCGAAGAAGTA
CAAACCCGGCTCGTTCGGAGCCGTCGCGGCCATGCGTATGGCTGCTTCCC
GCAATCGGAAGGCCCAGGCAACGGGCAGATAGTGAGGTAGCTCGTGGCTG
CAGGGAAAGAGGTCGGCCGCCTAAGTATCAAGGTGACCCCTGACCTCGAC
GGCTTCTACCGAGAACTGAAGGCCGCGGTCGAATCCGCCGAGAAGATGAA
GGTCCACATCCCGGTCGAGCCGGACATGGGCAACTTCCGCTCCGAGGTTG
CGGCCAAGACCAAAGGTATGTCCGCCAAGGTCAAGGTCGATGCGGACGTC
GATGTTGACAAGGGGTTCTTCCGCAGGATCTCCGAAGGCATCTCCAACAT
CCCGGGACCGTCGTTCGGGTCCGGCATCAACCCGGCGGGCTACGCGGCAA
TCTTCGCAGGTATCACCGTCCTGGCCGCCCCGCTGATCGGACTACTGACC
TCTGCGCTGCTGACTCTTCCCGGATTGATTTCCGCGGTAGCCGTGCCGAT
CGGCGCACTGGCCCTCGGCATCGACGGCCTGAAGAAGGCTGCGGAGCGGC
TGCAGGAGCCGTTCGAGGCTCTCAAAGCGTCTATGTCTGCGGCGGTCGAG
CAGCAGTTCGGGCCGGTCTTTGACCAGCTCGGGAAGGCGTTCCCGATGCT
GGCGGCGAACCTGCCGAAGGTGACGCAGGGTATGGCGGACTTCGCCAAGT
CGTTCACCGACACCATCACCTCTGAGGCCGGGATGGCCAAGATCGAGGGG
ATCATCTCGAACATCGGCGCGGCTATCTCCCGTGCCGCCCCCGGCATCGG
ATCGTTCACCGACGGTCTCCTAACCCTCGCCGAGAAGTTCACCTCGAAGC
TGCCGAACGTCGCTGACTGGTTCAACCAGACGGGCGAGTCGTTCCGGAAC
TGGATCAACAAACTCAACGAGGACGGGACGCTCGACAAAGCGTTCGACGG
CCTCGGGGCCTCCCTCAAGACGCTGCTCGAAGGCGTCGGGGGGATTCTCG
AAAGCGGCCTGGACTTCTTCAAAGACCCGAAGAACATCGAGGACTTCAAC
GAGGGGCTGAAGTCGATCGGGGATTCCCTCCAGTCGATCGTCAACCTGTC
GAACACCCTCAACGGTATGGGGGACCTGTTCAAAGGCCTCCTGCCGAACT
TCGACGGGTCCGCTCTGACAGACGACCTGTTCGCTCCTTTCACCTCCGAG
GACGCGGGCTGGCGAGACATGTTCGCCAAGCTCCAGATCGGCTGGGAAGG
CGTCAAGATGAAGGCGTCCGAGGTGTGGTCCTCGGTACAGACTTCCGCCG
CTACCGCTATGTCGTCGGTAGCCGCCACGATCGCCACACTCCCGTCGACG
CTGTCGAACGTCTGGAACTCGATCACCACGAGCGTCTCGGCGGTCTGGAG
CCAGATCGTCGCAGGAGTTTCCGCCGGGGCACGACAGGTGCTCTCCGCTG
TCGGCAACGCGTTCAGCTCTGTCGGCTCGGTCATCTCCAACGCATTCTCG
GTAGCGGTCAACGCGGTACGGGACGCGTTCAACCAGATGGTCTCCGCGGC
TGTCGAGGGGGCTTCCCGAGTCCTGGCCGAGATCCAGGCTCTGCCCGGTA
AGATCGCTGCCGCCGCCGGTAACTTCGGCTCGGCCCTGGTGGCCGCGGGT
AAAGCCCTGATGGACGGACTGTTGTCCGGTATCAAGGCAGGCCTGGAGTC
GGTGCTCTCGTTCGCGTCCGGCATCGCCGCCAAGATCGCCGCGGTCAAGG
GGCCTCTGCCCAAGGACCGGAAAGAGCTGATCCCCGCCGGCGAAGCGCTG
ATGGAAGGCCTCGGCACCGGTCTGGAGAACGGGCTGGACCCGGTCCTCGA
CCGGGCCAAGCAGATGGCCAAGCAGATCTTCGAGGCGTTCAAGGAGACGT
TCGGCACCGCTCCCGGAGCCGTAGCCTTCAACCTCGGGGGCGGTACAGCC
GCTCTGCAGTCCAGCCTCGGTGATGTCCAGACCTCGCTGCAGTCGACGCT
CGATACGTCGCAGGAGCTGAACAAGTCGTTCGCCGAACCGATCGCGGGAG
CCGCGGACGGCTCCTCGCTGCTCAGCGGCGACATGAAGCAGCAGATCAAA
GACGTCCAGGATCGGATGGCCCTGCTCGAACTGCAGAGGAAGCAGCTCAA
GGTCCAGAAGAACGAGGCCGGGTCTAAAGAGGACAAGGCCGCGATCCAGG
AGCGGATCAACGCGCTCCAGGCCGAGAAGGACAAGCTGGCCTACCAGAAG
GACCAGCTCAAGATCCAGCAGAAGCAGACCGGCGAGCTAGGCGAGCAGAA
GACGCTAGCCCAGTTCTTCGGTGAGCAGATCGCTTCGACCTGGGAGCAGG
GTACCGGCGCTGTCGCTGGGTTCGCCCGGTCCAACCTCGACCAGGCGATG
AGCGACCTCGGCATCGGCGGGGGCGCGCTCACGAACGCGCTCGACGCTGG
TCTCGACTGGGGCACCCAGGCGCTCGGAAACGTCATGAACATCCAGGTCA
ACTCGGTTGACGACGCTATCGCGGTGAAGAACAACGAAGTGAACAAGCAA
GCGCTCACTTACACACGCCGCTAACTTGAAACGTAACGAGGAGTTACATG
GCTTCCAGACTGCTGGACCCCGATACCCTCGTCGAACTCGAAGGTGTTAA
CGGTGAGTGGTTCGACCTCACCAACGGCACCGAGGGGATCTACCTCGCTA
CCGAGGTGACGGGTCTGCTCGACCCGCCGGTGAAGGCGACGTACGAGGAG
CCGGGGAACTTCCCCGGCGCTCGGTACCTGAACCACCGCGTCCTGCGACG
CGACCTGGTGTTCGGCGTCGAGATCCTCAACGACGAGAACGACGAGACCT
GGCTGCGCCGGGATTCGGCGTGGCGCAAAGCGTGGTCGTTCAAGCGCGAC
GCGAAGCTCCACATCACCACCGGCGAGTCCGGGCACCGCTACCTGAAGGT
GCGGCTGTTCGAGTCCCCGACGACTGACATGGTCACCGACCCGCGCGGTC
GGGAGGTCAACATTACGAAGATGGTCGTCGTCGCGGGCGACCCGTTCTGG
TACGAGGACGATGTCGTCTACCCGATCGAGGTCCAAGAGGACACGACGTT
CGACCCGAACCCGTTGCCGTGGCCGTGGCCGCAGCCGGAGCTTCCGGTCG
AGGACATCGAGATCACGGTCCCGAACGCGAACCCGACGGACAACATCATC
TGGCCGAAGTGGACGCTGCCCGGGTCGTCGGAGAAGCCTGCCGAACCGTA
CATCCCGGGGCTGCCGTGGCTCGGTGCTCCGAAGTCCCCGGCCACGCTGT
GGACGGTCCCGGACTACAAGCTCGATCTCGACGAGGACGAAGACCCGTCG
CTCGGCACCCGGCGTATCCGGATGCCCGGGCAGATCGGTGGTCTGCGCGT
CGAGGAAGTCCAGCAGATCTACATCGACGGCCGCCCGACCGGCGGCACGT
TCAAGATCGGGTACGGCGATGAGTGGACCGAGCCGATCGCTTACAACGCG
ACCCCGAACGAGGTCCGCGCTGCGCTGATCGCGCTGTCGGGTATCTCCGC
CAACGACGTCGAGGTGTCTCTCGGCGGGGCGACGAACGAGGTCCAGACGG
TTCGCCTCAAAGGCGGTGCTCTGGGCGGCACGTTCACGCTGTCGCTGGGC
TCGGAGACCACGGTCGGTATCCCGTTCAACGCCTCCGACGCTGACCTTCA
GGGCGCGTTGGTGGGGCTGGATTCGATCGGCTCCGCTGACGTCAGGGTGA
AGTCGACGAAGATCAACGAGGTCCAGGTGGTCGAGCTGGTCGGGGAACCG
ACCTCGGGCTCGTTCACGCTGACGCTCGACGGGCAGACCACGGCTCCGAT
CGCGTACAACGCGACGCCGGCTACGGTGGCGGCCCGGATCGCGGACCTGC
CGAACATCGACGGTAACTACGTCAAGGTCGAGGGTCTGAACGAGTGGTTC
CACTCGCCGTACCGCATCACGTTCGGCGAAGCCCAGAGTCAGGGCGTCAT
CACCGACATCATCTCGGGGATCATCGATTTCATCGGCGGCTTGTTCGGCG
GTAACGCCTCGGGCAAAGGCGTCGGCGGTATCGACATCGACGAGATGACG
GGTGACGTCGGCACGCTCTCGGGAGGTGCTGGGCTCGATGTCCAGGTGAC
CACCGAGCAGGACGGTGACCGGCTGTACGTCGTGTCGTTCCAGCGCGCTG
CTGGCGGGCTGAACCTGCCGCAGCTGGTGGGTAACGCCTCCGGTCTGGAG
GGAGACGACCTCTCGATCGAGACCGCTACCAACGTCGACGGCGGTCGCCC
GTACGTCGTCCGGTTCACCGACGACCTGCAAGGCGTGGACGTCCCGACCA
TGACGGTCGATACGGACGATCTGACCGGCGGGTACGAGGTCGGCAGCCGC
GTGGTGGTTCTCCGCGAGGGCTACACGTACCCGGCTGAGAACGTCGTCGT
CGACTCCGACCCTCGCGAGGAGCAGGTGTCTTCGGAGTCTGGTTCCCCGA
TCTGGGAGCGGATGAACTCTGTCCGGTTCCTGCACTACATCCCGCCGTAC
ACCGGCGAGGTCACGTTCAAGTTGTCCGTGTCCGGGGCTGTCCCCGGGCA
GATCGCCACGCTGCGCCTTCCGCGCGCCTGGTCCCGTCCTTGGGGCCTAG
AATAGTCTGAAAGGCCAGGTCAGATGGGTTTTACCCTCCGCCTGTTCGGC
ATCCCGGTCCTGGGCCTGGAGATCACCGGCGACGGCTCTGCCGAAGAGTA
CATCAACCTCACGGGCGGCTCGTTCGAGCTAGCTCCCGAGGAGCCCGAGT
ACGACGAAGAGTACTACGAGGAAGACCGTAGCGGGTTCGGCTTCGGGGTG
AGCTGATGCCAGCTCCCGCCGCAGACATGACAACCCTGGCGGGTCACCAG
CAGCTCTGGGACACCGTCATGAAGCGCCGCCAGAAGCGGGAAGACGAGCG
GATCGCACCGCCGTTGATCCGCCTCTGGGACGGCGACTACAAGCTCCGCG
GCCAGCTCGTCGGGGAGCGCAGCCACAAGTTCGAGTTCATCGAGAACGAG
ACCGGCACCGCGTCGATCACGATCTCGCTGGACCACTACCTCGCTAAGTG
GATCGCGTCCCACAAAGGCCGCGCCCGCCGCAACGTCCACGTCTCGTTCG
ACAAGCAGGGTGCCCGGTGGACGGGCCGCATGGATCACTACGACATCGTC
CGGACCAAAGAGGGCGACGTCTACATGGAGGTCGTGTTCAAGCACGACTA
CGAAGAGCTCAAGCACATCTACGTGTGGGCGAACCCGTTCCTGCGGCCCG
AGTTCCAGTTCCCGAAGCTGTGGGTGATGTTCGGCCCCGCGAAGTGGGCG
CTGCTGCTGACGCTGTTCGTCAACATCCTCCGCCTGGAGACCTCGCTGTG
GACGCTGCCGGACAACCCGCTGGACATCTCCGAGTGGTTCCCGTTCTCGC
TGAACCCCGGTAACTGGCGCAACATCGTCAAGCCGTTCCCGTTCCTCGCG
GACAACTCTCCGCTGACGATCGTGTTCTCCCGGTTCAAGTCGTTCCACGA
CACCGCGAAGAACGTCCTGGCTGACTCGCAGCTCACTATCGTGTGCCGCC
GGTACTTCCACGGCGAGGACCCGCACCCGTTCGCGGAGCTGTCCGGTGAG
CTGGGGCTGCCGCTGATCGAGGGTATCGCCTCGCTGATCCCGCTGCGCCA
CGGCTGCCTGGTCTGGGACATCGTCGACAACTCCGGTTGGGGTTCGGAGA
CAGCGTTCGGCGGGTCGCTGCTGACCGGCCTGGTCCGCGCGGTGATGAAC
ATCGCGTCGGACGGCATGACCGAGGGCATCGACATCTACACCGGGCTACC
CACCTACCCGGGCGAGTACTACACCCCGGGGTTCCTCGGGACGTACCCGA
AGGCTCCGCACGTGGTGTTCATGGAGTCCCCGTACACCGGCATCGAGTCG
TCGAAGTTCACGTACACCGAGGCCACGGACACGTCGTTCGTGCTCGGCGG
GCAGTCGATGCCCGGGGTGAACGAGATCATCTCGGCCGGCATCAACATGG
GCGGCGACTTCCTGACGTCGCTGATCAACTCCCAGCTAGCCACGCTCGGC
GCGTTCGGTGGCGCGATCGACCTCCCGCCGCTCGGCGGCATCATGGACGC
GGTCGCCCGTCCGCTGTACGAGAACGTGATCCTCGCGTTCATGGAGATCC
CCACGCTCCGCGCAGCAGGCCTGAGCCTGCCGATCGCTGGCCTGGAGGAC
ATCGTCACCGGGCTCGGGGATTTCCACTACAACGAGGGCTGGGTCGACGG
CGCTGACAAAGCGTTCACGATCTCCGCGATCATGGCGGCCCGCGCTAAGC
AGTGGGCTACCCGGGCGAAGCACTCGCACGAGATCCAGGTGTCCGACGCT
GCCCCGTACATCATCGGTGAGCGGGGTCACGGGCATTTCTGGCTCGGTGA
CCGGGTCGGTACCACGGTCCTCGGCTACCCCGATCCGTACACGATCTTCG
TGGAGCGGGTCACCAAGCTCACCTACGAGTGGACGTCCGACGGCCCGAAG
GGCTGGACCATCACGATCGGTTACAAAGAGCCGGAGGACCCGATCCTCAA
GGCGTTTGAACTGATCCAGTACATCAACTCCAACCTCGGACAGCTCGGCA
TTCTGTAGCAGCCGAGCTTGATACGTAACGAAGAGAGCCCGCCACATGCA
CAAACCTCTGACCCAAGAACACGCCGACCCGGACAAGCCGGAGGAAGCCC
TCGCCTGGGCTTTCTGGGGACTCCCTCACCCGTCCGGAGGCCATTCGCTG
TCTAACCCGGTGATGGCCAAGTACTGGTCGAAGCACTTCACGGAGCTCGG
GATTGTGCATGTGGACTCTCTGCGCCGGCTCGCTGACGAGAACGGCAACA
TCCACGTCAGCAAGCTGCCTCAGCAGACCAAGAAGTTCCAGGCCCCCGCC
CGCGGGCCGCGGAGCCACTACAACCCCGCTGCGCAGTGGGTTCCCTCGGA
TACCCCGGAGCCTCCGAAGTTCCGTGTCCAAGATCCTCGGACGCTCACCC
AGCAAGAGCAGCAAGCCCAGCTCGACATCTACAAGCAAATGGGCCTGATT
CCTACCGCACCCCTGCCGCAGCATCAGGCTGCGGTCGAATGAGAGGCCCG
CTTATGCCAGACCTGGAAGACACCCAGCCGTTGCACGTGTCTGACCTGCC
TACCGAAGAGATGGACCTCTCCGAGCTGGACACAGGCGGCTTCGAGATCC
CGCACCTGGGCTGGGACTTGGACAAAGACGGTGACATCGAAGGTATCGAG
GAGTACGTCCCCGAGCCTGCGGTGCTGCGCGGCGCTGTGGCCGCGGGCCT
GGGGTTCGCCGGGTTCGTCCTCGGTAAGACGTTCGACGTCTCGTGGATCG
ACCAGGCGGTCGCTATCTACGCGGTGGCTGCACCGTTCGTCCTCGGATTC
GTGATCCGCCGCCACGTCACCCCTACGAAACGGTGACCGAGGTCCTGGAT
TGGTTGGCGGTGGCTAGCGGTCCTGCGGGCATCGCGATCGGTATCTACGG
CGAGAAGTGGCGCTCCCGGCGACGGGAGCCTGCCGAGATCGAGAAGACCG
AGGCGGAGGCCTCGCAGATCTTCGTCGAGACCGCGGTGACTCTGATCGCC
CCGCTCAAAGCGGAGATCGCGGACCTGACCGTGCGCGTCAACCAGCTCGA
AGAAGAGAACTACACGACCAAGACCCGGCTGCAGCTGTCGATCGATTACA
TCCGCGTCCTGCAGTCGTGGATCAGCAAGCACATCCCGGGACGGAAGCCT
CCGGCTCCCCCGGCCGAACTGCTGCTCTGAACTTGATATGTAACGGAGGT
CTTAGTGGCTGACGACCAGTGGGTACCTGACGTTCCAGACGGCGCGTTCG
TCATCGGCGGCGGCGACTACCGCTACGGCCAGGACATGACCGAGGACATC
GCCCGGTCGCTGTTCCAGGTCCCGGACTTCAACCCGGCCAACGCGCTGCT
GGTGCTGCCGCAGCTGCTGCTGCGCCTGCCGCTGGAAGCGCTGCAGAAGT
TCAAAGACTTCATCCCGAACGTGCTGGAAGGCGCGTTCAACACCGTAGCC
GGCGCGGTCGACGCCATCATGGGCGCGATCCGCGAGACCCCGCGCGTTCT
GGAGCAGATCCTCTCGTACCTGCCGCAAGAGCTGCGCGACGAACTAGAGC
ACGCCGCGGCCCGTATCGGCGCGGTGATAGACGCGATCGTCCAGGCGCTC
ACCGGCACTTTGAACATCGGTCACACGATCGAAGACCTGATCTTCTCGCT
GACCAACATCCGACCCGGTGCGGTCGGAGGTGTGCTCGGTGGCGGGTCGA
TCGAAGAGACCATCAAGCGCATCGTCGATGCGATCGTCTCGGGCATCGTC
GGGGTCACCGGTATCGGTGCGGGGATCTCGGATCTCCAGTCGCTGATCGA
GCAGATCTCCTCGGCGGCTGCCCGCGGCGGGTTCGCCTGGGACATCCTCG
GTATCCAGAACAACAAGAAGCCGAAGTCCGGGCTGTACAAGTCCGAGCGC
GGCAACTTCGACCTGGACACCCTGAACTCCACGGTCTCGGTCGCCCCCGG
GACTTCGATCATCGCGTTCGATGTCATCGAGCAGTCGATGCCTATCGGCC
TGATCACCTGGATCGGTTGGGGCACCTCGGGCATCACCGAGTTCTACATC
AACGTCTACCGCTGCGTTGACGACCGCTCCGACCCGGAGCTGGGCGAGCT
GATCCACCAGTCCGAGAACATCGCGGGCCTGCTGGCGGGCTCCGCGTCTC
CCGGCGCGAACATGGCGTACGAACTCACTACCCCGATCGCGGCTGTAGCC
GGCGACCTGCTGGCGTACGAGTTCATCGCCGTCGGCGGCACGCACACGAT
GCGCGGACGGGACTTCAACCTCCCGGACAACGACGGCGCTCCGATCGGCA
ACGTCGGGGCCACCCGATCGCTGTCGACGCCTTCTCTTCCTCCGGCCACG
CTGGACAAAGCCGATGTCACCTGGACCGACAACGTCCCCCGCGTCGGTAT
CGCGGTGGACACCGGCACCGGCTCGGATCACCACGACCCGCAGGTCGAGT
TCTTCGAGAAGCCTGTAGCTATCCCGGTCCCGGCGTGGTGCGACCGCATC
GATGCGATCGTCACCGGTAAGGGCGGCGAGGGTGCCGACGGGTTCCTCGG
GTTCTACGGCAACCCCGGTCAGCCTGGCGGCGTCAACACCGTCACTTGGA
CCCGTGGTGAGCACTTCTCCGGCACCACCACGATCTTGGAGTGGGATGGC
GCTGAGCTGTCGATCCCCGGGTTCGAGGTGTCCGCTGCCAACGGCTCTAA
CGGCTCCGGTCAGCGCCCTGTGGCGCTCGGCAAGCCGGTCGGTAAAGGCA
TCGAGGAAGTCGAATACAACGGCCTGAAGCTGGCCGCTGGCGGCGATCAG
CACGCGTACGGCGGCGCTGGTACCAAGCCTGGAGGCGGCGGTAACGGCGG
TCACTGGCTAGGTATCTACACCCAAGGTGGCCCCGGTGGACCCGCGTGCG
CGGCTGTCCAGTTCCGCAAGGGCGCTCTGCCCGGCGAGGTCGTGGGCGAC
GGCGAAGGCGACGTGACGCCTCCGAACGTCTCTGCGCTGCACGTCGATGT
GTCTGCGACGTCCACCTCGATCACTATCACACCCTCGGGAGCTGTCGACG
ATGCCTAGCGGACTTCGCGGTTACAACGTGTACCGCAACGGCGTTCGACA
GAACACCTCCCCTGTGACGGAGCTCGGCTCGGTGACTATCACCGGGCTGT
CTCCGGACACCGACTACTCCGAGCAGATCACGATCACCGCCATCGACATG
GCGGGTAACGAGTCGGAGCCCAAGACGCTGGCTGAGCTGGAGGCGGAAGC
TGTCACCGACGCTTTGTCTCCGGCTGACCCGCTGGACCCGGTGGTCCGGG
CGCAGATCGATGCGCTGGTAGCGGCGAAGATCAAGCCAACGTCAGGCAAG
GTCGCTGACGGCGCGATCATCGGGGTCGAGACCCCGACCGGGTCGTACTA
CAAAGCGTACGGCGGGGACCGCACCTCGAACACTCCGCTGACGCTGGAGA
AGAACTTCCGGTACGGCTCGTGCTCGAAGATGTTCACTCACACCCTGATC
CTCAAAGCGATCGATGACGGGCTGTTGGACTGGGACGATACGATCGGCGA
GTTCGTCACCGGCGTCCCGAACGGGGACCAGATCACGATCCGGCAGCTGC
TGCTGTTCCAGGACGGGCTCAAAGACTGGATGACAGACCCCGCGGTTCAG
CAGACGTACTTCCTCAGCCCGACCAACTCGTTCGACCCGCTGAACTACAT
CCGTAACTCGGTGGTGAACTTCGCGCCGGGTCAGGGCTCGTCGTACTCGA
ACGCAGCCTCGTGGCTGCTGGGCAAGGTCCTGGAGTCCGTCTACAACGAC
GGCCGGACGGTCGATCAGATCGTCGTGCAAGAGTGGCAGTCCGAGGTCGA
TATGCCGTCGCTGCACTGGCCGACGACGAACTACATGAGCCCACCGTATG
TCCGGGGCTGGACCCCGAACCTGGCGCTGCCGCAGATCCAAGCGATCCTC
GGGCCGTTCGCGTTCCTCGCGGCGTTCCTCGGCTACCCGACGTCCCAGGA
CCTGGAGTTCACCGCGGTCTCGACCTCGTGGTCGGGGGCTGCCGGTTCTC
TCGCCGGGAACATAGAGGACTTCGTTCGGTTCGGTAAAGCGCTGTACGAC
GGGACGTTTTTGTCCGAGGAGATGCAGCAGCTCCGCAAAGAGATCTTCAC
GACGTACGTCGAGTACGAGCCTGCGGGACCTCATCAGGGTCCGGGCTGGA
TGGGGTTCGGTCTGAACTCGATCTGCTGGGGAGCGTGGCAGGGTTGGGTC
GGCAACCTCGGCGGCTACATCGCGGTCATCTTCTACAACTCCGAAGACGG
ATCGGTCATCGCGGTGACTCTGAACAACTTCTCGGCCCACGCCGATGCGG
TCGATCTGTTCTACCAGATCGCTTACCTGCTGAACCCCGAGTCCACCGGT
CACCGGGACTGGATCTTCCGTCCTGATCCTGCTGAGGACGAGGACGAGGT
CCGCGACCCGACGCTGTACCTGACGGTCGAGTCCACCGGTGACAACCAGA
TCCCGGCTGACGTGCCGTTCGAGATCTAAGGAGACAAGAGATTTCTGCTC
GTTACAACAGCTGCCGTGCTGCGGCAGCCAGAGGCGATATCGACTGGCTG
AACGACGACATCCGGGCGTTGATGATCGACGCCGACGACTACACCGTGAA
CCTGACGTCGCACACGACGCTGGCGAACATCCCGTCCGGGGCGATCATCG
CTGTCTCGGAGAGCCTGACCGGTAAGTCGGTGACTTCCGCCGGCTGGGTG
AAGGCTGACCCGACGGTGTTCCCCGAAGTTACGGGTGACACGGGTGAGGC
GGTCATCGTCTACAAGCACACCGGTACTTCGTCTACGTCGACGCTGCTGT
CGTATCACGACTCCCCTACTTACCAATTCGTCATCCCGAACGGGTCGGAC
ATCCGTGTGATCTGGCCGACCGACGGGTTTATCCGCTTCTAAGGAGCACG
CATGGCACTTCCCGAGAACTGGGCAGACGGTGTTGGTCAGCAGGTTGATG
CGGCGTTTCTGAACCAGCTGGGTTCGGAGCACAACGCGATGCAAGACGCG
CTCGACGGTAAGTCGATCCTGGTGATCTCCCAGGAGGACTACGACGAGCT
GGGGTCTCCGGACCCTGACACGATCTACGTGGTCATCGAATGAGTCTGAA
GGTCGGTGGCCTCGACGTTGTCGGTGTGTTCGTCGGGGATGCTGCGGCGA
AGGTCTACGTCGGCGCGATGAAGATCTGGCCTCCGGTCCCGGACTTCACC
CCGTTCACGATCTCCAGCGAAGACCCTGGCTACGAGGATCTGATCGACGA
GCAGGTGCCCGAGGGCGCTTCGGGATGCTGGGTGACCCTCGTTGGCGGTG
GCGGCGGTGGCGGTGCGGGCTACCAGAGTTTCGATGATACCTACCGCCGC
GGCGGCGGCGGCGGAGCGGGTGGGGCAAAGATTCCCCGCGTGTGGGTGCC
TCGCGAGGCTATGGGTTCCTCCTACAGCGTCGTCTTAGGACTCGGCGGGG
CGTATACCGGTGGAGGCTCGACAGGATTTGGCGGCACCGACGGGGGATCG
TCCTCGTTCTTGTCCGGATCTGTGTCGCTGATCGCAGGAGGAGGGGCGCG
CGGCGCGGTCGCGCTGTCCGGTAGCAGTACGCAGGTGTCCGGGGGGCGCT
GGAAGCCTGACGAGCGTCGCCTCCGGGGTTGCCGGGGCCGTCGTTATCCC
CGGCGCGCCCGGGGGTAAGGGGGCCGCGTCGTCAGGCTCTGCGGAAGATG
GCGGAGATAACCCGAGCGGTGCAGGTGCGGGCGGCGGAGGAGGCGGCCGG
GTTTCGGACTCTAATAGCCAGACTCCCGGGGGCAGAGGAGGTAACTCCGC
GGCCGGTACCGGAGGGGAGCGGGGCGGTGCCGGGGCCAACGGGTCCAGCG
CCGCCGACCAAACCGGCGGTAACCCAGGCGCTGGAGGAGGCGGTGGCGGT
GGCAACAACAGCGGGTCCACAACCACCGGTCACGGCGGTAACGGAGGTAA
ATACGGCGGAGGTGGTGGCGGAAGTGGCGGTCATAGGACTAATGCTCGTC
GCTACGGCGGAGCGGGCGGTGACGGCTACGTCCTGATCGAGTGGGAATAA
CCGCGCTTGACACGTAACCCGGTTACGAGTAAAGTCATCTGCAAGAGAAC
GACCGGCGGGGCTAAGGCCTGAGAAACCAACCCCGTCGGTCGCACACCCA
CCATCAGGAAGGCACTGTTATGTTACGCACTATCGCTGCCGCGGGCATCC
TCGCGGCCGGTCTCGGGCTCGGTATCGCACCGATCGCCCAGGCTGCTCCG
GCTCACTGCTCGAACCACGGCTTCGGTCACGGTCAGATCTACAAGCACGC
CTGCGCTACCGGCTCCGGCGGTGCAGGAGCTGACTGGACCTACGCCAAGC
ACGCCGACGGCTCGTACAAGATGGGCGGCACCAAGCACGTCTACAAGTGC
CAGCGCCACTGCGGCGGAGGCCGCGGCAAGACCGAGACCACCGATCCGTG
GTGATCTAACCCCGCATACCAAGAAACCCCCTACCTAGCCTTCGCGGGCC
GGGTAGGGGGCTTTTTGCGTTTCAGTGGGTGTGACCGTGATGACCTGTGT
CTTCGTGGTTTGTCTGGTCAACCACCGCGGTCTCAGTGGTGTACGGTACA
AACCCATGAGAGCTCTCGTCGTGATCCGATTGTCCCGCGTCACCGATGCT
ACGACTTCACCGGAGCGTCAGCTGGAGTCTTGCCAGCAGCTCTGCGCCCA
GCGCGGCTGGGACGTCGTCGGGGTAGCGGAGGATCTGGACGTCTCCGGGG
CGGTCGATCCGTTCGACCGGAAGCGCAGACCGAACCTGGCCCGGTGGCTA
GCGTTCGAGGAGCAACCGTTCGATGTGATCGTGGCGTACCGGGTAGACCG
GTTGACCCGATCGATCCGGCATCTGCAGCAGCTGGTCCACTGGGCCGAGG
ACCACAAGAAGCTGGTCGTCTCCGCGACCGAAGCGCACTTCGATACGACG
TCGCCGTTCGCGGCGGTCGTCATCGCGCTTATGGGAACGGTGGCGCAGAT
GGAATTAGAAGCGATCAAAGAGCGGAACCGTTCGGCGGCGCATTTCAATA
TCCGCGCCGGGAAATACCGCGGCTCCCTGCCGCCGTGGGGTTACCTGCCT
ACGCGCGTGGACGGGGAGTGGCGGCTGGTGCCGGACCCGGTGCAGCGAGA
GCGCATCCTCGAGGTGTATCACCGCGTCGTCGACAACCACGAGCCGCTGC
ACCTGGTGGCCCACGACCTGAACCGGCGTGGTGTCCTGTCGCCGAAGGAC
TACTTCGCGAAGCTGCAAGGCCGCGAGCCGCAGGGCCGGGAGTGGTCGGC
TACCGCGCTGAAGCGCTCGCTGATCTCCGAGGCGATGCTCGGGTACGCGA
CTCTGAACGGTAAGACAGTCCGAGACGACGACGGAGCCCCGCTGGTGCGG
GCCGAGCCGATCCTGACCCGTGAGCAGCTGGAGGCTCTGCGCGCCGAGCT
CGTGAAGACCTCCCGGGCGAAGCCCGCGGTGGCTACTCCGTCGCTGCTGC
TGCGGGTGTTGTTCTGCGCGGTGTGCGGGGAGCCCGCGTACAAGTTCACC
GGGGGCGGTAGGAAGAACGCTCGCTACCGCTGCCGGTCGTGGGGCTGGGC
GCAGCGGTGCGGGAACGGCACGGTCGCGATGGCGGAGTGGGATGCGTTCT
GCGAGGAGCAGGTGCTGGATCTGCTCGGGGGCTCGGAGCGTCTGGAGAAA
GTCTGGGTAGCCGGCTCGGACTCGGCGGTCGAACTCGCGGAGGTGAACGC
GGAGCTGGTGGACCTGACGTCGCTGATCGGCTCCCCCGCCTACCGGGTCG
GCTCTCCGCAGCGCGAGGCGCTGGATGCTCGTATCGCGGCGCTGGCCGCG
CGGCAGGAGGAGCTGGAGGGTCTAGAGGCTCGCCCGTCGGGTTGGGAGTG
GCGCGAGACTGGGCAGAGGTTCGGGGACTGGTGGCGGGAGCAGGGCACCG
CGGGTAAGAACACCTGGCTTCGGTCGATGAACGTTCGGCTGACGTTCGAC
GTCCGCGGCGGGCTGACTCGCACGATCGACTTCGGGGATCTGCAGGAGTA
CGAGCAGCATCTCAGGCTCGGTAGCGTGGTCGAACGGCTACACGCCGGGA
TGTCGTAGAGCGACTACCCCGAGAACGCAGAAAAGCCCCCTACGCGCCGT
GTAAGGGCACGCAGAGGGCTCTCTGGTAGTCTCTATTCAGTTGTGGGGTT
GCGTCCGTCAGCGTGGACGCTAGAGGGGTTTACGGGGCCTCGTGGACCCG
TACGTACGGCTGCAGAGGCTTGTCACGGTAGGCGTGATAGCGCTCGGCCT
CCTCGACGCGGATGGTCTCGATCTCCTGAGCCGCGCTCACCTTACGACGC
TGCAGCTCCGGATCGTCATGCTGATGCACCGTAATCACCTCTGACTGACG
GGTCTGCGTCGAGATGATCTTCAGCAGATCCACCGCCTCGGTAAGTCGGT
CGGCGATCACGGCCAGCTGCTCGACGGTGACGTCCTTCTTCTTGCTCATG
GTCTCCTCGTTTGCCTGATGAAGTCGGCCCGTGCCGACTCGTAGTCCGGG
TGGAACGTGATAACGCCGTAGAACGATCCGACCGACGGGAACACGATCCA
CTCCTGGGTGTGCGGGCTCTTGCGGATCAGCCACTTCCGAGCGTCGTTAC
CCCAGAGCTCTCTCACCGGAACCACCCCCGCATGATCTGGATCAGGTGCT
CCAGCCGAACCTCGTGGTCGAGCATCCGGATCAGCACCAGCTCACGCACC
CGCTTCATTCCGCGGTCCTGAAGCTGGTAGCTACACGCGGGTAGATGCGC
TGCACCCATCCCGATGGGAGGCTGTCGTCGCGACGGAAGAAGCCCTTCCG
GTTCACCGACCAGTAGACCGTCCCGCCGGGTAGCTCCTGGCTGAATCGGA
CGTCCGGCAGCCGGTGGCGTCCCGATACGGATTCCCGCACGTGGGCCAGG
CCCAGCCGCCGAGCGAGGTGCCCCTGAACCCAGAGATGCGCAAACTGTTC
GGGATCTGCGGTGAACCCCCCGACGTACTCGTGCTTACTCATTCCCCCCC
CTCGTAACGGTCCAGCTCGCTCTTGAGCCCTTGGATCTCAAGCTCCAGGT
CGAAGACCCGGCCCATCAGGTTGTCGCGCTCCAGCTCCAGCCGAGCCGCG
TCGTCGATCGCTTCCATCGACCGGCGCACCATGTCCGCGAGAGCTCCGTG
GATCGAGGCGACGAAGTCGGCGTCAGCCTCGTTGGCGAATGATCCGAGCC
ACTTACGTGACTCGTCCTGGCCGACCGCCAGCACCTGGTACTGCAGGTAC
TCGTCGAGGTCTTCCTCAACCACCCAGAACCGGTCCTCGGCACCGGTGGT
CTGCGAGAACACCTGATAAATGCGGTCGCAGAACTCTTGAAACTCCATGT
TGTTCCTTCCTCGTTACGTGTCAAGCCGACGGGTAGGTGTTACCGCGCAT
GACGTTGCATATGACTGACTCGGCTACTCCGTACGCGTAGGAGAGGTCTC
TCTGCACCCCCCGATACGCACCCTTGTGGGTGCGGATGTGTATAACGTCG
TACGGGCTCAGCTTCGCGGTCGGGACCTTGCTGCCGGTCTGGTGAGTGCC
GTCCCGGAGCTTGTCCGCAGCGTTCTGCTTCGGCGTACCGATGCTGAGGT
TCTCGACGCGGTTGTCCAGCTTCCCTCCGGGGCCGTGCATCACGTGCATT
CCCTTGGGCACCTTGCCGATAAAGGCCTCCGCCACCAGAGAGTGGACCGT
CCTCTTGTACGCCCGACCGTCCTTCCAGAAGCTGACGTACTTGTACCCGT
AGCCCTTCATCGTGGACTGCGCCTTCTCGCCTCTCGGGCCGAATACTCGC
CCGTCCCGGGTCACGAAGAACCCCGGACACCCATCAATAGGGCGCGCCGT
ATCCATGGCCCCAGGTAGGTCCTTGGACCTCCGGATCTGTTCCAATGTGG
ACCCCTCGAAATTCCATTTCCATAATTCGTCCGATTTCCTTCGCCATGGA
CTCCGCTTCTAGGGCAGGGACCGAGGCCAGAACCTCGTCATGGACGACGA
GGCGCATGTTACGAGTCAAGCCCGCCTCATGAAGGCGGATGACGGCGCTC
GCCGTGACATCCCTTGAGGCGCTCTGGATTGCATAGTTAAGAGCCGCATA
GCCCCTGTCGGGGTCTACCGGCAGCCGGCGACCTGTCGGAGTCACGATGT
ACCCCCGGGCAGCGGCTTCCTGCTGCAGGCTCTTGGACAGCGCGGTGACT
CCGGGATAGGACTTCTCGAACCCCGCAATCACCTTCTTAGCCTCCTGGAA
CGAAATCCCTGCTTGCGCAGCGATATTCGCAGGACCAGACCCGTATGCAT
ACGCGAAATTGACCATCTTCCCCACCTTCCGATCGACGCCTGAGGCGTCG
GCCGTGATCTGATGGAGATCGGCGTTCTCCTCGAACGCACGCTTCATGGT
TCGGTCATCGGCCAGGGCGGCGAGAACCCGGAGTTCCTGCGCCTGGTAGT
CGACCGAGACCATCAGCTCGCCAGGATCGGCGATGAAGCAGCGGCGGACC
ATCCAATCTCCCGACGGCAGATTCTGAGCCGACGGGTTAGACGTGCTCAT
GCGTCCTGTACGGGCCTGTAGCGGGTTGATCCCCGGGTGGACCCGGTCGT
TGGCGTCCCGCCGCTCGATGAAGTTGCGGACCCAGGTCTTCTCCCAGGAA
CCCCACTTCTTCGCCTCGATCGCAGCCTTCGCCAGCGCGTTGCCCTCCTC
CGCCAGAGCTTCCAGCAGCTCGGCGTTCACCTGGCGCTTACCCGTGGCCG
TGCGGCCTTTGATCTTCACGCCCGTGCGCTCCAGACCGTCAGCCAGCTTC
TCGGTGGAGTTCACCGAGTCGACCCCGTACGCGTACCGAGCCACCGCGGT
GTAGTGCTCGGACTTCCGCAGCATGTCCGCTGACAGCTTCTCCGAGTAGT
CGACGTCCAGCAGGAACCCGGTGCGTTCGACGTACGACATCACCTCGGCG
AGCTTGTGCTCGTACGGGATCAGTTTGTGCGACGACTCCGGCACCAGCGG
GGCCACCTTGCCCAGCAGCCGGGACACCAGGATCGTGTCCATGCCGGCGT
ACAGCTCGTAATCCGGGTCGTTCAGGTCGACCAGAGCCCAGATCTTGTCT
TTGGTGGTCTTGTGCTTCTTGGCCAGGCGAGCCATCGAGGCTTTGACCTC
TTCGGCGGTCACCGGGTCGATGTAGAACTTCGTCAGCTCTTCCAACTTGT
GACCGGTCCCACCTTCTTTGTAGGCCCGGGGATCTACCAGGTGCGAGTAG
ATCTTGGTGTCCTCGACCTTCGGCCACATCTGCTCCATCGGCACACCGAG
CGTCCGCTCGATCACCTGGAGGTCGAACGCGGCGTTGTGGATGACGAACC
GCTGGACCTTCTGGAGGGCGGTGACGGCGGCCCCTACGAACACACCGCCC
CGCTCCACCGGCAGGACCCACGACTCCCACGGGTTACCGAACTGGATCAG
CCGGATACCGAAGTCCGGCTTGTAGATCCCCAGATCCGTGGTCTCGGTAT
CGAGACCGAGAATCCGGAGGTTGGAGCGGATGAAGCTCTCGAACCCGTCG
AGATCATCCTCGTGCTCTACGACGTTGACCAGAACTGTCTCGTCCTTGAT
CTGGTAGCGGTGTTGCTTCACCCGCTCCTCCCTTCGTTACGAATCAAGCT
GGAGACGTTAGAGCCCCAGCTCCCTGCGGATCTGACCCTCCGGGGTTTCT
TCCTTGACCATCACCCGGCCGTAGTAGGCGATGTTGTTCTTGATCGGGAA
GACCCGGTACTCCCCTTCCCCGAAGTCGACTGCCAGCTCGTCACCGCTGA
TGCGGTACTCGCAGTCGTCCGGGAACGTCCAGAACAGCCCGTTCTGGAGC
ATGACCATGAACTTCGGAACCTTGATTTCCTCGCTCAATTACACCCTCCT
AGGTGGTTACGAGTCAAGTTAGTTTGCGTAGAAAAACTTGGCGTCGCGAC
CGTCATCCTTGGTCGGAGGCATCCACGCGTGCCAGACCTTGCCGGTCTTC
TTCGACACACCGGTCTTGTAGACGAAGTCGTCGTACGGCTTCGGCGGAGC
CCACTCCGGGGCTTCCTGCGCACCCTGCGGAGCCTGTCGCTGGTACCCGC
CGCCCGAGGGCTGCGCGGGCGGATCGGCTGCGAACGCCGCGGCGACCTTC
TTCACCTTGTCCATGTAGTCCTTGAACTTCGCGTCCAACAGAGCGTCGGA
CTCTTCGACCGACGAAGCGTGGATCACGATCCACGGCGCGTCGAAGTCCC
GACCACCCTTCAGGGTGGTGACGATCTTGCCCTCGCCAGGTGCCACGTTG
CTGCTGTTGTTGACCACGGTGGTCGCAGGAGCGGTGGAGGCGACAGGCTG
CTCGGGGCCGTTGTCGTTCGAGGCCCAGGGATCGGTGGTGACAGTCATTC
GGTTTCCTTCCGGTTGTAGCCGCGGGTCCATTCGGCACCCACGAACATCT
CTTTGTCCTCGTCTGACCAATTAGCCAGGAGGGCTGGTTTCTGGTTGGGG
TAGAGCTCAGGCGTCACCCACGCTCGGTACATGTCGACGCCGGACATACC
GCTGAACTGGCCGTCGAAGATGTTCACGCGGCAGCCCCTGACCCTGCGCA
AGACGGGATCAGGTGATCCCTGAACCGTCCCGAGCTGATCGGCACTATGT
GGTGGCACACCGGGCACGCCCGGTGATGCTTCGGAGCACTGGAGGTCACC
TGCTCGGCGGTAGCCAGGTCGAACAGCTCCCGGTACGTCAGACCGTCCTC
GCCGGCTGACTTCCACCCGTCGTCAGCGAGACGAGTAGCCATCTCCCCGA
CAGGGTCACCCGGGCCGTTGTGCGACCGGATCGAGTCCGGGAACACCTTG
GACCGCGAGCCTGGCCCGTCGTGGTCATCGGTCTGCTTGATGACCTTGTG
GACCTCTTCAGCCAGCGCGTGGTGAGCCCTCTTCAGCACCATCTTGTTGG
GGTTGTCCCGTAGGACCACGCCGTCGATGTACCTGACCTTGAGCGCTTCC
GCGTACGGCGGGTGGCGATCCACGAGCTGGGAGACAGCCTGAGGAATCAC
CTCCATCAGGTACACGTTGTCCGACCGGCCTTTGAGAGCGTCTTTGATCG
ACTCCGATGAGTAGTTCCAGTCACCCCGGGCAAGGTCGTCTGCGAACCAC
TGGTCTTTGAGGATCTGATCGGCCAGCACCCGAAGGGTGTTGAACCCGAC
GTCGTCCCCGGACTCCTCCACCAACCGGCGACTGGTTGATCTCTCGAGAA
TCGACACCCACAGGTCCTGGACCAGGTCCTCGACCTGGTCCGGGGTGAGT
AGGTAGCTGTTCCCGATCGACCGCGCAGCCTTGCTGATCAGTGGACCGGT
ATCAGCCATTCACCGGCTCCAGACTGCGCTTGGCGTAGGTCTCCTCGACC
AGAACCTCGATCAGCTCGGTCCGGGGAATCTCCCGGGACCGGGCTTCGAA
GTGCAGGTACGGCAGAACGTTCCCGTTACGTGTCAAGGCCACGGCGTCAG
ACTTCCCAGACCTGGCCGTCAACGGTGAACTTGCCTCCCAGGATCGGGAC
GATCTCAGCCTTGACATGCTTGCCGTCGACCGTGAGCATCCCGAAGCCCA
TCTGCCAGTTCCCAGCTCCGCCCTTTAGATAGTTGGCCTTCTTCATGTCC
ATCAGGTGCCCGACTTCCATGCCGGTGACGGTCTTGCGGACCGAGCCGCC
GTACCCGAACGAGTGCGAGACGACAGCCTGCCGGTGCGTGTGGCCGCAGA
CCACGGACTTGCCGAACTTCTTGGCACCGTTGAGCGCTGTCGATCCGGCG
ATCTGGGATAGCGTCATCTTGCCCATGTGCCCGTGAGTGGAGATCCAGCC
CGGAGCGATGTCGTAGAAGTCGGGCAGCAGCTCCACACCGAACCCGTCGA
AGTCGAGCAGCACGTCGATGTCGAAAGCGTGCGTACCCTCCAGGGCCGGT
GCGTTCTTGGAGAGATAGTCCCTGGCCCGGGAGTTTCCGGTCAGGTGGAT
CTTGCCGCCGTCTTCGATGAAGAAGCGTCCGTTAGGGACTCGGAGGCACC
AGACCTCTCCCTCGTACGCGACCTCCTCGACGGTGTTCTTGTACAGTCCC
GACAATGCGCGGTTGCTGATGTTCAGACGCCAGTGACCTGGCCGGTACTC
GGTGGTCGACGCCCGTAGCCCGTTGGCAGCAGCCAGCATCTGCAGCTGCT
CCCGCATACGGTCCTTGCACACGTACAGCACGTAGGAATCCCCTGCGCTG
GTCGTGTCTGTACCGTCGGTGAACCGGTACTCCTCCAGGAACAGCCGGGC
CTGCCGCTGTGACAGAGACAGTGTCCAGGTCGGGAGCTCGCTACGACCTC
GGTCGAGCAGATCATCCAACTCTTGAACCTTGCCCAGGCTGAACTCGTAC
TGGGTCTTCGGAGGAGCCTTCAGCACCTTGCCGTCGATCTCGGTGATGCC
TCGGTTACGTGCCCGTTCCCGGTATTCGATGCCTGCGTCGGCCAGCAGCT
TCCGGACCTGCTCCGCCTTCTCGCCTGACTGGTAGAACGTCCAGCGCCCA
TCGGGCGAGCGATGCGAATCCGTGAGCCCCCAGACCGCGAGTCGGATCTC
GGTGTCGGTGAGCGGGTAGTCCTCGTTCGACCCCTCGCCGGCGGTGTAGA
CCCACATCTTGTTTCCAGGCAGCGACGTCGGGGTGTGCTCGACCCACTTC
GTCTTCTCCCGGTTCAGGCCCACCACTCGGTGGTTCGCTGTGATGGTCGC
GTTGATCTCTCGGCCTCCGAGGGAGTACAGCGTGCCCGAGAACGGGAACC
GGACAACCTCGTCGATCTGCTGCCAGATCGTGCGTCCTTGGTCGTCCACC
GACATAACCTCGTCGTCGGTCGTCAGGTCGTCGACGTGGACGAACCCTCG
TCGGGTGACGGCCCGGGCGTTTGTCCAGGAGCAGTCGTGGTTCCCTTCAT
GAGCCCCGATCCACCCGTCGTAAACCTTGCGGAGAGGTTCCAGGAGGTGC
TTCTTGGCGTAGTCCGCGTCGCGGTACACCGAACCCTCGAACTCGCCCTT
TGTGCCTTTGTTCCATCGCGAGGGCTGGGGCAGATCCAGGATGTCACCGA
TATGTACCACGCCGTACGGCTGGACATCCCCGATGAAGCGGATGACCGCT
TGCATCTCTTTGCGCGCCTCGTAAGGCAACTGAGTATCGGGTAGAAAGAC
GATACGCTGAGTCATTTGGTTCCCTTCTCTGCGAGGAGGGTTAGCTCCGC
GCGTACTGATCGGTAGACGTCGTCCAGCGCGTTGATCGCGTTGGTGATGG
ATGTGTAGGTGACGGTGTCGAGGTCGATGTGCAGAGACATGCCGCTCTGA
GGGGTTTCGACCTCGCGGTAGATCTCGTGGTAGTCGCTCACTCGACGACC
TCGTCCAGGTCGATGACCATGTCGTTCAGCGAGTCGATCCAGGTCAGCGA
GTCCGAGTCCTCGTTACGAATCAAGTCGTCGGGCAGCGGAAAGTCGAACA
GGGCGAGCTGACCGTCCTCCTCTACCGGCTCCTCGTAGATCCGCTCGGCG
CAGCCGGCGTAACCCGCGATGTCGGTGTAAGAGTCCCGGTGGTACCCCGT
ACCCTTCACCCGGGCCACCTTGACCAGGATCATCAGGTTCGCGACGTCCA
GGTCAGTGATCGGACGCTCCAGGTACGCGGAGAACAACGCGGAGATGTCA
GCGAAGTTCTCCCGGGGGTGCCCGTAGTTCTTGTTGCGAGGTCCGTGGAT
CAGGCGCTGCGCCTCTTCCAGGATGCTTTCGTCGCTCACTTGATAACCTC
CGTGAAAGGCGCGTACCGGTTGATATCTCCACCGAACCATTTAGTCCCGA
TTCGATCCGTCACAACGACCGATTCGGGAACGTCCTCGAACCTCTCCCAC
ACCCTCGGTTCCTTGAGGGGCGACAGGCTTCCGGCCGCGATGTACTGCCG
ACCTCCGTCTGCGAGAGACCTGACAAGTACGTCCCCGATCTCCAGGCCCT
GCTCAATGACCTCAACGACTTCTCCAGGGGTCAAGAAGACGTAAGGGCCT
TCGTCTTCGCTGTGCGTGAACCGGAGAGGCCCGGTTACAACTGCTTTATC
ACCGATTTTCATATCCCTACCTTGTCTTTCAGTGCTTGAACGCCTTGCTC
CAACACAAGGCTGTTGACGTCTTCGCCATCCCGTCCCATCGGGATGATCT
TGGCGTTGGGCAGAGCACCCGCCACCGTCTCAGCGAACTGCATCCCCGCA
TCGTCACCGTCCGCGAGTATCAGCACCTCCCGGTACCCGAGGAACGGTTC
GCGGAAGTGCTCTTTCCACGCCTGCGCGCCGGGAACCCCGACCGTGGGGA
ACCCCGCGACAGACGCTGTCAACGCATCGATCTCGCCCTCCGCGATCCCG
ACGCGCTGAGCCGGTTGCAGCAACGCCAGCGTGTTGTACAGCCGCCCGGT
GTCGCCCGGGACGGTCAGGTACTTCGGTTTACCCTCGGCGGCGTCTAGGC
GACGAAACCTCAGCGAGACCACCTGCCACCGCTCGTCCGGAGCCCATCGC
AGGTAAGGGATAGCGAGCATCCCTTTGTACATCTCGTGACCCGGTAGAGG
TTCCTCCACGTACCCGAGGCGAAACTGCGTCACCGCCTCTGCGATAGCCG
GCGCGGTCAGCCCGCGGGTTGCCAGATACTCCTCGGCCGCGGACCCAGCC
AGTGCTTTGTGATAACGCTGCGACGCCTGAAGGAGATAGCTCTTGTGCTC
TTTCGACTGCTGTTTGATAGTTCACCTCCTCGATTGCCATGAGCAATGTG
ATGACATTTCCCTTTGCGGAGCAGCTCAAGCACTTGAAAGCGTTCAAAGT
GAACGAGACTGCGGCCGAGGGCCTCGACTCCTCGTGAAAGGGGCAAAGGC
ACGCGACCCAGAGCCGCCCGTTATCGTCCGGAGGAATCCATCCGGGAACT
AGGTACTCGATAACTGAGACGATCGGCGTCTCAGGTATTTCCGTCTGTTG
CTCTCCTTCTCGCATCTGTGGCACCTCCTTCGACGGGGCTCACTTGGATA
CACGACTGTGTTTTCCTCGGTCATCTCGTGGCCGTTCTTGCACAGGTCCA
GTCGCCTGTCCCGAGCTCGGTGACAAGGCACGCAAGCGGGCATGTAGAAC
TCAGGCCAGACGGAGTACTTGCAGACGCGATTACCGGAATCCGAGTCCCG
AGACCACTTCTCCTCGGGGTCCGCACCGTCGTAGGCCCATTCCTTGGCAG
GGAGCTCCGAGCAAATCGCGCACATGTACTGAGTGGGGCAGCCCCACATT
CGGCGTATACGTGCGTGAGCACCTCCGTAGGTGATCTCGTAACCCTTGGA
ATTCCAACTAGCCCATCCAGGCAGGTTTCTGGGGTGTACCTTCAGCGTTT
GTGAAGGTTCCACCGGACGACCTCGTACACTTCGACGCCCTCGTGGTACG
GGAACTGCTGCTTGAGCGCGTCGTCTAGGAACTCGTAGACGTCCTCGGTG
TCGGTGGTCGGATCGACCTTGACGATCGCCTCGATCTTCATCCAGCCCTG
GCTCATCAGAGCACCACCAGGGCTACGTAGAGAAGGATCAGAATCGCTAG
ACAAACGACCGTCGTGATCAACGGCCCCACCTCCGAGCGGTGCGGTCCAC
GGAGTGCTCCGAGACGTTCCGGGCCAGCGCGTACTTACGCGGGTCCAGCA
GAGCCCCCAGCAGCTGCTGACGGAGCAGGTTCGGGCGTGCAGTCGGTTTC
ATCGTTTCTTCCTTCCTTGGTTACGATTCAAGTTGTCGAGCGAGAAATTC
GATGCTCGATGAGCGGGATGTAGTCGGGTTCGTTTTCGATGGCGATGCAG
TCGAAACCCTCGAGAAGACACGCCTCCACCGTGGTTCCCGACCCGGCGAA
AGGATCAAGGATCACCCCACCGGGAGGGCACACGAGCCGAGCGAGCCAGC
GCATCAGGGTCAAGGGCTTCACGGTGCTGTGCGCGACCTTGGCACCGTCT
TCGTTGACGTAGCTGGGGCGCTCCTTGGTGGGAGCCTTGGCCTGATACTT
GAACACGGGGAAGAACCTCTGCGACTCCCCGAGTTCGGCGGCCTGCGCCT
CGTCGAGCACAACGTTCGTAGGCCAGCGGCCGGATGGCGATCCCCCGCGG
GGTCCTGGTGTTGCGGCGATGTTCACAGCACCGCGGCCGGTATAGCGTCG
TGTGGCGCTAGGCTCGGACGAGTCGCGCGGCCCCTGGGACTCGGAGCCGT
CACCGATTCGGCAGGCGTCGATGTTCAACGCCCCCGTACCGTGCTCCAGG
ACGTTCGCCGCCACCGTGCCCACGAGAGGCTTGCGCGCGACCACGATGGG
CTCAAACGCCGGTTTCAGCGCCGTACCCCAGCCCTGCCACTGCTTGGCGG
CGTCGGTCGCGGGGGCGGTGAGGGTCGAGGGCGACCCAGCAAATGCCCCT
AGCGTTGTGGTGTCCCGCTTCGGCGTCTGCTGTCCGGCGCGGGGGTTCGG
GCCAACAACCTCCCGCTCGGCACCTGCGGCCCGGTCGATGGCCTTGGATA
CGTCGAGCGACTTCGGGAACCCGGATCCGTACAGCCAGGCGATGGAGTCA
CGAATCTCGAAACCGGCGTCCTCGATGGCCACGGCCAGCCGGTGCCAGGT
GCGCGAACCGCCGAACGCCAACATGTGCCCACCCGGCTTGAGGACCCGCA
GGCATTGCTCCCACATCTCGACATCGAAGGCGATGCCCGAGTTGTCCCAC
TTCTTGCCCATGAATCCCAGTTCGTAGGGCGTGTCTGTGAGAATTGCATC
GATACTGGCGTCTTCAAGTTCGGTGAGGATGTCTCGGCAGTCCCCGAGAC
GTAGGTCGACGTTGCTCAAGTCTTTCTCTTCCTTCCGGTTGCGGGCTTCT
GCCCGTTACGAGTCAAGTTGGACGCAGCGGAAGCACGTCCGGAGCGTCCA
GCTTTGCTGGCCGCGTTGGCGACCTCGATAGGAGCGATCCGTTTCCCGAT
CACCGCGAACGCGGGCGGGTTCTCCAGGTAGTCGATCCCTCGCTGGAGAG
CTTCGGGGTCGTCACCGAGGTGACCGAGTACGTTGCGGTTACAGGGCGTA
TCCAGCAGCCCGCGAACGAGTCCTGTTCGGTGGTCGTGGTCGACGGCCAG
CTTCTTCCGCAGGCCTCGGCCTTTGCGGCAGATGTAGCACCTGCCACCTT
GAGCCTCGTATATCTGCCAATACTCATCGGCGGTGATGTCGTAGAGCTCC
AGAAGACGCTTCTCCCACGCCGTATCCTTTCGGACGGCTCGCTTTTCGCG
ATGGTGGGTAGCGCATCGAGGCCCCGGGTGAGGGGCGGCTCGGCGGGTTG
TGATCCCGGCCGCTGCGCAGTCGACGCAGCGCCGGGGCTTAGGCTTAGCC
GCCGCCATCCAACCACCCGACCAGCCACAGACCTGCGCCCCACGCGATGA
TCGAGTACGCGATCAGCTGCTCGATGCTCACGCCTTAGCCGCCTTGATCA
GCTCCCGGATCTTGTCGGCCCGGAAGTCGTCCCACCACGCACCGGTGCTG
GCGACGTGAACCACCGGAGCGGTCTCGTAGCCTTTCTGCTTCACCAGCTT
CAGAGCCTCGGGGTCCTGGTCCACGCGGACCTCCCGGAACTCCACACCGC
CGCGGGTCAACGCGTTCTTGGTGAGCGTGCACTTGAAGCAGTCAGGGCCT
GTGGTGAACACCGTGACGTCGTTACGAATCAAGTTATCGGGCATCAAAAA
TCCTTAATCTCCATCTTCGAGCCGTCGAACTTCAGCTCGGCGTACAGCCG
ACCCGAAGGGTCAGCTCTACCTGACCTATTTTTGACCACCGACACCCTCA
GCGTGTCCCCGCCGAACGTCGACGGGACTCGGTGCAAGGTGGCTACAAGC
TCGGGTACGCGGCCGATCTGCCCCTTGATCCCCGACAGCGGGATCGGCTT
GTCACCGGAGTTGTTGTCAGCGGTGACGTGGTGCAGACCGATGATGCACG
CGCCGGTCTCCCGAGCTTTCTCGTGCAGCCAGTCCATCAGGACCTCCAGA
CCACCGAACGGATCCTCGTCGTTCGCGGCTACCCCGGTGATGACGTTCGT
GATGTTGTCGATCACGATCAGCTGCGGGTAGTTCCCGAACGTCTCCTCGT
ACGCGGCCAGCGAGGTCTCGATGACCTTGAGCGTCGGCTGCGCCGAGTAG
TTCAGCCGGATAGGGATACCGTGCGGGTTCCCCGGGGCCGCGTTCCACGT
CAGCACCTGAGGAGGCAACTGACCTTCGCGTACCGCCCGAGCAGACTCAG
CCAGCGGCATCCCGAGCTCCATCGAGAGGATGCGCGTCGACTGCGTGAAC
GCGTCCGAGTCAGCCGAGAGGTAGTACGTCGGGATACGTCCTTTGAGCGC
TAGAGCAAGCGTGAACGCCGACTTAGCCCCGCCGGGTGCCGCCGCGATCA
GCGCCAGCTGACCTCGCAGGAAGTTGATGCCCTGCTTGGTCAGCGACCGG
AACGGTACAGGCAGAGGGTCACCGGCAGATCCCTTAGCGTCAATCGACTG
CAAGATCGAGAGAATCGGGCACCTCCTCCGTCGTGTCTTCAACAGCGATA
ACCCGGGCGATCCCGGTGCTTATCCCGAACACCAGCGCGCCGGCTAGGGA
CAACCCTCCGAGCGCAGCCATAGCCATCCTGTTCACTGTTCCAGCTCCTC
GGTGGTGTAGATCAGCTTGGCGGTTTCGCAGGGCCAAATGTGCGGCTTGC
CGTTGGCGTCGAAGCAGGTGAGGCAGCACCGCTGGCGGTTGATGTACTGG
ACTGGGCGGTGCATTTTGCGTAGAGGCTTCAACGCCTCACGGGCCGACTC
GACGGCAATAATCGGCGGCACCACCAGGTGCGCCACGGAGGCGACGCGGC
GGGCGGCTTCTACTGCTGGATCGCTCATTACTTCGTCCCTCTCGCTATGA
ACCCGTTGTAGATCGTGCGGCCTTCCTGTTTGGCCTTGACTTCTTCAGCC
CAGACTTTGTCGGTAGCTTTGATCAGCGCCGACTCAGTCGTGCCGAGGAA
CTTCACCAGCGGAGGACCGAGAAGACCTCGACGAGCGGCGCGCAGCACCC
CGCCGAGCTCGTGAACCGCTCTCTTGTCTTCCAGCTCGACGTCCAAGAGG
TTCCCCGGACCTGGCCGTTTGGTCACGGTCGACTTCAGCGCGGGATCAGC
AAGAGTCCATCGTTCGGCCAAGGTTCAGCCCTTCCTGTGATACCGAGCAG
CGGATGCGACGCTGAACAACGGCGTCGGCTTACCCCACTTCGGCGAGTAG
TCCCCGACCGCGGCGAGTCCCTGCTTGCGCCAGCGTCGGACTGTGTCTGT
ATCGACCCCGAACAGCTCGGTCAGCTGCTCCTCGGTCGCTAGTGATGGAT
TGCTCATCGTTACCTCTCGTTACGAATCAAGTTTCAGGCCATAGAGTATT
CACAGCTCAACGCCACATCGCACCTCGCGCAGCTAGCGCCAGGCTTAGGC
GTGAAGTCCCCTGCTTCCAGCTTCCGTTCCATCTCGTGGAACCGGGCCGA
GATCTTCTCCCGCGTCCAGTCCGTCAGGTCGTACGGATACGTCGGCTTAC
CGGTCTTCGCCATGAAGTACACGCCGCGCGTGATCTCGACGCCGTACAGC
TGTTTCAACGCCAGCGCGTACACCGCGAGCTGAAAGTCATCTCCGGGCTT
GAGCCCGGTCTTCCAGTCGACCACCAGCACCTCACCGTCGAGCACGAGCA
CCGCGTCGATGTAGCCCCGGATCTCTATCCCATCGAGCTCGAACTCGATC
GCGAGCTCTATCCCCGGGGTGCCGTCCGGTGTGTGCCACACCTCTAGGCT
CGGGTGGTTGTCGATCCAGTCCAGGGTCTTGTCCACCTGCTGCAGCCCGA
TACCCCAGCGACGCTCGATGTCGTCCGCGCCGCGGTACGGCCCGGAGGCG
AACCACCAGCCGAGGTTCGGGGTCTCCTCGGTAGCTTCGTTGATCCCGTC
GGCGTACTCGTCCTTGAAGATCTCATAGCACTCTTCGCGCGTCAGCGGTG
AGCCGGCGAGCTTCGAGAGCAAGTATTTCTCAGCCACCGCGTGGACCCCA
GTACCCTGCTGCAGCCAGGCCGCTGGGCGTCTCCACACGCGCTCATGCCT
GGCCAATTTCCAGCTGAACGGGCACTTGTCGAACTGCGACAGCTGCGAGA
CCGACCGTGGTTTCTTCTCGTAGCGGTACTCCATCAAGACCTCATCCGGG
TCACGAGCACGCGGAACTTCTGCTCCAGACCCTCGTGGTTCATGGCCAAG
GTTGCGCCCGCAACCCCTCCGGTCACCGGTCCACGATCCTGCACCGACAC
CTCGAATGTGAACTCCGGGGAATCCATGTCCTCGAAGTCGACCCACTCGT
GGAACCCCTGAAGCATGTCGCAGAGGATAGCGTTCGGATCGATCGACGGC
GGGTCAGGTGTGAGTTCGTTACGTGTCAAGTTCATGGCAAACCCTTTTCT
ATCCCGAGTCTCTGCATAGCCTCCTGGAGGCTGATATTGGTCTTGTGGAG
CTGGTCCCTGGCTAGTCTCAGGACGTCTAGCTCCTCAGAGCCCTCTCCTA
GGCTCTCTAGCCGAGCGATCTCGGCGTCAATATTCTTCTCAAGGTTCATA
ATCCCGCCCTTCAGCAGTCTTTTAAACGCTCTATCAGAGTCTGCCAGCGA
TCAATCTGACGTTCGGCGGCATCCAGCTGCCCTTCCTTCATACCTACCGG
ATATCCAGTGATGAAGTAGGTCTTGCCGGTCAGTTTGTTAATCGCTCGTG
TTGCGTCCCGGAGAGTCGGGTAAGTACCGATCACCGCTCCGTCGGCGGAG
AGCGTCGCCGGGTTGTTGTCGATCTGCTCAGCGCGATACTCGACGCCGCG
ATACCGAATCTGGACGCTGCGATCCGTGGCCACGGCCCCTCCTGGTTACT
TGTCAAGTTTGAGTTCGAACAAAATTCCCTCACCCTTCGCGGTGAGGCTT
CCGGATCTCCGTCCAGGCGACCGAGCCAGCAGCCCTCGGCGGGTCGCCTG
CCACAGGTGACTCTTCACCGCGGCGTTCGACTTCCCGGTGATCTCCTGGA
GATGCTCCAGAGGCTTCTTACCGCCCTTAGAAGTGAAGTCCGAGTACACC
GCTGACAAAACGGTCAGGTAATCGTCAGTGAGACGCCTTGACTCGCTAAG
CGATCGCAGGGTTTCCTCCCAGCCTTCGTAAAGGCTGCTAACCGTGCGAA
CGGAGGAAGCAGCTTCCGTGAAGTTGATCTCACGAAGAACTGTCTGGGAG
ATTCCGCCCCGCGGCGGATTGTCTGGGTCGGTAGGTCGTACGGTCAGTGT
CACGGGGCCGCCCTGGAGGTCATCGCCCCAGACCATCTCGATAGTCCATC
CACCGTAAACGTCCTTCTCAACCTTCACCGATTTCCTCCTCGTTACGAGT
CAAGTACTTGGGGCGGGTGCGTCGAAGGTTTCTAACCGTCTCACAAGGCC
ACTCCTGGCCATCCTCTGTGCATGTGAACGGTAGGGTCTGAGACCTCTGG
TGTATCAGTCTTAGCTTTTGGCGCAGTCTTAGCTTTTGACGATCCACGTC
GTATTGGTCCACTGGTCGGTCGCGTTTCAGGTCGTCAAGGTTCACTTCTT
CACCGCCATAGCGAGAGCCCCGACCCAGCCGATGAACGTCCATCCCAGGA
ACACGTTGATCACAGCGACAGGCTGCTTCAGCGAAGCTTTCCGGTAGTAC
GCGACGATCGTCGGGACGAAGTACGCCGCGCCGAGCACCACTAGCAGAGC
ATGGCTGGGGCTGATCGACATCAGCACGATCAGCGCCACGATGGCTCCCA
GAGCCAGCCAGCCCTCGATACGGCCTTTCCGCTTGGCCGCACGAGCGGCC
GCGTCGGCTTGCGGGTAGTAGCCGGGTTGGTACGCCGGCTGATCCCAGAT
GTTGCTCATGATGCCTCCTTGTCCGAGATGAAATCTCCCTGATGAACGTG
TCCGCAGCCGACGATGAGCGCCCCGTCCGAGCTGAAGTAGCTCCCTTCGT
ACTCGCAGCGGCTGCACTCGTAGCTGACTTTGTACCCGAGGACGATGGTC
CTCTGATTACTACGGTCAGGGACGTAGACACCGCTGCCCGCAGCCAGATT
TGGCGCTGATGTAACCGTCCTGGCCTCAACGGACTGAGACTCCATCAGGT
CTCCGCAGGCCTCGCATTGCCACGTATCGTTGTCGATGTGGTGATGCTGG
CAGATGGTCGGGTCGGTCACGATGCTGCCTCCTCTTTAGGTTTGCGGGTC
GCGTTGCAGCGACGCTTTTTGGCCAGGCCCAGCTCCACGAGCAACGGGCA
CGGGTTGAAGTCCGCGGGCTGATATTCGCGACGGAGAATATAGCTCAGGA
ATTCCCCGATTTCGCCCATGATGTATTTGTCGCCGTGACGCTCTTCGCGC
TCGACTGCATCAGGCTCGCAATACCTGTCGATGAACTCTTTCACTTCCCG
GTAAAGGTAGCTGTCGTCGGTCAGCCACGTAGAACGGTAAACGTGGAGGC
CGCGAATACCGGGGACCAGATCGAGCGTATTAGCGCGGATATACGCGTCT
TTAACCACGTTCAGAGTAGGGACGATTGTCTTACCGATAACTCGGGAAGT
GATCTCGAACATGCGGTGCAAACCATTCTTCTAAGAAAAGGGGCGGGTGG
TTATCAGGGCTCCACGCTCGGGAAACGCCAGATGTGATGACGTCCGATCT
CGGACAAAGTTGTGTATTCGTTGACTCTGATGAGTAGGTCTTCGTCGTAT
TCCTGGCGCTCCCTGTATGCCCAACCCCCGCATTTGCTGACCCCGGGTGT
GGGCGGGATGTTCGGATCAAACTCGACAACCCAATTGTTCTCACGAAGCA
TCCGGTAAAACGACCGGAGACGTTTCAGCTTGTATTCTTTCATACCTTTG
CCGCGTGTGGCGATGTATTCGCCATGATCCCTCAGGCGTTTATGCGGCGT
GCACTGAGAAAGAGGCTCTGGTACCTTGAACGGGTATTCGCGGCGGATAA
CCTGCCGGGCGGTCAATTTGCCTCCGTACGTGTGAACGTGCCATGAAACA
GCCTGCGGTGTCACACCGTACATCCGGGCGATATCTGCCTCAGTCTCCCC
CGTAGCTTTCAGGGCCTCAATCACTTCTAGTGAGAGGCGGGGGAGCTGTT
CTCTGGTGGTTCTCATCGGTCCTCCTTGTATTACAGACCAACGTATCCTGCATCTTGTTACAACGCAAGGCACAACCCCCTCGATAC
TTGACAGTGCGACGTAGTTTTCTGGTGTCCCAGATCTGGGACTCTTCCCC
CGTGGGAGAAAGTAGACCACTTGATCTAGTCCGGCGCAAGTGTCAAACGT
CACTAAGTTCGTAGCTGAACCGGCATCGTCACAACCGATACCGGCGTTAC
AGCTACCAGACCACGACTCGATCCGCAGCGGATCCGCTGGTCAACACCAC
CAACGGGATCTGCAGTAGCGACTCTTCTTGTCTTTCCCGCGGTCTTTGCC
CTGGCCGGCTGAGTCGTGTTTGCTCTCGGATTTCTTCTCCGGATCGCACG
TCGGCAGGTCACCGTGTGCCACGTGCCAGTCAGAATCGGTCCTCAGACCG
CCGTGCTCCAGCTGGTGAGACACCGACCGATGCTCGCACCCGGAGAACCC
GTCAGCGCGTGCTGACGGGGCTACCAGGACCGCTGCGAGCATCACAGCGC
CGACGACGAACCAGACGACGAAGGCCAGGCGCTTAGTCACCGTCGTCCCA
GTAATCTCGTCCCTCGACAATGTTCAGAGCCTCCTGCAAGCCTCTATCCA
TGCCGCCCATGTAGTCGCGATCACCGCTGAGATCGTTGATGATCTCCTGC
AGCCGAGCGATCAGTTTTCTACGGATCTCCTCCACCGTTAGACGTTCTGC
GTGCTCGCTCATACCTGCCTCACTCTCTTCAGCCCGACGGTTCCCGCTAG
GTTCTCGCGGACGAACGCCCACGACTCAGTCCGTACCCACGACGCGGTGA
ACAACCCTTCAGCGTGCTCGGCGGCGTGGTGCTTGCAGAACAGCAGCTCG
AACTGACCGTTCTCCCAGCGCTCCATAGCCGCTGCAGAGCACGCGTCGCA
ACGATCGGTGAGCCGCAGCTCCCCGGGAGGCGTTGCGCCATCCTCCCGGG
GAGGCGAAACCTGGTCTGGAGTGGTCACGCGTCCACGTCCTCTCGCTCCA
CGAACTCGACGTACACCTTCGCTGTCTCCAGATCGGTGTTCAGGATCTTG
AACCAGAACGGGTTGTCACCCCTCTCGAACTGGTACAGGTCGTACGACCC
GTTGGTCTTCGCGACCAGCTGCCAGTTGTCCGAGCGGTGCATCGCTCCGT
ACTCGGTCTCGAACCACTCCCCGCTCACAGCCCCACCGCTTTCGTGATCA
GGAACATCAGCGCGGCCCCAGCGACGATCGCACCGACCGACAACGACAGC
TCGATGCTCAGCGGTAGGCCCGGGTTGCTCCGTCGGTACAGCTTGCGAAG
CTCGGCCGGCGAGTACGACGCCGCGATGATCTGGTTGAACGCTTTGAGCT
CTGTCTCGTTCATCAGGAACCCACTTTCGCCAGGATTACCAGCGCGTCTG
CCAGTCCGCAGGCCCGTGCCCCGCCGACTAGGCAGCCCTTCTCGTCGCCG
CGGGCCGCGGCCTCTTCGCAGAAGAGGAGCCACTTCACGCGCTCGTCGTT
GATCAGGTCTATTGCATCGCTCAAGGTCATCGGGTCTCTCCTTTCAATCG
GTTCCCAACTCATCCGTTCGCCCCTTCCAGCTGCCGACGCCAGCCGGTGC
AGCGCTCGGACGGCCGGTGCTGGTAGTCGCACGCTGCGCAACCGTCGAGC
CAGACCAGATGCCGGCGGTAGGCGTGTCCGCAGCACGCGCCTAGCTCGTC
GTCCGGAATCTGGGCGAGCCCGGACATGATCCGTTGCAGGTTCGATGCGC
TCATGCGGGGACCATCTCGAATCGGTACCGTCGGGCTTTGAACACCACCC
GCACACCCTTCGGGGGTTCAGGCTTGTCCGGGTGGCTGATGGCCAGCGTC
TCGGGATCAACTCGGTACTTGTCCGAGTAGTAGAAGCGTCCGATCACGCT
TTCGATGCCCGCAATCGTCGGGGCAGAGGCGAGAAGGCGAGGTTTCTGGC
TGGTCATGTCTACTCCTTGTTACGTGTCAAGCCGCGATGCGGCGTGTAGT
GGTCTTGGATGTGTCGATCAGATGGCGTCGACCGCGTTCGTCGACGACCG
TGAGCACGGTGCCCGCGGTGAACAGCACCCGAGCTGTCCAGCCAGCGGGT
CCGCGCGATGCGATGTGGATGGTCATCTAGATCGCGCCATCGCATTCAAC
AACCCAATGGGGGTCATGGGTGCGCGCTTCCATCAGTGAACCTGCCCAAT
CCTGATGTCGAATGCCGTGGACGACATGCCCCGCGGGGCATAGCACCATT
ATGAAAGCCTCGTTAGACCGAATGATCGGCCGGCCCCTGTGCGTCATGGT
GACCTCCTAGGTTGGTTACGAATCAAGTCAGCGTGAGCAGCCGTGAATCG
AACACGGTCAGCGCGGTGATGTCGGCTGAGCGAACCTGCCTGCTCGGTGC
CAGCCCGTCGTAGCCACGTGCAACGGCTCAGAGCTGGACTTCAAAGTATG
TTGTGGGCCGGGGCTCCGCATTACACGGGATTTGCATCAGGGTCAACGCG
CGGTCTGGGCTCGCCTGAATCTTGCTGGCCTTTGTTGTGTTGTAGGTCTA
CATTAACCGATCTGTCGGTTACGTGTCAAGTGAGTTAGTCGAGGAATTTC
TCGGCGGATTGCCGCCGCCTATCCCGTCCCGTGACCCTTCATCAGACAAC
CGCGCGTACGCCTGCGCGAGGACGTCATCGACTCGGACCGTCTTCTTACC
CACCCGCTGCGCCGAGGCCAGCAGCACCGCGACGATCTGACCGACACCGA
TCAACTCGCGCAGCTGGGCAGTCTCACGCCCGTGCTGCCGATCGAGCTCC
TCGATCATGTCGAGCGACTGCTTCGCCAGCAGCCGGTAGTTGAACTCCAG
CACGTCGCGGCTCAGCCCGGACACATCCTCGCTGGCGGCCTTCCGCAGGT
CCTCACGACGCAGCATCAGGCACGCACCAGACGGGCCGAGCGGATGCACT
CGGACTGCTCGATCTTCTCGGTGCCGTAGTCGTGCGCGTACCAGACGGTA
GCGACGCCGGACATGCCGAGCTTGGTCACGGTGCCGACGTACTCCCGGCC
ATCCTCGGGCGAGGTGAACCGGACCGAGTCACCGATGCGGATGATGTCCA
TGAGATGCCCTCTCTCTGAGTGGTTACGAATCAAGGTCGAGCGACGACCG
CGTAGCCTGCGATCACCGCGAGCATCACCGGGATGAAGCTGATGATGATG
AGTGCTGCGGTCATGTCCACGAGGTTACGCATCAAGTTTCTTCGACGCAA
CCCTTGACACGTAACCGCAGTTCGTGCATTCTTGATTCATCGCGATCGGG
GCGATCCCCCGACTACCGAGTTCACAGTCCCCCGGAAGGGCCGGCGGACA
GAAAGGAGTTCCGAAATGAACAGCACCGTGAAGCAGGCCATCGCCCTCGG
TCGCGAGGCCGGTGTCCAGGTTCAGCCCTGGGGCGGCGATGAGGTCCGCC
TCAACGGCGGGATGATCATGTCCGCCTCGGACGCGATCGGCTGGGGCATC
CGGAGGGCAGCCGTCCGGTAGCCCCGGCCCTCGGCCCCGGGTAACACCGG
GGCCATCCCGATCCCCTCATCCATCAACCATCCACAACTCGAAGGAGACA
CCAATGACCACCATCGCCCGCCGCATCGCCACCGGCCTGTTCCTGCTCGC
CGCCCCTGCGGTCATCGCCACCCCCGGCTGGATCGCGTCGGCTGACCCGA
GCTCGTTCGATCAGTCGTCGTTCCCTTGCGCTGAGGATGAGGTGCTCGGG
TTCAGCCCCGAGTTCGGCCCCGACAAGGTCGGCTGCATCCACATCGACAG
CCTGCGCTGATCGGCCCAGCTGATTGAGCCCCTGGCCTTCGGGCCGGGGG
CTTTCTCATGCCTCGACCCGGAAGGCCCCGTAACGACCGCCTCACGTCCA
CGCTGAGCCTCGAACACCGCGAGCCGGTGTCAGCGGTGCGGAAGGCCAGG
AGTCGGCCGGCAGCGTCGACGTCGAGCGCCTTGACCCGTAACCGGTCGGG
GTTCGAACTCGCCGCTTGACACGTAACCGCGTCGCCTCGCATACTTGAGT
CACCTCGCCCGGGGTGGTCCCCCGGCTACCGCGCTCATCAGTCGGAGAGT
CCGACGAAGAAAGGAGTTCGAAATGAACACCAACCTGATCACCATCCCGG
CCGCCGAGGTCGTGGTCGGCGACACCATCGTCGCCGGTGCAGGCACCGTG
CTCGCCCCCGAGGACCTCGTGGTCCGCCGCATCGAGTCGGATCGGACCTT
CGTCCGGTTCAACGGGATGGTGGACATCCACCAGCGGATCAACGTCCGCG
TCGCCCGGTAACCCCGGAGCCCACACGAAGCCCCCGCTACGGCGGGGGTT
TTTTCATGCCTGCACCACGTCGAGACCTGATGCCATCCCGAGCCATCGTG
CCCTGATGCCGATTGCTGGCCCCTCACAGCCCCGCAGAGCGACGATCACC
TGCCTCTCGATAGACCGCACCCGTAGACCGGTCTCGTCGCGGCAGAGGAC
CAATCACCACCTCGAACCACGAGATCGATCTCGAACACCGGGACCATCGA
AGGCTGATCCACATCCGTCATCCGCCGCGCGATCGAACCCACGAAGGTCG
AAGCATCCGACGAACTCGACCCCGATCCATCGATCCGATCGACGTCGAAC
GCGAGCTTCGATCCCGGAACGTCGGCTCGATCTCGAAGCTCAGCCATCCC
CTCGATGCGGAGCCCCGTCGATCCCGAGCCGCATCGCATCCGCATCCGCA
GTCGAGTCAGCACCGAGCTCGGCGCATCCTCGGTACCGAGGGCCTGTCGC
ATCGAGCACAGGGCGTCGCACAGGCAGGGGGTGCTGTGGGTAGCTGGGGC
ACAGGGGTAGACAGGGCTAGTGGGGGGTGTGGGTGCGCGGCTGCGTGTGC
GTGCCGGGGAGGGGCGGGTAGGCAGGGTGCGGGGTACGCCGGCTGGGGTG
CGCAGACTCGCAGCGCAGAGGGGGTTGCGCTGCCGGGGGGGTGTGTGGTA
GACTGGGTGTACTCCGGCAGACGGGGTCACAGCGGACGCGCGGCGCGCGG
GCCCCTAGGGGGGCACCCCTACCCCCCGCGTGTTGACCGGATGGTAA
>Alsfro complete sequence, 52136 bp including 10 bp 3' overhang (CGGATGGTAA), Cluster A1
TGCGGCTGCCAGATCGTGTACGGGTTTGGAAGTCGACGGAGAGAACAGCG
CGGGCCTAGAAGGCCCCGTAATGCCCCCTGAGAGCCCCGTAGACGGACGA
ACGGTGCGGATCGATAGACAGCACCGGAGACAAGCGAAGACGGCCGCAGA
GCCGTCGCCGGCTGACGCCCGCGTAGGAAGATATTCGTGTGAAGTGCGTC
ACATTCTACGGGTGAAACGCAAAAGTGGAAGGTTCCTTACCTATGGAGGG
GTAAGGGAGCGAGCTCCAGCGAGCGACCGCACCCCGACATAGGTTCTTGT
CGGGGTAGTCGAACGGAGAGAGACTACCCCTTTTAGCGACCTCCGGTCGC
CCGGGTAGGTGCCGAACGATGAGTGAGGTACTAGACCGGAAGACCGGTAC
AGGCCGGGGTTTATCCCCCGGCCGATACAGCATGGTCATTTTGGGTAGGT
ACGTTACGTAAGCATTACTCACCAACAGAACCAGTGGTTACGTAACCGGG
TACGTTACGTACGACTAGATACGTAACAGAACCACTAACCCGTGGCCGCC
CGGAAGGCGGCCCGCAGCGGGTTACGTTTGTCAGGTATGTCACTAGGGAG
GGTCATGTACAGGTACGCCTCGTCTATGGGTGAGCAGTATGCGATCCCCC
AGTACTTCGAGGACATCCTCACCGCGGCAGCCCACAGGCACCGGGCCGAC
AGGCTCCTCAAGGGCTTGCCTGGTCACGACTCGATGCGTCTGGAGACGCT
CATCAACGGGGTATGGGAACCACTGGAGTGAGCTGGGACTCATCTGACCG
TCGCTCTCGGCTGCCAGCCGACTGGCCTCGCATCCGCCGCGAGGTTCTGC
GGGCGGCTGGTCACCGCTGCCAGATCCGCTACCCGGACATCTGCACAGGG
ATGGCTACCGAGGTCGACCACGTCCGCTACCGCGACGAGTCGTCACCTCT
CCAGGTGTCGTGCAGACCGTGCCATGCGCGGAAGTCCGCGATGGAGGGCG
TCGCTCAGCGTGCGAAGCTGCGAGCGATGAAGAAGCGGCCACCGCCCCGC
CACCCGGGGCGCCGGAACAAGGAGGAGACATGACCGTTGAGGACCTGATC
TTCGAGCTCACGAGCATCCCTGCCGACCTGGAGGTCTTGGTGAACTACGG
CTCGGGCCTCCGAGGCCCGGGAGTCGCGTTACTCCAGGTGGACGGGCGAC
AGATCGTCGTGCTGTGAGACACACACCAAGGGAGGGCCAGGAGCCTTCGT
AGAGCCCAGGAGGCGTCATGCCGGGTCCGATCCCGAAGAGGTCCGACGAA
CGAGTTCGCCGGAACACGACGGAGTACGGAGAGGTCACTACTCTCCCAGT
CTCCGGACCCGTGAAGTCCCCTCCGCTCGGTCTCACCGATCCTCACCCGA
TCGTCCGAGACCTCTACAACTCTCTAGCCGAGTCGGCCCAGGCCGCGCTC
TATCAGCCGTCGGACTGGCACTACGCGAAGTTCACCCTCCACTTCGCCGA
CCAGCTCCTGAAATCCTCCAAGCCCTCGTCGCAGATGCTAGTAGCCGTCA
ATCAGATGCTGTCATCACTTCTGGTCTCAGAAGGTGACAGGCGACGGGTT
CGGATCGAGGTGGAGCGGACGAAGTCAGACGGCCCGGATGCGTCGGTGAC
GACGATGGGCGAGCTGTTCGAGCGCGCTCTCCGTAAGCCGAAGTCGAGCT
AGAGCCGGCACCCCGGCGGGGTTGAGCGCTCCCCTTCCGGTGCTCCCCCG
CTGGGGCTGCCACCAAGACCTGGGCGCACGTCCCAACCGGAACAGGCTCC
CGCGACGGCGGTGATCACCTGGGACCGGGAACCGTGCGGTGCGGGGCCAC
CCCGTGCCTGCCCCACCTAAGCGTGAGTCCATGAGGCTCGCTGCGCAGCG
CCTATGGGTGGGGCTCCGACTTGCCAGGCCGGCGATCCCCGCCAGAAACC
AGGAGCGGGGCGCCCCTGGTATCTCCCTGTACGCCAAAGGCAGTAGCGGC
CCGCACAGCGGGTGGACCTGACTAAAGCAGGTATTGGGCGTCCGGTTCGA
CTTCCGGGCCAGGGAGCGAGGCAGGAACGGGCTTCGGTTCCGCTGCCAGA
AAGGCGTGCCCGCGGCCATAACGGCGGGCTTCAAACTTGACAGGCAGGCG
AGACCAGCCAGTAACCAAGAGCGGTCGCCCCTGGCCGGTATGAGCTCCAC
CGGTAAACGGGCTCCTTCGCTTTAACCGACTAAGAGAAGGAAGGGTCTCT
TGTCTGCTACCACATCACTGCTCAGCCCAGTAGAGGTCGACCGATTTTGG
GACAAGGTCCTGAAGACCGACGACGGCTGCTGGACCTGGACCGGGTGGAA
AAACGATAGCGGTTACGGCCGACTCCGTCACGAAGGACGATCGTACCGAG
CCCATCGGGTGTCTTACGAAATGCACAAGGGACCAATCCCCGATAAGCAT
GACATCGACCACATGTGCTTCAACAGGCTATGTGTCAACCCGGCCCATCT
CAGAGCTTGCACACGTAAGCAGAACCTGGAGAACCTGAGCTCGGCCCGAG
CCAGCTCCCGGACCGGCGTCCGAGGGGTCTCCTACAAGCCTGGGTGGCGC
AATCCGTACCAGGCAGGGGTCAAGTCGGGCGGCAAGTGGGTTTACATCAA
GAGCTTCGGAACTCTAGAAGAGGCCGAGAGCGCTGTTATCGAGGCTCGGC
GAAAGTTCTTCACTCACAGTCAAGACTGACTCTAACTTTACACGTAACCG
TCGGAAGGACAGATACATGACCCGCGAGAGAGATCAGGCAGACTTTTCAG
GCCTGGTGCTCATGTCGGTAGTCGCCGCCCTGGACGGTAGCCCGTGGGTT
ACGAAAGGTCATTTACGGGAGTTGTCAAGCGAAGTAGCCGCCGTGGCGGT
GGAAAGGATGTCCGAGACAGACTCCTTTTTCCTACCGGACGGAACTCTCT
TTGAGAAGCGCGGCAGCGACCTAGACGCACTGGACGAATATCGGGCTCAG
TAGAGCTTGACATGTAACTACTACGAGAGGCCGGTATGACCGTCACGATC
ACCGCCGACGTCCGCGACGTCACCGGTCAGCCCGACAACCAGCAGTGGGT
GTTCTCGACCGTGCTCCGACAGCAGGACGGCTCGATCCTCACCCAGAAGC
AGGTCCGGGTAAACCCGGTGGACGGCGCACTGAGCGTAGAGCTGGAACCT
GGCTTCGCGATCGTCGTCTACGGCGAGTACCGCTGGTTCATCGAGGTGCC
GGAAGAGGACTCCCAGCTGTGGCCGCTGATCGCTTCGTCGGTCGCGTTCC
CGCCGGACTCCACCGCCGACCTGATCGCCGACACGATCAACGGTTACCTA
GACCTGCACCCGCCAGCAGCGGACTGGGACGGGCTGATCGACGTGCCGTC
CGAGTTCCCGCCCGAGGCCCACACGCACACCTCCGAGGACATCACCGACC
TCGATGCCGCGATCGCGGACTACCTGGCCGACAACCCGCCGGAGTCGAGC
TCCGTGGCGTGGGACGACGTCACCGGTAAGCCGGCGACGTTCACCCCGAG
CACGCACACCCACTCGATCGCTAACGTCACCGGTCTGCAGACCGCTCTCG
ACGAGAAGCTGGACGAGGACGCGGTGGACGCCCGGGTGTCTCTCGGCACC
GCCGCGCTGGTCGACTCGGCACCGGACACGCTGAACACGCTCAACGAGCT
GGCCTCAGCGCTGGGCGATGACCCGAACTTCGCCACCACGGTCGCCTCGC
AGATCGGTGCGAAAGCCGACAAGGCCCGCACGATCACCGCGGGCACCGGC
CTCACCGGCGGCGGCGATCTGACCGCCGACCGGACGCTGTCTGTCTCGTT
CGGCACGTCGTCGACGACCGCGTGCGTCGGTAACGACTCCCGGCTGTCGA
ACACCCGCACCCCGACCGACGGTTCGGTGACCAACGCCAAGGTCGCCTCG
GGCGCGGCGATCGCGCTGTCAAAGCTGGCGACCGGCTACGTCGCCGGCTC
GGACAACTCCGGTGCCCGGACGCTGACGATCTGGGTCGGGACCGAGGCGC
AGTACACCGCGATCGGCACAAAGGACTCGAACACTATCTATCTCAGGACT
GCATAGGAGGTCGCCGTGGCAGGTATGTCACTTGCCACGACGGCTTTCGC
GAAAGCCGCGATCGGCTCGACCGAGATTCAGAAGATCAGCATCGGGTCTA
CCGAGATCTGGTCCGCGGCTCCCCCGCTGACGGTCGACTTCGACGCGGTA
ACCATGTCCCAGCAAGCGACGTCGACGTTCTCGTTCAACCACACGGCCAC
CGCCGGAGCGTCGGTACTGGTGTCACTGGTTGTACAGGGCAGCGACACGA
TCGCCTCCGTCACCTACGACGGATCAGCGATGACGCTCATCGGCGGTCAG
ACCCTAAACAATGACCCCGGCCAGGGTTCTCAACACTTGTACGTCATTCA
TGGTGTTGCTGGCGGGTCGAAACAGGTAACGGTCAACAAGCCCACCGGCT
TCGGGTGGGCGGGCGCTGTCGCGGCCTCGTATCTGAACGCGACCACCACC
GGCACCGTGCAGAAGTCATACGGAAACAGTGGGTCGGCAAGCCTGTCGGC
GTCCGCGCCTGGAGACGGTGGCCGGGTAATCGTTTCGTTCGCCAACATAG
GGAACCGGACGTTTACGCCCTCTGGCGGAACGAACCGATTCTCGGGTTCG
GGCCTATTCCCGATCCTGACCATCAGCGACGCGACGACGGCCACGAACTT
CACGGCGACAATCTCGTCGGGCGCATGGACATGGGCCGCCATGGCGGTCC
CGCTAGACCCGGAGTCCTGATGCCTGCCATCACCGCCGCCGTCAAGGACA
TCGCCGGGCGCCCCGACGACTCGCACTGGACTTTCTCCAGCGACCTGCGC
GAGCAGGACGGCGTGATCATCACGCCCCGCGTCGTACGCGTGAAGCCGTT
CAACGGAGAGCTCGCGCTGACTTTACCGCCCGGACCTGTCCGGGTGACAC
ACCACCAGGACCGCTGGTTGATCGACGTCCCAGAAGAGGACTCCGACCTG
TGGGACCTGATCGAAGCCGCTACCGACTAAGGACTTCATGAACCGCCTTA
TCACCATGTTCGCCGCTGCTCTTGTGAAGGCGGTCTTCGACTACCTGAGG
GCTCACCCCGAGTTCTTGAACCAGGTCATCGACCGGGCTACCGCGAAGAT
GCCCGACCTCGCTGACCTCGACGACAAGATCCTGGCGAAGATCCCGGATC
TGTCCCGGCTGGACGACAAGATCATCGGGCTGTTCCCCGACTTGTCCCGT
CTGCCCGAGCAGATCATCAACGGACTCAACCCCTTCAGGCGCTGATGCAG
GGCAGCCGGTACAAGCCATGCGCCCGGGGAAGGAAGGCGGCCTCGTGAGC
TTCCGGATCGTCAACGGGAACACCCACACTGAGAAGGGGTGGCGGTGCTG
CAACAGGGACGAGTGCGACATCGTCCGAATCCCCGGCCTGTATCTAACCG
ACACAGCACCCATCCGTAAGGGGGCTCCGCTAACCATTCTCGGGGCGTGG
CTGTACTGGTACGACCGCAACGTCGAGGAGATCGTCACCCCGATCTGGGG
CTGGTCCCTTGATAACGACGTACTAGGGCAGCCGGGGAAGAACAACGGGT
CTAACCACCTGTCTGGGGTAGCTGTGGACGTCAACGCGCCCAAGTACCCC
TGGGGCACGTACCGGATGTCTGCGGACAAGATTGCCAAGGTCGAGGAAGG
ACTTCGGCTGTTCGAAGGGACAGTCTTCTGGGGACGGCGCTGGTCAAAGC
CCGACGAGATGCACTACGACCTCTCGTACCCCGAAGGCGACCCTCGAAAC
GAGGCCTTCGCGAAGAAGCTCCTGGATGGGTACCTCGGGATTTACAAGCC
CGCTACCCAGGTGTCCGCAGCCACCATCCTGGCGGCGGCCACCGGCCTGA
GCGAAGCTCGCGCGGCGGAGATCCTGCCCGCGGTCCGCTCGGGCCTCCGG
GAATCCGAGTGCACGAACGTCAACCGCATCGCGATGTGGCTGGCTCAGAT
CGGGCACGAGTCCGGGTCGTTCCAGTACACCGAGGAGATCGCCAAGAACG
GCCGGTACGCGCCGTACATCGGCCGGACGTGGATTCAGATCACCTGGGAC
TACAACTACCGGTCGTTCTCGCAGTGGGCGTACGCGTTCGGGCTGGTCCC
GACGCCGGACTACTTCGTCGTGAACTACCGCGAGCTCGCTGACCTGAAGT
GGGCGGGCATCGGCCCCGCCTGGTACTGGACGGTCGCCCGACCAGACATC
AACGAGCTGTCCGATCGCCGCGACCTGAGCACGGTCACCCGCCGGATCAA
CGGCGGCACCAACGGCCTCGCGGATCGGCAGGCCCGCTACAACCGCGCGC
TCGCCCAGGGCGATGCGCTGCTGCAACTACTTCACGAAGAGGACGACTTC
TTGTCTGCTCTAACCGACGCTGAACAGCGCGAGTTGCTGGACCTGGCTCG
CCAGCAGGCCAAGTACAAGCGCAAGTCCCGCTCGCCGCTGCACTGGCCGC
ACGAGGGCGAGGTCGATACGATCGCCGGCTTGTCCTGGTGGACGGACGCG
AACGTCCATGTCCAGCTGGTCGAGAAGCTTGCTGTGATCTACGGCGACCC
GGTCTCGATCGCGCTGCTGTACGCGGTGTCGAACTCCGACGATCCGACGA
ACAACCCCGAGCTGGCGAAGCGCATCTTGAAGCGCGTCAAGCCCGAGGAC
ATCACCGCTGCTCAGGTCCAGATCCAGAAGTGGCTGGCGGCCGAGCAGAA
GTTCCATGCCGCTTAAGCTCGGCGACCGGAACCCCACGGTGCGCCGTTGG
CGTGAGGTGATGGCAACTCGGTTCGCCGGGTACGCCCGCATCCACGGCCC
GCTGCCCACGGACACCGACGAGTTCGGCCCGCGGGCTGAGGCGTGGCAGA
CCGAGTACGAGTCCAGGACGTTCCAGCCGCTCGACGGGATCGTCTCCGAC
GACGACCTGCGCGCGCTGGGGATTACGGCTCCCGAGGACACCCGTCCGGT
ACTACTCACCGTCTCCGGGACGGGAGTCCCCTGGTGGGTAGGTCCGGACG
CTGACGTCGCGAGACGTCTCGGGGATGTGTACCTGTGGCGTCCGGTAGGC
CCGCCGTACACCGCGCAGGCGTTCCCGATGGGGCCGTCCGTGGCGAACGG
GGTCACCGAGGCTACCCGCATCCTGGAGGAAGAGCGCCAGCGCATCGAGC
GCTACGGGCTGTCGATGATCGGCTACTCGCAAGGTGCGATCGTCACCTCC
GAGCTGTGGGAGTACCACATCAAGCCGGTGACCGGCCGACTGCACTGGGC
TATGCCGCATATCCGCGGAGCCGCGACGTTCGGCAACCCGATGCGCGAGG
TTGGCAAGGTGTGGCCTGACCCGGGTGGCCAGCTGCCCTCCGCGAAGTCG
CACGGTATCGCTGACCAGCTGATGGTCGACACCCCGGACTGGTGGAGGAA
CTACGCCCACAAAGGCGACCTGTACACCGACTGCGAGGGCGACTCGGGCG
AGATGAAGACCGCGATCTACAAGGTCGTGATGATGTCCCGGGTGTTCTCT
GGTCCGGATTCGATCCTGCGCCAACTCCTGGAGATCGGGGTTAACCCGAC
GTTCGAGCTGATCGCGCTGATCCGCGCGGTGCTGGACGCCGGTCTGTTCT
TCATCCGCGGCACAGGCCCGCACGTGAACTACAACATCGACCCTGCGACG
GACTTTCTGCGCTCTGTGACTTGATACGTAACGAGGAGGTGGAGTGGCGG
TTCACTACCCGGAGTCGCTACTCCCCGCCCCGTCGCATATCCAGGGGCCG
ACCTGGCGGCAGTACGAAGACGGCTCATGGTTCCTGCCTGAGAAGACTCT
CGGCTGGCAGATCATCAGCTGGCTGTTCGAGTACGTCAACTCCCCCGCTG
GCGACGGCCCGTTCGTCCCGACGCTGGAGCAGGCGAGATTCATCGCCTGG
TGGTACGCGGTCGACGACCAAGGGAAGTACGCCTACCGCGAGGGCACGCT
CCGCCGGATGAAGGGTTGGGGAAAGGACCCGATGATCGGCGCGCTCGCGC
TCGCCGAACTCTGCGGACCAGTCGCCTTCTCGCACTTCGACGACAACGGT
AACCCGGTCGGCAAGACCCGGCACGCGGCGTGGATCACGATCGCCGCGGT
CTCCCAGGACCAGACGAAGAACACGTTCTCGCTGTTCCCGATCATGGTCT
CGAAGAAGCTGAAGACCGAGTACGGCTTGTCCGTCAACCGCTTCATCATC
TATTCCGAGATCGGCGGCCGGCTAGAAGCCGCTACCGCGTCCCCCGCGTC
GATGGAGGGTAACCGCCCGACGTTCGTCGTCCAGAATGAGACGCAGTGGT
GGGGCGTAGGCCCCGGCGGCGAGGTTAACGACGGCCATCAGATGGCCGAG
GTCATCGAAGGCAACATGACCAAGGTCGACGGTGCCCGAACCTTGTCGAT
CTGCAACGCTCACCGGCCCGGCGACGACACCGTCGCGGAGGTGTCTTACC
TGAACTGGCTGGACATCCTGGCAGGTGACGCTATCGACACCGGCGTCCTC
TACGACGCCTTGGAGGCCCCGGCTGATACGCCGGTCTCCGAGATCCCGTT
CCCGTCCGACGACCCCGAGGGATACGAGGCCGGAGTCGCCCAGCTCATGA
AGGGCTTGGAGATCGCCCGCGGCGACTCGATCTGGCTCCCGCTCGACGAC
ATCTTGATGTCGGTCCTGACGGCGAAGAACGACGTCATCGAGTCCCGCCG
AAAGTTCCTAAACCAGGTCAACGCCACCGAGGAATCGTGGATCGCGCCGT
CTGAGTGGGACCGCAACCACGACATCAACCTACCTCCGCTGAGGAAGGGC
GAGCGGATCACGCTCGGGTTCGACGGCTCGCTGTCCAACGACCACACCGC
GCTCACCGCGTGCCGGGTCGAGGACGGGGCGCTGTTCCTGGTGAAGGTCT
GGGTGCCTGAGAAGTACGAGGGCCACAAGGTTCCGCGCCAGGACGTGGAC
GCGTACGTCCGGTCGATGTTCGAGAAGTACGACGTCGTCGGTATGCGAGC
GGACGTCAAGGAGTTCGAGCAGTCGGTCGACGCCTGGGGTCAGGACTTCC
GACGGAAGCTGAAGATCAACGCCTCCCCCGGTAACCCGGTCGCCTTCGAC
ATGCGCGGCCAGCAAAAGCGGTTCGCGCTGGACTGCGAGCGGTTCCGCGA
CGCTGTTCTGGCGGGCGAGGTCAAACACGACAACAATCCGGTGCTCAAAG
CGCACATCACCAACGCGCACCAGCACCCGACGATATACGACGCAATCAGC
ATCAGGAAACCTGGCAAAGAATCCAAGCGCAAGATCGACGCCGCTGTGAC
GGCTGTCCTGGCTTGGGGCTCGCGCCAAGACTTCCTGCTCAGCAAGAGCA
ACACAGGAAAGGGGGCGGGTCTGCTGCGATGACGACTTACCACGAGCACG
TCGAGCGACTGCAAGGGCTCCTCGCACGGGACCTGCCGAACCTGCTGGAA
GCCGAGGCCTACCGCAACGGGACGCGCCGGCTGAAGACGATCGGGATCGG
CGCTCCACCGGAGCTGGCTTACCTGGACGTCCAACCGGGCTGGGTCGCCA
CCTACCTCCGCACTCTGTCCGATCGCTTGGACATCGAGGGCTTCCGTATC
TCGGAGGATTCCGAGGGGCTCGAAGAGCTCTGGAACTGGTGGCAGGCGAA
CGACCTGGACGAAGAATCGGTCCTCGGACACGACGACTCGCTGACGTTCG
GCCGCGCGTACATCACGGTCAGCCACCCGGATGTCGAGTCCGGAGACCCC
GCGGGCATCCCGCTGATCCGGGTCGAGTCTCCGCTGTACATGTACGCCGA
GCTGGACCCACGCAACACCCGCCGGGTGACCCGCGCCGTCCGTCTCTACA
CGACGCGCGACGACGTCGCGGTCCCGGACCGCGCAACGCTGTACCTGCCT
GACGAGACTGTCCCGCTTCGCCGCAACGGCGGGCTAAACGACCAGTGGGT
TGTCGACGGCGAGGTCATCAAACACAGCCTGGGCGTGGTCCCGGTCGTGC
CGCTGACCAACGACCCGCGTCTGGGCAACCGATACGGCCGCTCGGAGATC
TCTCCGGAGCTCCGCAAGGTCACCGACGCCGCGTCCCGCACGCTGATGAA
CCTGCAGTCGGCCTCCCAGATCCTGGGCACGCCGCTCCGCGTCATCTCCG
GCGTCACCACCGACGAGCTGACCAACGACGGCGAGAACACGACGCTCGAC
ATCTACTACGGGCGCATCCTGACGCTCGCTTCTGAGGCAGCCAAGATCTC
CGAGTTCAAGGCTGCCGAGCTGCGGAACTTCGCCGAGGAGATGGAGGTCT
TCCGCAAAGAGGCCGCGTCTATCACCGGCTTGCCGCCTCAGTACCTGTCG
TCCTCGTCGGAGAACCCCGCCTCGGCTGAGGCCATCATCGCTACCGACTC
CCGGATCGTGAAGATGGCCGAGCGTAAAGGCCGGATCTTCGGCGGTGCCT
GGGAGCGTGCGATGCGGATCGCGATGCAGATCATGGGCCGCGAGGTCACC
GAGGAGTACACCCGGTTGGAGACAGTCTGGCGCGATCCGTCGACCCCGAC
GGTCGCCGCTAAGGCTGACGCTGTGTCGAAGCTGTACGCCAACGGCCAGG
GGCCGATCCCGAAGGAGCAGGCTCGCATCGACCTCGGCTACACCGCTACT
CAGCGCGAGCAGATGCGCGACTGGGACAAGCAGGAGACCGAGGACATGAT
CGACACCTTGTACTCCACGACGAAAGCCCAGGCTGACGCCACGCCGAAGC
CGACGGTCACCGAGACCAAGACGGAGACGCAGACGTCGCCTTCCGGATTT
AACCGGACCAAGACCCGGTGAACCCGGAGGAGTACGCCGCCGCGCAGCTC
CTCATCTCCGCCGCAGTAGTCCGGCACGTCAGGAACGTGGCCGGGTTCTT
CGCTCAGCCCGCGCTGACGATGTTCGACTGGCTGCGTCTGCTGGACCTGC
TGTTTCCCGAGATCCAGCGCCGGCGCACCGAGGCATCGGTGCTCGCTCGC
AGGTTCTACGACTCGCAGCGGTCGCAGCATCACCCGGATCTCCCTCGTAA
CGATCGGCCCCTGGAGGGGACGACGTTCGAGAAGTTCGTCGAGAACATGG
ACCCGGCTCGTGAGCGGATGCAGCAGGCGGACACCCGCGGGGACGCGCTG
ACGCACCTGACGCTCCGCGCGGTGCGCGAGGTGGAGAACGCAGGCCGCCA
GCAGATCATCCACGCCGTTGAGAACGACCCGGAACCCCGCGTCTTGCGGG
GCTGGGCTCGCGTCGCGACCGGCAGGGAGACCTGCGCGTGGTGCCTGATG
CTGATCAGCCGCGGACCCACGTACGTCCGGGCCGAGACCGCCGGTCTCGA
CCTTGACACGGAACACGCTTTGGAGCTGTTCGAGAACAAAGACCTGGAGA
CCTACTTCGCTGACATCAGCGGAGAGATCAAGCAGTGGCACCCCGGGTGT
GACTGCAAGGTGATCCCCGTCTTCCGGAACGAGGACTGGTTCGGCAAAGA
AGCTGCCGATCGCGCCCTCGACCTGTGGGGAGAAGCCACCAAGGAAGCCA
TCGCTCTAGAGGACGAAGGCCTCGTCCACAAGAGCGGGAAAAACAAAGGC
CAGCCCTTTACTCGTAACGAGCTGGCTATCAACGCCCTTCGCCGTCGCCT
GGAGCGCGGCGAAATCTCCGCACAGCAGTACGCAGCACTCGCTGCTTAGC
CCGCCAACCCGACCGACCTGCCAGGAGCAGGAGTCACCCCACGCCCAGGA
GGCACAGATGACCGAACCCACCGACACCCCCTCGACGCCCGAACCCGTAG
CCCCCGCTGCCCCGGCTCCGGCGGCCCCCGCTCCCAAGAGCGAGGACCTG
CCTGACTGGGCTCGCGAGAAGCTCTCGAAGGCGAACACCGAGGCCGCGAA
CTACCGAGTTCAGCTCCGCACCGCGGAGACGCAACTGCAGGAGTACGCGG
AGAAGCTCGCAGCTCTCGAAGCACAGGCAGCCCGGGCGGCTACCTCAGCC
CACGAGCGCCAGCACGACTTCGACCGTCTGGTGACCGCGGTCCAGGCTCT
CACCCCCGATCCCACGCCGCTGTTCACGTTCGCGAGCACGCTGCAGGGCG
ATTCGGAGGAGGCGCTCAAGACGCACGCCGAGACCCTCAAGACCCTGTTC
GGACTCAAGAACGGCCCCGTGGCCGCTGTCGACCGCTCGCAAGGCCTCGG
CACCGAAGCCCCGAGCAACGACCCTGCGGTGGCCTTCACCGCGCTCATGC
AAACCCAACTAGGCAAGTAAGGAGCCCCTGTGGCAACCATTAACGAGCTT
GTCCCGAATACCGCGGGCAGCAACCACCAGGGCCGTCTGGCCCACGTCCC
CTCCGACCTGCTCCCCAAGGAGATCGTCGGTCCCATCTTCGACAAGGCCC
AGGAGAGCTCGCTCGTCCTGCGCATGGGTGAGCAGATTCCGATCTCGTAC
GGCGAGACGATCATCCCCACGACCGTGAAGCGCCCCGAGGTGGGTCAGGT
CGGCGTCGGCACCTCCAACGAGCAGCGAGAAGGCGGCCTGAAGCCGCTGT
CCGGTACCGCGTGGGACACCCGCTCGGTTTCGCCGATCAAGCTGGCGACC
ATCGTCACCGTGTCGGAAGAGTTCGCTCGCATGAATCCCTCCGGCCTGTA
CACCAAGCTGCAGGGCGACCTGGCTTACGCCATCGGCCGCGGTATCGACC
TCGCTGTGTTCCACGGCAAGTCCCCGCTGACCGGCTCGGCGCTCCAGGGC
ATCGACACCGACAACGTGATCGCCAACACGACCAACGTTGACTACCTGCA
GGAAGCCGGCGACCCGCTGCTGGACCGTCTGCTCGATGGCTACGACCTGG
TCTCGGCCAACACCGACGTGGAGTTCAACGGCTGGGCCGTCGACCCGCGC
TTCCGCGCTCACCTGCTCCGCGCGCAGGCCTACCGCGACGCCAACGGCAA
CGTGGACCCGAGCCGCATCAACCTGGCCGCCATGACCGGCGACGTCCTGG
GTCTCCCGGCTCAGTTCGGCCGCGCTGTCGGCGGCGACCTGGGCGCTGCG
ACCGACACCAAGACCCGCATCATCGGCGGCGACTTCTCGCAGCTGAAGTT
CGGCTTCGCCGATGAGATCCGCGTGAAGATGTCGGACACCGCCACCCTGA
CTGACGCCAACTCGAAGAGCGTCTCGATGTGGCAGACCAACCAGATCGCG
ATCCTGATCGAGGTCACCTTCGGCTGGCTGCTCGGTGACAAGCAGGCGTT
CGTCAAGTTCGTCGACGACGAAGACCCGGAAGCCTGATTCTGTCCCAACC
TTGATACGTAACGGCGGGGCTCTCCCCGGAGGGTCCCGCCGTCGTGTCGC
TACCTGGAGGTTTTCATGACCCACCCCTACAACGGTGCGGTGGTCCGCGG
ATGGCTCGGCTCGCTCAGCGACTCCGAGATCGTGGCCAAGCTCACCGACC
TGACCGGGTTCGCCCCGGCTGCTATGGACGAGGACTACGAGCCAGCTGCT
GCTCCTGCTGCTGTCGCCGCTGACGACACCGTCCAAGAGGCTATCGCCAA
GCTGGAGAAGCGTATCGCGGATCTGGAGGCGTCAGCCTAATGGCATACGC
CGAGCCCAGCGACGTGGTCGCGCGGCTCGGGCGGCCGCTGACCGATGACG
AAGAGACCCAGGTCGAGACGTTCCTAGAGGACGCCGAGATCGAGATCCGT
TCTCGTATCCCTGACCTGGACGACAAAGCCGAGGACGAGGACTACCTCAA
GCGGGTTATCAAGGTCGAGGCCTCCGCGGTCACGCGTCTGATCCGCAACC
CCGACGGCTACATCGGTGAGACCGATGGCAACTACTCGTACCAGCTCAAC
TGGCGGCTGAACACCGGGGCGATAGAGATCACCGACAAAGAGTGGGCTCA
GCTCGGGCTCTCCAAGAACGTCGGCGTGCTCAACGTCCGTCCGAAGACTC
CGCTGGAGCGCTCGGGTGAATACCCCGCGTTCGGCTCGGTCGAGTGGCAG
GTGTTCCAGCAGAGCTCCCCGCTGTACTGGGGCTACTGATGAGCGGGCTC
CTGGACGACGGGGCTAACTACGAGCCCGTAACGGTGTACCCCGAGGTGAC
TCGGAAGGACCGGCTGGGCAACACCCTGATCGGCCCTTCCCCCACCGGGA
TCAAGACGGTCGCGCGATTCCAGGTCCAGAACCAGTCGGGCACCGCTGCC
CGGCGGGCGGAGATGGACGACATCGGCGACATGACCGAGCAGGTCTACAC
GATGCGGCTCCCCCGGTCGTTCACGACCGAGTTGAAGTCCGGGTCCGAGA
TCGTTTGGCGCGGCGAGCGCTGGGGAGTGTACGGCGAACCTCGCCGATAC
AACGGCTCTCGCCGCACCGCCCGCATCGAGTACGTGGTTCGGAGGTTCTG
ATGCCTTTGTACTACGGGCGATCCGGCCTGAACAAAGTCGTGTCGCACCT
GCCCGGCGTGGTCCACGAGATGCGCTCCGAGGCTGACGAGGTCGCTGACC
GGGCGAAGGCCAACCTGGCCGCCGCTCGTGCGAGCACGCACTGGGAGAAG
ATCCACGGCCCGGACCATCTGACAAGGATCACTCGAACCAACGGTTCGGT
GGACGCCTACGTCAACATGGAGGCCCCCAGTCCTGAGTCGATCGAGTACG
GCCACTACCCGTCCGGTGTCTTCGACCCGGAGAAGTACGGCCGCGTCACG
AAGGCTCCGCAGGGCCTGTACATCCTCACCGGCGCCGCCGGGTTCGGCGG
TCAGACCGCTATCTCTACCGGCGCTAAGCGCGGGAAGAGGGGGTAGCGCA
TGGCTGGCAAGCTTCCGATCGTCGGTGAGGTCGTGCTCCCGATCCTGCGG
GGTCACGAGGACCTGTCCGACCCGATCAGCACTGTCCCGTCTCTGACGGG
TGTGCATGTCGGGACATGGGTCGAGGACATCGACTCCCGCACGTTCCCGC
TGATCACCGTCCGCCGCGTAGGCGGCACCCGCAGCCCCGAGCACCCGACG
CTGTTCACGCAGCCGGTGGTCGAGATGACCGCTTACTCAGCGGCTGACCT
GCCCACTACCGAGCAGATGTACGAGGACGCCCTAGAGGTCTTGTACCGCG
CTGCACGTCTTCAAACCAAAACGCCAGCCGGCTACCTGCACTCGGTGACC
GAGACCCTGGGCGCGTCCCACGGCCCGTCACCGTTCGACCGGACCTGGCG
CGTCTTCGGCCTGATCCGACTCGGCATCCGGCCCCCTAAGAATTAAGGAA
CCAAATGGCACTGAAAGATGATGCCGTCCTCATTGCCGCGCGGGGGTACG
TGTACACCGCTGCGGTCGGTACGGCGGCCCCCTCTCCCGCTCAGCTCAAG
CTGATCGACCTGGAGCACCCCGAGGCATGGGAGCGCACCGGCTGGGATCT
CGTCGGACACACCTCCGAGGATGACCTGCCCGAGTTCGGTTTCGACGGCG
GTGACTCCGAGGTCCGCGGCTCGTGGCAGAAGAAGAAGCTGCGCGAGGTC
GAGACCGAAGAGATCGCGGACTACGTGGTCATCAACCTGACCCAGTTCGA
CGAGACCGCTCTGGAGCTGTACTTCGGCCCGAACCAGTCGGCTACCCCCG
GCATCTTCGGCGTGAAGTCCGGCTCGGTCGTGAACGAGCGTGCGCTGCTG
ATCGTGATCGTCGACAACGACGTCCGCCTCGGCTTCCACGCCCGCAAGGC
TTCGCTGAAGCGCGAGGACGCTATCTCGCTGGCGACCGACGAGTTCGGCG
CTCTGCCGGTGCGCGCGACCTTCCTCGACTACCAGTCGTACAACCTCTAC
GAGTGGATCGAAGAGGACTGGTTCAACGCTGCTGACGAGCCGGTCGTGTA
CCTGCTCGATCTGGGCGGCGCTACCGGTGGTGACTACACCCTGCTGGTCG
GCGGCAAGTCCACGGACTCGATCGCGTACAACGCGAACGCTGCGGCGATC
AAGTCCGCAATCGGTGCCGTCGATGACGGTGTCGCCGAGTCTGCGTGGAC
GGTCACGGCCGATGGCTCGGACTTCGAGATCTCGGGTCCGCTGGCTGTTG
CGCTGGGCGTTGACAGCACCACGGGCGGCTCCGGCGTAACCGTCGACGTC
GCCTGATTCGAACTTGACACGTAACCGCGTGTCAACCGGGGGAGCGGTAT
CTCTGGCGGGCCGCCGCTCCCCCAACCCCTAACTGCCCGCCGCCACTTAC
ACGAAAGGTCCGCCAACCATGAGCAACATCATCAGCCTGGACAACGTCCG
CGAGGAAGCCGACCGCAAGTTCGGTGCCCCGGTCCCGGTCCAGATCGACA
AAGACACCACTGTCTATCTCCGCAACGCGATGCGCCTGAAGAAGGAAGCC
CGTAAGGAGATCCTGAAGCAGCTCGACGTCATCAAGCTGTTCAACGCGAA
GCCCGACGAGGACGCCACCGAGGCGGACAACGACAAGATGGCGGCCGCCG
TGTTCAAGATCCTCGGGCTGGCAGCCGGCAAAGACTCCAAGACCCTGCTC
GACGCGATCGACGACGACGTGGCCATCGCCACCGAGGTCCTCAGCCGCTG
GCTGGAGGAGACGCAAGCGGGGGAAGCCTCCAGCTCGGAGGACTGATCGA
CGACTACGGCGACGCGATCCTCGCGGACCTGCGGTCCGAGTACAACCTCA
GTCTGAAGACCCTGTTCGATCCCGAGTCGACTCTCGGACCGATCGAGGTT
ATCGCTCTGATCAAAGAGCTACCCCGGGACTCCAGATTCTGGTCGGAGAA
GCAGGGCGGGCCGCAGTTCCGAGGATGGAACGACCACGTATACGTGACCG
CGTCGATGGTCAACGAACTCCGAGCCCTCAAGTACATGTACTTGCTCGCC
AACACTCCGAGCAAGAAGCGCAGCGGCCTCAAGCCGCCAGAACCGTTCCC
GGTTCCGCAGGTGAATCCGAAGCGGACCAAGCGGTACAAACCCGGCTCGT
TCGGAGCCGTCGCAGCCATGCGTATGGCTGCCTCCCGTAATCGAAAGGCC
CAGTCTACGGGCAGATAAGTGAGGTGACCGGTGGCTGCTGGGAAAGAGGT
AGGTCGCCTCAGCATCAAGGTGACCCCCGACCTCGACGGGTTCTATCGGG
AGCTGAAGGCGGCGGTGGAAGCCGCCGAGAAGATGAAGGTGAAGATCCCG
GTCGAGCCTGACATGGGGAACTTCCGCTCCGAGGTTGCGGCCAAGACCAA
AGGTATGACTTCCAAGGTCAAGGTCGACGCCGATGTTGACAAGGGGTTCT
TCCGCAGGATCACCGAAGGCATCTCCAAAATCCCGGGACCGTCGTTCGGG
TCCGGTATCAACCCGGCGGGCTACGCAGCAATCTTCGCAGGTATCACCGT
CCTGGCCGCCCCGCTGATCGGACTACTGACCTCTGCGCTGCTGACTCTTC
CCGGATTGATTTCCGCGGTAGCCGTGCCGATCGGCGCACTGGCCCTCGGC
ATCGACGGCCTGAAGAAGGCTGCGGAGCGGCTGCAGGAGCCGTTCGAGGC
TCTCAAAGCGTCTATGTCTGCGGCGGTCGAGCAGCAGTTCGGGCCGGTCT
TTGACCAGCTCGGGAAAGCGTTCCCGATGCTGGCAGCGAACCTGCCCAAG
GTGACGCAGGGTATGGCGGACTTCGCCAAGTCGTTCACCGACACCATCAC
CTCTGAGGCCGGGATGGCCAAGATCGAGGGGATCATCTCGAACATCGGCG
CGGCCATCTCCCGTGCCGCCCCCGGCATCGGATCGTTCACCGACGGACTG
CTCACTCTGGCTGAGAAGTTCACCTCGAAGCTGCCGAACGTCGCTGACTG
GTTCAACCAGACGGGCGAGTCGTTCCGGAACTGGATCAACAAACTCAACG
AGGACGGGACGCTCGACAAAGCGTTCGACGGCCTCGGGGCCTCCCTCAAG
ACGCTGCTCGAAGGCGTCGGGGGGATTCTCGAAAGCGGCCTGGACTTCTT
CAAAGACCCGAAGAACATCGAGGACTTCAACAACGGGCTCAAGTCGATCG
GGGACTCCCTCCAGTCGATCGTCAACTTGTCTAACACCCTCAACGGGATG
GGCGACCTGTTCAAGGGCCTGCTACCGAACTTCGACGGGTCAGCCCTGAC
CGACGACCTGTTCGCTCCGTTCACCTCCGAGGACGCGGGCTGGCGAGACA
TGTTCGCCAAGCTCCAGCTCGGCTGGGAGGGCGTCAAGATGAAGGCATCC
GAGGTCTGGTCCTCGGTGCAGACTTCCGCCGCTACCGCTATGTCGTCGGT
AGCCGCCACGATCGCCACACTCCCGTCGACGCTGTCGAACGTCTGGAACT
CGATCACCACGAGCGTCTCGGCGGTCTGGAGCCAGATCGTCGCAGGAGTT
TCCGCCGGGGCACGGCAGGTGCTCTCCGCTGTCGGCAACGCGTTCAGCTC
TGTCGGATCGGTCATCTCCAACGCATTCTCGGTAGCGGTCAACGCGGTCC
GGGACGCGTTCAACCAGATGGTCTCCGCGGCTGTCGAGGGGGCTTCCCGA
GTCCTGGCCGAGATCCAGGCATTGCCCGGGAAGATCGCCGCCGCCGCCGG
TAACTTCGGCTCGGCCCTGGTGGCCGCGGGTAAAGCCCTGATGGACGGCT
TACTGTCCGGCATCAAAGCGGGTCTGGAGTCGGTGCTTTCGTTCGCGTCC
GGCATCGCCGCCAAGATCGCCGCGGTCAAAGGCCCTCTGCCGAAGGACCG
CAAAGAGTTGATCCCAGCCGGCGAGGCGCTGATGGAAGGCCTCGGCACCG
GCCTGGATAACGGGCTGGACCCGGTCCTCGACCGGGCCAAGCAGATGGCC
AAGCAGATCTTCGAGGCGTTCAAAGAGACGTTCGGTACCGCTCCTGGAGC
CGTCGCCTTCAACCTCGGGGGAGGTACAGCCGCTCTACAGTCCAGCCTCG
GTGATGTCCAGACCTCTCTGCAGTCGACGCTCGACACGTCGCAGGAGTTG
AACAAGTCGTTCGCCGAGCCCATCGCCGGGGCCGCTAACGGGTCCTCGCT
GCTCAGCGGCGACATGAAGCAGCAGATCAAAGACGTCCAGGATCAGATGG
ACCTGCTCGAACTGCAGAAGAAGCAGCTCAAGGTCCAGAAGAACGAGGCG
GGGTCCAAAGAGGACAAGGCCGCGATCCAGGAGCAGATCAACGCGCTGCA
GGCCGAGAAGGACAAGCTGGCGTACCAGAAAGATCAGCTCAAGATTCAGC
AGAAGCAGACCGGCGAGCTAGGCGAGCAGAAGACTCTGGCCCAGTTCCTC
GGTGAGCAGATCGCTTCGTCGTGGCAGCAAGGCACTGACGCTGTCGCCGG
GTTCGCCCGCGCGAACCTCGACCAGGCGATGGGCGACCTCGGCATCGGCG
GAGGCGCGCTCACCAACGGCCTGAACGCCGCGCTCGACTGGGGCACCCAG
GCGCTCGGGAACGTCATGAACATCCAGGTCAACTCGGTTGACGACGCAAT
CGCGGTGAAGAACAACGAAGTGAATAAGCAAGCGCTCACTTACACACGCC
GCTAACTTGAAACGTAACGAGGAGTTACATGGCTTCCAGACTGCTGGACC
CCGATACCCTCGTCGAACTAGAAGGTGTCAACGGTGAGTGGTTCGACCTC
ACCAACGGCACCGAGGGGATCTACCTCGCTACCGAGGTGACGGGCCTGCT
CGACCCTCCGGTGAAGGCGACGTACGAGGAGCCGGGGAACTTCCCCGGCG
CTCGGTACCTGAACCACCGCGTCCTCCGACGCGACCTGGTGTTCGGCGTC
GAGATCCTCAACGACGAGAACGACGAGACCTGGCTGCGCCGGGATTCGGC
GTGGCGCAAAGCGTGGTCGTTCAAGCGCGACGCGAAGCTCCACATCACCA
CCGGAGAGTCCGGGCACCGCTACCTGAAGGTGCGGCTGTTCGAGTCCCCG
ACGACTGACATGGTCACCGACCCGCGCGGTCGGGAGGTCAACATCACGAA
GATGGTCGTCGTCGCGGGTGACCCGTTCTGGTACGAGGACGATGTCGTCT
ACCCGATCGAGGTCCAAGAGGATACGACGTTCGACCCGAACCCGCTACCG
TGGCCGTGGCCGCAGCCGGAGCTTCCGGTCGAGGACATCGAGATCACGGT
CCCGAACGCGAACCCGACGGACAACATCATCTGGCCGAAGTGGACGCTGC
CCGGGTCGTCGGAGAAGCCTGCCGATCCGTACATCCCGGGGCTGCCGTGG
CTCGGCGCTCCGAAGTCCCCGGCCACGCTGTGGACCGTACCGGATTACAA
GCTCGATCTCGACGAGGACGAGGACCCGTCGCTCGGCACCCGGCGTATCC
GGATGCCTGGGCAGATCGGCGGTCTACGCGTCGAGGAAGTCCAGCAGATC
TACATCGACGGCCGCCCGACCGGCGGCACGTTCAAGATCGGGTACGGCGA
TGAGTGGACCGAGCCGATCGCTTACAACGCGACCCCGAACGAGGTCCGCG
CTGCGCTGATCGCGCTGGCGGGTATCTCCGCCAACGACGTCGAGGTGTCT
CTCGGCGGGGCGACGAACGAGGTCCAGACGGTTCGCCTCAAGGGCGGCGC
TCTGGGCGGCACGTTCACGCTGTCGCTGGGCTCGGAGACCACGGTCGGTA
TCCCGTTCAACGCCTCCGACGCCGACCTTCAAGGCGCGTTGGTGGGGCTG
GATTCGATCGGCTCCGCCGATGTCAGGGTGAAGTCGACGAAGATCAACGA
GGTCCAGGTGGTCGAGCTGGTCGGGGAACCGACCTCGGGTTCGTTCACGC
TGACGCTCGACGGGCAGACCACGGCTCCGATCGCGTACAACGCGACGCCG
GCTACGGTGGCGGCCCGGATCGCGGACCTGCCGAACATCGACGGTAACTA
CGTCAAGGTCGAGGGTCTGAACGAGTGGTTCTACTCTCCGTACCGCATCA
CGTTCGGCGAAGCCCAGAGTCAGGGCGTCATCACCGACATCATCTCGGGG
ATCATCGATTTCATCGGCGGCTTGTTCGGCGGTAACGCCTCGGGCAAAGG
CGTCGGCGGTATCGACATCGACGAGATGACAGGTGACGTCGGCACGCTCT
CGGGCGGTGCTGGGCTCGATGTCCAGGTGACCACCGAGCAGGACGGCGAC
CGGCTGTACGTCGTGTCGTTCCAGCGTGCTGCTGGCGGGTTGAACCTGCC
GCAGCTGGTGGGTGACGCCTCCGGTCTGGAAGGCGACGACCTCTCGATCG
AGACCGCTACCAACGTCGACGGCGGTCGCCCGTACGTCGTCCGGTTTACC
GACGACCTGCAAGGCGTGGACGTCCCGACCATGACGGTCGATACGGACGA
GCTGACCGGCGGGTTCGAGGTCGGCAGCCGCGTGGTGGTTCTCCGCGAGG
GCTACACGTACCCGGCTGAGAACGTCGTCGTCGACTCCGACCCTCGCGAG
GAGCAGGTGTCTTCGGAGTCTGGCTCCCCGATCTGGGAGCGGATGAACTC
TGTCCGGTTCCTGCACTACATCCCGCCGTACACCGGCGAGGTCACGTTCA
AGTTGTCCGTGTCCGGGGCTGTCCCCGGGCAGATTGCCACGCTGCGCCTT
CCGCGCGCCTGGTCTCGACCCTGGGGGCTGGAATGAAATACACGCTGCGC
GTCTTCGGGATTCCGGTCCTGAGCTTCGAGTCCACGGGCACCGGGGCCGA
GGAAGGCTACATCAACCTCACGGGCGGCTCGTTCGAGCTGGCTCCCGAGG
AGCCCGAGTACGACGAAGAGTACTACGAGGAAGACCGTAGCGGGTTCGGC
TTCGGGGTGAGCTGATGCCAGCTCCCGCCGCAGACATGACAACCCTGGCG
GGTCACCAGCAGCTCTGGGACACCGTCATGAAGCGCCGCCAGAAGCGGGA
AGACGAGCGGATCGCCCCGCCGTTGATCCGCCTCTGGGACGGCGACTACA
AGCTCCGCGGCCAGCTCGTCGGGGAGCGCAGCCACAAGTTCGAGTTCATC
GAGAACGAGACCGGCACCGCTTCGATCACGATCTCGCTGGACCACTACCT
GGCGAAGTGGATCGCGTCCCACAAAGGCCGCGCTCGCCGCAACGTCCACG
TCTCGTTCGACAAGCAGGGTGCCCGGTGGACGGGCCGCATGGACCACTAC
GACATCGTCCGGACCAAAGAGGGCGACGTCTACATGGAGGTCGTGTTCAA
GCACGACTACGAAGAGCTCAAGCACATCTACGTCTGGGCGAACCCGTTCC
TGCGGCCCGAGTTCCAGTTCCCGAAGCTGTGGGTGATGTTCGGCCCTGCG
AAGTGGGCGTTGCTGCTGACGCTGTTCGTCAACATCCTCCGCCTGGAGTC
CTCGCTGTGGACGCTGCCCGACAACCCGTTGGACATCTCCGAGTGGTTCC
CGTTCTCGCTGAACCCCGGTAACTGGCGCAACATCGTCAAGCCGTTCCCG
TTCCTCGCGGACAACTCTCCGCTGACGATCGTGTTCTCCCGGTTCAAGTC
GTTCCACGACACCGCGAAGAACGTCCTGGCCGACTCGCAGCTCACTATCG
TGTGCCGCCGGTACTTCCACGGCGAGGACCCGCACCCGTTCGCGGAGCTG
TCCGGTGAGCTGGGGCTGCCGCTGATCGAGGGCATCGCCTCGCTGATCCC
GCTGCGCCACGGCTGCCTGGTCTGGGACATCGTCGACAACTCCGGGTGGG
GTTCGGAGACAGCGTTCGGCGGGTCGCTGCTGACCGGCTTGGTCCGCGCG
GTGATGAACATCGCGTCGGACGGCATGACCGAGGGCATCGACATCTACAC
CGGTCTACCGACCTACCCGGGTGAGTACTACACCCCCGGGTTCCTCGGGA
CGTACCCGAAGGCTCCGCACGTGGTGTTCATGGAGTCCCCGTACACCGGC
ATTGAGTCCTCGAAGTTCACCTACACCGAGGCCACGGACACGTCGTTCGT
GCTCGGGGGGCAGTCGATGCCCGGGGTGAACGAGATCATCTCAGCCGGCA
TCAACATGGGCGGCGACTTCCTGACGTCGCTGATCAACTCCCAGCTCGCC
ACGCTCGGCGCGTTCGGCGGAGCGATCGACCTCCCGCCGCTCGGCGGCAT
CATGGACGCGGTCGCCCGTCCGCTGTACGAGAACGTGATCCTCGCGTTCA
TGGAGATCCCCACGCTCCGCGCAGCAGGCCTGAGTCTGCCGATCGCTGGC
CTGGAGGACATCGTCACCGGGCTCGGGGACTTCCACTACAACGAGGGCTG
GGTCGACGGCGCTGACAAAGCGTTCACGATCTCCGCGATCATGGCGGCCC
GCGCTAAGCAGTGGGCCACCCGGGCGAAGCACTCGCACGAGATCCAGGTG
TCCGACGCTGCCCCGTACATCATCGGCGAGCGTGGTCACGGGCATTTCTG
GCTCGGTGACCGGGTCGGCACCACGGTACTCGGCTACCCCGATCCGTACA
CGATTTTCGTGGAGCGGGTCACCAAGCTCACCTACGAGTGGGGTACCGAC
GGCCCGAAGGGCTGGACCATCACGATCGGTTACAAAGAGCCGGAGGACCC
GATCCTCAAGGCGTTCGAACTGATCCAGTACATCAACTCCAACCTCGGAC
AGCTCGGAATTTTGTAGCAGCCGAGCTTGATACGTAACGAAGAGAGCCCG
CCACATGCACAAACCTCTGACCCAAGAACACGCCGACCCGGACAAGCCGG
AGGAAGCCCTTGCCTGGGCTTTCTGGGGACTCCCCCACCCGTCCGGAGGC
CATTCGCTGTCTAACCCGGTGATGGCCAAGTACTGGTCGAAGCACTTCAC
GGAACTCGGGATTGTGCATGTGGACTCTCTGCGCCGGCTCGCTGACGAGA
ACGGGAACATCCACGTCAGCAAGCTGCCTCAGCAGACCAAGAAGTTCCAG
GCCCCCGCCCGCGGGCCGAGGAGCCACTACAACCCCGCTGCGCAGTGGGT
TCCCTCGGATACCCCGGAGCCTCCGAAGTTCCGTGTCCAAGATCCTCGGA
CGCTCACCCAGCAAGAGCAGCAAGCCCAGCTCGACATCTACAAGCAAATG
GGCCTGATTCCTACCGCACCCCTGCCGCAGCATCAGGCTGCGGTCGAATG
AGAGGCCCGCTTATGCCAGACCTGGAAGACACCCAGCCGTTGCACGTGTC
TGACCTGCCTACCGAAGAGATGGACCTCGCTGAGCTGAACACAGGCGGCT
TCGAGATCCCGCACCTGGGCTGGGACCTGGACAAAGACGGTGACATCGAA
GGCATCGAGGAGTACGTCCCCGAGCCTGCGGTGCTGCGCGGCGCTGTGGC
CGCGGGACTGGGCTTCGCCGGGTTCGTCCTCGGTAAGACGTTCGACGTCT
CGTGGATCGATCAGGCGGTCGCTATCTACGCGGTGGCTGCACCGTTCGTC
CTCGGATTCGTGATCCGCCGCCACGTCACCCCTACGAAACGGTGACCGAG
GTCCTGGATTGGTTGGCGGTGGCTAGCGGTCCTGCGGGCATCGCGATCGG
TATCTACGGCGAGAAGTGGCGCTCCCGGCGACGGGAGCCCGCCGAGATCG
AGAAGACCGAGGCGGAGGCCTCGCAGATCTTCGTCGAGACCGCGGTGACT
CTGATCGCCCCGCTCAAAGCCGAGATCGCGGACCTGACCGTGCGCGTCAA
CCAACTCGAAGAAGAGAACTACACGACCAAGACCCGGCTGCAGCTGTCGA
TCGATTACATCCGCGTCCTGCAGTCGTGGATCAGCAAGCACATCCCGGGA
CGGAAGCCTCCGGCTCCCCCGGCCGAACTGCTGCTCTGAACTTGATATGT
AACGGAGGTCTTAGTGGCTGACGACCAGTGGGTGCCTGATGTTCCAGACG
GCGCGTTCGTCATCGGCGGCGGTGACTACCGCTACGGCCAGGACATGACC
GAGGACATCGCCCGGTCGCTGTTCCAGGTCCCGGACTTCAACCCGGCCAA
CGCGCTGCTGGTGCTACCGCAGCTGCTGCTGCGCCTGCCGCTGGAAGCGC
TGCAGAAGTTCAAAGACTTCATCCCGAACGTGTTGGAAGGCGCGTTCAAC
ACCGTCGCCGGCGCGGTCGACGCCATCATGGGCGCGATCCGCGAGACCCC
GCGGGTGCTGGAGCAGATCCTCTCGTATCTCCCGCAAGAGTTGCGCGACG
AACTGGAGCACGCCGCTGCGCGTATCGGCGCGGTGATCGACGCGATCGTC
CAGGCGCTCACCGGCACCTTGAACATCGGTCACACGATCGAAGATCTGAT
CTTCTCGCTGACCAACATCCGGCCCGGTGCGGTCGGCGGTGTGCTGGGCG
GCGGGTCGATCGAAGAGACCATCAAGCGCATCGTCGATGCGATCGTCTCG
GGCATCGTCGGGGTCACCGGTATCGGCGCGGGGATCTCGGATCTCCAGTC
GCTGATCGAGCAGATCTCCTCGGCGGCTGCCCGCGGCGGGTTCGCCTGGG
ACATCCTCGGTATCCAGAACAACAAGAAGCCGAAGTCCGGGCTGTACAAG
TCCGAGCGCGGAAACTTCGACCTGGACACCCTGAACTCCACGGTCTCGGT
CGCCCCCGGAACCTCGATCATCGCGTTCGACGTGATAGAGCAGTCGATGC
CTATCGGCCTGATCACCTGGATCGGCTGGGGCACCTCGGGCATCACCGAC
TTTTACATCAACGTCTACCGCTGCGTTGACGACCGCTCCGACCCGGAGCT
GGGCGAGCTGATCCACCAGTCCGAGAACATCGCGGGCCTGCTGGCGGGCT
CCGCGTCTCCCGGCGCGAACATGGCGTACGAACTCACTACCCCGATCGCG
GCGTACGTCGGCGACCTGCTGGCGTACGAGTTCATCGCCGTCGGCGGCAC
GCACACGATGCGCGGCCGGGACTTCAACCTCCCGGACAACGACGGCGCCC
CGATCGGCAACGTCGGGGCTACCCGATCGCTGTCGACGCCTTCTCTTCCC
CCGGCCAAGCTGAACAAAGCCGATGTCACCTGGACCGACAACGTCCCCCG
CGTCGGTATCGCGGTGGACACCGGCACCGGCTCGGATCACCACGACCCGC
AGGTCGAGTTCTTCGAGAAGCCTGTAGCTATCCCGGTCCCGGCGTGGTGC
GACCGCATCGACGCGATCGTCACCGGTAAGGGCGGCGAGGGTGCCGACGG
GTTCCTCGGGTTCTACGGCAACCCGGGCCTGCCTGGCGGTGTCAACACCG
TGACCTGGACCCGTGGTGAGCACTTCTCCGGTACCACCACGATCTTGGAG
TGGGACGGCGCTGAGCTGTCGATCCCCGGGTTCGTGGTGTCCGCTGCCAA
CGGCTCTAACGGCTCCGGTCAGCGCCCTGTGGCGCTCGGCAAGCCGGTCG
GTAAAGGCATCGAGGAAGTCGAATACAACGGCCTGAAGCTGGCCTCCGGC
GGTGACCAGCACGCGTACGGCGGCGCAGGCACCAAGCCTGGCGGCGGCGG
TAACGGCGGTCACTGGCTCGGTATCTACACCCAGGGTGGCCCCGGTGGAC
CCGCATGCGCGGCTGTCCAGTTCCGCAAGGGCGCTCTGCCTGGCGAGGTC
GTGGGCGACGGCGAAGGCGACGTGACGCCTCCGAACACCTCCGCGCTGCA
CGTCGACGTGTCTGCGACGACCACCTCGATCACTATCACACCCTCGGGAG
CTGTCGACGATGCCTAGCGGACTTCGCGGCTACAACGTGTACCGCAACGG
CGTTCGACAGAACACCTCCCCTGTGACGGAGCTCGGCTCGGTGACTATCA
CCGGGCTGTCTCCGGACACCGACTACTCCGAGCAGATCACGATCACCGCT
ATCGACATGGCGGGTAACGAGTCGCTGCCCAAGACGCTGGCTGAGCTGGA
GGCGGAAGCTGTCACCGACGCTTTGTCTCCGGCTGACCCGCTGGACCCGG
TGGTCCGGGCGCAGATCGATGCGCTGGTAGCGGCGAAGATCAAGCCAACG
TCAGGCAAGGTAGCCGACGGGGCGATCATCGGGATCGAAACCCCGACCGG
GTCGTACTACAAAGCGTATGGCGGGGACCGCACCTCGAACTCTCCGCTGA
CGCTGGAGAAGAACTTCCGGTACGGCTCGTGCTCGAAGATGTTCACTCAC
ACCCTGATCCTCAAAGCGATCGACGACGGGCTGCTGGACTGGGACGACAC
GATCAGCGAGTTCGTCACCGGCGTCCCGAACGGTAGCCAGATCACGATCC
GGCAGCTGCTGCTGTTCCAGGACGGGCTCAAGGACTGGATGACAGACCCC
GCGGTCCAGCAGACGTACTTCCTCAGCCCGACCACGACGTACGACCCGCT
GAACTACATCCGTAACTCGGTGGTGAACTTCGCGCCGGGTCAGGGCTCGT
CGTACTCGAACGCAGCCTCGTGGCTGCTGGGCAAGGTCCTGGAAGCCGTC
TACAACGACGGCCGGACGGTCGATCAGATCGTCGTGCAAGAGTGGCAGTC
CGAGGTCGATATGCCGTCGCTGCACTGGCCGACGACGAACTACATGAACC
CGCCGTATGTCCGGGGTTGGACCCCGAACCTGGCGCTGCCGCAGATCCAA
GCGATCCTCGGGCCGTTCGCGTTCCTCGCGGCGTTCCTCGGCTACCCGAC
GTCCAAGGACCTGGAGTTCACCGCGGTCTCGACCTCGTGGTCGGGGGCTG
CCGGTTCTCTCGCCGGGAACATGGAGGACTTCGTTCGGTTCGGTAAAGCG
CTGTACGACGGGGCGTTTTTGTCCGAGGAGATGCAGCAGCTCCGCAAAGA
GATCTTCACGACGTACGTCGAGTACGAGCCTGCGGGGCCTCATCAGGGCC
CGGGCTGGATGGGGTTCGGTCTGAACTCGATCTGCTGGGGAGCGTGGCAG
GGTTGGGTCGGCAACCTCGGCGGCTACATCGCGGTCATCTTCTACAACTC
CGAAGACGGATCGGTCATCGCGGTGACTCTGAACAACTTCTCGGCCCACG
TCGACGCGGTCGATCTGTTCTATCAGATCGCGTACCTGCTGGACCCTGAG
TCCACCGGGCACCGGGACTGGATCTTCCGTCCTGATCCTGCTGAGGACGC
AGACGAGGTCCGTGACCCGACGCTGTACCTGACGGTCGAGTCCACCGGCG
ACAACCAGATCCCGGCTGATGTGCCGTTCGAGATCTAAGGAGACAAGAGA
TTTCTGCTCGTTACAACAGCTGCCGTGCTGCGGCAGCCAGAGGCGATATC
GACTGGCTGAACGACGACATCCGGGCGCTGATGATCGACGCCGACGACTA
CACCGTGAACCTGACGTCGCACACGTCGCTAGCGAACATCCCGTCCGGGG
CGATCATCGCTGTCTCGGAGAGCCTGACCGGTAAGTCGGTGACTTCTGCT
GGCTGGGTGAAGGCTGACCCGACGGTGTTCCCCGAGGTCGAAGGTGACAC
GGGCGAGGCGGTCATCGTCTACAAGCACACCGGTACCGCGTCTACGTCGA
CGCTGCTGTCTTACCACGACTCCCCTACCTACCAATTCGTCATCCCGAAC
GGCTCGGACATCCAGGTTGTGTGGCCGACCGACGGGTTTATCCGCTTCTA
AGGAGCACGCATGGCACTTCCCGAGAACTGGGTAGACGGTGTTGGTCAGC
AGGTTGACGCGGCGTTTCTGAACCAGCTGGGTTCGGAGCACAACGCGATG
CAAGACGCGCTCGACGGTAAGTCGATCCTGGTGATCTCCCAGGAGGACTA
CGACGAGCTGGGGTCTCCGGACCCTGACACGATCTACGTGGTCATCGAAT
GAGTCTGAAAGTCGGTGACCTAGACGTTGTCGGTGTGTTCGTCGGGGATG
CTGCGGCGAAGGTCTACGTCGGCGCGATGAAGATCTGGCCTCCGGTTCCG
GACTTCACCCCGTTCAGCATTTCCAGCGAAGACCCCGGATACACGGATAT
CTACGACGAACCGGTACCCGAGGGCGCATCCGGATGCTGGGTTACCCTCT
TCGGCGGCGGCGGTGGCGGCGGGTACTCCTCGTCGCAGACGCCAAGTAAC
GGCGGCCGAGGCGGCAACTCCACCCACGGCACCGGCGGATCAGGCGGGTC
GTCTTCCGGCTCCAACGACGGCGGCGACGCCGTCGATCAAACCGGCGGTA
ATCCTGGTGCTGGTGGCGGTGGAGGACGCCCGGTCACCGGTAACGGCGGC
AAAGGCGGCAAGTACGGCGGTGGAGGTGGCGGAGGCTGCGGTCTCGGTGG
GTCCTCCACAGCCCACGGTGGTGACGGCGGTGACGGCTACGTCCTGATCG
AGTGGGAATAACTCGCGCTTGACACGTAACCCGGTTACGACTAAAGTCGT
CTGCAAGAGAACGACCGGCGGGGCTAAGGCCTGAGAACCAACCAACCCCG
TCGGTCGCACACCCACCATCAGGAAGGCACTGTTATGTTACGCACCATCG
CAGCCGCGGGCATCCTCGCGGCCGGTCTCGGACTCGGTATCGCACCGATC
TCCCAGGCTGCTCCGGAGCACTGCTCGAACCATGGCTTCGGGCACGGCCA
GATCTACAAGCACGCCTGCGCTACCGGCTCCGGCGGTGCGGGCGCTGAGT
GGCGTCCGGTCATGAACTCCGACGGTACCTACAAGACCGTTCACAAAGAC
GGTCAGGACCGCAAGGTCTTCAAGTGCTCCCGCCACTGCGGTGGAGGCCG
CGCCCACAAAGAGGTCACCGAAACCTACTGACCTCGCATACCAAGAAACC
CCCTACCCGGCCCGCGAAGGCTAGGTAGGGGGCTTTTCTTGTTTCAGGGG
GTATGGCCGTGAAGACCTGTGTCTTCGTGGTTTGTCTGGTCAACCACCGC
GGTCTCAGTGGTGTACGGTACAAACCAGGCCCGGGGCGAAGCTCCGGCCG
TAAGCGTCAATCGTCCGAAGGAGATCTAGCGTGAGAGCGCTGGTGGTGAT
CCGTCTATCCCGTGTGACCGATGCTACGACCTCCCCGGAGCGTCAGCTGG
AGTCTTGCCAGCAGCTCTGCGTCCAGCGCGGCTGGGAGGTGGTGGGCGTA
GCCGAGGACCTCGACGTGTCCGGAGCCGTGGATCCGTTCGACCGCAAGCG
CAGACCCAACCTCGCCCGCTGGCTGGCGTTCGAGGACGAACCGTTCGACG
TGATCGTGGCCTACCGGGTGGACCGGCTGACCCGATCGATCCGGCATCTG
CAGCAGCTGGTGCACTGGGCTGAGGACCACAAGAAGCTGGTGGTGTCCGC
GACCGAACCGCACTTCGATACGACCTCGCCGTTCGCGGCGGTCGTCATCG
CGCTGATGGGTACGGTGGCGCAGATGGAGTTGGAGGCGATCAAGGAGCGG
AACCGCTCGGCCGCACACTTCAACATCCGCGCCGGCAAGTACCGCGGCTC
CCTGCCGCCGTGGGGTTACATGCCCGCCCGCGTGGACGGGGAGTGGAGGC
TGCTCGTCGACCCCGTGCAGCGCGAACGCATCCTCGAGGTCTATCACCGC
GTCGTCGACAACCACGAGCCGCTACACCTGGTCGCCCACGACCTGAACCA
GCGCGGCATCCTGTCGCCGAAGGACTACTTCGCGAAGCTGCAAGGCCGCG
AGCCGCAGGGCCGGGAGTGGTCGGCTACCGCGCTGAAGCGCTCGCTGATC
TCCGAGGCGATGCTCGGGTACGCGACGCTGAACGGTAAGACCGTCCGAGA
CGACGACGGAGCCCCGCTGGTGCGGGCTGAGCCGATCCTGACGCGCGAGC
AGCTGGAATCGCTGCGGGCGGAACTGGTGAAGGCCGACCGGGCCAAGCCT
GCGGTCTCTACCCCGTCGCTGCTGCTGCGGGTGCTGTTCTGCGCGGTGTG
CGGGGAGCCTGCCTACAAGTTCGACGCCGGCCGGAAGATCCCCCGCTACC
GATGCCGGTCGTTCGGGTTCGCCCAGCGCTGCGGGAACGGTACGGTGCCG
ATCGCCGAGTGGGACGCGTTCTGCGAGGAGCAGGTGTTGGATCTGCTCGG
GGACGCGGAGCGGCTGGAGAAGGTCTGGGTAGCCGGCTCGGACTCGGCGG
TCGAACTCGCGGAGGTGAACGCGGAGCTGGTGGACCTGACGTCGCTGATC
GGCTCCCCGGCGTACCGGGTCGGCTCTCCGCAGCGCGAGGCGCTCGACTC
CCGGATCGCGGCGCTGGCCGCGCGGCAGGAGGAGCTGGAAGGGCTAGAGG
CTCGCCCGTCGGGCTGGGAGTGGCGCGAGACCGGGCAGCGGTTCGCGGAC
TGGTGGGCGGCACAGGACACCGCGGGTAAGAACACCTGGCTCCGGTCGAT
GAACGTTCGGCTGACGTTCGACGTCCGCGGCGGGCTGACTCGCACGATCG
ACTTCGGGGATCTGCAGGAGTATGAGCAGCATCTGAGGCTGGGCGCGGCT
CTAGACCTCGTAAACGCAGAAAAGCCCCCTACGGGCCGCTAGGGCTCGCA
GAGGGCTTCTCCGGTAGTCTCTATTCAGTTGTGGGTGCGCGTCCGTCTCC
GTGGACGCTAGAGGGGTTTACGGGGCCTCGTGGACCCGCACGTACGGCTG
CAGAGGCTTGTCACGGTAGGCGTGGTAGCGCTCGGCCTCCTCGGCGCGGA
TGGCCTCGATCTCCTGAGCCGCGCTCACCTTACGACGCTGCAGTTCCGGA
TCGTCATGCTGACGCACCGTAATCACCTCTGACTGACGGGTCTGCGTCGA
GATGATCTTCAGCAGATCCACCGCCTCGGTAAGGCGGTCGGCGATCATGG
CCAGTTGCTCGACGGTGATGTCTTTCTTCTTCTTGCTCACTCGACCACCT
CGGTAAAAGGGCCTGCGATCACCTTGGTAAAAGGGCCTGACTTGGCGTAA
CGGGTCGACGAGGCCCAACCCCAGGGGGCTCCGCTGGCCTCGTGGTACAG
CTCGCGGCCCGCCCAAAACCAGATGTCCGAATTGGAGTCCCGAACAACGA
CGTCCTCGGGCACGTCCTGAATCTTCTCCCACACCCGGGGCTCGGGCTTC
TCCTCGACGTCCCCCACCTGGACGAGCGTGACGCCGGATAGGATCTCGGC
AGCCACCTGCTCGGCGTCACAGGAGTAGATCGTGACCCAGTCGGAGATGA
CGTCGACGATCTTTTGCCGCACCTCGTCAGGTGTGAGGATCACAGGGATT
ACTTTGACGGTGATGCTGTTTTCTGCTTTTGCCATTATGGTCTCCTCGTT
TGCCTGATGAAGTCGGCCCGTGCCGACTCGTAGTCCGGGTGGAACGTGAT
GACGCCGTAGAACGATCCGACCGACGGGAACACGATCCACTCCTGGGTGT
GCGGGCTCTTGCGGATCAGCCACTTCCTGGCGTCGTTACCCCAGAGCTCC
CTCACCGGAACCACCCCCGCACGATCTGGATCAGGTGCTCCAGCCGAACC
TCGTGGTCGAGCATCCGGATCAGCACCAGTTCACGCACCCGCTTCATTCC
GCGGTCCTGAAGTTGGTAGCTACACGCGGGTAGATGCGCTGCACCCACCC
CGAGGGGAGGTTGTCGTCTCGGCGGAAGAACGCCTTGCGGTTCGGGGACC
AGTACACGGCGGCGTCCGGAAGCTCCTGGCTGAAGCGAACCTCCGGCAGC
CGGTGTCGGCCCTCCACGCCATTGGTCGACCAGCGCAGGCCCAGCCGACG
GGCGACAGCGTCCTGCTCCCATCGCTTCACCAGACACTCGAACCCCACGG
CGAATCCGACGTACTCGTGCTTGCTCATTCCAACCCCTCGTAACGGCCCA
GCTCACTCTTGAGCCCTTGGATCTCCAGCTCCAGGTCGAAGACCCGGCCC
ATCAGGTTGTCGCGCTCCAGCTCCAGCCGAGCCGCGTCGTCGACCGCTTC
CATCGACCGGCGCACCAGGTCTGCGATAGCGCCGTGGATCGACGCGGTGA
AGTCGGCGTCTACCTCCGAGTTGAAGGTGCCTATGAACCAGGGGTCGTCC
TCGTCCTCGCCGACCGCGTACACCTCGAAAAGCTCGTCGTCACCGTGCAC
GATCTTCGTCACCGTCCAGAACCGGTCCTCAGCCCCGGTGGTCTGCGAGA
ACACCTGGTACAACTTGTCTAGAAAGTCCTGAAACTCCATGCTGTTCCTT
CCGTTACGAATCAAGCTGGAATCCGCAGAAATGGATCTGCGGACGGTTGC
TCGTCTTTCTTCAGATATGCCGCGCCCCAGGAGCGGCCTCCAACCTCCGG
GTCGGTGTTGATCAGCACGCCGCGGAACGTCTGCTCCATGATTCGACCGA
TCTCCTTAGCCGTAACCTCAGCCTCGGCCTCGGGTACCGACGCCAGAACC
TCGTCGTGGATCACCAGACGGATCATCGGTGTCATCCCCGCTTCGTGCAG
CCGCAGCACAGCGCTAGCCGTTACGTCACGTGACGTGGACTGCACCATGT
AGTTCAGCGCCGCGTATCCCCGGTCAGGGTCGACGGGCAGCCGACGACCG
GTAGGGGTGATGACGTACCCGAGGTTCGCCGCCTCCCGTTGCAGGCTCTT
GGACAGATCGGTAACCCCGGGGTAGGTGGCCGCGAAGATGTCAAGCACCT
TCTTCGCCTCCGGGAACGTGATGCCTGCGTTGGTCGCGAGCTTCCCCGCA
CCCCCGCCATACACAGTTAGGAAGTTGGCCATCTTGCCGACCTTGCGATC
CATGCCCGCGGCGTCCGCGGTCACCTGGTGCAGATCCGCCTCCTCCTCGA
ACGCGCGGATCATCGTCCGGTCGTTGGCGAGCGCTGCCAGGACGCGAAGC
TCCTGCGCCTGGTAGTCGACCGAGACCATCAGCTGCCCCGGGTCCGCCAG
GAAGCAGCGGCGGACCATCCAATCTCCCGACGGCAGATTCTGAGCCGACG
GGTTAGACGTGCTCATGCGGCCTGTACGGGCCTGCAGCGGATTGATCCCC
GGGTGGACCCGGTCGTCAGCGTCCCGCCGCTCGATGAAGTTGCGGACCCA
GGTCTTCTCCCAGGAACCCCACTTCTTCGCCTCGATCGCGGCCTTAGCCA
GCGCGTTGCCTTCCTCCGCCAGAGCTTCCAGCAGCTCGGCGTTCACCTGT
CGCTTACCCGTGGCTGTACGGCCTTTGATCTTCACGCCCGTACGCTCCAG
CCCGTCGGCCAGCTTCTCGGTCGAGTTCACCGAGTCGACTCCGTAGGCGT
AACGAGCTACCGCGGTGTAGTGCTCGGACTTCCGCAGCATGTCCGCGGAC
AGCTTCTCCGAGTAGTCGACGTCCAGCAGGAACCCGGTGCGTTCGACGTA
CGACATCACCTCAGCGAGCTTGTGCTCGTACGGGATCAGTTTGTGCGACG
ACTCCGGCACCAGCGGGGCTACCTTGCCCAGCAGCCGGGACACCAGGATC
GTATCCATGCCGGCGTACAGCTCGTAGTCCGGGTCGTCCAGGTCGACCAG
CGCCCAGATCTTGTCTTTGGTGGTCTTGTGCTTCTTGGCCAGGCGAGCCA
TCGAGGCTTTGACCTCTTCGGCGGTCACCGGGTCGATGTAGAACTTCGTC
AGCTCTTCCAGCTTGTGTCCGGTCCCACCTTCTTTGTAGGCCCGGGGGTC
TACCAGGTGCGAGTAGATCTTGGTGTCCTCGACCTTCGGCCACATCTGCT
CCATCGGCACACCGAGCGTCCGCTCGATCACCTGGAGGTCGAACGCGGCG
TTGTGGATGACGAAGCGCTGGACCTTCTGGAGAGCGGTGACGGCGGCTCC
TACGAACACACCGCCCCGCTCCACCGGCAGAACCCACGACTCCCACGGGT
TACCGAACTGGATCAGCCGGATACCGAAGTCCGGCTTGTAGATCCCCAGA
TCCGTGGTCTCGGTATCGAGGCCGAGAATCCGGAGGTTGGAGCGGATGAA
GCTCTCGAACCCGTTGAGATCATCCTCGTGCTCTACGACGTTGACCAGAA
CTGTCTCGTCCTTGATCTGGTAGCGGTGTTGCTTCACCCGCCCCTCCCTT
CGTTAGTGGTTACGAATCAAGTCGCAGTCAGTAAAAATACGGCACCCCGC
CCACGATGATTACTCCGTTCGGACCGGAGCTGTCCTCACCGCCTTCGCAC
GCCGTGAGACCGATCGCTGACACTCCCAGCAGCACCGCTGCAACCAACTT
CTTCACAGCCCCAACTCCCGTCGGATCTGTCCCTCCGGGGTTTCTTCCTT
GACCATCACTCGCCCGTAGTAGGCGATGTTGTTCTTGATCGGGAAGACCC
GGTACTCCCCTTCCCCGAAGTCCACGGACAGCTCATCGGAGCTGATGCGG
TACTCGCAGTCGTCCGGGAACGTCCAGAACAACCCGTTCTGGAGCATGAC
CATGAACTTCGGAACCTTGATTTCCTCGCTCAATTACACCCTCCTAGGTG
GTTACGAGTCAAGTTAATTTGCATAGAAAAACTTGGCGTCGCGACCGTCA
TCCTTGGTCGGAGGCATCCACGCGTGCCAGACCTTGCCGGTCTTCTTCGA
CACCCCGGTCTTGTAGACGAAGTCGTCGTACGGCTTCGGTGGAGCCCACT
CCGGGGCTTCCTGCGCACCCTGCGGAGCCTGTCGCTGGTACCCGCCGCCC
GAGGACTGTGCGGGAGCCGGTGCAGCTGATCCGCCCGCGAACGCCGCGGC
GACCTTCTTCACCTTGTCCATGTAGTCCTTGAACTTCGCATCCAGCAGAG
CGTCGGACTCTTCGACCGACGACGCGTGGATAACGATCCACGGCGCGTCG
AAGTCCCGGCCGCCCTTCAGGGTGGTGACGATCTTGCCCTCGCCGGGTGC
CACGTTGCTGCTGTTGTTGACCACGGTGGTTGCAGGAGCGGTGGTGGCGA
CAGGCTGCTCGGGGCCGTTGTCGTTCGAGGCCCAGGGATCGGTGGTGACA
GTCATTCGGTTTCCTTCCGGTTGTAGCCGCGGGTCCATTCGGCACCCACG
AACATCTCTTTGTCCTCGTCTGGCCAATTAGCCAGGAGGGCTGGTTTCTG
GTTGGGGTAGAGCTCAGGCGTCACCCACGCTCGGTACATGTCGACGCCGG
ACATACCGCTGAACTGGCCGTCGAAGATGTTCACGCGGCAGCCCCTGACC
CTGCGCAGGACGGGATCAGGTGGTCCCTGAACCGTCCCGAGCTGATCGGC
ACTATGTGGTGGCACACCGGGCACGCCCGGCGATGCTTCGGAGCACTGGA
GGTCACCTGCTCGGTGGTAGCCAGGTCGAACAGCTCCCGGTACGTCAGAC
CGTCCTCGCCGGCTGACTTCCACCCGTCGTCAGCGAGACGAGTAGCCATC
TCCCCGACAGGGTCACCCGGGCCGTTGTGCGACCGGATCGAGTCCGGGAA
CACCTTGGACCGCGAGCCCGGGCCGTCGTGGTCGTCGGTCTGCTTGATGA
CCTTGTGGACCTCTTCGAGCACCGCGCGGTGAGCGTTCTTCAGCCGGTCC
TTGGCGGCCTGGTCCCGCAGAACCACCCCGTCGATGTACCGAACCTTGAG
CGCTTCCGCGTACGGCGGGTGGCGATCCACGAGCTGGGAGACAGCCTGCG
GAATCACCTCCATCAGGTACACGTTGTCCGATCGGCCTTTGAGCGCGTCT
TTGATCGACTCCGACGAGTAGTCCCAGTCACCCCGGGCTAGGTCGTCCGC
GAACGCGGACTCGCTCAGGATCTGATACGCGTGACGGCGCAGGAACGAGA
TAGCCTCGCCCTCCGACGGCTGCGTAGCCGCGGCCATCCGCGACGACTTC
TCCAGAACAGCGACCCACAGGTCCCCGGTCAGGTCTTCCAGCTGATCGGC
TGTCAGAGACCACTCCACCCCTGCGGACTTCGCACCTCGTCTGAGGCGCT
TGTCCAGGAGAGAGTCATCCATTCACCGGCTCCAGACTGCGCTTGGCGTA
GGTCTCCTCGACCAGAACCTCGATCAGCTCGACCCGGGGAATCTCCCGGG
ACCGGGCTTCGAAGTGCAGGTACGGCAGAACGTTCCCGTTACGTGTCAAG
GCCACGGCGTCAGACTTCCCAGACCTGGCCGTCAACGGTGAACTTGCCTC
CCAGGATCGGGACGATCTCAGCCTTGACATGCTTGCCGTCGACCGTGAGC
ATCCCGAAGCCCATCTGCCAGTTCCCAGCTCCGCCCTTTAGATAGTTGGC
CTTCTTCATGTCCATCAGGTGCCCGACTTCCATGCCGGTGACGGTCTTGC
GGACCGAGCCGCCGTACCCGAACGAGTGCGAGACGACAGCCTGCCGGTGC
GTGTGGCCGCAGACCACGGACTTGCCGAACTTCTTGGCACCGTTGAGCGC
TGTCGATCCGGCGATCTGGGATAGCGTCATCTTGCCCATGTGCCCGTGAG
TGGAGATCCAGCCCGGAGCGATGTCGTAGAAGTCAGGCAGCAGCTCCACA
CCGAACCCGTCGAAGTCGAGCAGCACGTCGATGTCGAAAGCGTGCGTACC
CTCCAGGGCCGGTGCATTCTTGGCCAGGTACTCGCGGGCTCGCAGATCGT
GGTTGCCCTCGTGCATCCCGATCCAGCCGTCGTAGACCTTGCGCAGTGGC
TCCATCAGGTTCTTCTTGGCGTAGTCCGCGTCGCGGTACACCGAGCCCTC
GAACTCGCCCTTGGTCCCCCGATTCCAGCGCGAGGGCTGCGGCAGGTCTA
GGACGTCACCGATATGTACCACGCCGTACGGCTGGACATCCCCGATGAAG
CGGATGACCGCTTGCATCTCTTTGCGCGCCTCGAAAGGCAACTGGGTATC
GGGTAGAAAGACGATACGCTGGGTCATTTGGTTCCCTTCTCTGCGAGGAG
GGATAGCTCCGCGCGTACTGATCGGTAGACGTCGTCCAGCGCGTTGATCG
CGTTGGTGACGGATGTGTAGGTGCGGTTACCGCCGAGCTCGACTCCGACG
ACTGCGAATCCCTCCGGGAGGGTCTGGCTCTTACCGACGATCACTCGACG
ACCTCCGTGAAGGGGCCCTCGTGATCACGGTGGGGTAGCCCGTCGCTGTC
CCACCTGACCCATGCACGCCCGATGCGGTCCTCCACCCTGGTGTTGAACG
GGACGTCTGCCCAGCGATGCCACACCCGCGGCTCGTCCAGATCCACGAGA
GCGTCCTCGTCTTCGCCGTCCGCGTACGTGATGTCGTTGAGCGCATCCAC
CCAAGACAGCGAGTCCTCGTTCTCGTTACGAATCAAGTCGTCGGGCAGCG
GAAGATCGAACAGAGCGAGCTGACCGTCCTCCTCTACCGGCTCCTCGTAG
ATCCGCTCGGCGCAGCCGGCGTAACCCGCGATGTCGGTGTAAGAGTCCCG
GTGGTACCCCGTACCTTTCACCCGGGCCACCTTGACCAGGATCATCAGAT
TCGCGACGTCCAGGTCAGTGATCGGTCGCTCCAGGTACGCGGAGAACAAC
GCGGAGATGTCAGCGAAGTTCTCCCGGGGGTGTCCGTAGTTCTTGTTCCG
AGGCCCGTGGATCAACCGCTGAGCCTCTTCGAGGATGGATTCGGTCATGC
GATCACCTCGGTGAAGGGGGCGCATACGTCATCCCGAGGCTCAATCTTGC
TGGCGGGGTTACCGGGCGCGTAGACACTCGCCCCTCCTTGCATATTCACG
TACCAGTCACCCCCATCCTTGTCGGTTACGTGGGTTCCTGGAGGCACGTC
CTTAAGCGACTCCCACACCCGAGGCTTCGCCTTACCTACCTCTTCCGTCA
GCTCGACCTTCGCCGCCGACACCCAGGTACCCGCGGCGTAGCCCGCGATC
CCGGAGCTCGCGTCAGTCTCATCGCTGAACAGCGACAGGAACCCGAGCTC
ATCCCACTTGGCGGTCGCCGCCTCTTCGTGCAGGATCTTCCCGTGGTCTT
TAGTCAGAACTACTACTGCCATCCGATCTTCTCCTTCAGTGCTTGTACGC
CGTGGCCTACGACCAGGCTGTTTACGTCTTCATCCCGTCCCATCGAGATG
ACCCGCGCGTTGGGCAGAACACCTGCCACCGTCTCGGCGAACTGCATCCC
CGCGTCGTCACCGTCCGCGAGTATCAACACCTCCAGGTACCCGAGGAACG
GCTCGCGGAAGTGCTCTTTCCACGCCTGCGCTCCGGGGACCCCGACCGTG
GGGAACCCCGCGACAGACGCTGTCAACGCATCGATCTCGCCCTCCGCGAT
CCCGATCCGCTGACCCGGCTGCAGCAGCGCCAGCGTGTTGTACAGCCGCC
CGGTGTCACCTGGGACGGTCAGATACTTCGGTTTACCCTCGGCGGCGTCT
AGGCGACGAAACCTCAGCGAGACCACCTGCCACCGCTCGTCCGGAGCCCA
TCGCAGGTAAGGGATAGCGAGCATCCCTTTGTACATCTCGTGACCCGGCA
GCGGTTCCTCCACGTACCCGAGGCGAAACTGCGTCACCGCCTCTGCGATA
GCCGGCGCGGTCAGCCCGCGGGTTGCCAGATACTCCTCGGCCGCGGACCC
AGCCAGTGCTTTGTGATAACGCTGCGACGCCTGAAGGAGATAGCTCTTGT
GCTCTTTCGACTGCTGTTTGATAGTTCACCTCCTCGTAAGTCATCAGCAA
CGTGATCGCGTTGCCCCGCGCCGAACAAGCGAGGCAGTTGAAGGCGTTCA
GTTGGTACGACACCGCGGCAGACGGCCGCGACTCCTCGTGGTGCCAGCAG
AGGCAGGGAATCCACACCCGGCCCGTGTCCTCGGGCGGAACCCAGTCAGG
GGCCAGGCGCTCGATGACCTTCGCGATCAGCGTTTGTGAAGGTTCCACCG
GACGACCTCGTACACTTCGATGCCCTCGTGGTACGGGAACTCGCGCCTGA
GCGTCTCGTAGATCAGGTCGTAGACCTCTTCGGTATCCAACGTCGGATCG
ACCTTGACGAACGCCTCGATCTTCATCCAGCCCTGGCTCATCAGATGACT
CCGATCAAGAAACCCACCCAGAACGTTATGGTCGGGTAGATCACGTACAT
GAAGAAGTTCACTTGCCCCACCTCCGAGCTGTGCGGTCGATGTTCTCTTC
CGAGACGTTGCGTGCGAGCTTGTAGGTCTTCGGGTTGAGCAGCGCGGCCA
GGACCTGCTGACGGATCAGGTTCGGGCGGGCGGTTGGTACGGGATGGTTC
ATGGTGTTTGTTCCTTCCTAGTGGTTACGTGTCAAGTTCGGCGCGTGCCG
AAAGCTTCTCTCGCTCGATCGGAGCGATACGTTTCCCGATCACCGCGAAC
GCGGGTGGGCTCTTCAGATACTCGATAGCGCGCTCGAAGAACTCCGTGGA
ATCCCTTGCGCGGCCCAGCATTACGTTACAGGGCTTACAGAGACAGCCCC
GGATGTAACCCGTTGCATGGTCGTGATCGACTGCGAGTGCACGCCTGGCT
CCGGTAGCGATACGGCAGATAGCGCACTTGCCTCCTTGATGAGCCTTGAT
CTTGTCGTACTCATCCAGGTCGATGTCGTAGGTATCGATCAGGCGCTGCT
CCCTGGCCGTCTCCCGCGCGGCCTTCCGACGGGCCCGGTGGTGCGTCACG
CACCGCTTCCCGGGGACTGGGTTGCCGGCGCGGGTGAGCGCAGGCTTGCG
GATCGTGGTGATCCCCTCGGCGATGCAGTCCTTGCATGTAGGAACCCTAG
TCATTCTCGGGGACCGGGCTAGAAACAAACATCGTCATCGCAGAAGCCAT
TCGTTCACCATCTGCTCAGCCACCTCCGATGGAAGGCACAGCAGCGCGGG
AAGCGACTCGACATCGGCCGGTTCAGACCAGCCCCCTGCAGCACACGGAC
TGTGGCACCACGAACAGTCGTCTTCAGAATCGACAAAGATATCCGCGACA
GCAGCAGCAACAGCGGTCATGTCGAGACCAGCGCCGGACGCGTCGACCAT
TCCCATTTCGCGGTCCACGTATGGTCCGTCTTGTTGTTCGAGTGCGTTCC
AGATGGTGTTTTCGATGCTGTTGATCAACCGGTTGCGGGCTTGCTGCTCA
GCGGACGGGAAATCACTCATCGCACAGCCTCCAGTCGATCCGCCGCCAAT
CGCAGCCAAGCAACGGTGCTGTCGCGGTACTCCCGCCAGTCCTCCCTGGC
GCGCCCCTTTTCACGCCACATACGCAGAGCGACCAGTGCGGCCCGGTATA
CGTCATCGCTGGCAAGCGCCTCAGTCGAGACGTTGATGTCAGGCATGGTT
GTCTTCCCCCTCGGCTACAACCGCAGCAGCGAGAAGAGCGGTGGCGGTCT
CGCGCAGGTCCGCTGCATCGACCTCAAGCCGGTCGTCAATGATCACGTCA
CCGTTGAACTCCTGCTCGACGTAGTGCGGGAGATGGCTCCACACCCGGTT
GTCGGCACCGTTCACGCCCACCGGTTCTGGTAGTTGGATTACCGCCACAC
CAGGAAGAGATGCGATGACATCAGCGACATGTGAGTCGTGGTCTCCACCG
TCCTGCTCGGTCCATTCGCAGCCAATGCAGGCGTCGAGGTTCAACAGGAA
ACCCTGGCGGCGCGGATGGCTGATCCGCTTCATCGTCGGCTTGTGCGCCT
TCAGGGCTTCTGTGAGTACGTCACGCAACTCAGGGTTCACTTCTTCACTC
CTTTGATCAGCTCCCGGATCTTGTCGGCCCGGAAGTCGTCCCACCACGCG
CCGGTGCTGGCGACGTGAACCACCGGAGCGGTCTCGTAGCCTTTCTGCTT
CACCAGCTTCAGAGCCTCGGGGTCCTGGTCCACTCGGACCTCCCGGAACT
CCACACCGCCGCGGGTCAACGCGTTCTTGGTGAGCGTGCACTTGAAACAA
TCAGGACCGGTGGTGAACACCGTGACGTCCTGTTTCTCGTTACGAATCAA
GTTATCGGGCATCAAAAATCCTTAATCTCCATCTTCGAGCCGTCGAACTT
CAGCTCGGCGTACAGCCGGCCCGAAGGGTCAGCTCTTCCTGACCTATTTT
TGACCACCGACACCCTCAGCGTGTCCCCGCCGAACGTCGACGGGACTCGG
TGCAAGGTGGCTACAAGCTCGGGTACGCGACCAATCTGCCCCTTGATCCC
CGACAGCGGGATCGGCTTGTCACCGGAGTTGTTGTCCGCGGTGACGTGGT
GCAGACCGATGATGCACGCGCCGGTCTCCCGGGCTTTCTCGTGCAGCCAG
TCCATCAGTACTTCCAGACCACCGAACGGGTCCTCGTCGTTCGCGGCTAC
TCCGGTGATGACGTTCGTGATGTTGTCGATCACGATCAGCTGTGGGTAGT
TCCCGAACGTCTCCTCGTACGCGGCCAGCGAGGTCTCGATGACCTTGAGC
GTCGGCTGCGCCGAGTAGTTCAGCCGGATAGGGATACCGTGCGGGTTCCC
CGGGGCCGCGTTCCACGTCAGCACCTGCGGAGGCAACTGACCTTCGCGTA
CCGCCCGAGCGGACTCAGCCAGCGGCATCCCGAGCTCCATCGAGAGGATG
CGAGTCGACTGCGTGAACGCGTCCGAGTCAGCCGAGAGGTAGTACGTCGG
GATACGGCCTTTGAGCGCTAGAGCGAGCGTGAACGCCGACTTAGCCCCTC
CGGGTGCTGCCGCGATCAGCGCCAGCTGCCCTCGCAGGAAGTTGATGCCC
TGCTTGGTCAGCGACCGGAACGGCACAGGCAGAGGGTCACCCGCGTTCCC
TTTTTGCTCGATCGACTGCATGATCGACAGCATCAGCCCTCCCTGAGGGC
TTTGACGATCTCCCGCATCTGGTGCTCAGCTTGCTGCCCGAACTCAACGC
TGGCGTTGCACGTACAGCCGTCGACTCCCCAGGAGTACTCGGCAGGCTGG
TGCTCCTCCAGTACCCGTAGAGCCGTGATGTACTGAACCGCGGTCAGATC
CTTCACTCCTCCTCCTCCGTCGTGTCTTCAACAGCGATAACCCGGGCGAT
CCCGGCGGCTACCCCGAACACCAGCGCGCCGGCTAGGGACAACCCTCCGA
GCACGGTCATAGCCAGTCTGTTCACTTCGTACCCCTCGCTATGAACCCGT
TGTAGATCGTGCGGCCTTCCTCTTTGGCCTTGACTTCTTCAGCCCAGACT
TTGTCGGTAGCTTTGATCAGCGCCGACTCGGTCGTACCTAGGAACTTCAC
CAGCGGAGGACCGAGAAGGCCCCGGCGAGCAGCGCGCAGCACCCCGCCGA
GCTCGTGAACCGCCCGCTTGTCTTCCAGCTCGACGTCCAACAGGTTCCCC
GGGCCTGGCCGTTTGGTCACGGTCGCTTTCAGCGCCGGATCAGCAAGAGT
CCATCGTTCGACCAAGACTCAGCCCTTCCTGTGATACCGAGCAGCAGATG
CGACGCTGAACAACGGCGTCGGCTTACCCCACTTCGGCGAGTAGTCCCCG
ACCGCGGCAAGCCCTTGCTTGCGCCAGCGTCGGACGGTGTCTGTATCGAC
CCCGAACAGCTCGGTCAGCTGCTCCTCGGTCGCTAGTGATGGATTGCTCA
TCGTTACCTCTCGTTACGAATCAAGTTTCAGGCCATAGAGTATTCACAGC
TCAACGCCACGTCGCACCTCGCGCAGCTAGCGCCAGGCTTGGGCTCGAAC
TCCCCGGCCTCCAGCTTCGCCTCCATCGCCAGGAACCGTTCGGTGATCTT
CTCCTCGGTCCAGTCGGTGAGGTCGTACGGATACGTCGGCTTACCGGTCT
TCGCCATGAAGTAGATCCCGCGCTGGACGTCGAGGCCGTAGAGCTTCTTC
AGCGCCAGCGCGTACACCGCCAGCTGGAAGTCATCCCCCGGCTTAAGGCC
AGTCTTGTGGTCTACAACCATCGGCTCACCGTCGAGGATCAGCACCGCGT
CGATGAAGCCCCGGATCTGGATATCCCCGAGCATGAAGTCAAGATCCAGC
TCGATCCCGGGCTTGCCGTCCGGGGTGCTCCACACCTCCAGCGAGGGATG
GTTCTCGATCCAGTCGATGACCTTGTCCACCTGCTCCAGCCCGATCTTCC
AGCGTCGCTCCACGTCGTCGGGACCGCGGTACGGCCCGGACGAGAACCAC
CAGTCGAGGTTCGGCGTGACGTCCGTGGACTCGCTGATACCTTCCTGGTA
CGAGTCCTTGAACACCTCGTACGCCTCTTCGCGGGTCATCGGGCCACCCG
GCTCGAAACCCAGCCGGCGGAGCATGTAGTGCTCGGCCACCGCGTGGACC
GCGGTCCCCTGCTGGAGCCACGCCGCCGGTCGACGCCAGGCCTTGTCAAT
CCGGGCCAGCTTGTACGCCATCGGGCATTTCTCGAACGACGACAGCTGCG
AGACCGACCGAGGTTTCTTCTCGTACTGATACTCCATCAAGACCTCATCC
GGGTCACGAGCACGCGGAACTTCTGCTCCAGACCCTCGTGGTTCATGACC
AAGGTTGCGCCCGCAACCCCTCCGGTCACCGGTCCACGATCCTGCACCGA
CACCTCGAATGTGAACTCCGGGGAATCCATGTCCTCGAAGTCGGCCCACT
CGTGGAACCCCTGAAGCATGTCGCAGAGGATCGCGTTCGGATCGATCGAC
GGCGGGTCAGGTGTGAGTTCGTTACGTTTCAAGTTCATGGCAAACCATTT
TCTATCCCGAGTCTCTGCATAGCCTCCTGGAGGCTGATATTGGTCTTGTG
GAGCTGGTCCCTGGCTAGTCTCAGGACGTCTAGCTCCTCGGGGCCCTCTC
CTAGGCTCTCTAGCCGAGCGATCTCGGCGTCAATCTCCTTCTCAAGGCTC
ATAATCCCGCCCTTCAGTAGTCTTTTAAACGCTCTATCAGAGTCTGCCAG
CGATCAATCTGACGTTCGGCGGCATCCAGCTGCCCCTCCTTCATACCTAC
CGGATATCCAGTGATGAAGTAGGTCTTGCCGGTCAGTTTGTTAATCGCTC
GTGTTGCGTCCCGGAGAGTCGGGTAAGTACCGATCACCGCTCCGTCGGCG
GAGAGCGTCGCCGGGTTGTTGTCGATCTGCTCAGCGCGATACTCGACGCC
GCGATACCGAATCTGGACGCTGCGATCCGTGGTCACGGCCCCTCCTGGTT
ACTTGTCAAGTTTGAGTTCGAACAAAATTCCCTCACCCTTCGCGGTGAGG
CTTCCGGATCTCCGTCCGGGCGACCGAGCCAGCAGCCCTCGGCGGGTCGC
CTGCCACAGGTGACTCTTCACCGCAGCGTTCGACTTCCCGGTGATCTCCT
GGAGGTGCTCCAGAGGCTTCTTACCGCCCTTAGACGTGAAGTCCGAGTAC
ACCGCTGACAAAACGGTCAGGTAATCGTCAGTGAGACGACTTGACTCGCT
AAGCGATCGCAGGGTTTCCTCCCAGCCTTCGTAAAGGCTGCTAACCGTGC
GCACGGAGGAAGCAGCTTCCGTGAAGTTGATCTCACGAAGAACTGTCTGG
GAGATTCCGCCCCGCGGCGGATTGTCTGGGTCGGTAGGTCGTACGGTCAG
TGTCACGGGGCCGCCCTGGAGGTCATCGCCCCAGACCATCTCGATAGTCC
ATCCGCCGTAAACGTCCTTCTCAACCTTCACCGATCTCCTCCTCGTTACG
TGTCAAGTCAGTGGGCATAGAACATCCTCCCTCACCGCAACCTCGGTTGA
AGCGTTTTAGGGTCGGCGCGCGTGGGCCACTCGCACGACGGAATGTGGAC
ACGCCGGTCCCTGCCGCCCGTCTCGTAGACCCCGTTCAACTCGTCATCCG
CGAACTCTCGTCCGCAGTCGTCGCAGCGCATCACTTCACCGCCATAGCCA
GCGCCACGACCCACCCGATAAACGTCCAGCCGAGGAACACGTTGATCACA
GCGACAGGCTGCTTCAGCGAGGCTTTCCGGTAGTACGCCACGATCGTCGG
GACGAAGTACGCCGCTCCGAGCACCACGAGCAGGGCGTGACCGGGGCTGA
TAGACATCAGCACGATCAGCGCCACGATGGCTCCCAGAGCCAGCCAGCCC
TCGATACGGCCTTTCCTCTTGGCCGCGCGAGCAGCCGCGTCGGCTTGCGG
GTAGTAGCCGGGTTGATACGCCGGCTGATCCCAGATGTTGCTCATGATGC
TGCCTCCTCTTTAGGTTTGCGGGCCGCGTTGCAGCGACGCTTTTTGGCCA
GGCCCAGCTCCACGAGCAACGGGCACGGGTTGAAGTCCGCGGGCTGGTAT
TCGCGGCGGAGAATATAGCTCAGGAATTCCCCGATTTCGCCCATGATGTA
TTTGTCGCCGTGACGCTCTTCGCGCTCGACAGCGTCGGGCTCGCAATACC
TGTCGATGAACTCTTTCACTTCCCGGTAAATGTAGCTGTCGTCGGTTAGC
CACGTAGAACGGTAAACGTGGAGGCCGCGAATTCCGGGTACCAGATCGAG
TGTATTTGCGCGGATATACGCGTCTTTAACCACGTTCAGAGTAGGGACGA
TTGTCTTACCGATAACTCGGGAAGTGATCTCGAACATGCGGTGCAAACCA
TTCTTCTAAGAAAAGGGGTGGGTGGTTATCAGGGCTCCACGCTCGGGAAA
CGCCAGATCTCGTGACGTCCGATCTCGGACAGAGTTGTGTATTCGTTGAC
TCTGATGAGTAGGTCTTCGTCGGATTCCTGGCGCTCCCTGTATGCCCAGC
CCCCGCATTTGCTGACCCCGGGTATAGGCGGGATGTTCGGATCAAACTCG
ACAACCCAACTGTTCTCACGAAGCATCCGGTAAAACGAACGTAGACGCTT
CAGCTTGTATTCTTTCATGCCGTTGCCGCGTGTGGCCATGTATTCGCCAT
GATCCCTCAGGCGTTTATGCGGCGAGCACTGAGAAAGAGGCTCGGGTACC
TTGAACGGGTATTCGCGACGGATAACCTGCCGGGCGGTCAATTTACCTCC
GTACGTGTGGACGTACCATGAAATGGCCTGCGGTGTCACACCGTACATCC
GGGCGATATCCGCCTCAGTCTCTCCCGCAGCTTTCAGAGCCTCAATCACT
CCTAGCGAGAGGCGGGGGAGCTGTTCTCTGGTGGGTCTCATCGGTCCTCC
TTGTATTACAGACCAACGTATCTCGCATCTTGTTACAACGCAAGGCACAA
CCCCCTCGATACTTGACAGTGCGACGTAGTTTTCTGGTGTCCCAGATCTG
GGACTCTTCCCCCGTGGGAGAAAGTAGACCACTTGATCTAGTCCGGCGCA
AGTGTCAAACGTCACTAAGTTCGTAGCTGAACCGGCATCGTCACAACCGA
TACCGGTGTTACAGCTACCAGACCACGACTCGATCCGCAGCGAAGCAGCT
GGTCAGCAGTACCACCGTTTCCGGCAGTAGCGACTCTTCTTGTCTTTCCC
GCGGTCTTTGCCCTGGCCGGCTGAGTCGTGTTTGCTCTCGGATTTCTTCT
CCGGATCGCACGTCGGCAGGTCACCGTGGGTCACGTGCCAGTCTGAATCG
GCCCTGAGACCGCCGTGCTCCAGCTGGTGAGACATCGACCGGTGCTCGCA
CCCGGAGAACCCGTCAGCACGCGCTGACGGGGCTACCAGGACCGCTGCGA
GCATCACAGCGCCGACGATGAACCAGACGACGAAGGCCAGGCGCTTAGTC
ATACCTGCCTCACTCTCTTCAGCCCGACGGTTCCCGACAGGTTCTCGCGG
ACGAACGCCCACGACTCAGTCCGTACCCACGACGCGGTGAACAACCCTTC
AGCGTGCTCGTCGGCGTGGTGCTTGCAGAACAGCAGCTCGAACTGACCGT
TCTCCCAGCGCTCCATAGCCGCGGCAGAACACGCGTCGCAACGATCGGAG
AGCCGCAGCTCCCCGGGAGGCGTTGCGCCATCCTCCCGGGGAGGCGAAAC
CTGGTCCGGAGTGGTCACGCGTCCACGTCCTCTCGCTCTACGAACTCGAC
GTACACCTTCGCTGTCTCAAGATCGGTGTTCAGGATCTTGAACCAGAACG
GGTTGTCGCCCCGCTCGAACTGGTACAGGTCGTACGACCCGTTGGTCTTC
GCGACCAGCTGCCAGTTGTCCGAGTGGTGCATCGCCCCGTACTCGGTCTC
GAACCACTCCCCGCTCACAGCCCTACCGCTTTCGTGATCAGGAACATCAG
CGCAGCCCCGGCGACGATCGCACCGACCGACAACGCCAGCTCGATGCTCA
GCGGCAGGCCCGGGTTACTCCGTCGGTACAGCTTGCGGAGCTCAGCCGGC
GAGTACGACGCTGCGATTATCTGATTGAACGCTTTGAGTTCTGTCTCGTT
CATCAGGGCACCACTTTCGCCAGGATTGCCAGTGCGTCTGCCAGGCCGCT
GGCCCGAGCCCCGCCGACTAGGCAGTCCTCCTCGTCGCCGCGGGCTGCGG
CCGCTTCGCAGAAGCGAAGCCACTTCACGCGCTCGACGTTGATCAGGTCT
ACTGCATCGCTCAAGGTCATCGGATCTCTCCTCGCAACGCGAGCTCGGTA
GCAGCGGCAGCTGCCGCGTCACGGTTCACCGAGGTGACCATGCGCTGAAG
CTCCGGGGTCGAGATCGTGGCGAACCACGCGTGCGTGCTGGTCACTTGGC
GACCTCCTTGACCGCGATGAACTTGTTGTCCGGGTACCAAGAACGCGCGT
AGGCCATAGCCTTCGCCTTCGTGTCGAACACCGGCGTGTGCGGCATCCGG
TACTCTCCGTGGTTTCCGTAGATCGCGAAGATGGTCATGCTGGCCTCCGT
TACGGTGTCAAGCCGCGATGCGGCGGGTAGTGGTCTTGGATGTGTCGATC
AGGTGCCGACGACCGTGGTCGTCGACGACCGTGAGCACGGTGCCTGCGGT
GAACAGCACCCGGGCTGTCCAGCCCGCGGGTCCGCGCGATGCGATGTGGA
TGGTCATGCGGGCACCAGCGAGGGGTAGAGCCGATGGGCCGCAGCCCACT
GTGCTGCGAGCCATTCGGACTTGGTCTCGAACCTGTACCTGGGAGCCTCG
CGGTCGACGCGGGCGTACTGGCTCTTCGATAGGAAGCGTGTCGGGGGTTG
GAACTGCTCAACTGAAGCGCTCATGGTGACCTCCTAGGTTGGTTACGAAT
CAAGTCAGCAGCGTGCGTACGTGAGCAGCCGTGAATCGAACACGGTCAGC
GCGGTGATGTCGGCTGAGCGATCCTGCCTGCTCGTGCCAGCTCGTCGTAG
TCAACTGCTATGACTCAGAGCTGGACTTCAAAGTATGTTGTGGGCCGAGG
CTCCGCATTACACGGGATTTGCATCAGGGTCAACGCGCGGTATGGGCTCG
CCTGAATCTTGCTGGCCTTTGTTTTGTTGTGGTTATGACTTTAACCGGTG
ATCCGGTTACGTGTCAAGTCACCGGGCAAAAGAATTTCACGCTGCGCGCG
CTGGACGTCATGCCGCGGTCTCGCTGAACTTCTCGACGAGAATCGACGCC
CCGACCAGAGCGGTCTCTCGCATGTCGAAGTTCACCTCGAACAACCGGTC
ACCACCCCGGGTGCCCCGTACGGTCCAGTAGGTCTCGTGCTTAGGAGTCG
ACCGCAGCCACGCGATCAGCTCGATGCCCTCGGCCTCCGCGCGCAGCTCT
CCGAGGTCGAAGCCGTAGTACGCGGTGGAGAACCGCGGGTGCTTCCATTC
GATGCCATTGACGATCATGTCTGACTCCTTGTCTAGGCCGGTTACGTGTC
AAGTTCAGCTGACGACCGCGTAGCCCGCGATCGCCAGGAGCATCACCGGG
ATGAAGCTGATGATTACGAGTGCTGCGGTCATGTACTCAGTGTGCAGGCC
CGTCGGTTATATGTCAAGGCGAATACTTGACTCGTAACCGCGAACGGGAT
AACGTCTGAGTCATCCGATCAACCAATCCTCGAAAGGAAACGGATATGAA
CACCATCGCCCGTCGCATCGCAGCCGGCATCTTCCTCATCGCAGCTCCGG
CGTTCATCGCAACGCCGGCTTGGGCCGCATCGGCTGACCAGTTCGATCAG
GCGTCGTTCCCGTGCCAGGAGGATGAGGTGCTCGGGTTCAGCCCCGAGTT
CGGGCCGGACAAGGTCGGTTGCATCCACATCGACGAGCTTCGCTGATCCA
CCCGCCGAGTCCCCTGGCCGCGTTGGCCGGATGAGCATTAGCCATCGAAG
CTAGAAGGATTGAGAAGATGAACCGTCCCAGCAACAAGCAGCTCAGTGAA
TTCGTCCGCGAGTTCGACAAGCTGACCCATGCCCGCAAGATGTCCGCCAT
CTGGGATCTGATGCAGTACGCCAGCGGTGACGGCGCTCCGTACGGAATCA
TCTACGAACTGCATCCCGACAACCGCTAGGAGAATCATGCCCGGTCATGC
GGGTGAGGTACACGAGCGACGGGATGACAGGGGCTGGTCCGCGCATCAGC
CGGCCCGGTCGTGTTCGTGGTCTGGGACACCGGGGACAGCTCGTCCGCCA
GGACGGATCAGCTAGAGCTGGTCGAGCTGGATGACGACTGAACACAGGCC
CAACGAGAGCCCCGACCTTTTTGGTCGGGGTTTTCTTCGTCTATCCCCTT
GACATGTAACCGCAATCGGTGCATTCTTGAGTCATCGCGATCGGGGAGGT
CCCCCGAAATCCCGAGAGCCGGGTAAGCCCCGGCCACTCACCTAGTCCGA
GGTAAGCCCTCGGTTACCGAGCACATCAGTCCCCGGAAGGGCCGGCGGAC
AGGAAGGAGTTCGAAATGAACACCACCGTTAAGCAGGCCATCGCCCTCGG
TCGCGAGGCCGGTGTCCAGGTTCAGCCCTGGGGCGGCGATGAGGTCCGCC
TCAACGGCGGAATGATCATGTCCGCATCGGACGCGATCGACTGGGGCATC
CGCCGGGCAGCCGCCCGGTAGCCCCGGATCCCAAGGCCCCGCTTCGGCGG
GGCTTTTCTCATGCCGCGACCCTGAAGGCCTCGTAACGCCGCCTCACGTC
CACGCTGGACCACGAACACGTCGAGCCGGTGTCATCGGCGCGGAGCGCGG
GAACCGGGCGGCCAACGGCTGCGCCGGGTGCCTTGATTCATAACCGGTCG
GAATCCGAATTTCGGCGCTTGACACGTAACCACGCGGCCTCGCATACTTG
AGTCACCTCGCCCGGGGTGGTCCCCCGGCTACCGCGCTCATCAGTCGGAG
AGTCCGACGAAGAAAGGAGTTCGAAATGAACACCACCCTGATCACCATCC
CGGCCGCCGAGGTCGTGGTCGGCGACACCATCGTTGCCGGTGCGGGCACC
GTTCTCGCCCCCGAGGATCTCGTGGTCCGCGGCATCGAGTCGGATCGGAC
GCACGTCCGGATCAACGGGCTGGTGGACATCCACCGCCGGACCAACGTCC
GCGTCGCCCGGTAACCCCGGGGAGAAACCTCGAAGCCCCCGCTACGGCGG
GGGTTTTTTCATGCCCGCACATCGATTCGACACACCGCCGAACTCGAGCT
CCGCCGGGTCGAGACCGGATCCTGCACCCTGGCCATCGCGCCCCGATACC
GATTGCTGCCCCCTCACAGCCCCGTAGACCGACGCGCACCCGCCTCGCGA
TAGACCGAGCCCGTCGAGCGGGATCATCGACTCAGAGAGCCATCCTGGGA
CCGAGAGGACGCGATCGACCCGTTCGATGCCCTCGCCCGCTGATCGGGCC
GAGATCGCGGACCTGCCCTGCGGTGCCACAGGACGTCGACGTCGAACGCG
ACGAGGACGGGGTTGCGGCCCCGTTCGGCGTGCTCGGCGGCCAAGGCGTC
GGCGGCCCGGGGAGCCCGCCGGGCGGTGTGAAACGCCGGGGTGTGCCCGA
GGGCGGGCCCCGATGTGGGTGAGCATGCCTCGGACTCCGATGGTGGGGTT
GGCGAGGTGAACTCGCCATCGATGTTGTCAATGTCGGTGAGCGAGAGCTG
ACCGGTCACATCAGCAAGCTCAATGACGGACGAGTACCTCGTGGTCGCCA
TCCCGAAGAGACGGTCAACATCGGGGCGGACTTCACCGAGCGCCCGAACA
CCGAGCCGATCTCGAAGCCCGCGTCGCATCGTCGCGATGCGGAATCCCTA
CGCCAAGCCCATGTGCTTCGGGGTCCTCTGCGCGGCATCGGGGCTCGGTA
CTCGGGGGCGGCGTCGCACAGCAGGGGCCGGGTGTGTGGTGGCCCTCGGG
TGCACAGGGTGGCCAGGTGGGCTAGGGCACAGCGTGTGCACGTGCAGGGG
GAGCGGGTAGGCAGGGTGTGGGGCACGCCGGCTGGGGTGTGCGGACTCGC
TGCGCAGAGGGGGTTGCGCTGTGCGGCGGGGGTGTGCTAGACTGGGTGTA
CTCCGGCAGACGGGGTCACAGGGGACACGCAGCGCGTGGACCCCTAGGGG
GGCACCCCTACCCCCCGCGTGTTGACCGGATGGTAA

>Anglerfish Complete Sequence, 52379 bp including 10 bp 3' overhang (CGGATGGTAA), Cluster A1
TGCGTCTGCCAGATCGTGTACGGGTTTGGAAGTCGACGGAGAGAACAGCG
CGGGCCTAGAAGGCCCCGTAATGCCCCCTGAGAGCCCCGTAGACGGGCGA
ACGGTGCGGATCGATAGACAGCACCGGGGACAAGCGAAGACGGCCGCAGA
GCCGTCGCCGGCTGACGCCCGCGTAGGAAGATATTCGTGTGAACTGTGTC
ACATTATCCCTTCTGAACACGAAAGTAGAAGGTTTCTCTACTATGGAGGG
GTAAGGGAGCGAGCTCCAGCGAGCGACCGCACCCCGACATAGGTTCTTGT
CGGGGTAGTCGAACGGAGAGAGACTACCCCTTTTAGCGACCTCCGGTCGC
CCGGGTAGGTACCGAACGGTGAGTGAGGTACCAGACCGAGGGCGGCCCTT
ATGGGGGCCGCTCCGAGGTCAGTGGTCGTTTTGGGTAGGTACGTTACGTA
AGCATTACTCACCAACAGAACCAGTGGTTACGTAACCGGGTACGTTACGT
ACGACTAGATACGTAACAGAACCACTAAACCCGTGGCCGCCCGGAAGGCG
GCCCGCAGCGGGTTACGTTTGTCAGGTATGTCACTAGGGAGGGAAACATG
ACCGCATCGGTCAGCATCCGAGTAGGAGAGATCTTCGAGGACGAAGATGG
TCTGTGGAAGGCTCGCCTCATCGTCGGGGACCGTCCAGGGGGGACCATCA
CTTTACCAGAGCACCTGGTCCGGTCGGCGATGGAGAACGCTGCTGAGTGA
GCTGGGAGTCATCTGACCGCCGTGAGCGGCTGCCGGCCGACTGGCCTCGC
ATCCGCCGCGATGTTCTGCGGGCGGCTGGTCACCGCTGCCAGATCCGCTA
CCCGGACATCTGCACAGGGATGGCTACCGAGGTCGACCACGTCCGCTACC
GCGACGAGGAGTCACCTCTGCAGGCAGCCTGCCGGTCATGTCACAGTCGC
AAGTCCGCGATGGAGGGCGTCGCTCAGCGTGCGAAGCTGCGCGCGATGAA
GAAGCGGCCACCGCCCCGCCACCCGGGGCGTAGAAGCAACTAGGAGGGAC
CAGGCGTCCCCGAGCCCAGGAGGCGTCATGGGAACCCGAGGACCGATCCC
GAACCGCTCAGACGAGCGGGTTCGCCGTAACAAAGAAGAGTACGGAGAGG
TCACTACTCTCCCCGTCTCCGGACCCGTGAAGTCCCCTCCGCTCGGTCTC
ACCGATCCTCACCCGATCGTCCGAGACCTCTACAACTCTCTAGCCGAGTC
GGCCCAGGCCGCGCTCTATCAGCCGTCGGACTGGCACTACGCGAAGTTCA
CCCTCCACTTCGCCGACCAGCTCCTGAAATCCTCCAAGCCCTCGTCGCAG
ATGCTAGTAGCCGTCAATCAGATGCTGTCATCGCTTCTGGTCTCAGAAGG
TGACAGGCGACGGGTTCGGATCGAGGTGGAGCGGACGAAGTCAGACGGCC
CGGATGCGTCGGTGACGACGATGGGCGAGCTGTTCGAGCGCGCTCTCCGT
AAGCCGAAATCGAGCTAGAGACCGGCGTCCAGATCGTAGATCTGGCGCGC
CCCGAGGCCCCGGCTATGCCGGAGCCGACCGCAGTCCCCGGCGGGGTTGA
GCGCTCCCCTTCCGGTGCTCCCCCGCTGGGGCTGCCCCTAAGACCCGGGC
GCAACGTCCCGACTGAGGCGGTCTGCCGTGACGACGGCGGTATTGGTGCT
CAGGAACCGTTGCAAACCCCGCCTATGCCCAAACCGCGGCTGCGCGCCGG
TCGCAGGCCTCTAGGCGGACCAACTTGCCAGGCAGGCGAGACCAGCCAGT
AACCAAGAGCGGTCGCCCCTGGCCGGTATGAGCTCCACCGGTAAACGGGC
TCACCTTTACACGTAACCTACGAGAGGCCGGTATGACCGTCACGATCACC
GCCGACGTCCGCGACGTCACCGGTCAGCCCGACAATCAGCAGTGGGTGTT
CTCGACCGTGCTCCGACAGCAGGATGGCTCGATCCTCACCCAGAAGCAGG
TCCGGGTAAACCCGGTGGACGGCGCGCTGAGCGTAGAGCTGGAACCCGGC
TTCGCGATCGTCGTCTACGGCGAGTACCGCTGGTTCATCGAGGTGCCCGA
GACCGACGCCGGTCTGTGGGGTCTGATCGCCACCTCGGTCGCGGTCCCTC
CGGACACCTCCGCTGAACTGCTCGCTGACGCTGTCAACGGCTACCTCGAC
GCGAACCCGCCGTCAGCGGACTGGGACGCGTTGTCGAACGTTCCGTCCGA
GTTCCCGCCGTCTGCGCACGACCACGTCGCCGCGGATGTCACCGACCTCG
ACTCGGCTATCGCCGCGTACCTGGTCTCGAACCCGCCCGAGGCAGGCTCG
GTGTCCTGGGACGACATCGACGACAAGCCGTCGACGTTCACCCCGAGCTC
GCACACCCACTCGATCGCTAACGTCACCGGTCTCCAGGACGCGCTCGACG
AGAAGCTCGACGAGGCCGCGGTGGACGCCCGGGTGGCTCTCGGCACGGCC
GCGCTGGTCGACTCGGCCCCGGCGACGCTGGACACGCTCAACGAGCTGGC
CGCAGCGCTGGGCGATGACCCGAACTTCGCTACCACGGTCGCCTCGCAGA
TCGGCGCGAAAGCCGACAAGACCACCACGATCACCGCGGGTACCGGCTTG
ACCGGTGGCGGGGATCTGTCCGCGAACCGGACGCTGAACGTCGCCTATGG
CACCACCGCGGGCACCGCGGCGCAGGGCAACGACTCCAGGTTGTCGGACA
CCCGCACCCCGACCGACGGATCGGTGACCAACGCCAAAGTCGCATCCGGG
GCGGCGATCGCGCTGTCGAAGCTGGCTACCGGCTACGTCGCCGGCTCGGA
CAACTCCGGTGCCCGGACGCTGACTATCTGGGTCGGGACCGAGGCGCAGT
ACACCGCGATCGGCACAAAAGACTCGAACACTATCTATCTCAGGACTGCG
TAGGAGGTCGCCGTGGCAGGTATGTCACTTGCCACGACGGCTTTCGCGAA
AGCCGCGATCGGCTCGACCGAGATCCAGAAGATCAGCATCGGGACCGCCG
AGATCTGGTCCGCGGCTCCTCCGCCGACCGTCGACTTCGACGCGGTGTCG
TCGTTCTCGAGCGCCCTGGGTGATTTGTCGTACTCGTTCTCTGCTACGGC
AGGGGCTCGGGTATTTGTCGCGGTCCACCTCCTGGGCAACAACACCGTCG
CCAGCGTCACCTACGGCGGCAACGCGATGACTCTGGTGACAGGTGCCGAG
CAGACCATGAACAACTCGGCGTCGAGCGGTTACCTCCGGGTCTACACCCT
AGCGAGCGCCCCGGGCGGGTCGCAGACCGTGGAGGTCGACAAAAACGGTG
CCAACTGGGCGGCCTCGTTCGCGATCTCGTATCTGAACGTCGCAAGCGTA
GGCACCGTATCGACCGCTGCGGGCACCGGTACAAGCCCTTCGCACTCGAT
CTCCGCACCCCCGGCCAACGGCCGCGTGTTCCAGGCATTCGACTGGTCTT
CGGGCAACGTGTCCCTGACCCCGTCGGGCGGCACCGGGCGACTGAACGAC
CGCGGTACCGCGGGCGGCATGGCTGCACGGGACTCCTCCGCCGCGTACTC
GTTCACCGGCACGATCTCGTCGACCGGCTCCCCTTGGGCGAGCATCGCTA
TCCCGATGACCCCGGTCACCTGACGAAAGGGCCGGTATGACGACTGTTAC
CGCTACCGTCCACGACATCTCCGGACGCCCGGACGATTCGCACTGGACTT
TCTCCAGCGACCTGCGCGAGCAGGACGGCGTGATCATCACGCCCCGCGTC
GTGCGCGTGAAGCCGTTCAACGGAGAGCTCGCGCTGACTTTACCGCCCGG
ACCTGTCCGGGTGGCGCACCACCAGGACCGCTGGTTGATCGACGTCCCAG
AAGAGGACTCCGACCTGTGGGACCTGATCGAAGCCGCTACCGACTAAGGA
CTTCATGAACCGCCTTATCACCATGTTCGCCGCTGCTCTTGTGAAGGCGG
TCTTCGACTACCTCCGGGCTCACCCCGAGTTCTTGAACCAGGTCATCGAC
CGGGCTACCGCGAAGATGCCCGACCTCGCTGACCTCGATGACAAGATCCT
GGCGAAGATCCCGGATCTGTCCCGGCTGGACGACAAGATCATCGGGCTGT
TCCCCGACTTGTCTCGGCTCCCCGAGCAGCTGATCAACGCTATCAACCCG
TTCAAGCGCTGATGCCGAGGGTCGTCTACGGGCTGACCCACTCGTCCAAC
GGGTGGCCGATGCTCAACTCCGATGAGTGCGAGTGGACGAAGATCCCCGG
CACGAGCGTCACGCTGCAGATCGCCAAGGGCCAGCCTCTCGCGATCCTGC
GCGCGTTCGCCGCCGACTTCCACGCGTACGTCGAGCCGCTGCGCGACGCG
GACTCCGCGTGCTGGACGCCGACCAACTCGGTCCCGTCGTCCAACCACCT
GAGCGGCACCGCGATGGACCTGAACTGGAACACCCACCCGTTCCAGGTCC
CGGACGCAGGCTTCGACGCCGCGAAGAAAGCACGGGTCAAAGAGCTACTC
GACTTCTACGAGGGCATGGTGTTCTGGGGCAACGACTGGTCGTCGCCCAA
GGATGCGATGCACTTCCAGCTCGCCAGCCTCCGCAACGGCGGAACCTTCG
ATACCTACGGCAACCCGAAGACAGCCGACTTCATCGCGCGCAAGATCCGC
GCTGACGGCTACTCGACTTTCCGGAGGGGTAGCGCCCCGGCGTCCGCAGC
CCCCATCCTGGCGGCGGCCACCGGCCTGAGCGAAGCTCGCGCGGCGGAGA
TCCTGCCCGCGGTTCGCTCGGGCCTCCGGGAATCCGAATGCACGAACGTC
AACCGCATCGCGATGTGGCTGGCTCAGATCGGGCACGAGTCCGGGTCGTT
CCAGTACACCGAGGAGATCGCCAAGAACGGTCGGTACGCGCCGTACATCG
GCCGGACGTGGATTCAGATCACCTGGGACTACAACTACCGGTCGTTCTCG
CAGTGGGCGTACGCGTTCGGGATGGTTCCGACTCCGGACTACTTCGTCGT
GAACTACCGCGAGCTCGCTGATCTGAAGTGGGCGGGAATCGGCCCTGCCT
GGTACTGGACGGTCGCCCGCCCGGACATCAACGAGCTGTCCGATCGCCGC
GACCTGAACACGGTCACCCGCCGGATCAACGGCGGCACCAACGGCCTCGC
GGATCGACAAGCCCGCTACAACCGCGCGCTCGCCCAGGGCGACGCGCTGC
TTCAACTACTTCACGAAGAGGACGACTTCTTGTCTGCTCTAACCGACGCT
GAACAGCGCGAGTTGCTGGACCTGGCTCGCCAGCAGGCCAAGTACAAGCG
CAAGTCCCGCTCGCCGCTGCACTGGCCGCACGAGGGCGAGGTCGACACGA
TCGCCGGCCTGTCCTGGTCGACGGACGCGAACGTCCATATCCAGCTGGTC
GAGAAGCTCGCTGTGATCTACGGCGACCCGGTCTCGATCGCGCTGCTGTA
CGCGGTGTCGAACTCCGACGATCCGACGAACAACCCCGAGCTGGCGAAGC
GCATCTTGAAGCGCGTCAAGCCCGAGGACATCACCGCTGCTCAGGTCCAG
ATCCAGAAGTGGCTGGCTGCCGAGCAGAAGTTCCATGCCGCTTAAGCTCG
GCGACCGGAACCCCACGGTGCGCCGCTGGCGCGAGGTGATGGCGGCCCGG
TTCGCCGGGTACGCCCGCATCCACGGCCCGCTGCCCACGGACACCGACGA
GTTCGGCCCGCGGGCTGAGGCGTGGCAGACCGAGTACGAGTCCCGGACGT
TCCAGCCGCTCGACGGGATCGTCTCTGACGACGATCTGCGCGCGCTGGGG
ATTCCGGCTCCCGAGGACACCCGCCCGGTACTACTCACCGTCTCCGGGAC
AGGAGTCCCCTGGTGGATAGGCCCGGACGCTGACGTCGCGAGACGTCTCG
GAGACGTGTACCTGTGGCGTCCGGTAGGCCCGCCGTACACCGCGCAGGCG
TTCCCGATGGGGCCGTCCGTGGCGAACGGGGTCACCGAGGCCACCCGCAT
CCTGGAGGAAGAGCGCCAGCGCATCGAGCGCTACGGGCTGTCGATGATCG
GCTACTCGCAAGGCGCGATCGTCACCTCCGAGCTGTGGGAGTACCACATC
AAGCCGGTGACCGGACGATTGCACTGGGTCAAAGACCACGTGCGCGGAGC
CGTGACGTTCGGCAACCCGATGCGCGAGACCGGCAAGGTGTGGCCTGACC
CGGGCGGTCAGATGCCCTCGGCGAAGTCGCACGGTATCGCTGACCAGCTG
ATGGTCGACACCCCGGACTGGTGGAGGAACTACGCCCACAAAGGCGACCT
GTACACCGACTGCGAGGGCGACTCGGGCGAGATGAAGACCGCGATCTACA
AGGTCGTGATGATGTCCCGGGTGTTCTCTGGTCCGGATTCGATCCTACGT
CAGCTCCTGGAGATCGGGGTTAACCCGACGTTCGAGCTGATCGCGCTGAT
CCGCGCGGTGCTGGACGCCGGTCTGTTCTTCATCCGCGGCACGACTCCGC
ACACGAACTACAACATCGACCCTGCGACGGACTTTCTGCGCTCTGTGACT
TGATACGTAACGAAAGGCCCGCCAATGCCCCTATTTAGCAAGAAACCCGT
AGTCATCGAGGCTATGCATCTGGTGCCAGACGAAGCTCCAGAGGTCTACT
CGTGGATCAAGGAGAACACTTCCGGATCGTTCGACCCGGAAGTGTTCCTC
GACCCGGACCCTGATAGTTCGTACCCGGAGTCCGGTGTCTCCATAGACCC
TCGCGACGGTCGACTGGTGATAGCCACACTCGAAGGGCTCCACTGGGCCG
ACTACGGAGACTGGATCATCCGCGGCGTGCAAGGGGAGTTCTACCCCTGT
AAACCCGGCATCTTCGAAAGCACCTACGAATCTGCTTGATACGTAACGAG
GAGGTGGAGTGGCGGTTCACTACCCGGAGTCGCTACTCCCCGCCCCGGCG
CATATCCAGGGGCCGACCTGGCGGCAGTACGAAGACGGCTCATGGTTCCT
GCCTGAGAAGACTCTCGGCTGGCAGATCATCAGCTGGCTGTTCGAGTACG
TCAACTCCCCCGCTGGCGACGGCCCGTTCGTCCCGACGCTGGAGCAGGCG
AGATTCATCGCCTGGTGGTACGCGGTCGACGACCAAGGGAAGTACGCCTA
CCGCGAGGGCACGCTCCGCCGGATGAAGGGCTGGGGAAAGGACCCGATGA
TCGGCGCGCTCGCGCTCGCCGAACTCTGCGGACCAGTCGCCTTCTCGCAC
TTCGACGACAACGGTAACCCGGTCGGCAAGACCCGGCACGCGGCGTGGAT
CACGATCGCCGCGGTCTCCCAGGACCAGCCCTTGTCGCTAGACACTGAAG
TACCTACGCCTAACGGTTGGACGACTGTCGGAGAGCTGCGAGTCGGAGAT
TACGTGTACGGATCCGATGGGCAGGCTCATGAGATCAAGCGGGAAACCCA
AGTACTAAACGATCTCGATTGCTACCGAGTAACTTTCGACGACGGCACCG
AGGTTATCGCCTCGGCAAGCCACGGCTGGACGACCGAACGTCTCAACGGA
CACGGTAACAAATACGAAGCTGTAACGGTCACGACCGAGGAATTGGCGAA
GACTGTCCGTGGATCGAAAAACCGCAAGCGTCACCGGATTCCTGTAGTCG
GTTTCGAGTCACAAGACAGAAACTTACCAGTTGATCCTTGGTTTCTCGGT
CTCTGGCTTGGAGACGGATCGACTAAGGACACGACAGTTGTCTTTGACTG
GTCACTGAAAGGCGAGTACGAAGCTCTGCTCAAGCCGATCGTGTCTGATT
TTCAGGAGATCATCTGGAATCAGTACGGCGAAAACTGGGGAACGTTCAGA
ATCAAGAACCTTGACCGGACCCGTGACTCGGATTCGATGCGAGCCAAGTT
GCGCCACATCGGCGTTCTCGGCAACAAGCACATCCCGGAGGATTACCTAC
TGGCCGGTACCGAACAGCGGCGCGAGCTGCTTCGCGGCATGATGGACTCA
GACGGAGGCATCGACCAGAACGGCCGTGCTTACTTCGTGAACGCCAACCG
GTACTTGGTTCATCAGTTCCAAGAACTGGCGATCGGACTGGGATTCCGTT
GCACTGTGCGGAAGCACGGAAAGGACGGGGCTCTGCGTGCGGAGTTTAAT
CCTGGCAACGAGTTCCCGGTATCCAAGTTGGCTTATAAATACAGCCGACA
GATCTCTTATGGATCCCGGAACCGCTCACAGCATCGTTGGGTTGATTCAG
TAGAAAAGATTCCGTCTGTTCCGGTGAAGTGCATCGGCATCGACACCGAG
GATCACCTGTTCCAGGTGACTCGTAGTCGGGTGCTGACACACAACACGAA
GAACACGTTCTCGCTGTTCCCGATCATGGTCTCGAAGAAGCTGAAGACCG
AGTACGGCTTGTCCGTCAACCGCTTCATCATCTACTCCGAGATCGGCGGG
CGGCTCGAAGCCGCGACCGCGTCCCCCGCGTCGATGGAGGGTAACCGCCC
GACGTTCGTCGTCCAGAACGAGACGCAGTGGTGGGGCGTAGGCCCCGGCG
GCGAGGTCAACGACGGCCACCAGATGGCCGAGGTCATCGAAGGCAACATG
ACCAAGGTCCCCGGTGCCCGCACTCTGTCGATCTGCAACGCTCACCGGCC
CGGCGACGACACCGTCGCGGAGATGTCTTACCTGAACTGGCTGGACATCC
TGGCAGGTGACGCTATCGACACCGGCGTCCTCTACGACGCCTTGGAGGCC
CCGGCTGATACGCCGGTCTCCGAGATCCCGTTCCCGTCCGACGACCCCGA
GGGGTACGAGGCCGGGGTGGCCCAGCTCATGAAGGGCCTGGAGATCGCCC
GCGGCGACTCGATCTGGCTCCCGCTCGACGACATTCTGATGTCGGTCCTG
ACGGCGAAGAACGACGTCATCGAGTCCCGACGGAAGTTCCTCAACCAGGT
CAACGCGACTGAGGAGTCGTGGATCGCACCGTCTGAGTGGGACCGTAACC
ACGACATCAACCTGCCTCCGCTGAGGAAGGGCGAGCGGATCACGCTCGGG
TTCGACGGTTCGCTGTCCAACGACCACACCGCGCTCACCGCGTGCCGGGT
CGAGGACGGGGCGTTGTTCCTGGTGAAGGTCTGGGTGCCTGAGAAGTACG
AGGGCCACAAGGTTCCGCGCCAGGACGTGGACGCGTACGTCCGGTCGATG
TTCGAGAAGTACGACGTCGTCGGTATGCGAGCGGACGTCAAGGAGTTCGA
GCAGTCGGTCGACGCCTGGGGTCAGGACTTCCGGCGCAAGCTGAAGATCA
ACGCCTCCCCCGGTAACCCGGTCGCCTTCGATATGCGCGGCCAGCAAAAG
CGATTCGCGCTGGACTGCGAGCGGTTCCGTGACGCTGTTCTGGCGGGCGA
GGTCAAACACGACAACAACCCGGTGCTCAAAGCGCACATCACCAACGCGC
ACCAGCACCCGACGATATACGACGCAATCAGCATCAGGAAACCTGGCAAA
GAATCCAAGCGCAAGATCGACGCCGCTGTGGCGGCTGTCCTCGCTTGGGG
CTCGCGCCAAGACTTCCTGCTCAGCAAGAGCAACACAGGAAAGGGGGCGG
GTCTGCTGCGATGACGACTTACCACGAGCACGTCGAGCGACTGCAAGGGC
TCCTCGCACGGGACCTGCCGAACCTGCTGGAAGCCGAGGCCTACCGCAAC
GGGACGCGTCGGCTGAAGACGATCGGAATCGGCGCTCCTCCGGAGCTGGC
TTACCTGGACGTCCAACCGGGCTGGGTCGCTACCTACCTCCGCACTCTGT
CCGATCGCTTGGACATCGAGGGCTTCCGTATCTCGGAGGATTCCGAGGGG
CTCGAAGAGCTCTGGAACTGGTGGCAGGCGAACGACCTGGACGAAGAGTC
GGTCCTCGGACACGACGACTCGCTGACGTTCGGCCGCTCGTACATCACGG
TCAGCCACCCGGACGTCGAGTCCGGAGACCCCGCGGGCATCCCGCTGATC
CGGGTCGAGTCTCCGCTGTATATGTACGCCGAGCTGGACCCACGCAACAC
CCGCCGGGTCACCCGGGCTGTCCGTCTCTACACGACGCGCGACGACGTCG
CGGTCCCGGATCGAGCCACGCTGTACCTGCCTGACGAGACTGTCCCGCTC
CGCCGCAACGGTGGGCTTAACGATCAGTGGGTCGTCGACGGGGACGTCAT
CAAGCACGGGCTCGGTGTGGTCCCGGTCGTGCCGCTGACCAACGACCCGC
GCCTCGGTAACCGATACGGCCGCTCGGAGATCTCTCCGGAGCTGCGCAAG
GTCACCGACGCCGCGTCTCGCACGCTGATGAACCTGCAGTCGGCGTCCCA
GATCCTGGGCACCCCGCTCCGCGTCATCTCCGGTGTCACCACCGACGAGT
TGACCAACGACGGCGAGAACACGACGCTCGACATCTACTACGGACGCATC
CTGACGCTCGCTTCTGATGCCGCCAAGATCTCCGAGTTCAAGGCTGCCGA
GCTGCGGAACTTCGCCGAGGAGATGGAGGTCTTCCGCAAAGAGGCCGCGT
CTATCACCGGCTTGCCGCCTCAGTACCTGTCGTCCTCGTCGGAGAACCCC
GCCTCGGCTGAGGCCATCATCGCTACCGACTCCCGGATCGTGAAGATGGC
CGAGCGTAAAGGCCGGATCTTCGGCGGTGCCTGGGAGCGCGCGATGCGGA
TCGCTATGCAGATCATGGGCCGCGAGGTCACCGAGGAGTACACCCGGCTG
GAGACAGTCTGGCGCGACCCGTCGACTCCGACGGTCGCCGCTAAGGCTGA
CGCTGTGTCGAAGCTGTACGCCAACGGCCAGGGGCCGATCCCGAAGGAGC
AGGCTCGCATCGACCTCGGCTACACCGCTACTCAGCGCGAGCAGATGCGC
GACTGGGACAAGCAGGAGACCGAGGACATGATCGACACCTTGTACTCCAC
GACGAAAGCCCAGGCTGACGCCACGCCGAAGCCGACGGTCACCGAGACCA
AGACGGAGACGCAGACGTCGCCTTCCGGATTTAACCGGACCAAGACCCGG
TGAACCCGGAGGAGTACGCCGCCGCGCAGCTCCTCATCTCCGCCGCAGTA
GTCCGGCACGTCAGGAACGTGGCCGGGTTCTTCGCTCAGCCCGCGCTGAC
GATGTTCGACTGGCTGCGCTTGCTGGACCTGCTGTTCCCCGAGATCCAGC
GCCGGCGCACCGAGGCATCGGTGCTCGCTCGCAGGTTCTACGACTCGCAG
CGGGCGCAGCACCACCCGGATCTACCTCGTAACGATCGGCCCCTGGAGGG
GACGACGTTCGAGAAGTTCGTCGAGAACATGGACCCGGCTCGTGAGCGGA
TGCAGCAGGCGGACACCCGCGGGGACGCGCTGACTCACCTGACGCTCCGA
GCGGTGCGCGAGGTGGAGAACGCAGGCCGTCAGCAGATCATCCACGCCGT
CGAGAACGACCCGGAACCCGCGTCTTGCGGGGCTGGGCGCGCGTCGCGAC
GGGCCGGGAGACCTGCGCCTGGTGCCTGATGCTGATCAGCCGCGGACCTA
CGTACGTCCGGGCCGAGACCGCTGGTCTCGACCTTGACACGGAACACGCT
TTGGAGCTGTTCGAGAACAAAGACCTGGAGACCTACTTCGCTGACATCAG
CGGAGAGATCAAGCAGTGGCACCCCGGGTGTGACTGCAAGGTGATCCCCG
TCTTCCGGAACGAGGACTGGTTCGGCAAAGAAGCTGCCGATCGCGCCCTC
GATCTGTGGGGAGAAGCCACCAAGGAAGCCATCGCTCTAGAGGACGAAGG
CCTCGTCCACAAGAGCGGGAAAAACAAAGGCCAGCCCTTTACTCGTAACG
AGCTGGCTATCAACGCCCTTCGCCGTCGCCTGGAGCGCGGCGAGATCTCA
GCACAGCAGTACGCAGCACTCGCTGCTTAGCCCGCCAACCCGACCGACCT
GCCAGGAGCAGGAGTCACCCACGCCCAGGAGGCACAGATGACCGAACCCA
CCGACACCCCCTCGACGCCCGAACCCGCAGCTCCCGCTGCCCCAGCTCCG
GCGGCCCCCGCTCCCAAGAGCGAGGACCTGCCTGACTGGGCTCGCGAGAA
GCTCTCGAAGGCGAACACCGAGGCCGCGAACTACCGAGTTCAGCTCCGCA
CCGTGGAGACCGAGCGCGACAGTCTCGCGGAGAAGCTCGCAGCTCTCGAA
GCCCAGGCAGCCCAGGCGGCTACCTCCGCGTCCGAGAAGCAGCACGACTT
CGACCGTCTGGTGACCGCGGTCCAGGCTCTCACCCCCGATCCCACGCCGC
TGTTCACGTTCGCGAACACGCTGCAGGGCGATTCGGAGGAAGCGCTCAAG
ACGCACGCCGAGAGCCTCAAGACCCTGTTCGGCCTGAAGAACGGCCCCGT
GGCCGCTGTCGACCGCTCGCAAGGCCTCGGCACAGAAGCCCCGAGCAACG
ACCCTGCGGTGGCCTTCACCGCGCTCATGAAAAACCAACTAGGCAAGTAA
GGAGCCCCCTGTGGCAACCCTGAACGAGCTCGCCCCCAACACCGCGGGCA
GCAACCACCAGGGCCGACTGGCCCACGTCCCGTCCGACCTGCTCCCCAAG
GAGATCGTCGGCCCCATCTTCGACAAGGCCCAGGAGAGCTCGCTTGTCCT
GCGCCTCGGCGAGAACATCCCGATCTCGTACGGCGAGACGATCATCCCGA
CGACCGTGAAGCGCCCCGAGGTGGGTCAGGTCGGCGTGGGTACGTCGAAC
GAGCAGCGAGAGGGCGGCACCAAGCCGCTGTCCGGCACCGCATGGGACAC
CCGTTCCGTGGCGCCGATCAAGCTGGCGACCATCGTCACCGTGTCGGAAG
AGTTCGCTCGCATGAACCCCTCCGGCCTGTACACCAAGCTGCAGGCTGAC
CTGGCGTACGCCATCGGCCGCGGTATCGACCTCGCCGTGTTCCACGGTAA
GTCTCCGCTGACCGGCTCGGCCCTGCAGGGTATCGACACCAACAACGTGA
TCGTCAACACGACCAACGTCGACTACCTGCAGACCGGCACCACGCCGCTG
CTGGACCGCTTCCTGGACGGTTACGACCTCGTCTCGGCCAACACCGACGT
CGACTTCAACGGCTGGGCGGCAGACCCGCGCTACCGCGCGCGTCTGCTCC
GCTCGCAGGCCTACCGCGACGCCAACGGCAACGTGGACCCGACCCGGATC
AACCTGGCTGCCTCGGCCGGCGACCTGCTGGGCCTGCCGGTCCAGTTCGG
CAAGGCTGTCGGCGGCGACCTCGGCGCCGCGACCGACTCCAAGGTCCGCG
TCGTCGGTGGCGACTTCTCGCAGCTCAAGTACGGCTTCGCCGACGAGATC
CGCGTGAAGATGTCGGACACCGCGACCCTGACAGACAACACGTCCCCCAC
CCCGCAGACCGTCTCGATGTGGCAGACCAACCAGATTGCGATCCTGATCG
AGGTGACCTTCGGCTGGTTGCTCGGCGACAAGCAGGCGTTCGTCAAGTTC
GTCGACGACGAAGACCCCGACGCCTGACCCAACCTTGACACAGAACGGGA
GGGGCTGCTCCGGTAGCCCCTCCCCGACTGTCCCGACCACTACCTGGAGG
TAGATATGACTGCTCCATACAACGGGGCCGTGGTCCGGGGATGGCTGGGC
TCGCTCAGCGACGCCGAGATCATCGCCAAGTTGGCCGACCTGGAAACAGA
AGAGCCCGGTGAGGTCGAGGTTTCCTGGGACGATGTGGCTGACAAGCCAG
AGGACTTCCCCCCGGCCGCACACACCCACGAGGCGGCCGACGTCACCGAC
CTCGGCGACGCCGCACTGCTCAACGTGGGTACGGCAGCGGGCACGGTTGC
CGCTGGTAACCACACCCACTCCAACTACGTGCCCACCACGCGCACGGTCA
ACACGAAGGCGCTCAGCGCCAACGTCGTGCTCAACGGGGCCGACGTGGCC
CTCACCGGCTACGAGATCGGCACCGAGGCGGAGGCTGCTGTTGCGGCTGC
TGACACCGTCAACGAGGCCATTGCGAAGCTGGAGAAGCGTATCGCGGATC
TGGAGGCGTTAGCCTAATGGCATACGCCGAGCCCAGCGACGTGGTCGCGC
GGCTCGGGCGGCCGCTGACCGATGACGAAGAGACCCAGGTCGAGACGTTC
CTAGAGGACGCCGAGATCGAGATCCGTTCTCGTATCCCTGACCTGGACGA
CAAAGCCGAGGACGAGGACTACCTCAAGCGGGTTATCAAGGTCGAGGCCT
CCGCGGTCACGCGCCTGATCCGCAACCCCGACGGCTACATCGGTGAGACC
GACGGCAACTACTCGTACCAGCTCAACTGGCGGCTGAACACCGGGGCGAT
CGAGATCACCGACAAAGAGTGGGCTCAGCTCGGGCTCTCCAAGAACGTCG
GCGTGCTCAACGTCCGTCCGAAGACTCCGCTGGAGCGCTCGGGTGAATAC
CCCGCGTTCGGCTCGGTCGAGTGGCAGGTGTTCCAGCAGAGCTCCCCGCT
GTACTGGGGCTACTGATGAGCGGGCTACTGGACGACGGGGCTAACTACGA
GCCCGTAACGGTGTACCCCGAGGTGACTCGGAAGGACCGGCTGGGCAACA
CCCTGGTCGGCCCTTCTGCCACCGGAGTCGAGACAGTCGCGCGATTCCAG
GTCCAGAACCAGTCGGGCACGTCTTCCCGCCGAGCGGAGATGGACGACAT
CGGCGACATGACCGAGCAGGTCTACACGATGCGACTCCCCCGGTCGTTCA
CGACCGAGTTGAAGTCCGGGTCCGAGGTTGTGTGGCGCGGTGAGCGCTGG
GGCGTGTACGGCGACCCTCGTCGTTACAACGGCTCTCGCCGCACCGCCCG
CCTCGAATACGTGGTTCGGAGGTTCTGATGCCTTTGTACTACGGGCGATC
CGGTCTGAACAAAGTCGTGTCGCACCTGCCCGGTGTGGTCCACGAGATGC
GCTCCGAAGCTGACGAGGTTGCTGACCGGGCGAAGGCCAACCTGGCTGCC
GCTCGTGCGAGCACGCAGTGGGAGAAGATCCACGGCCCGGACCATCTGAC
GAAGATCACTCGGACCAACGGTTCGGTGGATGCCTACGTCAACATGGAGG
CCCCTAGCCCCGAGTCGATCGAGTACGGTCACTACCCGTCCGGTGTCTTC
GATCCGGAGAAGTACGGCCGCGTCACGAAGGCTCCGCAGGGGCTGTACAT
CCTCACCGGTGCCGCCGGGTTCGGCGGCCAGACCGCTATCTCTACCGGCG
CTAAGCGCGGGAAGAGGGGGTAGCGCATGGCTGGCAAGCTTCCGATCGTC
GGTGAGGTCGTGCTCCCGATTCTCCGCGGCCACGAGGACCTGTCCGAGCC
GATCAGCACTGTCCCGTCTCTGGCGGGTGTGCATGTCGGGACGTGGGTCG
AGGACATCGACTCCCGCACGTTCCCGCTGATCACCGTCCGTCGCGTAGGC
GGTACCCGCAGCCCGGAGCATCCGACGCTGTTCACGCAGCCGGTGGTCGA
GATGACCGCTTACTCAGCGGCTGACCTGCCCACTACCGAGCAGATGTACG
AGGACGCCCTAGAGGTCTTGTACCGCGCTGCACGTCTTCAAACCAAAACG
CCAGCCGGCTATCTGCACTCGGTGACCGAGACCTTGGGCGCGTCCCACGG
CCCGTCACCGTTTGACCGGACCTGGCGCGTCTTCGGCCTGATCCGACTCG
GCATCCGGCCCCCTAAGAACTAAGGAACCAAATGGCACTGAAAGATGATG
CCGTCCTCATTGCCGCGCGGGGGTACGTGTACACCGCTGCGGTCGGCACG
GCGGCACCTACCCCTTCTCAGCTCAAGCTGATCGACCTGGAGCACCCCGA
GGCGTGGGAGCGCACCGGCTGGGAGCTCGTCGGACACACCTCCGAGGATG
ATCTGCCCGAGTTCGGCTTCGACGGCGGCGACTCCGAGGTCCGCGGCTCG
TGGCAGAAGAAGAAGCTGCGCGAGGTCGAGACCGAAGAGATCGCGGACTA
CGTGGTCATCAACCTGACCCAGTTCGACGAGTCGGCTCTGGAGCTGTACT
TCGGGCCGAACCAGTCGGCTACCCCCGGCATCTTCGGCGTGAAGTCCGGC
TCGGTCGTGAACGAGCGTGCGCTGCTGATCGTGATCGTCGACAACGACGT
CCGCCTCGGCTTCCACGCCCGCAAGGCTTCGCTGAAGCGCGAGGACGCGA
TCTCACTGGCGACCGACGAGTTCGGCGCTCTGCCCGTACGCGCGACCTTC
CTCGACTACCAGTCGTACAACCTGTACGAGTGGATCGAAGAGGACTGGTT
CAACGCCGTGGAGACCGCTCCGGTCTACACCGTTGATCTGGGCGGCGCTA
CCGGCGGCAGCTTCACGCTGAAGGTCGGCGACAAGACCACGGCCTCGATC
GCGTACAACGCGAACGCCGCGGCGGTCAAGTCCGCTATCGGCGCTGTCGA
CGACGGCGTGCCCGAGTCCGCGTGGACCGTCACGTCAGGCGACGACTTCG
ACATCGAAGGTCCTCTGGCGATCTCGCTGGGCACCGACTCCACCACCGGT
GGCAGCGGCGTCGTGGTGACTGTCGCTTGATTTGAACTTGACACGTAACC
GCGTGTCAACCGGGGGAGCGGTATCTCTGGCGGGCCGCCGCTCCCCCAAC
CCCTCTCTTTGTCCGCCGCCAACCGAAAGGCCTGCCAAACCATGAGCAAG
ATTCTGACCCTCGACACCATCCGAGAGGAAGCCGACCGCGAGTACGGCGC
GCCGGTTCAGGTGCAGATCTCCAAGGACACAACCGTGTCCCTCAAGAACG
TGATGCGCCTCCGCAAAGACGTGCGCAAAGACATCCTTACGCAGCTCGAA
GCCATCCGGACGATCAACGACAAAGCCGACGGCGACAAGACCGAGGCTGA
CGCCGAGAAGCTCACGGACGCAGTCTTCAAGATCCTCGAACTGGCTGCGG
GACGCGACTCCGAGACCCTGATGGACGCCGTCGACGAGGACGTCGCCCTC
GCCACCAAGATCCTCAACTACTGGCTGGAGGAGACGCAAGTGGGGGAAGC
CTCCAGCTCGGAGGACTGATCGACGACTACGGCGACGCCTTGTACGCGGA
CTTCCGGGCTGAGTACCACATGAACCTCGCGGATCTGTTCGATCCCGCCT
CCCGGCTCGGACCTATCCAGGTCCTGGCGCTTATCAAAGAGCTGCCCCGG
GAGGGCAGGTTCTGGTCCGAGAAACAGGGCGGCCCGCAGTTCCGCGGCTG
GGATGACCAGACGTACACCACCGCGGCGCTGGTCAACGAAATCCGAGCAC
TCAAGTTCATGTACCTACTGGCGAACACGTCGAAGGACAAGCGCCGCAGG
CTGACCCCGCCCGAACCGTTCCCGGTTCCGCAGGTCAAAGCCCACAAGGC
GAAGAAGTACAAACCCGGCTCGTTCGGAGCCGTCGCGGCCATGCGTATGG
CTGCTTCCCGCAATCGGAAGGCCCAGGCAACGGGCAGATAGTGAGGTAGC
TCGTGGCTGCAGGGAAAGAGGTCGGTCGCCTAAGTATCAAGGTGACTCCT
GACCTCGACGGGTTCTACCGCGAACTGAAGCGGGCGGTCGAATCCGCCGA
GAAGATGAAGGTCCACATCCCGGTCGAGCCGGACATGGGCAACTTCCGGC
AGGAGGTGGCCGCGGCTACCCGCAACCTTCCGGACGCCAAGGTCAAGGTC
GATGTCGACCGTTCGATGCTCGACCGCGTCGGTGAGTCGCTGCGGAACTT
CAAGCTCCCGGACGTCCCAAGCGTCGGCGGTGTCCCCGGTGCGGGCGTCG
CCGCTATCGGCGTGCTCGCCCTCGCTGCTACGGCTCCCCTGATCGGGCTG
CTGACGTCAGCGCTGCTGACGCTGCCTGGTTTGATCGCTGCCGTGGCGGT
CCCGGTCGGTGCGCTGGCGCTGGGCCTGGACGGTCTGAAGGCCGCCGCGG
GCCGGCTGGCCCCGGCGTTCGAGGATCTCAAGGCGTCGATGTCCGGTGCT
GTCGAGTCGCAGTTCACCCCGGTGTTCGATCAGCTCGGCAAGATCCTCCC
GACGCTGAAGACATCTCTGCCAGCCGTTTCGCAGGGTCTTGCTGACCTCG
CGAAGTCGTTCACCGACACGATCACCTCAGCGCCCGGTATCCAGAAGATC
CAGGACACGATCGGGAACATCGGCGCTGCTATCTCCCGGGCCGCGCCGGG
TATCGCGTCGTTCACCGACGGGCTGCTCACTCTGGCCGAGAAGTTCTCGG
AGAAGTTGCCCGCGATCTCGGACTGGTTCAACGGGGCCGGCGAGTCGTTC
AAGAACTGGATCAACGAGCTCAACGCGAGCGGGACGCTGGATAAAGCGTT
CGACGGCCTCGGTGCCTCGCTCAAGGTCGTCGCCGACACCCTCGGCAGCA
TCGCCGCCGAAGGCCTGAAGTTCTTCCAAGACCCGAAGAACATCCAGGAT
TTCAACGCGGGCCTTCAGAGCATCGGCGGCGCGCTGCGCAACATCGTCGA
GCTGTCGAACACGATCAACAACCTTGGTGATCTGTTCAAGAACATGCTCC
CGACCCAGGACCTGACGTCGTTCGGGAACTTCTTCAAGTCGGTATGGAGC
GACATCACCCAGCCGTTTACGTCGGAGAACGCGCCGTGGCGTGACATGTG
GGCGAGCCTGCAGTCGGGCGCGCAATCCGCGTGGGCGTCGGTCACCGCGA
CCGTCAGCAGCGCTATCGCGACGATCAGCGGCCTGGTGAGCAACATCGGG
GCCACGATCTCCGGAGCGTGGGACGGGTTGGTCGCTGCGGCGTCGGCCGC
GTTCAACGGCGTCATCAGCTCGGCTCAGTCGGTGATCAGCGGCGTGGTCT
CGTCGTTCGTGACCACCGGAGCCCAGGTGCTCGCTGAGGTGTCGTCGTGG
CCCGGAAAGATCGCCGGGGCTCTCGCGTCGCTGGCGCAAGCCGGTCTAGA
CGCTGGCCGCAACCTGGTCCAAGGTCTCATCAACGGCATCTCCGGGATGA
TCGGCTCCGCTATCGCCAAGGCCCAGGAGCTCGCCAGCTCCGTAGCCGGT
GCGGTCAAAGGGTTCCTCGGCATCCACTCCCCGTCGAAGCTGATGGAGGA
GTACGGCGTCTACACCGGTCAAGGCTTCGTCAACGGCATCGAGTCGCAGA
TCGGCGCGGCCGAGGCCGCTGCACGGAAGCTCGCGGGAGCTACCGCGTCG
GCGGTACAAGACGAGCTCGACACCGGCATCGACTTCGGCGACTACGCGTC
GAAAGGCGTCGGTCTCCCGATCTCGTTCGCCCGGGCCAACGCAGAGCAGG
CGATGTCCGACCTCGGCATCGGCGGCGGCGCGCTGACCGCAGCGCTCGGC
GCTGGTCTCGACTTCGGCGTAGACGCTCTCGGCAAGCTCGTCGGCGGTGC
TGGCGGTGACACATTCCAGTTCAACGTCACCAGCGTCGATGACGCCATCG
CGGTGAAGAACAACGAAATCAACAAGAAAGCGCTCACTTACACACGCCGC
TAACTTGAAACGTAACGAGGAGTTACATGGCTTCCAGACTGCTGGACCCC
GATACCCTCGTCGAACTCGAAGGTGTCAATGGTGAGTGGTTCGACCTCAC
CAACGGCACCGAGGGGATCTACCTCGCTACCGAGGTGACGGGTCTGCTCG
ACCCGCCGGTGAAGGCGACGTACGAGGAGCCGGGGAACTTCCCCGGCGCT
CGGTACCTGAACCACCGCGTCCTCCGACGCGACCTGGTGTTCGGCGTCGA
GATCCTCAACGACGAGAACGACGAGACCTGGCTGCGCCGGGATTCGGCGT
GGCGCAAAGCGTGGTCGTTCAAGCGCGACGCGAAGCTCCACATCACCACC
GGAGAGTCCGGGCACCGCTACCTGAAGGTGCGGCTGTTCGAGTCCCCGAC
GACTGACATGGTCACCGACCCGCGCGGTCGGGAGGTCAACATTACGAAGA
TGGTCGTCGTCGCGGGCGACCCGTTCTGGTACGAGGACGATGTCGTCTAC
CCGATCGAGGTCCAAGAGGACACGACGTTCGACCCGAACCCGTTGCCGTG
GCCGTGGCCGCAGCCGGAGCTTCCGGTCGAGGACATCGAGATCACGGTCC
CGAACGCGAACCCGACGGATAACATCATCTGGCCGAAGTGGACGCTGCCC
GGGTCGTCGGAGAAGCCTGCCGAACCTTACATCCCCGGTCTGCCGTGGCT
CGGTGCTCCGAAGTCCCCGGCCACGCTGTGGACGGTCCCGGATTACAAGC
TCGATCTCGACGAGGACGAGGACCCGTCGCTCGGCACCCGGCGTATCCGG
ATGCCCGGGCAGATCGGTGGTCTGCGCGTCGAGGAAGTCCAGCAGATCTA
CATCGACGGACGCCCGACCGGCGGCACGTTCAAGATCGGGTACGGCGATG
AGTGGACCGAGCCGATCGCGTACAACGCGACGCCGAACGAGGTCCGCGCT
GCGCTGATCGCGCTGGCGGGTATCTCCGCCAACGACGTCGAGGTGTCTCT
CGGCGGGGCGACGAACGAGGTCCAGACGGTTCGCCTCAAAGGCGGTGCTC
TGGGCGGCACGTTCACGCTGTCGCTGGGCTCGGAGACCACGATCGGTATC
CCGTTCAACGCCTCCGACGCTGACCTTCAAGGCGCGTTGGCGGGGCTGGA
TTCGATCGGCTCCGCCGATGTCAAGGTGAAGTCGACGAAGATCAACGAGG
TCCAGGTGGTCGAGCTGGTCGGGGAACCGACCTCGGGTTCGTTCACGCTG
ACGCTCGACGGGCAGACCACGGCTCCGATCGCGTACAACGCGACGCCGGC
TACGGTGGCGGCCCGGATCGCGGACCTGCCGAACATCGACGGTAACTACG
TCAAGGTCGAGGGTCTGAACGAGTGGTTCTACTCTCCGTACCGCATCACG
TTCGGCGAAGCCCAGAGTCGAGGCGTCATCACCGACATCATCTCGGGGAT
CATCGATTTCATCGGCGGCTTGTTCGACGGTAACGCCTCGGGCAAAGGCG
TCGGCGGTATCGACATCGACGAGATGACAGGCGACGTCGGCACGCTCTCG
GGCGGTGCTGGGCTCGATGTCCAGGTGACCACCGAGCAGGACGGCGACCG
GCTGTACGTCGTGTCGTTCCAGCGTGCTGCTGGCGGTCTGAACCTGCCGC
AGCTGGTGGGTAACGCCTCCGGTCTGGAGGGCGATGACCTCTCGATCGAG
ACCGCTACCAACGTCGACGGCGGTCGCCCGTACGTCGTCCGGTTCACCGA
CGACCTGCAAGGAGTGGACGTCCCGACCATGACGGTCGATACGGACGAGC
TGACCGGCGGCTTCGAGGTCGGCAGCCGCGTGGTGGTTCTCCGCGAGGGC
TACACGTACCCGGCTGAGAACGTCGTCGTCGACTCCGACCCTCGCGAGGA
GCAGGTGTCTTCGGAGTCTGGCTCCCCGATCTGGGAGCGGATGAACTCTG
TCCGGTTCCTGCACTACATCCCGCCGTACACCGGCGAGGTCACGTTCAAG
TTGTCCGTGTCCGGGGCTGTCCCCGGGCAGATTGCCACGCTGCGCCTTCC
GCGCGCCTGGTCCCGTCCGTGGGGCCTAGAATAGTCTGAAAGGCCAGGTC
AGATGGGTTTTACCCTCCGCCTGTTCGGCATCCCGGTCCTGAGCCTGGAG
ATCACCGGCGACGGCTCTGCCGAAGAGTACATCAGCCTCACGGGCGGCTC
GTTCGAGCTGGCTCCCGAGGAGCCCGACTACGACGAAGAGTACTACGAGG
AAGACCGTAGCGGGTTCGGCTTCGGGGTGAGCTGATGCCAGCTCCCGCCG
CAGACATGACAACCCTGGCGGGTCACCAGCAGCTCTGGGACACCGTCATG
AAGCGCCGCCAGAAGCGGGAAGACGAGCGGATCGCCCCGCCGTTGATCCG
CCTCTGGGACGGCGACTACAAGCTCCGCGGCCAGCTCGTCGGGGAGCGTA
GCCACAAGTTCGAGTTCATCGAGAACGAGACCGGCACCGCTTCGATCACG
ATCTCGCTGGACCACTACCTGGCGAAGTGGATCGCGTCCCACAAAGGCCG
CGCTCGCCGCAACGTCCACGTCTCGTTCGACAAGCAGGGTGCCCGGTGGA
CGGGCCGCATGGACCACTACGACATCGTCCGGACCAAAGAGGGCGACGTC
TACATGGAGGTCGTGTTCAAGCACGACTACGAAGAGCTCAAGCACATCTA
CGTCTGGGCGAACCCGTTCCTGCGGCCCGAGTTCCAGTTCCCGAAGCTGT
GGGTGATGTTCGGCCCCGCGAAGTGGGCGCTGCTGCTGACGCTGTTCGTC
AACATCCTCCGCCTGGAGTCCTCGCTGTGGACGCTGCCCGACAACCCGTT
GGACATCTCCGAGTGGTTCCCGTTCTCGCTGAACCCCGGTAACTGGCGCA
ACATCGTCAAGCCGTTCCCGTTCCTCGCGGACAACTCTCCGCTGACGATC
GTGTTCTCCCGGTTCAAGTCGTTCCACGACACCGCGAAGAACGTCCTGGC
CGACTCGCAGCTCACTATCGTGTGCCGCAGGTACTTCCACGGCGAGGACC
CGCACCCGTTCGCGGAGCTGTCCGGTGAGCTGGGGCTGCCGCTGATCGAG
GGTATCGCCTCGCTGATCCCGCTGCGCCACGGCTGCCTGGTCTGGGACAT
CGTCGATAACTCCGGTTGGGGTTCGGAGACAGCGTTCGGCGGGTCGCTGC
TGACCGGTCTGGTCCGTGCGGTGATGAACATCGCGTCGGACGGCATGACC
GAGGGCATCGACATCTACACCGGTCTACCCACCTACCCGGGCGAGTATTA
CACCCCGGGGTTCCTCGGGACGTACCCGAAGGCTCCGCACGTGGTGTTCA
TGGAGTCCCCGTACACCGGCATCGAGTCCTCGAAGTTCACGTACACCGAA
GCTACGGACACGTCGTTCGTGCTCGGCGGGCAGTCGATGCCCGGGGTGAA
CGAGATCATCTCGGCCGGCATCAACATGGGCGGCGACTTCCTGACGTCGC
TGATCAACTCCCAGCTAGCCACGCTCGGCGCGTTCGGTGGCGCGATCGAC
CTACCGCCGCTCGGCGGCATCATGGACGCGGTCGCCCGTCCGCTGTACGA
GAACGTGATCCTCGCGTTCATGGAGATTCCCACGCTCCGCGCAGCGGGCC
TGAGCCTGCCGATCGCTGGCCTGGAGGACATCGTCACCGGGCTCGGGGAT
TTCCACTATAACGAGGGCTGGGTCGACGGCGCTGACAAAGCGTTCACGAT
CTCCGCGATCATGGCGGCCCGCGCTAAGCAGTGGGCCACCCGGGCGAAGC
ACTCGCACGAGATCCAGGTGTCCGACGCTGCCCCGTACATCATCGGTGAG
CGGGGTCACGGGCATTTCTGGCTCGGTGACCGGGTCGGCACCACGGTACT
CGGCTACCCCGATCCGTACACGATTTTCGTGGAGCGGGTCACCAAGCTCA
CCTACGAGTGGGGTACCGACGGCCCGAAGGGCTGGACCATCACGATCGGT
TACAAAGAGCCGGAGGACCCGATCCTCAAGGCGTTCGAACTGATCCAGTA
CATCAACTCCAACCTCGGACAGCTCGGCATTTTGTAGCAGCCGAGCTTGA
TACGTAACGAAGAGAGCCCGCCACATGCACAAACCCTTGACCCAAGAACA
CGCCGACCCGGACAAGCCGGAGGAAGCCCTCGCCTGGGCTTTCTGGGGAC
TCCCCCACCCGTCCGGAGGCCATTCGCTGTCTAACCCGGTGATGGCCAAG
TACTGGTCAAAGCACTTCACGGAGCTCGGGATTGTGCATGTGGACTCTCT
GCGGCGACTCGCTGACGAGAACGGCAACATCCACGTCAGCAAGCTGCCTC
AGCAGACCAAGAAGTTCCAGGCTCCCGCCCGCGGGCCGCGGAGCCACTAC
AACCCCGCTGCGCAGTGGGTTCCCTCGGATACCCCGGAGCCTCCGAAGTT
CCGTGTCCAAGATCCTCGGACGCTCACCCAGCAAGAGCAGCAAGCCCAGC
TCGACATCTACAAGCAAATGGGCCTGATTCCTACCGCACCACTGCCGCAG
CATCAGGCTGCGGTCGAATGAGAGGCCCGCTTATGCCAGACCTGGAAGAC
ACCCAGCCGTTGCACGTGTCTGACCTGCCTACCGAAGAGATGGACCTTTC
CGAGCTGGACACAGGCGGCTTCGAGATCCCGCACCTGGGCTGGGACTTGG
ACAAAGACGGTGACATCGAAGGTATCGAGGAGTACGTCCCCGAGCCTGCG
GTGCTGCGCGGCGCTGTGGCCGCGGGCCTGGGCTTCGCCGGGTTCGTCCT
CGGTAAGACGTTCGACGTCTCGTGGATCGACCAGGCGGTCGCTATCTACG
CGGTGGCTGCACCGTTCGTCCTCGGATTCGTGATCCGCCGCCACGTCACC
CCTACGAAACGGTGACCGAGGTCCTGGATTGGTTGGCGGTGGCTAGCGGT
CCTGCGGGCATCGCGATCGGTATCTACGGCGAGAAGTGGCGCTCCCGGCG
ACGGGAGCCTGCCGAGATCGAGAAGACCGAGGCGGAGGCCTCGCAGATCT
TCGTCGAGACCGCGGTGACTCTGATCGCCCCGCTCAAAGCGGAGATCGCG
GACCTGACCGTGCGCGTCAACCAGCTCGAAGAAGAGAACTACACGACCAA
GACCCGGCTGCAGCTGTCGATCGATTACATCCGCGTCCTGCAGACGTGGA
TCAGCAAGCACATCCCGGGACGGAAGCCTCCGGCTCCCCCGGCCGAACTG
CTGCTCTGAACTTGATATGTAACGGAGGTCTTAGTGGCTGACGACCAGTG
GGTACCTGACGTTCCAGACGGCGCGTTCGTCATCGGCGGCGGCGACTACC
GCTACGGCCAGGACATGACCGAGGACATCGCCCGGTCGCTGTTCCAGGTC
CCGGACTTCAACCCGGCCAACGCGCTGCTGGTGCTGCCGCAGCTGCTGCT
GCGCCTGCCGCTGGAAGCGCTGCAGAAGTTCAAAGACTTCATCCCGAACG
TGCTGGAAGGCGCGTTCAACACCGTAGCCGGCGCGGTCGACGCCATCATG
GGCGCGATCCGCGAGACCCCGCGCGTGCTGGAGCAGATCCTCTCGTACCT
GCCGCAAGAGCTGCGCGACGAACTAGAGCACGCCGCGGCCCGTATCGGCG
CGGTGATCGACGCTATCGTCCAGGCGCTCACCGGCACCTTGAACATCGGG
CACACGATCGAAGACCTGATCTTCGCGATGACCCACATCAGTCCGGGGTC
TATCAGCGGGGTGCTCGGTGCGGGCTCTGTCGAGGAGGCGTTTCACAGGA
TCGTCGACGCGGTGGTCTCCGGCATCGTCGGAGCCACAGGCACGGGCGCA
GGCATCTCTGACCTGCAGACGCTGCTAGAGAAGATCGCCTCGGCGGCTGC
CCGCGGCGGGTTCGCCTGGGACATCCTCGGTATCCAGAACAACAAGAAGC
CGAAGTCCGGGCTGTACAAGTCCGAGCGCGGCAACTTCGACCTGGACACC
CTGAACTCCACGGTCTCGGTCGTCCCCGGAACCTCGATCATCGCGTTCGA
TGTCATCGAGCAGTCGATGCCTATCGGCCTGATCACCTGGATCGGCTGGG
GCACCTCGGGCATCACCGACTTTTACATCAACGTCTACCGCTGCGTCGAC
GACCGCTCCGCCCCGGAGCTGGGCGAGCTGATCCACCAGTCCGAGAACAT
CGCGGGTCTGCTGGCGGGCTCCGCGTCCCCCGGCGCGAACATGGCGTACG
AACTCACTACCCCGATCGCGGCTGTAGCCGGCGACCTGCTGGCGTACGAG
TTCATCGCCGTCGGCGGCACGCACACGATGCGCGGCCGGGACTTCAACCT
CCCGGACAACGACGGCGCTCCGATCGGCAACGTCGGGGCCACCCGCTCGC
TGTCGACGCCTTCTCTTCCCCCGGCCACCCTGGACAAAGCCGACGTCACC
TGGACCGACAACGTCCCCCGCGTCGGTATCGCGGTGGACACCGGCACCGG
CTCGGATCACCACGACCCGCAGGTCGAGTTCTTCGAGAAGCCTGTAGCTA
TCCCTGTCCCGGCGTGGTGCGACCGCATCGACGCGATCGTCACCGGTAAG
GGTGGCGAGGGCGCCGACGGGTTCCTCGGGTTCTACGGCAACCCCGGTCA
GCCTGGCGGCGTCAACACCGTGACCTGGACCCGTGGTGAGCACTTCTCCG
GTACCACCACGATCTTGGAGTGGGACGGCGCTGAGCTGTCGATCCCCGGG
TTCGGGGTGTCCGCTGCCAACGGCTCTAACGGCTCCGGTCAGCGCCCTGT
GGCGCTCGGCAAGCCGGTCGGTAAAGGCATCGAGGAAGTCGAATACAACG
GCCTGAAGCTGGCCGCTGGCGGTGACCAGCACGCGTACGGCGGCGCAGGC
ACCAAGCCTGGAGGCGGCGGTAACGGCGGTCACTGGCTCGGTATCTACAC
CCAAGGTGGTCCCGGTGGACCCGCGTGCGCGGCAGTCCAGTTCCGCAAGG
GCGCTCTGCCCGGCGAGGTCGTGGGCGACGGCGAAGGCGACGTGACGCCT
CCGAACACCTCCGCGCTGCACGTCGACGTGTCTGCGACGTCCACCTCGAT
CACTATCACACCCTCGGGAGCTGTCGACGATGCCTAGCGGACTTCGCGGT
TACAACGTGTACCGCAACGGCGTTCGACAGAACACCTCCCCTGTGACGGA
GCTCGGCTCGGTGACTATCACCGGGCTGTCTCCGGACACCGACTACTCCG
AGCAGATCACGATCACCGCCATCGACATGGCGGGTAACGAGTCGCTGCCC
AAGACGCTGGCTGAGCTGGAGGCGGAAGCTGTCACCGACGCTTTGTCTCC
GGCTGACCCGCTGGACCCTGTGGTCCGGGCGCAGATCGATGCGCTGGTAG
CGGCGAAGATCAAGCCAACGTCAGGCAAGGTAGCCGACGGGGCGATCATC
GGGATCGAGACCCCGACCGGGTCGTACTACAAAGCGTACGGCGGGGACCG
CACCTCGAACACTCCGCTGACGCTGGAGAAGAACTTCCGGTACGGCTCGT
GCTCGAAGATGTTCACTCACACCCTGATCCTCAAAGCGATCGACGACGGG
CTGCTGGACTGGGACGACACGATCAGCGAGTTCGTCACCGGCGTCCCGAA
CGGTAGCCAGATCACGATCCGGCAGCTGCTGCTGTTCCAAGACGGGCTCA
AAGACTGGATGACAGACCCCGCGGTCCAGCAGACGTACTTCCTCAGCCCG
ACCAACTCGTTCGACCCGCTGAACTACATCCGTAACTCGGTGGTGAACTT
CGCGCCGGGTCAGGGCTCGTCGTACTCGAACGCGGCCTCGTGGCTGCTGG
GCAAGGTCCTGGAGTCCGTCTACAACGACGGCCGGACGGTCGATCAGATC
GTCGTGCAAGAGTGGCAGTCCGAGGTCGATATGCCGTCGCTGCACTGGCC
GACGACGAACTACATGAACCCGCCGTATGTCCGGGGCTGGACCCCGAACC
TGGCGCTGTCGCAGATCCAAGCGATCCTCGGGCCGTTCGCGTTCCTCGCG
GCGTTCCTCGGCTACCCGACGTCCAAGGACCTGGAGTTCACCGCGGTCTC
GACCTCGTGGTCGGGGGCTGCCGGTTCTCTCGCCGGGAACATGGAGGACT
TCGTTCGGTTCGGTAAAGCGCTGTACGACGGGACGTTTTTGTCCGAGGAG
ATGCAGCAGCTCCGCAAAGAGATCTTCACGACGTACGTCGAGTACGAGCC
TGCGGTACCTCATCAGGGTCCGGGCTGGATGGGGTTCGGTCTGAACTCGA
TCTGCTGGGGAGCGTGGCAGGGTTGGGTCGGCAACCTCGGCGGCTACATC
GCGGTCATCTTCTACAACTCCGAAGACGGATCGGTCATCGCGGTGACTCT
GAACAACTTCTCGGCCCACGTCGATGCGGTCGATCTGTTCTATCAGATCG
CGTACCTGCTGAACCCCGAGTCCACCGGTCACCGGGACTGGATCTTCCGT
CCTGATCCTGCTGAGGACGCGGACGAGGTTCGCGATCCGACGCTGTACCT
GACGGTGGAATCCTCCGGCGACAACCAGATCCCGGCTGATGTGCCGTTCG
AGATCTAAGGAGACAAGAGATTTCTGCTCGTTACAACAGCTGCCGTGCTG
CGGCAGCCAGAGGCGATATCGACTGGCTGAACGACGACATCCGGGCGCTG
ATGATCGACGCCGACGACTACACCGTGAACCTGACGTCGCACACGTCGCT
AGCGAACATCCCGTCCGGGGCGATCATCGCTGTCTCGGAGAGCCTGACCG
GTAAGTCGGTGACTTCTGCTGGCTGGGTGAAGGCTGACCCGACGGTGTTC
CCCGAGGTCGAAGGTGACACGGGCGAGGCGGTCATCGTCTACAAGCACAC
CGGTACCGCGTCTACGTCGACGCTGCTGTCGTATCACGACTCCCCTACTT
ACCAATTCGTCATCCCGAACGGTTCGGACATCCGTGTGATCTGGCCGACC
GACGGGTTTATCCGATTCTAAGGAGCACGCATGGCACTTCCCGAGAACTG
GGCAGACGGTGTCGGTCAGCAGGTTGACGCGGCGTTCCTGAACCAGCTGG
GTTCGGAGCACAACGCGATGCAAGCCGCGCTCGACGGTAAGTCGATCCTG
GTGATCTCCCAGGAGGACTACGACGAGCTGGGGTCTCCGGACCCTGACAC
GATCTACGTGGTCATCGAATGAGTCTGAAGGTCGGTGGCCTCGACGTTGT
CGGTGTGTTCGTCGGGGATGCTGCGGCGAAGATCTACGTCGGCGCGATGA
GGATCTGGCCTCCGGTCCCGGACTTCACCCCGTTCAGCATTTCCAGCGAA
GACCCCGGATACACGGATATCTACGACGAACCGGTACCCGAGGGCGCATC
CGGATGCTGGGTAACCCTCGTGGGCTGGCGGCGGCGGCGGCGGCTGCACC
ACATCCGGCGGGTCACCGACGAACGGCGCGAAGGGCGGTGACTCGACCCA
CGGAACCGGTGGCGTAGGCGGCTCGATATCGGGCACCCAGGGCGGCAATG
CTGTCGACCAGGAGCCCGGCAACCCGGGCGCGGGTGGTGGCGGTGGCCGC
AACAACCAAGGTGGAAACGGTGGAAACTACGGCGGCGGCGGCGGTGGTGG
CGCAGGCGGCTCTACCGCCTACCCCGGCGGCGATGGCGGTGACGGGTACG
TCCTGATCGAGTGGGAATAACCGCGCTTGACACGTAACCCGGTTACGAGT
AAAGTCGATCCCACGAAGAACCCGACCGGCGGGGCGAAGGCCTGAGAAAC
CAACCCCACCGGTCGGACCACCCTCTCTAGGAAGGCACCACTATGTTACG
CACCATCGCAGCCGCGGGCATCCTCGCGGCTGGTCTCGGGCTCGGTATCG
CACCGATCTCCCAGGCTGCTCCGGCTCACTGCTCGAACCACGGCTTCGGT
CACGGTCAGATCTACAAGCACGCCTGCGCTACCGGCTCCGGCGGGCAGGG
TGCTAAGTGGGTCCCGGTGAAGAACCCGGACGGCTCTATCAAGAAGGTCC
TCAAGAACGGCAAGCTGAAGACCGTGTACGGCTGCGAGGTCCGCTGCGGC
GGAGGCCGCGGCAAGACCGAGACCACCGATCCGTGGTGATCTAACCCCGC
ATACCAAGAAACCCCCTACCCGGCCCGCGAAGGCTAGGTAGGGGGCTTTT
TGTGTTTCAGTGGGTGTGGCCGTGATGACCTGTGTCTTCGTGGTTTGTCT
GGTCAACCACCGCGGTCTCCGTGGTGTACGGTACAAACCCATGAGAGCCC
TGGTAGTGATCCGACTGTCCCGCGTCACCGATGCTACGACCTCCCCGGAG
CGTCAGCTGGAGTCTTGCCGGCAGCTCTGCGCCCAGCGCGGCTGGGAGGT
GGTCGGGGTAGCGGAGGATCTGGACGTCTCCGGAGCGGTCGATCCGTTCG
ACCGGAAGCGCAGACCGAACCTGGCCCGGTGGCTAGCGTTCGAGGAGCAA
CCGTTCGACGTGATCGTGGCGTACCGGGTAGACCGACTGACCCGATCGAT
CCGTCATCTGCAGCAGCTGGTCCACTGGGCCGAGGACCACAAGAAGCTGG
TCGTTTCCGCGACCGAAGCCCACTTCGATACGACGACGCCGTTCGCGGCG
GTCGTCATCGCGCTTATGGGAACTGTGGCGCAGATGGAATTAGAATCGAT
CAAAGAGCGGAACCGATCGGCGGCGCATTTCAATATCCGCGCCGGGAAAT
ACCGCGGCTCCCTGCCGCCGTGGGGCTACCTGCCCACGCGCGTGGACGGG
GAGTGGAGGCTGGTGCCTGACCCGGTGCAGCGCGAGCGCATCCTCGAGGT
GTATCACCGCGTCGTCGACAACCACGAGCCGCTGCACCTGGTGGCCCACG
ACCTGAACCGGCGTGGCGTCCTGTCGCCGAAGGACTACTTCGCGAAGCTG
CAGGGCCGGGAGCCGCAGGGGCGGGCGTGGTCAGCCACCGCGCTGAAGCG
CTCGCTGATCTCTGAGGCGATGCTCGGGTATACGACGCTGAACGGCAAGA
CCGTCCGAGACGACGACGGGGCTCCGCTGGTGCGGGCTGAGCCGATCCTG
ACCCGCGAGCAGCTGGAGGCGCTGCGCGCCGAGCTCGTGAAGACCGACCG
GACGAAGCCCGCGGTCTCGACGCCGTCGCTGCTGCTGCGGGTGTTGTTCT
GCGCGGTGTGCGGGGAGCCTGCCTACAAGTTCGACGCCGGCCGGAAGATC
CCCCGCTACCGCTGCAGGTCGTTCGGGTTCGCCCAGCGCTGCGGGAACGG
CACCATACCGATCGCCGAGTGGGACGCGTTCTGCGAGGAGCAGGTGCTGG
ATCTGCTCGGGGACTCGGAGCGTCTGGAGAAAGTCTGGGTAGCCGGCTCG
GACTCGGCGGTCGAACTCGCGGAGGTGAACGCGGAGCTGGTGGACCTGAC
GTCGTTGATCGGCTCTCCGGCCTACCGGGTCGGGTCTCCGCAGCGCGAAG
CACTGGATGCTCGTATTGCGGCGCTGGCCGCGCGGCAGGAGGAGCTGGAA
GGGCTAGAGGCTCGCCCGTCGGGCTGGGAGTGGCGCGAGACCGGGCAGAG
GTTCGGGGACTGGTGGCGGGATCAGGACACCGCGGGTAAGAACACCTGGC
TCCGGTCGATGAACGTTCGGCTGACGTTCGACGTCCGCGGCGGGCTGACT
CGCACGATCGACTTCGGGGATCTGCAGGAGTATGAGCAGCATCTGAGGCT
GGGCTCGGCTCTGGACCTCGTAAACGCAGAAAAGCCCCCTACGGGCCGCT
AGGGCTCGCAGAGGGCTTCTCCGGTAGTCTCTATTCAGTTGTGGGTGTGC
GTCCGTCAGCGTGGACGCTAGAGGGGTTTACGGGGCCTCGTGGACCCGCA
CGTACGGCTGCAGAGGCTTGTCACGGTAGGCGTGGTATCGCTCGGCCTCC
TCGGCGCGGATGGCCTCGATCTCCTGAGCCGCGCTCACCTTACGACGCTG
CAGTTCCGGATCGTCATACTGACGCACCGTAATCACCTCTGACTGACGGG
TCTGCGTCGAGATGATCTTCAGCAGATCCACCGCCTCGGTAAGGCGGTCG
GCGATCACGGCCAGCTGCTCGACGGTGACGTCTTTCTTCTTTTTGCTCAT
GGTCTCCTCGTTTGCCTGATGAAGTCGGCCCGCGCCGACTCGTAGTCCGG
GTGGAACGTGATAACGCCGTAGAACGATCCGACCGACGGGAACACGATCC
ACTCCTGGGTGTGCGGGCTCTTGCGGATCAGCCACTTCCGAGCGTCGTTA
CCCCAGAGCTCTCTCACCGGAACCACCCCCGCACGATCTGGATCAGGTGC
TCCAACCGAACCTCGTGGTCGAGCATCCGAATCAGCACCAGTTCACGCAC
CCGCTTCATTCCGCGGTCCTGAAGCTGGTAGCTACACGCGGGTAGATGCG
CTGCACCCATCCCGATGGGAGGCTGTCGTCCCGGCGGAAGAAGTTCTTCC
GGTTCACCGACCAGTAGACCGTCCCGCCGGGGAGCTCCTGGCTGAATCGG
ACGTCCGGCAGCCGGTGACGTCCGATGTAGTTGTCACTTGGCGGGAGAGT
AAAGATCCATCCCTCCGCGTTGAGCTCAGTCACCGCGTGCTTACTCTTAC
CCCAGTACCATTCGTCTTCGATGTTCATGTATCAAGTCCCATCTCGTCGT
CTAGTTTCCGAAGCTCATGGAAGGCTTGAATTCGTTTAGCCTTCTCGGCC
TCGTGGACGTGGGCGACCCTGCCCGTCTCGTCGTAGAATCCGTCCCGACG
CATACATGGTCGGCATGGTTGCCAACGGTCATGCTCTCCGCATTTAGCGT
TTTCTTCGGGCCAGCCAAGTTCGTCGGATAGTTTGAGGAACTCCTCGAAA
GCTTGGCGCTGCGCGTCAGTCGTCATCGTCTACTGGCCTCGGCGCTCTGT
ACATCTCACACTCATTCCGCCCCCTCGTAACGGTCCAGCTCGCTCTTGAG
CCCTTGGATCTCCAGCTCCAGGTCGAAGACCCGGCCCATCAGGTTGTCGC
GCTCCAGCTCCAGCCGAGCCGCATCGTCGATCGCCTCCATCGATCGGCGC
ACCATGTCCGCGATAGCGCCGTGGATCGAGGCGGTGAAGTCGGCATCCGC
TTCGTTGGAGAACCTGCCGAGGTACTCCCGGCGATCCTCCTGGTCGACGG
CGACCAGGTCCCAGACCCCGACGCCCTCGGCGCTGTTGTCCTCCACCGCC
CAGAACCGGTCCTCGGCTCCGGTGGTCTGCGAGAACACCTGATAAATGCG
GTCGCAGAACTCTTGAAATTCCATGTTGTTCCCTCCGTTACGAATCAAGC
TGGGATCCGCAGAAATGGATCTGCGGACGGTTGATCGTCTTTCTTCAGAT
ACGCCGCGCCCCAGGATCGGCCCCCGACCTCCGGGTCGGTGTTGATCAGC
ACGCCTCGGAACGTCTGCTCCATGATCCGGCCGATCTCCTTAGCCGTAAC
CTCAGCCTCAGCCTCGGGCACCGACGCCAGAACCTCGTCATGGATCACCA
GACGGATCATCGGTGTCATCCCCGCTTCGTGCAGCCGCAGCACAGCGCTG
GCCGTTACGTCACGTGACGTGGACTGCACCATGTAGTTCAGCGCCGCGTA
TCCCCGGTCGGGGTCGACGGGCAGCCGGCGACCGGTAGGGGTGATGACGT
ACCCGAGGTTCGCCGCCTCCCGTTGCAGGCTCTTGGACAGATCGGTAACC
CCGGGGTAGGTGGCCGCGAAGATGTCGAGCACCTTCTTCGCCTCCGGGAA
CGTGATGCCTGCGTTGGTCGCGAGCTTCCCCGCACCCCCGCCATACACGG
TTAGGAAGTTGGCCATCTTGCCGACCTTGCGATCCATGCCTGCGGCGTCC
GCGGTCACCTGGTGCAGATCCGCCTCCTCCTCGAACGCGCGGATCATCGT
CCGGTCGTTGGCGAGCGCCGCCAGGACGCGAAGCTCCTGCGCCTGGTAGT
CGACCGAGACCATCAGCTGCCCGGGGTCCGCGAGGAAGCACCGCCGGACC
ATCCAGTCGTTGGCCGGAAGGTTCTGCGCCGAAGGCGATGTGGTCGACAT
CCGCGCAGTCCGGGCCTGCAGCGGGTTGATCCCCGGGTGGACCCGGTCGT
TGGCGTCCCGCCGCTCGATGAAGTTGCGGACCCAGGTCTTCTCCCAGGAA
CCCCACTTCTTCGCCTCGATCGCAGCCTTCGCCAGCGCGTTACCTTCCTC
AGCCAGAGCTTCCAGCAGCTCGGCGTTCACCTGCCTCTTACCCGTGGCCG
TGCGGCCTTTGATCTTCACGCCCGTGCGCTCCAGGCCGTCGGCCAGCTTC
TCGGTGGAGTTCACCGAGTCGACCCCGTACGCGTACCGAGCCACCGCGGT
GTAGTGCTCGGCCTTCCTCAGCATGTCCGCGGACAGCTTCTCCGAGTAGT
CGACGTCCAGCAGGAACCCGGTGCGTTCGACGTACGACATCACCTCAGCG
AGCTTGTGCTCGTACGGGATCAGTTTGTGCGACGACTCAGGCACCAGCGG
GGCTACCTTGCCCAGCAGCCGGGACACCAGGATCGTATCCATGCCGGCGT
ACAGCTCATAGTCCGGGTCGTCCAGGTCGACCAGAGCCCAGATCTTGTCT
TTGGTGGTCTTATGCTTCTTGGCCAGGCGAGCCATCGAGGCTTTGACCTC
TTCGGCGGTCACCGGGTCGATGTAGAACTTCGTCAGCTCTTCCAGCTTGT
GACCGGTCCCGCCTTCTTTGTAGGCCCGGGGGTCTACCAGGTGCGAGTAG
ATCTTGGTGTCCTCTACCTTCGGCCACATCTGCTCCATCGGCACACCGAG
CGTCCGCTCGATCACCTGGAGGTCGAACGCGGCATTGTGGATCACGAAGC
GCTGGACCTTCTGGAGAGCGGTGACGGCGGCTCCTACGAACACACCGCCC
CGCTCCACCGGCAGAACCCACGACTCCCACGGGTTACCGAACTGGATCAG
CCGGATACCGAAGTCGGGTTTGTAGATCCCCAGATCCGTGGTCTCGGTAT
CGAGGCCGAGAATCCGGAGGTTGGAGCGGATGAAGCTCTCGAACCCGTCG
AGATCATCCTCGTGCTCTACGACGTTGACCAGAACTGTCTCGTCCTTGAT
CTGGTAGCGGTGTTGCTTCACCCGCCCCTCCCTTCGTTAGTGGTTACGTA
TCAAGTCGTGGTCAGTAAAAATAAGGCACACCGTCCACGATGATTACGCC
GTTTGGACCGCCGTCGGAGTCGTCCTCGCAGGCTGTCAGGGCGACCATTC
CCAGAGCCAGGAGCGCGGCTGCAACTAACTTCTTCACAGCCCCAGCTCCC
GTCGGATCTGCCCCTCCGGGGTTTCTTCCTTGACCATCACTCGCCCGTAG
TAGGCGATGTTGTTCTTGATCGGGAAGACCCGGTACTCCCCTTCCCCGAA
GTCGACTGCCAGCTCGTCACCGCTGATGCGGTACTCGCAGTCGTCCGGGA
ACGTCCAGAACAACCCGTTCCGGAGCATGACCATGAACTTCGGAACCTTG
ATTTCCTCGCTCAATTACACCCTCCTGGTGGTTACGAGTCAAGTTCAGTT
TGCGTAGAAAAACTTGGCGTCGCGACCGTCATCCTTGGTCGGAGGCATCC
ACGCGTGCCAGACCTTGCCGGTCTTCTTCGACACCCCGGTCTTGTAGACG
AAGTCGTCGTACGGCTTCGGCGGAGCCCACTCCGGGGCTTCCTGCGCACC
CTGCGGAGCCTGGCGCTGGTACCCGCCGCCCGAGGACTGTGCGGGAGCCG
GTGCAGCTGATCCGCCCGCGAACGCCGCGGCGACCTTCTTCACCTTGTCC
ATGTAGTCCTTGAACTTCGCATCCAGCAGAGCGTCGGACTCTTCGACCGA
CGACGCGTGGATCACGATCCACGGCGCGTCGAAGTCCCGGCCACCCTTCA
GGGTGGTGACGATCTTGCCCTCGCCGGGTGCCACGTTGCTGCTGTTGTTG
ACCACGGTGGTCGACGGAGCGGTGGTGGCGACAGGCTGCTCGGGGCCGTT
GTCGTTCGAGGCCCAGGGATCGGTGGTGACAGTCATGTTGTTGTTCCTCT
CAGTTGGTGTTGTAGTCAGTTGACGGTGTCGCGCTCGACGCTCACCACGG
TGTAGATCCGGGTAGCCGGATCTTTGGTGACCTGCTTACTGACGATGTCG
GGATTCGCCTTGCCGTCCGCGTAGAACAGCGCTGCGATCAGGTTTAATTG
CCAGGTCGAGACGGTGTAACCGTCTAGGTCGATCTGGGAGTCCTCGGTCG
CCGCGCGGAAGCGCAGGCTGCTCTTGTCGACTTCGGCGATCTTCTGCATC
TCCGCCAACGCACGGTCCCGCAGGAACACGCCTTGAACGTCGAGCGGCAG
CGAGTCGTCCCGAGGTACCAGCACGATCGCTGTAATTCGGTCTGCCATTT
AGATTTCCTTCCGATTGTTGTAACCGGGGGTGTATAGGCCCCCGACGTAC
ATTTCGAGATCCTGCTGACTCCAGTTGGAGAGCAGGGCTTCCTTCTTGTT
GGGGTAGAGCTCAGGCGTCACCCACGCTCGGTACATGTCGACGCCGGACA
TACCGCTGAACTGGCCGTCGAAGATGTTCACGCGGCAGCCCCTGACCCTG
CGCAGGACGGGATCAGGTGATCCCTGAACCGTCCCGAGCTGATCGGCACT
ATGTGGTGGCACACCGGGCACGCCCGGCGATGCTTCGGAGCACTGGAGGT
CACCTGCTCGGCGGTAGCCAGGTCGACCAGCTCCCGGTACGTCAGGCCGT
CCTCGCCGGCTGACTTCCACCCGTCGTCAGCGAGACGAGTAGCCAGCTCC
CCGACAGGGTCACCCGGGCCGTTGTGCGACCGGATCGAGTCCGGGAACAC
CTTGGACCGCGAGCCCGGCCCGTCGTGGTCGCCCATCTCGACGATCACCG
CGTGAATCTCCTCGGCCAGCGCCTTATGGGCGTTCTTCAGGCGGTCCTTC
GCTGCCTGATCCCGGACGATGACCCCGTCGAGGTACCGGGTCTTCAGGGA
CTCCGCGTACGGAGGGTGCCGGTCCGATAGGTGGTCGATCGCTTTAGGGA
TCACCTCCATCAGGAACGGGTTGTCGCCCCGCCCTTTGAGCGCGTCTTTG
ATCGACTCTGCCGAGTAGTCCCAATCCCCTCGGGCTAGGTACTCCTCCCG
CAACTTGACGCTGAGGATCTGGTTTGCGTGCCCCCGCAGGTATGCGGCAG
CCTCGTCCTCGGTTACTCCCGAGATCGCCCGCTTACGAGACGGCCTCTCC
AGAAGCTCCACCCACAAGTCCTGGATCAGGTCTTCGACCTGGTCTGACGT
GAGTAGCCAGGAGTTCCCGACGGACTTGGCGGCCTTCTTGATCAGTTTGT
TGGTCAGAAGGTCATCCATTCACCGGCTCCAGACTGCGCTTGGCGTAGGT
CTCCTCGACCAGAACCTCGATCAGCTCGGCCCGGGGAATCTCCCGGGACC
GGGCTTCGAAGTGCAGGTACGGCAGAACGTTCCCGTTACGTGTCAAGGCC
ACGGCGTCAGACCTCCCAGACCTGGCCGTCAACGATGAACTTGCCTCCCA
GGATCGGGACGATCTCAGCCTTGACATGCTTACCGTCGACCGTGAGCATC
CCGAAGCCCATCTGCCAGTTCCCAGCTCCGCCCTTTAGATAGTTGGCCTT
CTTCATGTCCATCAGGTGCCCGACTTCCATGCCGGTAACGGTCTTGCGCA
CCGAGCCGCCGTACCCGAACGAGTGCGAGACGACAGCCTGCCGGTGCGTG
TGGCCGCAGACCACGGACTTGCCGAACTTCTTGGCACCGTTGAGCGCTGT
CGATCCGGCGATCTGGGATAGCGTCATCTTGCCCATGTGCCCGTGAGTGG
AGATCCAGCCCGGAGCGATGTCGTAGAAGTCAGGCAGCAGCTCCACGCCG
AACCCGTCGAAGTCGAGCAGCACGTCGATGTCGAAAGCGTGCGTACCCTC
CAGGGCCGGTGCGTTCTTGGAGAGATAGTCCCTGGCCCGGGAGTTTCCGG
TCAGGTGGATCTTGCCGCCGTCTTCGATGAAGAAGCGTCCGTTAGGGACT
CGGAGGCACCAGACCTCTCCCTCGTACGCGACCTCCTCGACGGTGTTCTT
GTACAGTCCCGACAATGCGCGGTTGCTGATGTTCAGACGCCAGTGACCTG
GCCGGTACTCGGTGGCCGACGCCCGTAGCCCGTTGGCAGCAGCCAGCATC
TGCAGCTGCTCCCGCATACGGTCCTTGCACACGTACAGCACGTAGGAATC
CCCTGCGCTGGTCGTGTCTGTACCGTCGGTGAACCGGTACTCCTCCAGGA
ACAGCCGGGCCTGCCGCTGTGACAGAGACAGTGTCCAGGTCGGGAGCTCG
CTACGACCTCGGTCGAGCAGATCATCCAACTCTTGAACCTTGCCCAGGCT
GAACTCGTACTGGGTCTTCGGAGGAGCCTTCAGCACCTTGCCGTCGATCT
CGGTGATGCCTCGGTTACGTGCCCGTTCCCGGTATTCGATGCCTGCGTCG
GCCAGCAGCTTCCGGACCTGCTCCGCCTTCTCGCCTGACTGGTAGAACGT
CCAGCGCCCATCGGGCGAGCGATGCGAATCCGTGAGCCCCCAGACCGCGA
GTCGGATCTCGGTGTCGGTGAGCGGGTAGTCCTCGTTCGACCCCTCGCCG
GCGGTGTAGACCCACATCTTGTTTCCAGGCAGCGACGTCGGGGTGTGCTC
GACCCACTTCGTCTTCTCCCGGTTCAGGCCCACCACTCGGTGGTTCGCTG
TGATGGTCGCGTTGATCTCTCGGCCTCCGAGGGAGTACAGCGTGCCCGAG
AACGGGAACCGGACAACCTCGTCGATCTGCTGCCAGATCGTGCGTCCTTG
GTCGTCCACCGACATAACCTCGTCGTCGGTCGTCAGGTCGTCGACGTGGA
CGAACCCTCGTCGGGTGACGGCCCGGGCGTTTGTCCAGGAGCAGTCGTGG
TTCCCTTCATGAGCCCCGATCCACCCGTCGTAAACCTTGCGGAGAGGTTC
CAGGAGGTGCTTCTTGGCGTAGTCCGCGTCGCGGTACACCGAACCCTCGA
ACTCGCCCTTTGTGCCTTTGTTCCATCGCGAGGGCTGGGGCAGATCCAGG
ATGTCACCGATATGTACCACGCCGTACGGCTGGACATCCCCGATGAAGCG
GATGACCGCTTGCATCTCTTTGCGCGCCTCGTAAGGCAACTGAGTATCGG
GTAGAAAGACGATACGCTGAGTCATTTGGTTCCCTTCTCTGCGAGGAGGG
TTAGCTCCGCGCGTACTGATCGGTAGACGTCGTCCAGCGCGTTGATCGCG
TTGGTGACAGATGTGTAGGTGACGGTGTCGAGGTCGATGTACAGAGACAT
GCCGCTCTGAGGGGTTTCGACCTCGCGGTAGATCTCGTGGTAGTCGCTCA
CTCGACGACCTCGTCCAGGTCGATGACCATGTCGTTCAGCGAGTCGATCC
AGGTCAGCGAGCCCGAGTCCTCGTTACGAATCAAGTCGTCGGGCAGCGGA
AGATCGAGCAGAGCGGGCTGGTCGTCCTCCTCTACCGGCTCCGGCTCTTC
GCATTCGTCGAAGAGCCAATCGGAAGACGCCGCGGAATCCAGGTCGATGG
GAATCTCGATCCGGGGGTCTTCCTCGTAGATCCGCTCGGCGCAGCCGGCG
TAACCCGCGATGTCGGTGTAAGAGTCCCGGTGATAACCTGTACCCTTCAC
CCGGGCCACCTTGACCAGGATCATCAGGTTCGCGACGTCGAGGTCAGTGA
TCGGGCGCTCCAGGTACGCGGAGAACAACGCGGAGATGTCGGCGAAGTTC
TCCCGTGGGTGCCCGTAGTTCTTGTTGCGAGGTCCGTGGATCAGGCGCTG
CGCCTCTTCCAGGATGCTTTCTGTCATATCCCTACCTTGTCTTTCAGTGC
TTGTACTCCCTGGCTGAGCACCAGGTCGTTGACATCCGAGCCGTCGGGCA
TCGGAATGATCTTGGCGTTGGGCAGAACACCCGCCACCGTCTCGGCGAAC
TGCATCCCCGCGTCGTCACCGTCCGCGAGGATCAGCACCTCCCGGTACCC
GAGGAACGGCTCGCGGAAGTGCTCTTTCCACGCCTGCGCACCAGGGACAC
CTACAGCCGGTATCCCAGCTGCGGTAGCCGTGATGGTGTCGGCCTCGCCC
TCGCAAAGGGCCACCTTCTGGGACGGCTGCAAGAGCGCGATCGTGTTGAA
CATCCGAGGTTTGTCCCCAGGGACTGTCAGGTACTTCGCCTTGCCCTCCG
CGGCTTCGATCCGTCGAAACCTCAGCGAGACGACCTGCCAGCCGATATCC
GGTGCCCAGCGGAGATAAGGGATAGCGAGCATCCCTTTGTACATCTCATG
CCCGGGCAGCGGCTCCGCTACGTAGCCGAGGCGAAACTTGCTCACTGCGT
CGGAGATGGCTGGATTGGTTAGCCCTCGGGTTGCCAGATACTCCTCCCCT
TCGGAGCCTGGCAGGGCCTGGTGATACTGCTTCGATGCTTCCAGGAGAAA
GTTCCTGTGCGAGCTCAAGTGCGCGATGGTGCGATACCTCCTCCCTTTTC
ATCAGCAGACTGATAGCGCTGCCTTTCGTTCCACAGCCGAGGCAAGCGAA
GGCGTTGAGTTTGTACGAGACCGCGGCTGATGGCCGCGTGTCGGCGTGTG
CCCAGCAGAGGCAGGGGATCCACACCCGGCCCGTGTCCTCGGGCGGAACC
CAGTCAGGGGCCAGGCGCTCGATGACCTTCGCGATCAGCGTTTGTGAAGG
TTCCACCGGACGACCTCGTACACTTCGATGCCCTCGTGGTACGGGAACTG
CTGCTTGAGCGCGTCATCTAGGAACTCGTAGACGTCTTCGGTGTCGGTGG
TCGGATCGACCTTGACGAACGCCTCGATCTTCATCCAGCCCTGGCTCATG
AGGTGACTCCGATCAAGAAACCCACCCAGAACGTTATGGTCGGGTAGATC
ACGTACATGAAGAAGTTCACTTGCCCCACCTCCGGGCCGTGCGGTCGACA
TGCTCTTCCGAGACGTTGCGTGCGAGCTTGTAGGTCTTCGGGTTGAGCAG
CGCGGCCAGGACCTGCTGACGGATCAGGTTCGGGCGGGCGGTTGGTACGG
GCTTGTTCATGGTGTTCCTTCCTAGTGGTTACGTGTCAAGTTCGGCGCGT
GCCGAAAGCTTCTCTCGCTCGATCGGAGCGATCCGTTTCCCGATCACCGC
GAACGCGGGCGGGTTCTCCAGGTAGTCGATGCCACGCTGGAGAGCTTCGG
GGTCGTCACCGAGGTGACCGAGTACGTTGCGGTTACAGGGCGTATCCAGC
AGCCCGCGAACGTGCCCGGTTCGGTGGTCGTGGTCGACGGCCAGCTTCTT
CCGCAGGCCTCGGCCTTTGCGGCAGATGTAGCACCTGCCACCTTGAGCCT
CGTATATCCGCCAATACTCATCGGCGGTGATGTCGTAGAGCTCCAGAAGA
CGCTTCTCCCACGCCGTATCCTTTCGGACGGTTCGCTTTTCGCGATGGTG
AGTAGCGCATCGAGGCCCCGGGTGAGGGGCGGCTCGGCGGGTTGTGATCC
CGGCCGCGGCGCAGTCGACGCAGCGCCGGGGCTTAGGCTTAGCCGCCGCC
ACCAGGGCGTTCCTCCGACTCGTCGTCGGACCGATCCAGCCACCCGACCA
ACCACAGACCTGCGCCCCACGCGATGATCGAGTACGCGATCAGCTGCTCG
ATGCTCACGCCTTAGCTGCCTTGATCAGCTCCCGGATCTTGTCGGCCCGG
AAGTCGTCCCACCACGCGCCGGTGCTGGCGACGTGAACCACCGGAGCGGT
CTCGTAGCCTTTCTGCTTCACCAGCTTCAGAGCCTCGGGGTCCTGGTCCA
CTCGGACCTCCCGGAACTCCACACCGCCGCGGGTCAACGCGTTCTTGGTG
AGCGTGCACTTGAAGCAGTCAGGGCCTGTGGTGAACACCGTCACCCCGTT
ACGAATCAAGTTATCGGGCATCAAAAATCCTTAATCTCCATCTTCGAGCC
GTCGAATTTCAGCTCGGCGTACAGCCGGCCCGAAGGGTCGGCTCTTCCTG
ACCTATTTTTGACCACCGACACCCTCAGAGTGTCCCCGCCGAACGTCGAC
GGGACTCGGTGCAAGGTGGCTACTAGCTCGGGTACGCGGCCGATCTGCCC
CTTGATCCCCGACAGCGGGATCGGCTTGTCACCGGAGTTGTTGTCAGCGG
TGACGTGGTGCAGACCGATGATGCACGCGCCGGTCTCCCGGGCCTTCTCG
TGCAGCCAGTCCATCAGCACTTCCAGACCTCCGAACGGGTCCTCGTCGTT
CGCGGCTACCCCGGTGATGACGTTCGTGATGTTGTCGATCACGATCAGCT
GCGGGTAGTTCCCGAACGTCTCCTCGTACGCGGCCAGCGAGGTCTCGATG
ACCTTGAGCGTCGGCTGCGCCGAGTAGTTCAGCCGGATAGGGATACCGTG
CGGGTTCCCCGGGGCCGCGTTCCACGTCAGCACCTGCGGAGGCAACTGAC
CTTCGCGTACCGCCCGAGCGGACTCAGCCAGCGGCATCCCGAGTTCCATC
GAGAGGATGCGTGTCGACTGCGTGAACGCGTCCGAGTCAGCCGAGAGGTA
GTACGTCGGGATACGTCCTTTGAGCGCTAGAGCGAGCGTGAACGCTGATT
TAGCCCCGCCGGGTGCTGCCGCGATCAGCGCCAGCTGGCCCCGCAGGAAG
TTGATGCCCTGCTTGGTCAGCGACCGGAACGGTACAGGCAGAGGGTCACC
CGCGTTCCCTTTCTGCTCGATCGACTGCAAGATCGACAGCATCAGCCCTC
CCTGAGTGCTTTGACGATCTCCCGCATCTGATGCTCAGCTTGCTGCCCGA
ACTCAACGCTGGCGTCGCACGTACAGCCTTCGACTCCCCAGGAGTACTCG
GCAGGCTGGTGCTCCTCCAGTACCCGTAGAGCCGTGATGTACTGAACCGC
GGTCAGATCCTTCACTCCTCCTCCTCCGTCGTGTCTTCAACAGCGATAAC
CCGAGCGATCCCGGCGGCTACCCCGAACACCAGCGCGCCGGCTAGGGACA
GCCCTCCGAGCGCGGCCATAGCCATCCTGCTCACTTCGTGCCCCTCGCTA
TGAACCCGTTGTAGATCGTTCGGCCTTCCTGTTTGGCCTTGACTTCTTCA
GCCCAGACTTTGTCGGTAGCTTTGATCAGCGCCGACTCGGTCGTACCTAG
GAACTTCACCAGCGGAGGACCGAGAAGACCCCGGCGGGCAGCGCGCAGCA
CCCCGCCGAGCTCGTGAACCGCTCGCTTGTCTTCCAGCTCGACGTCCAAC
AGGTTCCCCGGGCCTGGCCGTTTGGTCACGGTCGCTTTCAGCGCCGGATC
ATCGAGGGTCCATCGTTCGGTCACGGGCGGAACACCTCCGTGTCCCCCCA
TTCGCCACCGGGGAGGTGATCGTTCACGTAGACACCCTTCGAGTACGCCT
CGCCCGTGTAAACCCCTACCCAGCGATATGCGCCGACCTTGATGTAAATC
GAGGCACCCTCCGGCTCGTAATCGCTCCTTCGAACTCGCACGGTCCCGAT
AGGTGCCTCGGGTTCCGGCTTCTCGGTGATGTCGAACTTCTTCAGGAGGT
TCGTCGTAGCATCCATGATGGCTAGATGACTAAGGCCTCCGGGTAGCGCT
TTGGCGAGTACCTCGAGGATCAATTCCTCGTTACTAGTCAAGACTCAGCC
CTTCCTGTGATACCGAGCAGCGGATGCGACGCTGAACAACGGCGTTGGCT
TACCCCACTTCGGCGAGTAGTCCCCGACCGCGGCGAGCCCCTGCTTGCGC
CAGCGCCGGACTGTGTCCGTATCGACCCCGAACAGCTCGGTCAGCTGCTC
CTCGGTCGCTAGTGATGGATTGCTCACGACCGCTCCTTGATCTCGAACTG
ATCCAGCAGCTTGCTGGCTCGTGCTCTGTAGTGGTCTCTCATCTCCTCGT
TCGGATGTGCGGACCACTCGAAGGGTCGTCCGTACGGCACGACCTCCCAC
AGCGCACGCGCGAGCTTTTCAACGATGTCCATTTTGTTTCTCCTTTGTTA
CGAATCAAGTTTCAGGCCATAGAGTATTCACAGCTCAACGCCACGTCGCA
CCTCGCGCAGCTAGCGCCAGGCTTAGGCGTGAAGTCCCCTGCTTCCAGCT
TCCGCTCCATCTCGTGGAACCGGGCTGAGATCTTCTCCCGCGTCCAGTCC
GTCAGGTCGTACGGATACGTCGGCTTACCGGTCTTCGCCATGAAGTACAC
GCCGCGCGTGATCTCGACGCCGTACAGCTGTTTCAACGCCAGCGCGTACA
CCGCGAGCTGAAAGTCATCTCCGGGCTTGAGTCCGGTCTTCCAGTCGACC
ACCAGCACCTCACCGTCGAGCACGAGCACCGCGTCGATGTAGCCCCGGAT
CTCTATCCCATCGAGCTCGAACTCGATCGCGAGCTCTATCCCCGGCGTGC
CGTCCGGTGCGTGCCACACCTCTAGGCTCTGGTGGTTGTCGATCCAGTCC
AGGGTCTTGTCCACCTGCTGCAGCCCGATACCCCAGCGACGCTCGATGTC
GTCCGCGCCGCGGTACGGCCCGGAGGCGAACCACCAGCCGAGGTTCGGGG
TCTCCTCGGTAGCTTCGTTGATCCCGTCGGCGTACTCGGCCTTGAAGATC
TCATAGCACTCTTCGCGCGTCAGCGGTGAGCCGGCGAGCTTCGATAGCAT
GTATTTCTCAGCCACCGCGTGGACCCCCGTACCCTGCTGCAGCCAGGCCG
CTGGGCGTCTCCACACGCGCTCATGCCTGGCCAATTTCCAGCTGAACGGG
CATTTGTCGAACTGCGACAGCTGCGAGACCGATCGAGGTTTCTTCTCGTA
CTTGTACTCGGTCACGCGGCCATCGCCTCCTGTGTGTCTGATGTCTCGTG
GAGCCGCTTCGACTCCAACCACATGTCCTTAAGGACAGCTTTCGAGATCG
CCCGCAGAGCGCGAGCGTGCTGGTGACCGAGCGACAGCGGGGAGCCCGGT
TGAGCAGGCTTACCAGCGGGTCCGCAGCGCTTGCACTCGGACGTATGAAC
CGCGTCCGCGTACTTCCTCCGCGCCTCGTCGTAGACGTCTCGGTAGACGC
CTTTCGACTTCACGCACGACGTCGCGATCAGAAACGCCCGGACCTTGGCA
TCAGAGTTCCAGTTCGCCTGGACGCCTTTACGGCGAACCTGGCGGGAGGC
ATCACCGTAGCCGCAGTACGACCACAGCTCGGACACCGTACGTGGTCGGT
CGTGCAGCGAGTTCCAGTACGGGTCACCGATCGAGGCCAGCAGGCGCGCG
GCCTGCTTCTCACCGACTCCGGTAGCCTGCTTGACCCACGGCCCGAGAGG
ATGCTTGCGCATCCGCTTCTGAAGGTTCTTCACCGCGGCTGCTTCGGTCT
CCTTGAGCTGCTCGACCATCACCGCGAGAGCGGCGACGTCCGGGTGTCGG
ACGTCCAAGCCGTACAGCTTCGGATCGGTGAGGGAGCGCAGACGGTTCTC
GTTCGCGATGCGGACCGACTCAAGATCGTCGACCGTCTCGGCGGCGAGCC
CGAGGATTGCGTATTCAGACACGATGATTCCTCCTTATAAGGTGTTTCCC
CGGAACGCCGGGAAGCTGGGAACCGAATGGCCTTTGGTTCCGGGGGAAGT
TGAGCCCGTCAGCGGGTCCAGGTTGGGGTTCGTGCGTCGTATGGCTGACG
GGTAAGAAAAGCCCCTGAAAGGCGCGAGGGTCAAGGTCTACGCGGGGAAA
ATGGCCGTTCAGGGGAAGAATGGGCGAGGACCGGGCCGTACCAAGTATGG
CAGCGAGTGGCTGCGAGGGGGCACTGGGCCCGGTCCCCGAGGTTTGATCCCGGTAAACGGCCAGCTCTTGGGTGCTC
GGCAGGACAATGGTTTACCGGGGAGTTCTTACGAGACCGGGCCGGACAGC
TCTCCGACTGTCTCGACGCCTTGCAGCGTCATAGCCTCGATCATCGACTC
GTAATGGTTGATCTTCGACTGAACAGACTGGATATGCGCCAACCGGGTCT
CGATAGCGACCTTGAGGTCAGCGGCCGTGCAGTCACGAAGGCGCTTGTAG
GCTCCGTCTCCGACTGCGATCATCGAGTCGAGCTCTTGTTGCCAGTAGTC
GCGTACAGCGGCCATCTTGCGGGACGGAGCGGGCTGCCTACGAACCTCGG
TAGCGGCGGCGTTGATAGCGCTGTTACGAGTCAGGTTGATCTGCGTGCGC
AGATAAAACGGTAGAGCCTCTGCGTAGAAGTCTTCCAGCAGGTCATCCGG
AGTCTCGCGCAGCACGGTTGCGGTCAGGGACTCGACGGTTACCTCGGTCT
CGGCGGTGATGATGTTGGCGACCAGTTCGGCGAGCTTCATGTCTCCTCCT
CGTCATCGTTATGAATCAAGTTGTCGTCATAAGAGAAATCCTCGGGTAGC
CCGAGGTCGGATAGAGCTTCGCTAAGAGAGCGCTTAGGCCCTAGTCGGGA
CCCCCAGTACAGGGCCACCCGATCACGTAGGTATTCGACTTCGGCCTTAT
CCCCGTGCCCGAACTGGGCCGCGACCGACTTGCCCAGGAACGCGGCCAGC
GTCATCCTCCGATCAGTCATCCTCGTCCTCCCCCTCGGGGAGCTGGTTGT
TCTCCACCTCTATAGCGTCTTCGACCGATACAACTGTGATGTTCATGATG
TTCCCGGTCTTACGGCTCGCCCAGTCGAGCACGGCGCTCAGACCGTTGGA
ACGGTCCTGCTCTGCGAACTCTTTCTCGTTCACTTCTTCACCGCCATAGC
GAGCGCTACAACCCAGCCGATGAACGTCCATCCGAGCAGCAGGTTCACGA
CCGTCACAGGCCCCAGCAGGTGCGACTTGCGCACCGTAGCGACCAGGGTC
GGCAGCAGGTATACGCCGATGAACAACCCGGTGAACGCGATGGGTCCGAA
CACCCGCGGCTCCATAGCGATCATCGCCACCAGCAGAACCGCAAGGATTC
CCAGCCCGGTCAGTCGCCGGGCGTTCCACTTGCTGGCCGGCGCGTACGCC
GGTTGGTACGCCGGCTGATCCCAGATGTTGCTCATGATGCTGCCTCCTCT
TTAGGTTTGCGGGCCGCGTTGCAGCGGCGCTTTTTGGCCAGGCCCAGCTC
CACGAGCAACGGGCACGGGTTGAAGTCCGCGGGCTGATATTCGCGACGGA
GAATATAGCTCAGGAATTCCCCGATTTCGCCCATGATGTATTTGTCGCCG
TGACGCTCTTCGCGCTCGACTGCATCCGGCTCGCAATACCTGTCGATGAA
TTCTTTCACTTCCCGGTAAAGGTAGCTGTCGTCGGTTAGCCAGGTAGAAC
GGTAAACGTGGAGGCCGCGAATTCCGGGGACCAGATCGAGTGTATTAGCG
CGGATATACGCGTCTTTAACCACGTTCAGAGTAGGGACGATTGTTTTACC
GATAACTCGGGAAGTGATCTCGAACATGCGGTGCAAACCATTCTTCTAAG
AAAAGGGGCGGGTGGTTATCAGGGCTCCACGCTCGGGAAACGCCAGATGT
GATGACGTCCGATCTCGGACAGAGTTGTGTATTCGTTGACTCTGATGAGT
AGGTCTTCGTCGGATTCCTGGCGCTCCCTGTATGCCCAACCCCCGCGTTT
GCTGACGCCGGGTATAGGCGGGATGTTCGGATCAAACTCGACAACCCAAT
TGTTCTCACGAAGCATCCGGTAAAACGACCGGAGACGTTTCAGCTTGTAT
TCTTTCATGCCTTTGCCACGTGTGGCGATGTATTCGCCATGATCCCTTAG
GCGTTTATGCGGCGTGCACTGAGAAAGAGGCTCGGGTACCTTGAACGGGT
ATTCGCGGCGGATAACCTGCCGGGCGGTCAATTTGCCTCCGTACGTGTGA
ACGTGCCATGAAACAGCCTGTGGTGTCACACCGTACATCCGGGCGATATC
TGCCTCAGTCTCCCCCGTAGCTTTCAGGGCCTCAATCACTTCTAGTGAGA
GGCGGGGGAGCTGTTCTCTGGTGGTTCTCATCGGTCCTCCTTGTATTGCA
GACCAACGTATCTTGCATCTTGTTACAACGCAAGGCACAACCCCCTCGAT
ACTTGACAGTGCGACGTAGTTTTCTGGTGTCCCAGATCTGGGACTCTTCC
CCCGTGGGAGAAAGTAGACCACTTGATCTAGTCCGGCGCAAGTGTCAAAC
GTCACTAAGTTCGTAGCTGAACCGGCATCGTCACAACCGATACCGGTGTT
ACAGCTACCAGACCACGACTCGATCCGCAGCGGATCCGCTGGTCAACACC
ACCAACGGGATCTGCAGTAGCGACTCTTCTTGTCTTTCCCGCGGTCTTTG
CCCGGGCCGGCTGAGTCGTGTTTGCTCTCGGATTTCTTCTCCGGATCGCA
CGTCGGCAGGTCACCGTGGGCCACGTGCCAGTCAGAATCGGCCCTGAGAC
CGCCGTGCTCCAGCTGGTGAGACACCGACCGATGCTCGCACCCGGAGAAC
CCGTCAGCACGCGCTGACGGGGCTACCAGGACCGCCGCGAGCATCACAGC
GCCGACGATGAACCAGACGACGAAGGCCAGGCGCTTAGTCACACCTGCCT
CACTCTCTTCAACCCGACGGTTCCCGACAGGTTCTCGCGGACGAACGCCC
ACGACTCAGTCCGCACCCACGACGCGGTGAACAACCCTTCAGCGTGGACG
GCGGCGTGGTGCTTGCAGAGCAGCAGCTCGAACTGACCGTTCTCCCAGCG
CTCCATAGCCGCGGCAGAGCACGCGTCGCAACGATCGGTGAGACGCAGCT
CCCCGGGAGGCGTTGCGCCATCCTCCCGGGGAGGCGAAACCTGTGGGTGT
GTCACGGTGTGACCTCCAGATGCTTAACCGCTTCAGCGGGCAAGACCGTG
ACGAATCGATCGCCGACGATCGTTACCCCGTCGAGCTCTATCTCGATGCT
TACGTCTCGGTACGTGGTTAGGTTCTCGTCTTTGCCTTTGATCATGACTA
GGACCTTTTTGGCTTTCATGCGAGCCGATCTTTCGCAGAACTGGACGCCT
GAAGGGCTGCCCTCAACGCCTCCTCAGCTCGGTGCCTGAGCGATTTCACG
GTCGCTGCGAGTTCCTCGGGTGGATACTCGTCGAGGAACATCTCTAGGCC
AATCAGCCACATAGCCTCCCTGTGATCTAACTCGATGCTGACCTTCATGC
CACGTCCTCTCGCTCTACGAACTCGACGTACACCTTCGCTGTCTCCAGAT
CGGTGTTCAGGATCTTGAACCAGAACGGGTTATCACCCCGCTCGAACTGG
TACAGGTCGTACGACCCGTTGGTCTTCGCGACCAGCTGCCAGTTGTCCGA
GTGGTGCATCGCTCCGTACTCGGTCTCGAACCACTCCCCGCTCACAGCCC
CACCGCTTTCGTGATCAGGAACATCAGCGCAGCCCCAGCGACGATCGCAC
CGACCGACAACACCAGCTCGATGCCCAGCGGCAGGCCCGGGTTGCTACGC
CGGTACAGCTTGCGGAGCTCAGCCGGCGAGTATGACGCCGCGATGATCTG
GTTGAACGCTTTGAGTTCTGTCTCGTTCATCAGGAACCCACTTTCGCCAG
GATTACCAGCGCGTCAGCCAGTCCGCTGGCCCGCCCCCCGCTGACTAGGC
AGTCCTCTTTGTCGCTGCGGGCCGTGGCCGCTTCGCAGGATCGAAGCCAC
TTCACGCGCTCGGCGTTGATAAGGTCTATTGCATCGCTCAAGGTCATCGG
GTCTCTCCTCGCAGCGCGAGCTCGGTAGCAGCGGCAGCTGCCGCGTCACG
GTTCGCCGAGGTGACCATGCGCTGAAGCTCCGGGGTCGAGAGCGTGGCGA
ACCACGCGTGTGTGTTGGTCATGATGGGATCTCCTCGGTGAGTGGTCCGC
CGCAGCAGGCCAGATGCTCGCTCACGGTGGGCGGTTGCCCGTCGTAGGTT
CGTGCCCCGCAGAGGCACGATGTGCGGTCGAGTAGCGGGTTGTAAGTGAC
CCCGGGGTGCCCCATGCCGGGGCACCGCTCGGGGCACGTGCGGTGCCGGG
TCACCGAGCCCAGTAGTTCCGGGCCTGTGCTACCCGGGACTCGGCCAGGT
TCAGCAGCTCCTCGGCCTTATACGGATCGGTGGCCATCAGCTCCCGAGCC
TGAGCGATCAGGTCATCCGCGCTGGCGAATGCCTTGTCGCCGGTGGCGTG
GTAGTCGGCGCTCCGCTCCTCATCGGAGCGGTCCAGGCCGAGGATGTGGT
TCAGCATCTCGGTAGCGTTCATGGTGACCTCCTAGGTTGGTTACGTGTCA
AGCCGCGGACACGCGGCGGGTAGTGGTCTTGGATGTGTCGATCAGGTGTC
GCCGGCCTCGCTCGTCGACGACCGTGAGCACGGTGCCCGCGGTGAACAGC
ACCCGGGCTGTCCAGCCCGCGGGTCCGCGTGATGCGATGTGGATGGTCAT
GACGCGTCGTCCAACCTGACGACGACAGGCTCGTCCATGTCCTCACGGAG
CCGGGGGACGATGATGCTCCCGCGTCGATGGAGCGCGTTAGCGCCGCCGC
GGATCAACATCGTGTAGTGCTCGCGATGCATCGTGTCCGCGGCGGTGCTG
AACTCGTCGTAGATCTCCCGGACGGAGGCGTCCAGGTCCCGGCGATCCTC
GGTCTTGGCGATGGTTATGATCATGGTGGCCTCCTAGGTTGGTTACGAAT
CAAGTCAGCGTGCGTACGTGAGCAGCCGTGAATCGAACACGGTCAGCGCG
GTGATGTCGGCTGAGCGAACCTGCCTGCTCGGTGCCAGCCCGTCCACGTG
CAACGGCTCAGAGCTGGACTTCAAAGTATGTTGTGGGCCGGGGCTCCGCA
TTACACGGGATTTGCATCAGGGTCAACGCGCGGTCTGGGCTCGCCTGAAT
CTTGCTGGCCTTTGTTTTGTTGTGGTTATGACCTTAACCGGTGATCCGGT
TACGTGTCAAGTCGTTGTCCGAAAGAAATTGCAGCAGATATTTCCCGATG
AATTCCGTGTACGCCGGCGGTATGCTCTCGCGCAGCTCGTCACGGGTCAT
CCAATCGATGCCCATAGCCTCCCGAGCCTGGGCTACGCCGGAGAAGTTCC
CGACCACGTGCATGAACTCACCAGGCCGCGGCGGCCTGCCCATCTTCGTG
GTGCGCGCGGTGTGCGGCCGGTGCTCGGGCTGATTGATCCGCGATCCCAG
CTCCCAGTTCAGCTCGAACAGCCGCGGACGGTAGGTCTTCAGCCCCGGGA
ACATGCACCCGCACAGCTCGATCGGCAGGATCAGCGGAGCACCCGGCACG
TTCTCGATCACCCACGGCTTACCGATCAGGTCGAACGCTGCCCGTGTCGC
GGTGACGTAGTCGGGGTGATCGTTGCCCCGGATCTTCTGAGCGTTGGTGA
ACGCCTGGCACGGTGGCGATGCGTGGAACGCGTCGAACTCCTGATGATGC
TCCAGCAGGTACTTCAGCGCGTCCCCCTGGTGGAACTCGTAGGGGTAGTT
CGGCTGCGGATCGATGTCCACGCCGACCACCTCGAAGCCAGCTCGGGCGT
AGCCTTCGCTCGCCCCGCCGGCTCCGCTGAACAGGTCCAGCAACCGGGGT
CGTACCATAATCACTCCTCGTTACGAATCAAGGCTGGCTGACGAAAGCGT
AGCCCGCGATCACCGCGAGCATCACCGGGATGAGGCTGATGATGATGAGT
GCTGCGGTCATAGGTCTAGTATGCACCAGCTGTGGTTACGTGTCAAGTCC
TCTACCCAAAACAAAAACCCGGCCGAAGCCGGGTCCCTGGTGCGGCCACC
TGTCAAGTCGCTGACAGGTGGTAATCCGCCATGCCTTTAGCCGCGTGCTC
CGCGGCGTACCGTCGCGACGCCCAACCGCACGAGCACTTGGCCAAGTACG
GGTACCCATGGTTGTTGGGTGTCCATACCACCTCCGTCTCGTGGGTGGCC
GGCTTCGGAACCGGGGCCTTGAACATCTCGAACGAGCCGAGGTACGACAC
GACATCGGCAACCGAGGCCGAGGTCTGCGGCTTGATCGGTCGGTGGCTGC
TGATCATCGGGTCTTCCCCTTCCCGTCGAGGGCGTTTCCCTCGAACAACC
ACGACTTTACTCGTAACGCGGTTACGTGTCAAGTCGAATCCGCCGGCGAT
TTCTACCGGGACACGAAAGAACCCCTGACCCGTAGGCCAGGGGCTCAATC
AGCTGGCTCGATCAGCGGAGGCTGTCGACGTGGATGCAGCCCACCTTGTC
GGGGCCGAACTCGGGGGCGAACCCGAGCACCTCATCCTCATCGCACGGGA
ACGACGACTGATCGAACGTGATCGGATCAGCCGAAGCGATCCACGCCGGA
GTCGCGATGACAGCCGGAGCTGCGATGAGGAAGAAGCCGGCTGCGATGCG
CTTGGTGATGGACATGACGTTCCTTTCGTCGGTGTGTTCCGTGTAAAGGC
GACGCTACCGCACGCCGTGGTTACGTGTCAAGCCCGAGTTCTGCACACGG
GGGTACCGCATATACAGGGGTGCTGTGCAGCTGGGTGTGGGTAGCAGCAG
GGGGGGGGCTAGGGCACAGGGGGGTAGGTGGGGTGTGGGTGCGCAGCTGG
GTGTGCGCTAGGGGGAGTGGGTAGGCGTGGGTGCGGGGTACGCCGGCTGG
GGTGTGCAGACTCGCAGCGCAGAGGGGGGTTGCGCTGTGCGGCGGGGGTG
TGCTAGACTGGGTGTACTCCGGCAGACGGGGTCGCAGGGGACACGCAGCG
CGTGGACCCCTAGGGGGGCATCCCTACCCCCCGCGTGTTGACCGGATGGT
AA
>Arcanine Complete Sequence, 52273 including 10 bp 3' overhang (CGGATGGTAA), Cluster A1
TGCGGCTGCCAGATCGTGTACGGGTTTGGAAGTCGACGGAGAGAACAGCG
CGGGCCTAGAAGGCCCCGTAATGCCCCCTGAGAGCCCCGTAGACGGACGA
ACGGTGCGGATCGATAGATGGCACCGGAGACAAGCGAAGACGGCCGCAGA
GCCGTCGCCGCCTGACGCCCGCGTAGAAAGATATTCGTGTGAAGTGCGTC
ACATTCTATGGGTGAAACGCAAAAGTGTCGGGTTTCTCTACTATGGAGGG
GTAAGGGAGCGAGGCTCTGCCGAGCGACCGCACCCCGACATAGGTTCTTG
TCGGGGTAGTCGAACGGAGAGAGACTACCCCCTTTTAGCGACCTCCGGTC
GCCCAGGTAGGTACCGAACGATGAGAGAGGTACCTAGACCGTACAGGCCG
GGGTTTATCCCCCGGCCGATACAGCATGGTCGTTTTGGGTAGGTACGTTA
CGTAAGCATTACTCACCAACAGAACCGGTGGTTACGTAACCGGGTACGTT
ACGTACGACTAGATACGTAACAGAACCACTAACCCGTGGCCGCCCCGAAG
GCGGCCCGCAGCGGGTTACGTTTGTCAGGTATGTCACTAGGGAGGGAAAC
ATGACCGCATCGGTCAGCATCCGAGTAGGAGAGATCTTCGAGGACGAAGA
TGGTCTGTGGAAGGCTCGCCTCATCGTCGGGGACCGTCCAGGGGGGACCA
TCACTTTACCAGAGCACCTGGTCCGGTCGGCGATGGAGAACGCTGCTGAG
TGAGCTGGGAGTCATCTGACCGCCGTGAGCGGCTGCCGGCCGACTGGCCT
CGCATCCGCCGCGAGGTTCTGCGGGCGGCTGGTCACCGCTGCCAGATCCG
CTACGCGGACATCTGCACAGGGATGGCTACCGAGGTTGACCACGTCCGCT
ACCGCGACGAGGAGTCACCTACCCGGGCGTCGTGCAGACCGTGCCATGCT
CGGAAGTCCGCGATGGAAGGCGTTGCTCAGCGTGCGAAGCTGCGCGCGAT
GAAGAAGCGGCCACCGCCCCGCCACCCGGGGCGTAGAAGCAACTAGGAGG
GACCAGGCGTCCCCGAGCCCAGGAGGCGTCATGGGAACCCGAGGCCCGAT
CCCGAACCGCTCAGACGAGCGGGTTCGCCGTAACAAAGAAGAGTACGGAG
AGGTCACTACTCTCCCCGTCTCCGGACCCGTGAAGTCCCCTCCGCTCGGT
CTCACCGATCCTCACCCGATCGTCCGAGACCTCTACAACTCTCTAGCCGA
GTCGGCGCAAGCCGCGCTTTATCAGCCGTCGGACTGGCACTACGCGAAGT
TCACCCTCCACTTCGCCGACCAGCTCCTGAAATCCTCCAAGCCCTCGTCG
CAGATGCTAGTAGCCGTCAATCAGATGCTGTCATCGCTTCTGGTCTCAGA
AGGTGACAGGCGACGGGTTCGGATCGAGGTGGAGCGGACGAAGTCAGACG
GCCCGGATGCGTCGGTGACGACGATGGGCGAGCTGTTCGAGCGCGCTCTC
CGTAAGCCGAAGTCGAGCTAGAGCCGGCACCCCGGCGGGGTTGAGCGCTC
CCCTTCCGGTGCTCCCCCGCTGGGGCTGCCACCAAGACCTGGGCGCACGT
CCCAACCGGAACAGGCCCCCGCGACGGCGGTGGTCACCTGGGACCGGGAA
CCGTGCGGTGCGGGGTCACCCCGTGCCTGCCCCACCTAAGCGTGAGTCCA
TGAGGCTCGCTGCGCAGCGCCTATGGGTGGGGCTCCGACTTGCCAGGCAG
GCGAGACCAGCCAGTAACCAAGAGCGGTCGCCCCTGGCCGGTATGAGCTC
CACCGACCGAACGGGCTCACCTTTACACGTAACCTACGAGAGGCCGGTAT
GACCGTCACGATCACCGCCGACGTCCGCGACGTCACCGGTCAGCCCGATA
ACCAGCAGTGGGTGTTCTCGACCGTGCTCCGTCAGCAGGACGGCTCGATC
CTCACCCAGAAGCAGGTCCGGGTAAACCCGGTGGACGGCGCACTGAGCGT
AGAGCTGGAACCCGGCTTCGCGATCGTCGTCTACGGCGAGTACCGCTGGT
TCATCGAGGTGCCCGAGACCGACGCCGGTCTGTGGGGTCTGATCGCCACC
TCGGTCGCGGTCCCTCCGGACACCTCCGCTGAACTGCTCGCTGACGCTGT
CAACGGCTACCTCGACGCGAACCCGCCGTCGGCGGACTGGGACGCGTTGT
CGAACGTCCCGTCCGAGTTCCCGCCGGAGGCGCACGACCACGTCGCCGCG
GATGTCACCGACCTCGACTCGGCTATCGCCGCGTACCTGGCCTCGAACCC
GCCCGAGGCAGGCTCGGTGTCCTGGGACGACATCGACGACAAGCCGTCGA
CGTTCACCCCGAGCACGCACACCCACTCGATCGCCAACGTCACCGGTCTG
CAGACCGCTCTCGACGCGAAGTTGGACGAGGACGCGGTGGACGCGCGGGT
GGCTGTCGGTACCGCGGCGCTGGTCGACTCCGCGCCCGACACCCTGGACA
CGCTCAACGAGTTGGCTGCGGCGCTGGGTGATGACCCGAACTTCGCTACC
ACGGTCGCCTCGCAGATCGGCGCGAAAGCCGACAAAACCACCACGATCAC
CGCGGGCACCGGTCTCACCGGCGGCGGCGACCTGACCGCCGACCGGACGC
TGTCCGTCTCGTTCGGCACGTCGTCGACGACCGCGTGCGTCGGTAACGAC
TCCCGGCTGTCGAACACCCGCACCCCGACCGACGGATCGGTGACCAACGC
CAAGGTCGCATCCGGCGCGGCGATCGCGCTGTCGAAGCTAGCCACCGGCT
ACGTCGCCGGCTCGGATAACTCCGGCGCCCGGACGCTGACGATCTGGGTC
GGGACCGAGGCGCAGTACACCGCGATCGGCACAAAAGACTCGAACACTAT
CTATCTCAGGACTGCATAGGAGGTCGCCGTGGCAGGTATGTCACTTGCCA
CGACGGCTTTCGCGAAAGCCGCGATCGGCTCGACCGAGATCAAAAAGATC
AGCATCGGGACCACCGAGATCTGGTCCGCGGCTCCTCCGCCGACCGTTGA
CTTCGACGCGGTGTCGTCGTTCTCGAACGCGCTAGGCGACTTGTCGTACT
CGTTCTCTGCTACGGCAGGGGCTCGGGTATTTGTCGCGGTCCACCTCCTC
GGCAACAACACCGTCGCCAGCGTCACCTACGGCGGCAACGCGATGACTCT
GGTGACAGGTGCCGAGCAGACCATGAACAACTCGGCGTCGAACGGTTACC
TCCGGGTCTACACCCTCGCGAGCGCCCCGGGCGGGTCGCAGACCGTGGAG
GTCGACAGAAACGGCGCCAACTGGGCGGCCTCGTTCGCGATCTCGTATCT
GAACGTCGCAAGCGTAGGCACCGTATCGACCGCTGCGGGCACCGGTACAA
GTCCTTCGCACTCGATCTCCGCACCCCCGGCCAACGGCCGCGTGTTCCAG
GCGTTCGACTGGTCTTCGGGCAACGTGTCCCTGACCCCGTCGGGCGGCAC
CGGGCGACTGAACGACCGCGGCACCGCGGGCGGCATGGCTGCTCGGGACT
CCTCCGCCGCGTACTCGTTCACCGGCACGATCTCGTCGACCGGCTCCCCT
TGGGCGAGCATCGCGGTTCCGATGACCCCGGTCACCTGACGAAAGGGCCG
GTATGACGACTGTTACCGCTACCGTCCACGACATCTCCGGACGCCCGGAC
GATTCGCACTGGACTTTCTCCAGCGACCTGCGCGAGCAGGACGGCGTGAT
CATCACGCCCCGCGTCGTGCGCGTGAAGCCGTTCAACGGAGAGCTCGCGC
TGACTTTACCGCCCGGACCTGTCCGGGTGACGCACCACCAGGACCGCTGG
TTGATCGACGTCCCAGAAGAGGACTCCGACCTGTGGGACCTGATCGAAGC
CGCTACCGACTAAGGACTTCATGAACCGCCTTATCACCATGTTCGCCGCT
GCTCTTGTGAAGGCGGTCTTCGACTACCTGAGGGCTCACCCCGAGTTCCT
GAACCAGGTCATCGACCGGGCTACCGCGAAGATGCCCGACCTCGCTGACC
TCGACGACAAGATCCTGGCGAAGATCCCGGATCTGTCCCGGCTGGACGAC
AAGATCATCGGGCTGTTCCCCGACTTGTCCCGGCTCCCCGAGCAGCTGAT
CAACGCCATCAACCCGTTCAAGCGCTGATGCCTAGGGTCGTCTACGGGCT
GACCCACTCGTCCAACGGGTGGCCGATGCTCAACTCCGATGAGTGCGAGT
GGGCGAAGATCCCCGGCACGATCGTCACGTTGCAGATCGCCAAGGGCTGG
CCCCTAGCGATCCTGCGCGCGTTCGCTGCGGACTTCCACGCGTACGTCGA
GCCGCTGCGCGACGCGGACTCCGCGTGCTGGACGCCGACCAACTCGGTCG
CGTCGTCCAACCACCTGAGCGGGACCGCGATGGATCTGAACTGGAACACC
CACCCGTTCCAGGTCCCGGACGCAGGCTTCGACGCCGCGAAGAAAGCACG
GGTCAAAGAGCTACTCGACTTCTACGAGGGCATGGTGTTCTGGGGCAACG
ACTGGTCGTCGCCCAAGGATGCGATGCACTTCCAGCTCGCCAGCCTCCGC
AACGGCGGAACCTTCGATACCTACGGCAACCCGAAGACAGCCGACTTCAT
CGCGCGCAAGATCCGCGCTGACGGCTACTCGACTTTCCGGAGGGGTAGCG
CCCCGGCGTCCGCAGCCCCCATCCTGGCGGCGGCCACCGGCCTGAGCGAA
GCTCGCGCGGCGGAGATCCTGCCCGCGGTTCGCTCGGGCCTCCGGGAATC
CGAGTGCACGAACGTCAACCGCATCGCGATGTGGCTGGCTCAGATCGGAC
ACGAGTCCGGGTCGTTCCAGTACACCGAGGAGATCGCCAAGAACGGTCGG
TACGCGCCGTACATCGGCCGGACGTGGATTCAGATCACCTGGGACTACAA
CTACCGATCGTTCTCGCAGTGGGCGTACGCGTTCGGGATGGTTCCGACTC
CGGACTACTTCGTCGTCAACTACCGCGAGCTCGCTGATCTGAAGTGGGCG
GGCATCGGCCCTGCCTGGTACTGGACGGTCGCCCGCCCGGACATCAACGA
GCTGTCCGATCGCCGCGACCTGAACACGGTCACCCGCCGGATCAACGGCG
GCACCAACGGTCTCGCGGATCGACAAGCCCGCTACAACCGCGCGCTCGCC
CAGGGCGATGCGCTGCTGCAACTACTTCACGAAGAGGACGACTTTTTGTC
TGCTCTAACCGACGCTGAACAGCGTGAGTTGCTGGACCTGGCTCGCCAGC
AGGCCAAGTACAAGCGCAAGTCCCGCTCGCCGCTGCACTGGCCGCACGAG
GGCGAGGTCGATACGATCGCCGGCTTGTCCTGGTCGACGGACGCGAACGT
CCATATCCAGCTGGTCGAGAAGCTCGCTGTGATCTACGGCGACCCGGTCT
CGATCGCGCTGCTGTACGCGGTGTCGAACTCCGACGATCCGACGAACAAC
CCCGAGCTGGCGAAGCGCATCTTGAAGCGCGTCAAGCCCGAGGACATCAC
CGCTGCTCAGGTCCAGATCCAGAAGTGGCTGGCTGCCGAGCAGAAGTTCC
ATGCCGCTTAAGCTAGGCGACCGGAACCCTACGGTGCGCCGCTGGCGCGA
GGTGATGGCGGCCCGGTTCGCCGGGTATGCGCGAGTCCACGGCCCGCTGC
CCACGGACACCGACGAGTTCGGTCCGCGGGCTGAGGCGTGGCAGACCGAG
TACGAGTCCCGGACGTTCCAGCCGCTCGACGGGATCGTCTCTGACGACGA
TCTGCGCGCGCTGGGGATTCCGGCTCCCGAGGACACCCGCCCGGTACTGC
TCACCGTCTCCGGGACGGGAGTCCCCTGGTGGATAGGCCCGGACGCTGAC
GTCGCGAGACGTCTCGGGGATGTGTACCTGTGGCGTCCGGTAGGCCCGCC
GTACACCGCTCAGGCGTTCCCGATGGGGCCGTCCGTGGCGAACGGGCTCA
CCGAGGCTACCCGCATCCTGGAGGAAGAGCGCCGGCGCATCGAGCGCTAC
GGGCTGTCGATGATCGGCTACTCGCAAGGCGCGATCGTCACCTCCGAGCT
GTGGGAGTACCACATCAAGCCGGTGACCGGACGATTGCACTGGGTCAAAG
ACCACGTGCGCGGAGCCGTGACGTTCGGCAACCCGATGCGCGAGACCGGC
AAGGTGTGGCCTGACCCGGGCGGTCAGATGCCCTCGGCGAAGTCGCACGG
TATCGCTGACCAGCTGATGGTCGACACCCCGGACTGGTGGCGGAACTACG
CCCACAAAGGCGACCTGTACACCGACTGCGAGGGCGACTCGGGCGAGATG
AAGACCGCGATCTACAAGGTCGTGATGATGTCCCGGGTGTTCTCTGGTCC
GGATTCGATCCTGCGCCAGCTTCTGGAGATCGGGGTTAACCCGACGTTCG
AGCTGATCGCGCTGATCCGCGCGGTGCTGGACGCTGGTCTGTTCTTCATC
CGCGGCACGACTCCACACACGAACTACAACATCGACCCTGCGACGGACTT
TCTGCGCTCTGTGACTTGATACGTAACGAAAGGCCCGCCAATGCCGCTAT
TTAGCAAGAAACCCGTAGTCATCGAGGCTATGCATCTGGTGCCAGACGAA
GCTCCAGAGGTCTACTCGTGGATCAAGGAGAACACCGCCGGATCGTTCGA
CCCGGAAGTGTTCCTCGACCCGGACCCTGATAGTTCGTACCCGGAGTCCG
GTGTCTCCGTAGACCCTCGCGACGGCCGGCTGGTGATAGCCACACTCGAA
GGGCTCCACTGGGCCGACTACGGAGACTGGATCATCCGCGGCGTGCAAGG
GGAGTTCTACCCCTGCAAACCCGGCATCTTCGAAAGCACCTACGAATCTG
CTTGATACGTAACGAGGAGGTGGAGTGGCGGTTCACTACCCGGAGTCGCT
ACTCCCCGCCCCGTCGCATATCCAGGGGCCGACCTGGCGGCAGTACGAAG
ACGGATCATGGTTCCTGCCCGAGAAGACTCTCGGCTGGCAGATCATCAGC
TGGCTGTTCGAGTACGTCAACTCCCCCGCTGGCGACGGCCCGTTCGTCCC
GACGCTGGAGCAGGCGCGATTCATCGCCTGGTGGTACGCGGTCGACGACC
AAGGGAAGTACGCCTACCGCGAGGGCACGCTCCGCCGGATGAAGGGCTGG
GGAAAGGACCCGATGATCGGCGCGCTCGCGCTCGCCGAACTCTGCGGACC
AGTCGCCTTCTCGCACTTCGACGACAACGGTAACCCGGTCGGCAAGACCC
GGCACGCGGCGTGGATCACGATCGCCGCGGTCTCCCAGGACCAGACGAAG
AACACGTTCGCGCTGTTCCCGATCATGGTCTCGAAGAAGCTGAAGACCGA
GTACGGCTTGTCCGTCAACCGCTTCATCATCTATTCCGAGATCGGCGGCC
GGCTAGAAGCCGCTACCGCGTCCCCCGCGTCGATGGAGGGTAACCGCCCG
ACGTTCGTCGTCCAGAACGAGACGCAGTGGTGGGGCGTAGGCCCCGGCGG
CGAGGTCAACGACGGCCATCAGATGGCCGAGGTCATCGAAGGCAACATGA
CCAAGGTCGACGGTGCCCGTACGTTGTCGATCTGCAACGCTCACCGGCCC
GGCGACGACACCGTCGCGGAGATGTCTTACCTGAACTGGCTGGACATCCT
GGCGGGCGACGCTATCGACACCGGCGTCCTCTACGACGCCCTGGAAGCCC
CGGCTGATACGCCGGTCTCCGAGATCCCGTTCCCGTCCGACGACCCCGAG
GGGTACGAGGCCGGGGTGGCCCAGCTCATGAAGGGCCTGGAGATCGCCCG
CGGCGACTCGATCTGGCTCCCGCTCGACGACATTCTGATGTCGGTCCTGA
CGGCGAAGAACGACGTCATCGAGTCCCGGCGGAAGTTCCTCAACCAGGTC
AACGCGACTGAGGAGTCGTGGATCGCACCGTCTGAGTGGGATCGCAACCA
CGACATCAACCTGCCTCCGCTGAGGAAGGGCGAGCGGATCACGCTCGGGT
TCGACGGCTCGCTGTCCAACGACCACACCGCGCTCACCGCGTGCCGGGTC
GAGGACGGGGCGTTGTTCCTGGTGAAGGTCTGGGTGCCTGAGAAGTACGA
GGGCCACAAGGTTCCGCGCCAGGACGTGGACGCGTACGTCCGGTCGATGT
TCGAGAAGTACGACGTCGTCGGTATGCGCGCGGACGTCAAGGAGTTCGAG
CAGTCGGTCGACGCCTGGGGTCAGGACTTCCGGCGCAAGCTGAAGATCAA
CGCCTCCCCCGGTAACCCGGTCGCCTTCGATATGCGCGGCCAGCAAAAGC
GATTCGCGCTGGACTGCGAGCGGTTCCGTGACGCTGTTCTGGCGGGCGAG
GTCAAACACGACAACAACCCGGTGCTCAAAGCGCACATCACCAACGCGCA
CCAGCACCCGACGATATACGACGCAATCAGCATCAGGAAACCTGGCAAAG
AATCCAAGCGCAAGATCGACGCCGCTGTGGCGGCTGTCCTCGCTTGGGGC
TCGCGCCAAGACTTCCTGCTCAGCAAGAGCAACACAGGAAAGGGGGCGGG
TCTGCTGCGATGACGACTTACCACGAGCACGTCGAGCGACTGCAAGGGCT
CCTCGCACGGGACCTGCCGAACCTGCTGGAAGCCGAGGCCTACCGCAACG
GGACGCGCCGGCTGAAGACGATCGGGATCGGCGCTCCTCCGGAGCTGGCT
TACCTGGACGTCCAACCGGGCTGGGTCGCTACCTACCTCCGCACTCTGTC
CGATCGCTTGGACATCGAGGGGTTCCGTATCTCGGAGGATTCCGAGGGGC
TCGAAGAGCTCTGGAACTGGTGGCAGGCGAACGACCTGGACGAGGAGTCG
GTCCTCGGACACGACGACTCGCTGACGTTCGGCCGCGCGTACATCACGGT
CAGCCACCCGGACGTCGAGTCCGGAGACCCCGCGGGTATCCCGCTGATCC
GGGTCGAGTCTCCGCTGTATATGTACGCCGAGCTGGACCCGCGCAACACC
CGCCGGGTCACCCGGGCTGTCCGTCTCTACACGACGCGCGACGACGTCGC
GGTCCCGGATCGAGCCACGCTGTACCTGCCTGACGAGACTGTCCCGCTCC
GCCGCAACGGTGGGCTTAACGACCAGTGGGTCGTCGACGGGGACGTCATC
AAGCACGGGCTCGGTGTGGTGCCGGTCGTGCCGCTGACCAACGACCCGCG
CCTCGGTAACCGCTACGGCCGCTCGGAGATTTCTCCGGAGCTGCGCAAGG
TCACCGACGCCGCGTCTCGCACGCTGATGAACCTGCAGTCGGCGTCCCAG
ATCCTGGGCACCCCGCTCCGCGTCATCTCCGGTGTCACCACCGACGAGTT
GACCAACGACGGCGAGAACACGACGCTCGACATCTACTACGGGCGCATCC
TGACGCTCGCTTCTGAGGCCGCCAAGATCTCCGAGTTCAAGGCTGCCGAG
CTGCGGAACTTCGCCGAGGAGATGGAGGTCTTCCGCAAAGAGGCCGCGTC
TATCACCGGCTTGCCGCCTCAGTACCTGTCGTCCTCGTCGGAGAACCCCG
CCTCGGCTGAGGCCATCATCGCTACCGACTCCCGGATCGTGAAGATGGCC
GAGCGTAAAGGCCGGATCTTCGGCGGTGCCTGGGAGCGTGCGATGCGGAT
CGCGATGCAGATCATGGGTCGCGAGGTCACCGAGGAGTACACCCGGTTGG
AGACAGTCTGGCGCGACCCGTCGACTCCGACGGTCGCCGCTAAGGCTGAC
GCTGTGTCGAAGCTGTACGCCAACGGACAGGGTCCGATCCCGAAGGAGCA
GGCTCGCATCGACCTCGGTTACACCGCTACTCAGCGCGAGCAGATGCGTG
ACTGGGACAAGCAGGAGACCGAGGACATGATCGACACCTTGTACTCCACG
ACGAAAGCCCAGGCTGACGCTACGCCGAAGCCGACGGTCACCGAGACCAA
GACGGAGACGCAGACGTCGCCTTCCGGATTTAACCGGACTAAGACCCGGT
GAGCCCGGAGGAGTACGCCGCCGCGCAGCTCCTCATCTCCGCCGCAGTAG
TCCGGCACGTCAGGAACGTGGCCGGGTTCTTCGCTCAGCCCGCGCTGACG
ATGTTCGACTGGCTGCGTCTGCTGGACCTGCTGTTCCCCGAGATCCAGCG
CCGGCGCACAGAGGCATCGGTGCTCGCTCGCAGGTTCTACGACTCGCAGC
GGGCGCAGCACCACCCGGATCTCCCTCGTAACGACCGACCCCTGGAGGGG
ACGACGTTCGAGAAGTTCGTCGAGAACATGGACCCGGCTCGTGAGCGGAT
GCAGCAGGCGGACACCCGCGGGGACGCGCTGACTCACCTGACGCTCCGAG
CGGTGCGCGAGGTGGAGAACGCAGGCCGTCAGCAGATCATCCACGCCGTC
GAGAACGACCCGGAACCCCGCGTCTTGCGGGGCTGGGCTCGCGTCGCGAC
GGGCCGGGAGACCTGCGCTTGGTGCCTGATGCTGATCAGCCGCGGACCTA
CGTACGTCCGGGCCGAGACCGCTGGTCTCGACCTTGATACGGAACACGCT
CTGGAGCTGTTCGAGAACAAAGACCTGGAGACCTACTTCGCTGACATCAG
CGGAGAGATCAAGCAGTGGCACCCCGGGTGTGACTGCAAGGTGATCCCCG
TCTTCCGGAACGAGGACTGGTTCGGCAAAGAAGCTGCCGATCGCGCCCTC
GATCTGTGGGGAGACGCCACCAAGGAAGCCATCGCTCTAGAGGACGAAGG
CCTCGTCCACAAGAGCGGGAAAAACAAAGGCCAGCCCTTTACTCGTAACG
AGCTGGCTATCAACGCCCTTCGCCGTCGCCTGGAGCGCGGCGAGATATCA
GCACAGCAGTACGCAGCTCTCGCTGCTTAGCCCGCCAACCCGACCGACCT
GCCAGGAGCAGGAGTCACCCCACGCCCAGGAGGCACAGATGACCGAACAC
ACCGACACCCCCTCGACGCCCGAACCCGTAGCTCCCGCTGCCCCGGCTCC
GGCGGCCCCCACTCCCAAGAGCGAGGACCTGCCTGACTGGGCTCGCGAGA
AGCTCTCGAAGGCGAACACCGAGGCCGCGAACTACCGAGTTCAGCTCCGC
ACCGTGGAGACCGAGCGCGACAGTCTCGCGGAGAAGCTCGCAGCTCTCGA
AGCCCAGGCAGCCCAGGCGGCTACCTCCGCGTCCGAGAAGCAGCACGACT
TCGACCGTCTGGTGACCGCGGTCCAGGCTCTCACCCCCGATCCCACGCCG
CTGTTCACGTTCGCGAACACGCTGCAGGGCGATTCGGAGGAAGCGCTCAA
GACGCACGCCGAGAGCCTCAAGACCCTGTTCGGCCTCAAGAACGGCCCCG
TGGCCGCTGTCGACCGCTCGCAAGGCCTCGGCACAGAAGCCCCGAGCAAC
GACCCTGCGGTGGCCTTCACCGCGCTCATGAAAAACCAACTAGGCAAGTA
AGGAGCCCCCTGTGGCAACCCTGAACGAGCTCGCCCCCAACACCGCGGGC
AGCAACCACCAGGGCCGTCTGGCCCACGTCCCCTCCGACCTGCTCCCCAA
GGAGATCGTCGGCCCCATCTTCGACAAGGCCCAGGAGAGCTCGCTCGTCC
TGCGCCTCGGCGAGAACATCCCGATCTCGTACGGCGAGACGATCATCCCG
ACGACCGTGAAGCGCCCCGAGGTGGGTCAGGTCGGCGTAGGTACGTCGAA
CGAGCAGCGAGAGGGTGGCACCAAGCCGCTGTCCGGCACCGCGTGGGACA
CCCGCTCGGTTTCGCCGATCAAGCTGGCGACCATCGTCACCGTGTCGGAG
GAGTTCGCTCGCATGAACCCCGCCGGCCTGTACACCAAGCTGCAGGGCGA
CCTGGCGTACGCCATCGGCCGCGGTATCGACCTCGCCGTGTTCCACGGCA
AGTCCCCGCTGACCGGCTCGGCGCTCCAGGGCATCGACACCGACAACGTG
ATCGCCAACACGACCAACGTCGACTACCTGCAGACCGGCACCACGCCGCT
GCTGGACCGCTTCCTGGACGGCTACGACCTCGTCTCGGCCAACACCGACG
TCGACTTCAACGGCTGGGCGGCCGACCCGCGCTACCGCGCGCGTCTGCTC
CGCTCGCAGGCCTACCGCGACGCCAACGGCAACGTGGACCCGACCCGGAT
CAACCTGGCCGCCGCGACCGGCGACCTGCTGGGCCTGCCCGTCCAGTTCG
GCAAGGCCGTCGGCGGCGACCTCGGCGCCGCGACCGACTCCAAGGTCCGC
GTCGTCGGTGGCGACTTCTCGCAGCTCAAGTACGGCTTCGCCGACGAGAT
CCGCGTGAAGATGTCGGACACGGCGACCCTGACGGACAACACGTCCCCCA
CCCCGCAGACCGTCTCGATGTGGCAGACCAACCAGATTGCCATCCTGATC
GAGGTGACCTTCGGCTGGCTGCTCGGCGACAAGCAGGCCTTCATCAAGTT
CGTCGACGACGAAGACCCGGAAGCCTGATCCAACCTTGACACAGAACGGT
AGGGGCTCCTTCGGGAGCCCCTACCCGACTGTCCCGACCACTACCTGGAG
GTAGATATGACTGCTCCATTCAACGGGGCCGTGGTCCGGGGATGGCTGGG
CTCGCTCAGCGACGCCGAGATCATCGCCAAGCTGGCTGACCTGGAAACAG
AAGAGCCCGGTGAGGTCGAGGTTTCCTGGGACGATGTGGCTGACAAGCCG
GAGGACTTCCCTCCGTCAGCTCATACCCACGCCTACGCCGACATCACCGA
TGTCCCCGAGGACTTCCCCCCGGCCGCACACACCCACGAGGCGGCCGACG
TCACCGACCTCGGCGACTCCGCACTGCTCAACGTGGGTACGGCCGCGGGC
ACGGTTGCCGCTGGTAACCACACCCACTCCAACTACGTACCCACCACGCG
CACGGTCAACACGAAGGCGCTCAGCGCCAACGTCGTGCTCAACGGGGCCG
ACGTGGCCCTCACCGGCTACGAGATCGGCACCGAGCCGGAGGCTGCTGTT
GCGGCCGCTGACACCGTCAACGAGGCCATTGCGAAGCTCGAAAAGCGCAT
TGCCGACCTCGAGGCCACTGTCGGGGGCATGGCCTAATGGCATACGCCGA
GCCCAGCGACGTGGTCGCGCGGCTCGGGCGGCCGCTGACCGACGACGAAG
AGACCCAGGTCGAGACGTTCCTAGAGGACGCCGAGATCGAGATCCGCTCT
CGCATCCCCGACCTGGACGACAAAGCCGAGGACGAGGACTACCTCAAGCG
GGTTATCAAGGTCGAGGCCTCCGCGGTCACGCGCCTGATCCGCAACCCCG
ACGGCTACATCGGTGAGACCGATGGCAACTACTCGTACCAGCTCAACTGG
CGGCTGAACACCGGGGCGATCGAGATCACCGACAAAGAGTGGGCTCAGCT
CGGGCTCTCCAAGAACGTCGGCGTGCTCAACGTTCGTCCGAAGACTCCGC
TGGAGCGCTCGGGTGAATACCCGGCGTTCGGCTCGGTCGAGTGGCAGGTG
TTCCAGCAGAGCTCCCCGCTGTACTGGGGCTACTGATGAGCGGGCTACTG
GACGACGGGGCTAACTACGAGCCCGTAACGGTGTACCCCGAGGTGACTCG
GAAGGACCGGCTGGGCAACACCCTGGTCGGCCCTTCTGCCACCGGAGTCG
AGACAGTCGCGCGATTCCAGGTCCAGAACCAGTCGGGCACGTCTTCCCGC
CGAGCGGAGATGGACGACATCGGCGACATGACCGAGCAGGTCTACACGAT
GCGACTCCCCCGGTCGTTCACGACCGAGTTGAAGTCCGGGTCCGAGGTTG
TGTGGCGCGGTGAGCGCTGGGGCGTGTACGGCGACCCTCGTCGTTACAAC
GGCTCTCGCCGCACCGCCCGCCTCGAATACGTGGTTCGGAGGTTCTGATG
CCTTTGTACTACGGGCGATCCGGTCTGAACAAAGTCGTGTCGCACCTGCC
CGGTGTGGTCCACGAGATGCGCTCCGAAGCTGACGAGGTCGCTGACCGGG
CGAAGGCCAACCTGGCTGCCGCTCGTGCGAGCACTCAGTGGGAGAAGATC
CACGGCCCGGACCATCTGACGAAGATCACTCGGACCAACGGTTCGGTGGA
TGCCTACGTCAACATGGAGGCCCCTAGCCCCGAGTCGATCGAGTACGGGC
ACTACCCGTCCGGTGTCTTCGACCCGGAGAAGTACGGCCGCGTCACGAAG
GCTCCGCAGGGGCTGTACATCCTCACCGGTGCCGCCGGGTTCAGCGGCCA
GACCGCTATCTCTACCGGCGCTAAGCGCGGGAAGAGGGGGTAGCGCATGG
CTGGCAAGCTTCCGATCGTCGGTGAGGTCGTGCTCCCGATTCTCCGCGGC
CACGAGGACCTGTCCAATCCGATCAGCACTGTCCCGTCTCTGGCGGGTGT
GCATGTCGGGACGTGGGTCGAGGACATCGACTCCCGCACGTTCCCGCTGA
TCACCGTCCGTCGCGTAGGCGGTACCCGCAGCCCGGAGCATCCGACGCTG
TTCACGCAGCCGGTGGTCGAGATGACCGCTTACTCAGCGGCTGACCTGCC
CACTACCGAGCAGATGTACGAGGACGCCCTAGAGGTCTTGTACCGCGCTG
CACGTCTCCAAACCAAAACGCCAGCCGGCTACCTGCACTCGGTGACCGAG
ACCTTGGGCGCGTCCCACGGCCCGTCACCGTTTGATCGCACCTGGCGCGT
CTTCGGCCTGATCCGACTCGGCATCCGGCCCCCTAAGAACTAAGGAACCA
AATGGCACTGAAAGATGATGCCGTCCTCATTGCCGCGCGGGGGTACGTGT
ACACCGCTGCGGTCGGCACGGCGGCACCTACCCCTGCTCAGCTCAAGCTG
ATCGACCTGGAGCACCCCGAGGCGTGGGACCGCACCGGCTGGGAGCTCGT
CGGACACACCTCCGAGGATGATCTGCCCGAGTTCGGCTTCGACGGCGGTG
ACTCCGAGGTCCGCGGCTCGTGGCAGAAGAAGAAGCTGCGCGAGGTCGAG
ACCGAAGAGATCGCGGACTACGTGGTCATCAACCTGACCCAGTTCGACGA
GTCGGCTCTGGAGCTGTACTTCGGCCCGAACCAGTCGGCTACCCCCGGCA
TCTTCGGCGTGAAGTCCGGCTCGGTCGTGAACGAGCGTGCGCTGCTGATC
GTGATCGTCGACAACGACGTCCGCCTCGGCTTCCACGCCCGCAAGGCTTC
GCTGAAGCGTGAGGACGCTATCTCGCTGGCGACCGACGAGTTCGGCGCTC
TGCCCGTACGCGCGACCTTCCTCGATTACCAGTCGTACAACCTCTACGAG
TGGATCGAAGAGGACTGGTTCAACGCCGTGGAGACCGCTCCGGTCTACAC
CGTTGATCTGGGCGGTGCTACCGGCGGCAGCTTCACGCTGAAGGTCGGCG
ACAAGACCACGGCCTCGATCGCGTACAACGCGAACGCTGCGGCGGTCAAG
TCCGCTATCGGCGCTGTCGACGACGGCGTGGCTGAGTCCGCGTGGACCGT
CACGGCGGGCGACGACTTCGACATCGAAGGTCCTCTGGCGATCTCGCTGG
GCACCGACTCCACCACCGGTGGCAGCGGCGTCGTGGTGACTGTCGCCTGA
TTCGAACTTGACACGTAACCCGTGTCAGACGGGGGAGCGGTATCTCTGGC
GGGCCGCCGCTCCCCCAACCCCTAACTGCCCGCCGCCAATCGAAAGGCCT
GCCAAACCATGAGCAAGATTCTGACCCTCGACACCATCCGAGAAGAGGCC
GACCGCGAGTACGGCGCGCCGGTTCAGGTGCAGATCTCCAAGGACACAAC
CGTGTCCCTCAAGAACGTGATGCGCCTCCGCAAAGACGCGCGCAAAGACA
TCCTTACGCAGCTCGAAGCCATCCGGACGATCAACGACAAAGCCGACGGC
GACAAGACCGAGGCTGACGCCGAGAAGCTCGCTGACGCAGTCTTCAAGAT
CCTCGAACTGGCTGCGGGACGCGCCTCCGAGACTCTGATGGACGCCGTCG
ACGAGGACGTCGCCCTCGCCACCAAGATCCTCAACTACTGGCTGGAGGAG
ACGCAAGCGGGGGAAGCCTCCAGCTCGGAGGACTGATCGACGACTACGGC
GACGCCCTGTACGCGGACTTCCGGTCTGAGTACCAGATGAACCTCGCGGA
TCTGTTCGATCCCGCCTCCCGGCTCGGGCCTATCCAGGTCCTGGCGCTTA
TCAAAGAGCTGCCCCGGGAGGGCCGGTTCTGGTCGGAGAAGCAGGGCGGG
CCTCAGTTCCGCGGTTGGACCGATCAGACGTACACCACCGCGGCGCTGGT
CAACGAAATCCGAGCTCTCAAGTTCATGTACCTGCTGGCGAACACGTCGA
AGGACAAGCGCCGCAGGCTGACCCCGCCCGAACCGTTCCCGGTTCCGCAG
GTCAAAGCCCACAAGGCGAAGAAGTACAAACCCGGCTCGTTCGGAGCCGT
CGCGGCCATGCGTATGGCTGCTTCCCGCAATCGGAAGGCCCAGGCAACGG
GCAGATAGTGAGGTAGCCCGTGGCTGCAGGGAAAGAGGTCGGCCGCCTAA
GTATCAAGGTGACCCCTGACCTCGACGGGTTCTACCGAGATCTGAAGGCC
GCGGTCGAGGCCGCCGAGAAGATGAAGGTCAAGATCCCGGTCGAGCCTGA
CATGGGGAACTTCCGGCAGGAGGTGGCCGCGGCTACCCGCAACCTCCCGG
ACGCCAAGGTCAAGGTCGACGTCGACCGGTCGATGCTCGACCGCGTCGGT
GAGTCGCTGCGGAACTTCAAGCTCCCGGACGTCCCAAGCGTCGGCGGTGT
CCCCGGTGCGGGCGTCGCCGCTATCGGCGTGCTCGCCCTCGCTGCTACGG
CTCCGCTGATCGGACTTTTGACCTCGGCGCTGCTGACGCTGCCTGGTTTG
ATCGCTGCCGTGGCTGTCCCGGTCGGTGCGCTGGCGCTGGGCCTGGACGG
TCTGAAGGCCGCCGCGGGCCGGCTGGCCCCGGCGTTCGAGGATCTCAAGG
CGTCGATGTCCGGTGCTGTCGAGTCGCAGTTCACCCCGGTGTTCGATCAG
CTCGGCAAGATCCTCCCGACGCTGAAGACATCTCTGCCGGCCGTTTCGCA
GGGTCTTGCTGACCTCGCGAAGTCGTTCGCTGACACGATCACCTCAGCGC
CCGGTATCCAGAAGATCCAGGACACGATCGGGAACATCGGCGCGGCCATC
TCCCGGGCCGCCCCGGGCATCAGCTCGTTCACCGACGGCCTGCTCACTCT
GGTCGAGAAGTTCTCGGAGAAGTTGCCCGCGATCTCGGACTGGTTCAACG
GGGCTGGAGAGTCGTTCAAGAACTGGATCAACGAACTCAACGCGAGCGGG
ACGCTGGATAAAGCGTTCGACGGCCTCGGTGCCTCGCTCAAGGTCGTCGC
CGACACCCTCGGCAGCATCGCCGCCGAAGGCCTGAAGTTCTTCCAAGACC
CGAAGAACATCCAGGACTTCATCTCGGGTCTGCAGAGCGTTGGCGGCTTG
CTACGGAACATCGTCGAGCTGTCGAACACGCTCAACAACCTGGGTGACCT
GTTCAAGAACATGCTCCCGACCCAGGACCTGACGTCGTTCGGGAACTTCT
TCAAGTCGGTATGGAGCGACATCACCCAACCGTTTACGTCGGAGAACGCA
CCGTGGCGTGACATGTGGGCGAGTTTGCAGTCGGGCGCGCAATCCGCGTG
GGCGTCGGTCACCGCGACCGTCAGTAGCGCTATCGCGACGATCAGCGGCC
TGGTGAGCAACATCGGGGCCACGATCTCCGGAGCGTGGGACGGGTTGGTC
GCCGCGGCGTCAGCGGCGTTCAACGGAGTCATCAGCTCGGCTCAGTCGGT
GATCAGCGGCGTGGTCTCGTCGTTCGTGACCACCGGAGCCCAGGTGGTCG
CTGAGGTGTCGTCGTGGCCCGGAAAGATCGCCGGGGCTCTCGCGTCGCTG
GCGCAAGCCGGTCTAGACGCTGGCCGCAACCTTGTGCAAGGGCTCATCAA
CGGCATCTCCGGGATGATCAGCTCCGCTATCGCCAAGGCCCAGGAGCTCG
CCAGCTCTGTGGCAGGCGCGGTCAAAGGGTTCCTCGGCATCCACTCCCCG
TCGAAGCTGATGGAGGAGTACGGCGTCTACACCGGTCAAGGCTTCGTCAA
CGGCATCGAGTCGCAGATCAGCGCGGCCGAGGCCGCTGCACGGAAGCTCG
CGGGAGCTACCGCGTCGGCGGTACAAGACGAGCTCGATACCGGTATCGAC
TTCGGCGACTACGCGTCGAAAGGCGTCGGTCTCCCGATCTCGTTCGCCCG
GGCCAACGCCGAGCAGGCGATGTCCGACCTCGGCATCGGCGGCGGTGCGC
TGACCGCAGCGCTCGGCGCTGGTCTCGACTTCGGCATAGACGCTCTCGGC
AAGCTCGTCGGCGGTGCTGGCGGCGACACATTCCAGTTCAACGTCACCAG
CGTCGATGACGCTATCGCGGTGAAGAACAACGAAATCAACAAGAAAGCGC
TCACTTACACACGCCGCTAACTTGAAACGTAACGAGGAGTTACATGGCTT
CCAGACTGCTGGACCCCGATACCCTCGTCGAACTAGAGGGTGTCAATGGT
GAGTGGTTCGACCTCACCAACGGCACCGAGGGGATCTACCTCGCTACCGA
GGTGACGGGTCTGCTCGACCCGCCGGTGAAGGCGACGTACGAGGAGCCGG
GGAACTTCCCCGGCGCTCGGTACCTGAACCACCGCGTCCTCCGACGCGAC
CTGGTGTTCGGCGTCGAGATCCTCAACGACGAGAACGACGAGACCTGGCT
GCGCCGGGATTCGGCGTGGCGCAAAGCGTGGTCGTTCAAGCGCGACGCGA
AGCTCCACATCACCACCGGAGAGTCCGGGCACCGCTACCTGAAGGTGCGG
CTGTTCGAGTCCCCGACGACTGACATGGTCACCGACCCGCGCGGTCGGGA
GGTCAACATTACGAAGATGGTCGTCGTCGCGGGCGACCCGTTCTGGTACG
AGGACGATGTCGTCTACCCGATCGAGGTCCAAGAGGATACGACGTTCGAC
CCGAACCCGCTACCGTGGCCGTGGCCGCAGCCGGAGCTTCCGGTCGAGGA
CATCGAGATCACGGTCCCGAACGCGAACCCGACGGATAACATCATCTGGC
CGAAGTGGACGCTGCCCGGGTCGTCGGAGAAGCCTGCTGAGCCGTACATC
CCGGGGCTGCCGTGGCTCGGCGCTCCGAAGTCCCCGGCCACGCTGTGGAC
CGTACCGGATTACAAGCTCGATCTCGACGAGGACGAGGACCCGTCGCTCG
GCACCCGGCGTATCCGGATGCCTGGGCAGATCGGCGGTCTACGCGTCGAG
GAAGTCCAGCAGATCTACATCGACGGCCGCCCGACCGGCGGCACGTTCAA
GATCGGGTACGGCGATGAGTGGACCGAGCCGATCGCGTACAACGCGACCC
CGAACGAGGTCCGCGCTGCGCTGATCGCGCTGTCGGGTATCTCCGCCAAC
GACGTCGAGGTGTCTCTCGGCGGGGCGACGAACGAGGTCCAGACGGTTCG
ACTCAAAGGCGGCGCTCTGGGCGGCACGTTCACGCTGTCGCTGGGCTCGG
AGACCACGGTCGGTATCCCGTTCAACGCCTCCGACGCCGACCTTCAGGGC
GCGTTGGTGGGGCTGGATTCGATCGGCTCCGCCGATGTCAAGGTGAAGTC
GACGAAGATCAACGAGGTCCAGCTGGTCGAGCTGGTCGGGGAACCGACCT
CGGGTTCGTTCACGCTGACGCTCGACGGGCAGACCACGGCTCCGATCGCG
TACAACGCGACGCCGGATACGGTGGCGGCCCGGATCGCGGACCTGCCGAA
CATCGACGGTAACTACGTCAAGGTCGAGGGTCTGAACGAGTGGTTCTACT
CTCCGTACCGCATCACGTTCGGCGAAGCCCAGAGTCAGGGCGTCATCACC
GACATCATCTCGGGGATCATCGATTTCATCGGCGGCTTGTTCGACGGTAA
CGCCTCGGGCAAAGGCGTCGGCGGTATCGACATCGACGAGATGACAGGCG
ACGTCGGCACGCTCTCGGGCGGTGCTGGGCTCGATGTCCAGGTGACCACC
GAGCAGGACGGCGACCGGCTGTACGTCGTGTCGTTCCAGCGTGCTGCTGG
CGGGTTGAACCTGCCGCAGCTGGTGGGTGACGCCTCCGGTCTGGAGGGCG
ATGACCTCTCGATCGAGACCGCTACCAACGTCGACGGCGGCCGCCCGTAC
GTCGTCCGGTTCACCGACGACCTGCAAGGCGTGGACGTCCCGACCATGAC
GGTCGATACGGACGAGCTGACCGGCGGCTTCGAGGTCGGCAGCCGCGTGG
TGGTTCTCCGCGAGGGCTACACGTACCCGGCTGAGAACGTCGTCGTCGAC
TCCGACCCTCGCGAGGAGCAGGTGTCTTCGGAGTCTGGCTCCCCGATCTG
GGAGCGGATGAACTCTGTCCGGTTCCTGCACTACATCCCGCCGTACACCG
GCGAGGTCACGTTCAAGTTGTCCGTGTCCGGGGCTGTCCCCGGGCAGATT
GCCACGCTGCGCCTTCCGCGCGCCTGGTCCCGTCCTTGGGGCCTAGAATA
GTCTGAAAGGCCAGGTCAGATGGGTTTTACCCTCCGCCTGTTCGGCATCC
CGGTCCTGAGCCTGGAGATCACCGGCGACGGCTCTGCCGAAGAGTACATC
AGCCTCACGGGCGGCTCGTTCGAGCTGGCTCCCGAGGAGCCCGACTACGA
CGAAGAGTACTACGAGGAAGACCGTAGCGGGTTCGGCTTCGGGGTGAGCT
GATGCCAGCTCCCGCCGCAGACATGACAACCCTGGCGGGTCACCAGCAGC
TCTGGGACACCGTCATGAAGCGCCGCCAGAAGCGGGAAGACGAGCGGATC
GCCCCGCCGTTGATCCGCCTCTGGGACGGCGACTACAAGCTCCGCGGCCA
GCTCGTCGGGGAGCGTAGCCACAAGTTCGAGTTCATCGAGAACGAGACCG
GCACCGCTTCGATCACGATCTCGCTGGACCACTACCTGGCGAAGTGGATC
GCGTCCCACAAAGGCCGCGCTCGCCGCAACGTCCACGTCTCGTTCGACAA
GCAGGGTGCCCGGTGGACGGGTCGCATGGACCACTACGACATCGTCCGAA
CCAAAGAGGGCGACGTCTACATGGAGGTCGTGTTCAAGCACGACTACGAA
GAGCTCAAGCACATCTACGTCTGGGCGAACCCGTTCCTGCGACCCGAGTT
CCAGTTCCCGAAGCTGTGGGTGGTGTTCGGCCCCGCGAAGTGGGCGCTGC
TGCTGACGCTGTTCGTCAACATCCTCCGCCTGGAGACCTCGCTGTGGACG
CTGCCGGACAACCCGTTGGACATCTCCGAGTGGTTCCCGTTCTCGCTGAA
CCCCGGTAACTGGCGCAACATCGTCAAGCCGTTCCCGTTCCTCGCGGACA
ACTCTCCGCTGACGATCGTGTTCTCCCGGTTCAAGTCGTTCCACGACACC
GCGAAGAACGTCCTGGCCGACTCGCAGCTCACTATCGTGTGCCGCCGATA
CTTCCACGGCGAGGACCCGCACCCGTTCGCGGAGCTGTCCGGTGAGCTGG
GGCTGCCGCTGATCGAGGGCATCGCCTCGCTGATCCCGCTGCGCCACGGC
TGCCTGGTCTGGGACATCGTCGATAACTCCGGGTGGGGTTCGGAGACAGC
GTTCGGCGGGTCGCTGCTGACCGGCTTGGTCCGCGCGGTGATGAACATCG
CGTCGGACGGCATGACCGAGGGCATCGACATCTACACCGGTCTACCGACC
TACCCGGGTGAGTACTACACCCCGGGGTTCCTCGGGACGTACCCGAAGGC
TCCGCACGTGGTGTTCATGGAGTCCCCGTACACCGGCATCGAGTCCTCGA
AGTTCACGTACACCGAGGCCACGGACACGTCGTTCGTGCTCGGCGGGCAG
TCGATGCCCGGGGTGAACGAGATCATCTCGGCCGGCATCAACATGGGCGG
CGACTTCCTGACGTCGCTGATCAACTCCCAGCTAGCCACGCTCGGCGCGT
TCGGTGGCGCGATCGACCTACCGCCGCTCGGCGGCATCATGGACGCGGTC
GCCCGCCCGCTGTACGAGAACGTGATCCTCGCGTTCATGGAGATTCCCAC
GCTCCGCGCAGCAGGCCTGAGTCTGCCGATCGCTGGCCTGGAGGACATCG
TCACCGGGCTCGGGGATTTCCACTATAACGAGGGCTGGGTCGACGGCGCT
GACAAAGCGTTCACGATCTCCGCGATCATGGCGGCCCGCGCTAAGCAGTG
GGCCACCCGGGCGAAGCACTCGCACGAGATCCAGGTGTCCGACGCTGCCC
CGTACATCATCGGTGAGCGGGGTCACGGGCATTTCTGGCTCGGTGACCGG
GTCGGCACCACGGTACTCGGCTACCCCGATCCGTACACGATTTTCGTGGA
GCGGGTCACCAAGCTCACCTACGAGTGGGGTACCGACGGCCCGAAGGGCT
GGACCATCACGATCGGTTACAAAGAGCCGGAGGACCCGATCCTCAAGGCG
TTCGAACTGATCCAGTACATCAACTCCAACCTCGGCCAGCTGGGCATTCT
GTAGCCCGGCCTTGACACGTAACGAAGAGAGCCCGCCACATGCACAAACC
TCTGACCCAAGAACACGCCGACCCGGACAAGCCGGAGGAAGCCCTTGCCT
GGGCTTTCTGGGGACTCCCCCACCCGTCCGGAGGCCATTCGCTGTCTAAC
CCGGTGATGGCCAAGTACTGGTCGAAGCACTTCACGGAGCTCGGGATTGT
GCATGTGGACTCTCTGCGCCGGCTCGCTGACGAGAACGGCAACATCCACG
TCAGCAAGCTCCCCCAGCAGACCAAGAAGTTCCAGGCTCCCGCCCGCGGG
CCGCGGAGCCACTACAACCCCGCTGCGCAGTGGGTTCCCTCGGATACCCC
GGAGCCTCCGAAGTTCCGTGTCCAAGATCCTCGGACGCTCACCCAGCAAG
AGCAGCAAGCCCAGCTCGACATCTACAAGCAAATGGGCCTGATTCCTACC
GCACCACTGCCGCAGCATCAGGCTGCGGTCGAATGAGAGGCCCGCTTATG
CCAGACCTGGAAGACACCCAGCCGTTGCACGTGTCTGACCTGCCTACCGA
AGAGATGGACCTCGCTGAGCTGAACACAGGCGGCTTCGAGATCCCGCACC
TGGGCTGGGACTTGGACAAAGACGGTGACATCGAAGGTATCGAGGAGTAC
GTCCCCGAGCCTGCGGTGCTGCGCGGCGCTGTGGCCGCGGGCCTGGGCTT
CGCCGGGTTCGTCCTCGGTAAGACGTTCGACGTCTCGTGGATCGACCAGG
CGGTCGCTATCTACGCGGTGGCTGCACCGTTCGTCCTCGGATTCGTGATC
CGCCGCCACGTCACCCCCACGAAACGGTGACCGCGGTCCTGGATTGGTTG
GCGGTGGCTAGCGGTCCTGCGGGCATCGCGATCGGTATCTACGGCGAGAA
GTGGCGCTCCCGGCGACGGGAGCCCGCCGAGATCGAGAAGACCGAGGCGG
AGGCCTCGCAGATCTTCGTCGAGACCGCGGTGACTCTGATCGCCCCGCTG
AAGGCGGAGATCGCTGATCTGACCGTGCGCGTCAACCAGCTCGAAGAAGA
GAACTACACGACCAAGACCCGGCTGCAGCTGTCGATCGATTACATCCGCG
TCCTGCAGACGTGGATCAGCAAGCACATCCCGGGACGGAAGCCTCCGGCT
CCCCCGGCCGAACTGCTGCTCTGAACTTGATATGTAACGGAGGTCTTAGT
GGCTGACGACCAGTGGGTACCTGACGTTCCAGACGGTGCGTTCGTCATCG
GCGGCGGTGACTACCGCTACGGCCAGGACATGACCGAGGACATCGCCCGG
TCGCTGTTCCAGGTCCCGGACTTCAACCCGGCCAACGCGCTGCTGGTGCT
GCCGCAGCTGCTGCTGCGCCTGCCGCTGGAAGCGCTGCAGAAGTTCAAAG
ACTTCATCCCGAACGTGCTGGAAGGCGCATTCAACACCGTAGCCGGCGCG
GTCGACGCCATCATGGGCGCGATCCGCGAGACGCCGCGCGTGCTGGAGCA
GATCCTCTCGTATCTGCCGCAAGAGCTGCGCGACGAACTAGAGCACGCCG
CGGCCCGTATCGGCGCGGTGATCGACGCGATCGTTCAGGCGCTCACCGGC
ACCTTGAACATCGGGCACACGATCGAAGACCTGATCTTCGCGATGACCCA
CATCAGTCCGGGGTCTATCAGCGGGGTGCTCGGTGCGGGCTCTGTCGAGG
AGGCGTTTCACAGGATCGTCGACGCGGTGGTCTCCGGCATCGTCGGAGCC
ACAGGCACGGGCGCAGGCATCTCTGACCTGCAGACGCTGCTAGAGAAGAT
CGCCTCGGCGGCTGCCCGCGGCGGGTTCGCCTGGGACATCCTCGGTATCC
AGAACAACAAGAAGCCGAAGTCCGGGCTGTACAAGTCCGAGCGCGGCAAC
TTCGACCTGGACACCCTGAACTCCACGGTCTCGGTCGCCCCCGGAACCTC
GATCATCGCGTTCGATGTCATCGAGCAGTCGATGCCTATCGGCCTGATCA
CCTGGATCGGCTGGGGTACCTCGGGCATCACCGACTTTTACATCAACGTC
TACCGCTGCGTCGACGACCGCTCCGATCCGGAGCTGGGCGAGCTGATCCA
TCAGTCCGAGAACATCGCGGGTCTGCTGGCGGGCTCCGCGTCCCCCGGCG
CGAACATGGCGTACGAACTCACTACCCCGATCGCGGCTGTAGCCGGCGAC
CTGCTGGCGTACGAGTTCATCGCCGTCGGCGGCACGCACACGATGCGCGG
CCGGGACTTCAACCTCCCGGACAACGACGGCGCTCCGATCGGCAACGTCG
GGGCCACCCGCTCGCTGTCGACGCCTTCTCTTCCCCCGGCCACCCTGGAC
AAAGCCGACGTCACCTGGACCGACAACGTCCCCCGCGTCGGTATCGCGGT
GGACACCGGCACCGGCTCGGATCACCACGACCCGCAGGTCGAGTTCTTCG
AGAAGCCTGTAGCTATCCCTGTCCCGGCGTGGTGCGACCGCATCGACGCG
ATCGTCACCGGTAAGGGTGGCGAGGGCGCCGACGGGTTCCTCGGGTTCTA
CGGCAACCCCGGTCAGCCTGGCGGCGTCAACACCGTGACCTGGACCCGTG
GTGAGCACTTCTCCGGTACCACCACGATCTTGGAGTGGGACGGCGCTGAG
CTGTCGATCCCCGGGTTCGGGGTGTCCGCTGCCAACGGCTCTAACGGCTC
CGGTCAGCGCCCTGTGGCGCTCGGCAAGCCGGTCGGTAAAGGCATCGAGG
AAGTCGAATACAACGGCCTGAAGCTGGCCGCTGGCGGTGACCAGCACGCG
TACGGCGGCGCAGGCACCAAGCCTGGAGGCGGCGGTAACGGCGGTCACTG
GCTCGGTATCTACACCCAAGGTGGTCCCGGTGGACCCGCGTGCGCGGCTG
TCCAGTTCCGCAAGGGCGCTCTGCCCGGCGAGGTCGTGGGCGACGGCGAA
GGCGACGTGACGCCGCCGAACACCTCCGCGCTGCACGTCGACGTGTCTGC
AACGACCACCTCGATCACTATCACACCCTCGGGAGCTGTCGACGATGCCT
AGCGGACTTCGCGGTTACAACGTGTACCGCAACGGCGTTCGACAGAACAC
CTCCCCTGTGACGGAGCTCGGCTCGGTGACTATCACCGGGCTGTCTCCGG
ACACCGACTACTCCGATCAGATCACGATTACCGCTATCGACATGGCGGGT
AACGAGTCGCTGCCCAAGACGCTGGCTGAGCTGGAGGCGGAAGCTGTCAC
CGACGCTTTGTCTCCGGCTGACCCGCTGGACCCGGTGGTCCGGGCGCAGA
TCGACGCGCTGGTAGCGGCGAAGATCAAGCCAACGTCAGGCAAGGTCGCT
GACGGCGCGATCATCGGGATCGAGACCCCGACCGGGTCGTACTACAAAGC
GTACGGCGGGGACCGCACCTCGAACACTCCGCTGACGCTGGAGAAGAACT
TCCGGTACGGCTCGTGCTCGAAGATGTTCACTCACACCCTGATCCTCAAA
GCGATCGATGACGAGCTGTTGGACTGGGACGATACGATCAGCGAGTTCGT
CACCGGCGTCCCGAACGGGGACCAGATCACGATCCGGCAGCTGCTGCTGT
TCCAGGACGGGCTCAAAGACTGGATGACAGACCCCGCGGTCCAGCAGACG
TACTTCCTCAGCCCGACCAACTCGTTCGACCCGCTGAACTACATCCGTAA
CTCGGTGGTGAACTTCGCGCCGGGTCAGGGCTCGTCGTACTCGAACGCGG
CCTCGTGGCTGCTGGGCAAGGTCCTGGAGTCCGTCTACAACGACGGCCGG
ACGGTCGATCAGATCGTCGTGCAAGAGTGGCAGTCCGAGGTCGATATGCC
GTCGCTGCACTGGCCGACGACGAACTACATGAACCCGCCGTATGTCCGGG
GCTGGACCCCGAACCTGGCGCTGCCGCAGATCCAAGCGATCCTCGGGCCG
TTCGCGTTCCTCGCGGCGTTCCTCGGTTACCCGACGTCCAAGGACCTGGA
GTTCACCGCGGTCTCGACCTCGTGGTCGGGGGCTGCCGGTTCTCTCGCCG
GGAACATAGAGGACTTCGTTCGGTTCGGTAAAGCGCTGTACGACGGGACG
TTTTTGTCCGAGGAGATGCAGCAGCTCCGCAAAGAGATCTTCACGACGTA
CGTCGAGTACGAGCCTGCGGTACCTCATCAGGGTCCGGGCTGGATGGGGT
TCGGTCTGAACTCGATCTGCTGGGGAGCGTGGCAGGGTTGGGTCGGCAAC
CTCGGCGGCTACATCGCGGTCATCTTCTACAACTCCGAAGACGGATCGGT
CATCGCGGTGACTCTGAACAACTTCTCGGCCCACGTCGATGCGGTCGATC
TGTTCTATCAGATCGCGTACCTGCTGAACCCCGAGTCCACCGGTCACCGG
GACTGGATCTTCCGTCCTGATCCTGCTGAGGACGCGGACGAGGTTCGCGA
TCCGACGCTGTACCTGACGGTGGAATCCTCCGGCGACAACCAGATCCCGG
CTGATGTGCCGTTCGAGATCTAAGGAGACAAGAGATTTCTGCTCGTTACA
ACAGCTGCCGTGCTGCGGCAGCCAGAGGCGATATCGACTGGCTGAACGAC
GACATCCGGGCGCTGATGATCGACGCCGACGACTACACCGTGAACCTGAC
GTCGCACACGTCGCTAGCGAACATCCCGTCCGGGGCGATCATCGCTGTCT
CGGAGAGCCTGACCGGTAAGTCGGTGACTTCTGCTGGCTGGGTGAAGGCT
GACCCGACGGTGTTCCCCGAGGTCGAAGGTGACACGGGCGAGGCGGTCAT
CGTCTACAAGCACACCGGTACCGCGTCTACGTCGACGCTGCTGTCGTATC
ACGACTCCCCTACTTACCAATTCGTCATCCCGAACGGTTCGGACATCCGT
GTGATCTGGCCGACCGACGGGTTTATCCGCTTCTAAGGAGCACGCATGGC
ACTTCCCGAGAACTGGGCAGACGGTGTTGGTCAGCAGGTTGACGCGGCGT
TTCTGAACCAGCTGGGTTCGGAGCACAACGCGATGCAAGCCGCGCTCGAC
GGTAAGTCGATCCTGGTGATCTCCCAGGAGGACTACGACGAGCTGGGGTC
TCCGGACCCTGACACGATCTACGTGGTCATCGAATGAGTCTGAAGGTCGG
TGGCCTCGACGTTGTCGGTGTGTTCGTCGGGGATGCTGCGGCGAAGATCT
ACGTCGGCGCGATGAGGATCTGGCCTCCGGTCCCGGACTTCACCCCGTTC
AGCATTTCCAGCGAAGACCCCGGATACACGGATATCTACGACGAACCGGT
ACCCGAGGGCGCATCCGGATGCTGGGTAACCCTCGTGGGCGGTGGCGGTG
GCGGACGTGCTGGATACCGGGGAACATCTAGCAACCGGCCGGGTGGTCCT
GGCGGCGGCGGTGGCTCAAAAATTCCCCGCGTATGGATCCCCCGTGAACT
CATGGGTGACACCTACAGTGTGTCCACTGGTATTGGCGGCCTCGGTGGCG
AAGCTCTCGTCAGTGGGGGCGGCTGGGGACCGGCTCCTGTAAGTGCAACA
GCCTCTTACTTCCGCAGCGGAGATGTCAATCTCACCGCAGGATTTGGCGG
GTATGGAGGTGCCAATGCTGGCGGAACCGGGAATCTCGGAAGCATCCTGC
AGGGCGTTCCCGGCGCGGTACTCATTCCCGGCACTGACGGCGGTCGCGGC
GCTACGAGCGCTACCACCATCGCCGACCCCGGCGTCGATAATCCAAACGG
CGCAGGGGCTGGCGGCGGCGGCGGCGGCTGCACCACATCCGGCGGGTCAC
CGACGAACGGCGCGAAGGGCGGTGACTCGACCCACGGAACCGGTGGCGTA
GGCGGCTCGATATCGGGCACCCAGGGCGGCAATGCTGTCGACCAGGAGCC
CGGCAACCCGGGCGCGGGTGGTGGCGGTGGCCGCAACAACCAAGGTGGAA
ACGGTGGAAACTACGGCGGCGGCGGCGGTGAGCTTCGCGTGCGGCCTTCC
GGCCTCGCCTCTCGGCTCTTTCTCCAGAGGCAGCCCGCGGCGCTGACGCT
GCCGGTGGAAGTTGCACAGCCCTTTGGAATGGTGAGGGCGGCCGCAGCCC
TCGACTTCGCAATCCCCCATTGATCAATGGTACAAAACAGCCCCCTCCCG
GGAATCCGTTTGGACTCCTGAGAGGGGGCTTTTTGCGTTTCAGTGGGTAT
GGCCGTGATGACCTGTGTCTTCGTGGTTTGTCTGGTCAACCACCGCGGTC
TCAGTGGTGTACGGTACAAACCCATGAGAGCCCTGGTAGTGATCCGACTG
TCCCGCGTCACCGATGCTACGACCTCACCGGAGCGTCAGCTGGAGTCTTG
CCGGCAGCTCTGCGCCCAGCGCGGCTGGGACGTCGTCGGGGTAGCGGAGG
ATCTGGACGTCTCCGGAGCGGTCGATCCGTTCGACCGGAAGCGTCGCCCG
AACCTGGCCCGGTGGCTAGCGTTCGAGGAGCAACCGTTCGACGTGATCGT
GGCGTACCGGGTAGACCGACTGACCCGATCGATCCGTCATCTGCAGCAGC
TGGTCCACTGGGCCGAGGACCACAAGAAGCTGGTCGTCTCCGCGACCGAA
GCCCACTTCGATACGACGACGCCGTTCGCGGCGGTCGTCATCGCGCTTAT
GGGAACGGTGGCGCAGATGGAATTAGAAGCGATCAAAGAGCGGAACCGTT
CGGCGGCGCATTTCAATATCCGCGCCGGGAAATACCGAGGCTCCCTGCCG
CCGTGGGGGTACCTGCCTACGCGCGTGGACGGGGAGTGGCGGCTGGTGCC
GGACCCGGTGCAGCGAGAGCGCATCCTCGAGGTGTATCACCGCGTCGTCG
ACAACCACGAGCCGCTGCACCTGGTGGCCCACGACCTGAACCGGCGTGGT
GTCCTGTCGCCGAAGGACTACTTCGCGAAGCTGCAAGGCCGCGAGCCGCA
GGGCCGGGAGTGGTCGGCTACCGCGCTGAAGCGCTCGCTGATCTCCGAGG
CGATGCTCGGGTACGCGACTCTGAACGGTAAGACCGTCCGAGACGACGAC
GGAGCCCCGCTGGTGCGGGCTGAGCCGATCCTGACCCGTGAGCAGCTAGA
GGCGCTGCGCGCCGAGCTCGTGAAGACCGACCGGACCAAGCCCGCGGTGT
CTACCCCGTCGCTGCTGCTGCGGGTGTTGTTCTGCGCGGTGTGCGGGGAG
CCCGCCTACAAGTTCGCCGGGGGAGGACGTAAGCACCCGCGCTACCGCTG
CCGCTCGATGGGGTTCCCGAAGCACTGCGGGAACGGCACGGTGGCGATGG
CCGAGTGGGACGCGTTCTGCGAGGAGCAGGTGCTGGATCTGCTCGGGGAC
TCGGAGCGTCTGGAGAAAGTCTGGGTAGCCGGCTCGGACTCCGCGGTCGA
ACTCGCGGAGGTGAACGCGGAGCTGGTGGACCTGACGTCGCTGATCGGCT
CCCCGGCCTACCGGGTCGGCTCTCCGCAGCGCGAAGCACTCGACGCTCGT
ATTGCGGCGCTGGCCGCGCGGCAAGAGGAGTTGGAAGGGCTGGAGGCTCG
CCCCTCGGGTTGGGAGTGGCGCGAGACCGGGCAGCGGTTCGGGGACTGGT
GGCAGGAGCAGGACACCGCGGCAAAGAACACCTGGCTCCGGTCGATGAAC
GTCCGGCTGACGTTCGACGTCCGCGGCGGGCTGACTCGCACGATCGACTT
CGGGGATCTGCAGGAGTACGAGCAGCATCTCAGGCTCGGCAGCGTGGTCG
AACAGCTACACACCGGGATGTCGTAGAGCGGCTACCCCCGAGAACGCAGA
AGAGCCCCCTACGCGCCGTGTAAGGGCACGCAGAGGGCTCTCTGGTAGTC
TCTATTCAGTTGTGGGGCTGCGTCCGTCAGCGTGGACGCTAGAGGGGTTT
ACGGGGCCTCGTGGACCCGTACGTACGGCTGCAGAGGCTTGTCACGGTAG
GCGTGGTATCGCTCGGCCTCCTCGGCGCGGATGGCCTCGATCTCCTGAGC
CGCGCTCACCTTACGACGCTGCAGTTCCGGATCGTCATGCTGACGCACCG
TAATCACCTCTGACTGACGGGTCTGCGTCGAGATGATCTTCAGCAGATCC
ACCGCCTCGGTAAGTCGGTCGGCGATCACGGCCAGCTGCTCGACGGTGAT
GTCTTTCTTCTTTTTGCTCATGGTCTCCTCGTTTGTCTGATGAAGTCGGC
CCGTGCCGACTCGTAGTCCGGGTGGAACGTGATGACGCCATAGAACGATC
CGACCGACGGGAACACGATCCACTCCTGGGTGTGTGGACTCTTGCGGATC
AGCCACTTCCTGGCGTCGTTACCCCAGAGCTCTCTCACCGGAACCACCCC
CGCATGATCTGGATCAGGTGCTCCAGCCGAACCTCGTGGTCGAGCATCCG
GATCAGCACCAGTTCACGCACCCGCTTCATTCCGCGGTCCTGAAGCTGGT
AGCTACACGCGGGTAGATGCGCTGCACCCATCCCGATGGGAGGCTGTCGT
CCCGGCGGAAGAAGCCCTTCCGGTTCACCGACCAGTAGACCGTCCCGCCG
GGTAGCTCCTGGCTGAATCGGACGTCCGGCAGCCGGTGACGTCCGATGTA
GTTGTCACTTGGCGGGAGAGTAAAGATCCATCCCTCCGCGTTGAGCTCAG
TCACCGCGTGCTTACTCTTACCCCCGTACCATTCGTCTTCGATGTTCATG
TATCAAGTCCCATCTCGTCGTCTAGTTTCCGAAGCTCATGGAAGGCTTGA
ATTCGTTTAGCCTTCTCGGCCTCGTGGACGTGGGCGACCCTGCCCGTCTC
GTCGTAGAATCCGTCCCGACGCATACATGGTCGGCATGGTTGCCAACGGT
CATGCTCTCCGCATTTAGCGTTTTCTTCGGGCCAGCCAAGTTCGTCGGAT
AGTTTGAGGAACTCCTCGAAAGCTTGGCGCTGCGCGTCAGTCGTCATCGT
CTACTGGCCTCGGCGCTCTGCACATCTCACACTCATTCCGCCCCCTCGTA
ACGGTCCAACTCGCTCTTGAGCCCTTGGATCTCAAGCTCCAGGTCGAAGA
CCCGGCCCATCAGGTTGTCGCGCTCCAGCTCCAGCCGAGCCGCATCGTCG
ATCGCCTCCATCGACCGGCGCACCATGTCCGCGAGAGCGCCGTGGATCGA
CGCGATGAAGTCGGCGTCAGCCTCGTTCGGGAAGTTCCCCACGTACTTGC
GCGACTCGTCCTGGCCGACCGCGAAGATGTCGAACACGACCCCGTGGGCG
CCCTTCTCGACCACCCAGAACCGGTCCTCAGCCCCGGTGGTCTGCGAGAA
CACCTGGTACAACTTGTCTAGAAAGTCCTGAAACTCCATCAGATCTCCTC
CCTTGCCAGGTCCCGAGCCGACACCCAGAACACCCGCCCTCCAGTCGTCT
TGAAGCTGCAGGCGTAGATGGAGTCGAGGAAGTCGTCAGATAACTGCGTC
CCCTCGGCGATCAGGATCCGGGCGGCCCGGATCCCCTCGAACGCCCGCTG
ATCGTCGGCCCCGAACGCCCACTGACCGTCGGCCCCGAGCAGCGAGGACC
CCATCCCGAGGTTCAGGGCCAGATCGGCGGCCTGCTCGCGCGTCTGCGCG
ATGATGGCTGTTCGCATGGTATTCCTTTCGTTACGAATCAAAGCGATGGG
TAGGTGTTACCGCGCATGACGTTGCATATGACTGACTCGGCTACTCCGTA
CGCGTAGGAGAGGTCTCTCTGCACTCCCCGATACGCACCCTTGTGGGTGC
GGATGTGCATAACGTCGTACGGGCTCAGCTTCGCGGTCGGGACCTTGCAG
CCGGTCTGGTGAGTGCCGTCCCGGAGCTTGTCCGCAGCGTTCTGCTTCGG
CGTACCGATGCTGAGGTTCTCGACGCGGTTGTCCAGCTTCCCTCCGGGGC
CGTGCATCACGTGCATTCCCTTGGGCACCTTGCCGATAAAGGCCTCCGCC
ACCAGAGAGTGGACCGTCCTCTTGTACGCCCGACCGTCCTTCCAGAAGCT
GACATACTTGTACCCGTAGCCCTTCATCGTGGACTGCGCCTTCTCACCTC
TCGGACCGAATACTCGCCCGTCCCGGGTCACGAAGAACCCCGGACACTCA
TCAATAGGGCGCGCCGTATCCATGGCCCCAGGTAGGTCCTTGGACCTCCG
GATCTGTTCCAATGTGGACCCCCCGAAATTCCATTTCCATAATTCGTCCG
ATTTCCTTCGCCGTGGACTCCGCTTCTAGGGCAGGGACCGAGGCCAGAAC
CTCGTCATGGACGACGAGGCGCATGTTACGAGTCAAGCCAGCCTCATGAA
GTCGGATGACGGCGCTCGCCGTGACATCCCTTGAGGCGCTCTGGATTGCA
TAGTTAAGAGCCGCATAACCCCTGTCGGGGTCTACCGGCAGCCGGCGACC
TGTCGGAGTCACGATGTACCCCCGGGCAGCGGCTTCCTGCTGCAGGCTCT
TGGACAGCGCGGTGACTCCGGGATAGGACTTCTCGAACCCCGCAATCACC
TTCTTAGCCTCCTGGAACGAAATCCCTGCTTGCGCAGCGATATTCGCAGG
ACCAGACCCGTATGCATACGCGAAATTGACCATCTTCCCCACCTTCCGAT
CGACGCCCGAGGCGTCGGCCGTGATCTGATGGAGATCGGCGTTCTCCTCG
AACGCACGCTTCATGGTTCGGTCATCGGCCAGGGCGGCGAGAACCCGGAG
TTCCTGCGCCTGGTAGTCGACCGAAACCATCAGCTCGCCAGGATCGGCGA
TGAAGCAGCGGCGGACCATCCAATCTCCCGACGGCAGATTCTGAGCCGAC
GGGTTAGACGTACTCATGCGTCCTGTACGGGCCTGTAGCGGGTTGATCCC
CGGGTGGACCCGGTCGTTGGCGTCCCGCCGCTCGATGAAGTTGCGGACCC
AGGTCTTCTCCCAGGAACCCCACTTCTTCGCCTCGATCGCAGCCTTCGCC
AGCGCGTTGCCCTCCTCAGCCAGAGCTTCCAGCAGCTCGGCGTTCACCTG
GCGCTTACCCGTGGCCGTGCGGCCTTTGATCTTCACGCCCGTACGCTCCA
GGCCGTCGGCCAGCTTCTCGGTGGAGTTCACCGAGTCGACCCCGTACGCG
TACCGAGCCACCGCGGTGTAGTGCTCGGACTTCCGCAGCATGTCCGCGGA
CAGCTTCTCCGAGTAGTCGACGTCCAGCAGGAACCCGGTGCGTTCGACGT
ACGACATCACCTCGGCGAGCTTGTGCTCGTACGGGATCAGTTTGTGCGAC
GACTCAGGCACCAGCGGGGCTACCTTGCCCAGCAGCCGGGACACCAGGAT
CGTATCCATGCCGGCGTACAGCTCATAGTCCGGGTCGTCCAGGTCGACCA
GAGCCCAGATCTTGTCTTTGGTGGTCTTGTGCTTCTTGGCCAGGCGAGCC
ATCGAGGCTTTGACCTCTTCGGCGGTCACCGGGTCGATGTAGAACTTCGT
CAGCTCCTCCAGCTTGTGCCCGGTCCCACCTTCTTTGTAGGCCCGGGGGT
CTACCAGGTGCGAGTAGATCTTGGTGTCCTCGACCTTCGGCCACATCTGC
TCCATCGGCACACCGAGCGTCCGCTCGATCACCTGGAGATCGAACGCGGC
GTTGTGGATGACGAACCGCTGGACCTTCTGCAGAGCGGTGACGGCGGCTC
CTACGAACACACCGCCCCGCTCCACCGGCAGGACCCACGACTCCCACGGG
TTACCGAACTGGATCAGCCGGATACCGAAGTCCGGCTTGTAGATCCCCAG
ATCCGTGGTCTCGGTATCGAGACCGAGAATCCGGAGGTTGGAGCGGATGA
AGCTCTCGAACCCGTCGAGATCATCCTCGTGCTCTACGACGTTGACCAGA
ACTGTCTCGTCCTTGATCTGGTAGCGGTGTTGCTTCACCCGCCCCTCCCT
TCGTTACGAATCAAGCTGGAGACGTTAGAGCCCCAGCTCCCGGCGGATCT
GACCCTCCGGGGTTTCTTCCTTGACCATCACCCGGCCGTAGTAGGCGATG
TTGTTCTTGATCGGGAACACCCGGTACTCCCCCTCCCCGAAGTCGACTGC
CAGCTCGTCACCGCTGATGCGGTACTCGCAGTCGTCCGGGAACGTCCAGA
ACAACCCGTTCTGAAGCATGACCATGAACTTCGGAACCTTGATTTCCTCG
CTCAATTACACCCTCCTAGGTGGTTACGAGTCAAGTTAATTTGCGTAGAA
AAACTTGGCGTCGCGACCGTCATCCTTGGTCGGAGGCATCCAAGCGTGCC
AGACCTTGCCGGTCTTCTTCGACACACCGGTCTTGTAGACGAAGTCGTCG
TACGGCTTCGGCGGAGCCCACTCCGGGGCTTCCTGCGCACCCTGCGGAGC
CTGACGCTGGTACCCGCCGCCCGAGGACTGCGCGGGAGCCGGCGCAGCCG
ATCCGCCCGCGAACGCCGCGGCGACCTTCTTCACCTTGTCCATGTAGTCC
TTGAACTTCGCGTCCAGCAGAGCGTCGGACTCTTCGACCGACGAAGCGTG
GATCACGATCCACGGCGCGTCGAAGTCCCGGCCACCCTTCAGGGTGGTGA
CGATCTTGCCCTCGCCGGGAGCCACGTTGCTGCTGTTGTTGACCACGGTG
GTCGCAGGAGCGGCGGTGGCGACAGGCTGCTCGGGGCCGTTGTCGTTCGA
GGCCCAGGGATCGGTGGTGACAGTCATTCGGTTTCCTTCCGGTTGTAGCC
GCGGGTCCATTCGGCACCCACGAACATCTCTTTGTCCTCGTCTGGCCAAT
TAGCCAGGAGGGCTGGTTTCTGGTTGGGGTAGAGCTCAGGCGTCACCCAC
GCTCGGTACATGTCGACGCCGGACATACCGCTGAACTGGCCATCGAAGAT
GTTCACGCGGCAGCCCCTGACCCTGCGCAAGACGGGATCAGGTGATCCCT
GAACCGTCCCGAGCTGATCGGCACTATGTGGTGGCACACCGGGCACGCCC
GGCGATGCTTCGGAGCACTGGAGGTCACCTGCTCGGCGGTAGCCAGGTCG
ACCAGCTCCCGGTACGTCAGGCCGTCCTCGCCGGCTGACTTCCACCCGTC
GTCAGCGAGACGAGTAGCCAGCTCCCCGACAGGGTCACTCGGGCCGTTGT
GCGACCGGATCGAGTCCGGGAACACCTTGGACCGCGAGCCTGGCCCGTCG
TGGTCGCTCATCTCGACGATCACCGCGTGAATCTCCTCGGCCAGCGCGCG
GTGAGCCCTCTTCAGCACCATCTTGTTGGGGTTGTCCCGTAGGACCACGC
CGTCGAGGTACCGGGTCTTCAGGGACTCCGCGTACGGGGGGTGCCGGTCC
GATAGGTGGTCGATCGCTTTAGGGATCACCTCCATCAGGAACGGGTTGTC
GCCCCGCCCTTTGAGCGCGTCTTTGATCGACTCTGCCGAGTAGTCCCAAT
CCCCTCGGGCTAGGTACTCCTCCCGCAACTTGACGCTGAGGATCTGGTTT
GCGTGCCCCCGCAGGTATGCGGCAGCCTCGTCCTCGGTTACTCCCGAGAT
CGCCCGCTTACGAGACGGCCTCTCCAGAAGCTCCACCCACAAGTCCTGGA
TCAGGTCTTCGACCTGGTCTGACGTGAGTAGCCAGGAGTTCCCGACGGAC
TTGGCGACCTTCTTGATCAGTTTGTTGGTCAGAAGGTCATCCATTCACCG
GCTCCAGACTGCGCTTGGCGTAGGTCTCCTCGACCAGAACCTCGATCAGC
TCGACCCGGGGAATCTCCCGGGACCGGGCTTCGAAGTGCAGGTACGGCAG
AACGTTCCCGTTACGTGTCAAGGCCACGGCGTCAGACTTCCCAGACCTGG
CCGTCAACGGTGAACTTGCCTCCCAGGATCGGGACGATCTCAGCCTTGAC
ATGCTTGCCGTCGACCGTGAGCATCCCGAAGCCCATCTGCCAGTTCCCAG
CTCCGCCCTTTAGATAGTTGGCCTTCTTCATGTCCATCAGGTGTCCGACT
TCCATACCGGTGACGGTCTTGCGGACCGAGCCGCCGTACCCGAACGAGTG
CGAGACGACAGCCTGCCGGTGCGTGTGGCCGCAGACCACGGACTTGCCGA
ACTTCTTGGCACCGTTGAGCGCTGTCGATCCGGCGATCTGGGATAGCGTC
ATCTTGCCCATGTGCCCGTGAGTGGAGATCCAGCCCGGAGCGATGTCGTA
GAAGTCAGGCAGCAGCTCCACGCCGAACCCGTCGAAGTCGAGCAGCACGT
CGATGTCGAAAGCGTGCGTACCCTCCAGGGCCGGTGCGTTCTTGGAGAGA
TAGTCCCTGGCCCGGGAGTTTCCGGTCAGGTGGATCTTGCCGCCGTCTTC
GATGAAGAAGCGTCCGTTAGGGACTCGGAGGCACCAGACCTCTCCCTCGT
ACGCGACCTCCTCGACGGTGTTCTTGTACAGTCCCGACAATGCGCGGTTG
CTGATGTTCAGACGCCAGTGACCTGGCCGGTACTCGGTGGTCGACGCCCG
TAGCCCGTTGGCAGCAGCCAGCATCTGCAGCTGCTCCCGCATACGGTCCT
TGCACACGTACAGCACGTAGGAATCCCCTGCGCTGGTCGTGTCTGTACCG
TCGGTGAACCGGTACTCCTCCAGGAACAGCCGGGCCTGCCGCTGTGACAG
AGACAGTGTCCAGGTCGGGAGCTCGCTACGACCTCGGTCGAGCAGATCAT
CCAACTCTTGAACCTTGCCCAGGCTGAACTCGTACTGGGTCTTCGGAGGA
GCCTTCAGCACCTTGCCGTCGATCTCGGTGATGCCTCGGTTACGTGCCCG
TTCCCGGTATTCGATGCCTGCGTCGGCCAGCAGCTTCCGGACCTGCTCCG
CCTTCTCGCCTGACTGGTAGAACGTCCAGCGCCCATCGGGCGAGCGATGC
GAATCCGTGAGCCCCCAGACCGCGAGTCGGATCTCGGTGTCGGTGAGCGG
GTAGTCCTCGTTCGACCCCTCGCCGGCGGTGTAGACCCACATCTTGTTTC
CAGGCAGCGACGTCGGGGTGTGCTCGACCCACTTCGTCTTCTCCCGGTTC
AGGCCCACCACTCGGTGGTTCGCTGTGATGGTCGCGTTGATCTCTCGGCC
TCCGAGGGAGTACAGCGTGCCCGAGAACGGGAACCGGACAACCTCGTCGA
TCTGCTGCCAGATCGTGCGTCCTTGGTCGTCCACCGACATAACCTCGTCG
TCGGTCGTCAGGTCGTCGACGTGGACGAACCCTCGTCGGGTGACGGCCCG
GGCGTTTGTCCAGGAGCAGTCGTGGTTCCCTTCATGAGCCCCGATCCACC
CGTCGTAAACCTTGCGGAGAGGTTCCAGGAGGTGCTTCTTGGCGTAGTCC
GCGTCGCGGTACACCGAACCCTCGAACTCGCCCTTTGTGCCTTTGTTCCA
TCGCGAGGGCTGGGGCAGATCCAGGATGTCACCGATATGTACCACGCCGT
ACGGCTGGACATCCCCGATGAAGCGGATGACCGCTTGCATCTCTTTGCGC
GCCTCGTAAGGCAACTGAGTATCGGGTAGAAAGACGATACGCTGAGTCAT
TTGGTTCCCTTCTCTGCGAGGAGGGTTAGCTCCGCGCGTACTGATCGGTA
GACGTCGTCCAACGCGTTGATCGCGTTGGTGACGGATGTGTAGGTGACGG
TGTCGAGGTCGATGTACAGAGACATGCCGCTCTGAGGGGTTTCGACCTCG
CGGTAGATCTCGTGGTAGTCGCTCACTCGACGACCTCCGTGAAGGGGCCC
TCGTGATCGCGGTGGGACAGCGACGGGCCACCCCACCTGACCCATACACG
CCCGATGCGGTCCTCCACCCTGGTGTTGAGCGGGACGTCTGCCCAGCGAT
GCCACACCCGCGGCTCGTCCAGATCCACGGGAGTGTCCTCGTCTTCGTCC
GAGTAAGTGATGTCGTTGAGCGCATCCACCCACGACAGCGAGTCCTCGTC
CTCGTTACGAATCAAGTCGTCGGGCAGCGGAAGGTCGAGCAGGGCGAGCT
GGCCGTCCTCCTCTACCGGCTCCTCGTAGATCCGCTCGGCGCAGCCGGCG
TAACCCGCGATGTCGGTGTAAGAGTCCCGGTGGTACCCCGTACCCTTCAC
CCGGGCCACCTTGACCAGGATCATCAGGTTAGCGACGTCGAGGTCGGTGA
TCGGGCGCTCCAGGTACGCGGAGAACAACGCGGAGATGTCGGCGAAGTTC
TCCCGGGGGTGCCCGTAGTTCTTGTTGCGAGGTCCGTGGATCAGGCGTTG
CGCCTCTTCCAGGATCGACTCGGTCACAGCGCGCTCCACTCCACCAGCTC
CGTTTCCTCGTAGTGGCATTCGTCAGAGACGATGTCCTCGATGATGCGAG
AGCTCTCCCACTTGTCCCGGAAGTACTCGGCCACGTCCTCGGGGCTTTGG
ATGTCTACACCGTCCTCTTTCGCCTCTTCCAGCTCGTCCGGTTCCAGACT
GATCGATCCTTCTCGGCGCGTGAGTGCGACGAAGTTAATTCTCATATCCC
TACCTTGTCTTTCAGTGCTTGAACGCCTTGCTCCAACACAAGGCTGTTGA
CGTCTTCGCCATCCCGTCCCATCGGGACGATCTTGGCGTTAGGCAGAACA
CCCGCCACCGTCTCAGCGAACTGCATACCCGCATCGTCACCGTCCGCGAG
TATCAACACCTCCCGGTACCCGAGGAACGGTTCGCGGAAGTGCTCTTTCC
ACGCCTGCGCACCAGGGACACCTACAGCCGGTATCCCAGCTGCGGTAGCC
GTGATGGTGTCGGCCTCGCCCTCGCAAAGGGCCACCTTCTGGGACGGCTG
CAAGAGCGCGATCGTGTTGAACATCCGAGGTTTGTCCCCAGGGACTGTCA
GGTACTTCGCCTTGCCCTCCGCGGCTTCGATCCGTCGAAACCTCAGCGAG
ACGACCTGCCAGCCGATATCCGGTGCCCAGCGGAGATAAGGGATAGCGAG
CATCCCTTTGTACATCTCATGCCCGGGCAGCGGCTCCGCTACGTAGCCGA
GGCGAAACTTGCTCACTGCGTCGGAGATGGCTGGATTGGTTAGCCCTCGG
GTTGCCAGATACTCCTCCCCTTCGGAGCCTGGCAGGGCCTGGTGATACTG
CTTCGATGCTTCCAGGAGAAAGTTCCTGTGCGAGCTCAAGTGCGCGATGG
TGCGATACCTCCTCCCTTTTCATCAGCAGACTGATAGCGCTGCCTTTCGT
TCCACAGCCGAGGCAAGCGAAGGCGTTGAGTTTGTACGAGACCGCGGCTG
ATGGCCGCGTGTCGGCGTGAGCCCAGCAGAGGCAGGGAATCCACACCCGG
CCCGTGTCCTCGGGCGGTACCCAGTCAGGGGCCAGCCGCTCGATGACCTT
CGCGATCAGCGTTTGTGAAGGTTCCACCGGAAGACCTCGTACACCTCGAT
GCCCTCGTGGTACGGGAACTGCTGCTTGAACGCGTCGTCTAGGAACTCGT
AGACGTCTTCGGTGTCGGTGGTCGGATCGACCTTGACGAACGCCTCGATC
TTCATCCAGCCCTGGCTCATCAGATGACTCCGATCAAGAAACCCACCCAG
AACGTTATGGTCGGGTAGATCACGTACATGAAGAAGTTCACTTGCCCCAC
CTCCGAGCTGTGCGGTCCACGGAGTGCTCCGAGACGTTCCGGGCCAGCGC
GTACTTACGCGGGTCCAGCAGAGCCCCCAGCAGCTGCTGACGGAGCAGGT
TCGGGCGTGCAGTCGGTTTCATCGTTTCTTCCTTCCTTGGTTACGATTCA
AGTTGTCGAGCGAGAAATTCGATGCTCGATGAGCGGGATGTACTCCGGTT
CGTTTTCGATGGCGATACAGTCGAAACCCTCGAGAAGGCACGCCTCCACC
GTGGTTCCCGACCCGGCGAAAGGATCAAGGATCACCCCACCGGGAGGGCA
CACGAGCCGAGCGAGCCAGCGCATCAGGGTCAAGGGCTTCACGGTGCTGT
GCGCGACCTTGGCACCGTCTTCGTTGACGTAGCCGGGGCGCTCCCTGGTG
GGGGCCTTGGCCTGATACTTGAACACGGGGAAGAACCGGGAGGCACCGCC
GGAGTCGCCGTAGGTGAAGTCCTCCGACGCATACCGCTTCCGAGAGCCGT
AGATGCCGTTAGCGTTCTGCTCCTGGCCGTGCATGTTGCGGCGAACCGTG
ACTCCACCCGGCAGATTCCCACTCTGCTTGTCGAGCTCGGCGGCCTGCGT
CTCGTCGAGCACCACGTTCGTAGGCCAGCGGCCAGCGGGGTTCGATTCTG
ATGCAGTCGAGTTTGTGCCCTTGCCGCCGCCGTAGATGGCATTCGCCGCA
CGAGGTGGGCGACTCCGGTCCTCGTCTGTTGCGATTCGGCATGCGTCGAT
GTTCAACGCCCCCGTACCGTGCTCCAGCACATTCGCCGCCACCGTGCCTA
CGAGAGGCTTGCGCGCGACCACGATGGGCTCGAACGCCGGTTTCAGCGCT
GTGCCCCAGCCCTGCCACTGCCGCACCTCGCGCTCGGCACCTGCGGCCTT
GTCGATGGCTTTGGATACGTTGAGCGACTTCGGGAACCCGCTGCCGTAGA
GCCACGCGATCGAGTCGCGGACCTCGAACCCGGCGTCCTCGATGGCCACG
GTCAGCCGGTGCCAGGTGCGGGACCCGCCGAAGGCGAGCAGGTGCCCACC
GGGCTTGAGGACCCGCAGGCATTGCTCCCACATCTCGACGTCGAAAGCGA
TGCCCGAGCCGTCCCACTTCTTGCTCATGAATCCCAGTTCGTAGGGCGGG
TCGGTGACGATGGAGTCGACGCTGTCGTCTTCTAGTTCGGTGAGGATGTC
TCGGCAGTCTCCGAGACGTAGGTCGACGTTGCTCAAGTCTTTCTCTTCCT
TCCGGTTGTGGGCTTCTGCCCGTTACGATTCAAGTTCGGGACCTCGATAG
GAGCGATCCGTTTCCCGATCACCGCGAACGCGGGCGGGTTTTCCAGGTAG
TCGATCCCTCGCTGGAGAGCTTCGGGGTCGTCACCGAGGTGACCGAGTAC
GTTGCGGTTGCAGGGCGTATCCAGCAGCCCGCGAACGTGCCCTGTTCGGT
GGTCGTGGTCGACGGCCAGCTTCTTCCGCAGGCCTCGGCCTTTGCGGCAG
ATGTAGCACCTACCACCTTGAGCCTCGTATATCCGCCAATACTCATCGGC
GGTGATGTCGTAGAGCTCCAGAAGACGCTTCTCCCACGCCGTATCCTTTC
GGACGGTTCGCTTTTCGCGATGGTGAGTAGCGCATCGAGGCCCCGGGTGA
GGGGCGGCTCGGCGGGTTGTGATCCCGGCCGCGGCGCAGTCGACGCAGCG
CCGGGGCTTAGGCTTAGCCGCCGCCACCAGGGCGTTCCTCCGACTCGTCG
TCGGACCGATCCAGCCACCCGACCAACCACAGACCTGCGCCCCACGCGAT
GATCGAGTACGCGATCAGCTGCTCGATGCTCACGCCTTAGCTGCCTTGAT
CAGCTCCCGGATCTTGTCGGCCCGGAAGTCGTCCCACCACGCGCCGGTGC
TGGCGACGTGAACCACCGGAGCGGTCTCGTAGCCTTTCTGCTTCACCAGC
TTCAGAGCCTCGGGGTCCTGGTCCACTCGGACCTCCCGGAACTCCACACC
GCCGCGGGTCAACGCGTTCTTGGTGAGCGTGCACTTGAAGCAGTCAGGGC
CTGTGGTGAACACCGTCACCCCGTTACGAATCAAGTTATCGGGCATCAAA
AATCCTTAATCTCCATCTTCGAGCCGTCGAATTTCAGCTCGGCGTACAGC
CGGCCCGAAGGGTCGGCTCTTCCTGACCTATTTTTGACCACCGACACCCT
CAGAGTGTCCCCGCCGAACGTCGACGGGACTCGGTGCAAGGTGGCTACTA
GCTCGGGTACGCGGCCGATCTGCCCCTTGATCCCCGACAGCGGGATCGGC
TTGTCACCGGAGTTGTTGTCAGCGGTGACGTGGTGCAGACCGATGATGCA
CGCGCCGGTCTCCCGGGCCTTCTCGTGCAGCCAGTCCATCAGCACTTCCA
GACCTCCGAACGGGTCCTCGTCGTTCGCGGCTACCCCGGTGATGACGTTC
GTGATGTTGTCGATCACGATCAGCTGCGGGTAGTTCCCGAACGTCTCCTC
GTACGCGGCCAGCGAGGTCTCGATGACCTTGAGCGTCGGCTGCGCCGAGT
AGTTCAGCCGGATAGGGATACCGTGCGGGTTCCCCGGGGCCGCGTTCCAC
GTCAGCACCTGCGGAGGCAACTGACCTTCGCGTACCGCCCGAGCGGACTC
AGCCAGCGGCATCCCGAGTTCCATCGAGAGGATGCGTGTCGACTGCGTGA
ACGCGTCCGAGTCAGCCGAGAGGTAGTACGTCGGGATACGTCCTTTGAGC
GCTAGAGCGAGCGTGAACGCTGATTTAGCCCCGCCGGGTGCTGCCGCGAT
CAGCGCCAGCTGGCCCCGCAGGAAGTTGATGCCCTGCTTGGTCAGCGACC
GGAACGGTACAGGCAGAGGGTCACCCGCGTTCCCTTTCTGCTCGATCGAC
TGCAAGATCGACAGCATCAGCCCTCCCTGAGTGCTTTGACGATCTCCCGC
ATCTGATGCTCAGCTTGCTGCCCGAACTCAACGCTGGCGTCGCACGTACA
GCCTTCGACTCCCCAGGAGTACTCGGCAGGCTGGTGCTCCTCCAGTACCC
GTAGAGCCGTGATGTACTGAACCGCGGTCAGATCCTTCACTCCTCCTCCT
CCGTCGTGTCTTCAACAGCGATAACCCGAGCGATCCCGGCGGCTACCCCG
AACACCAGCGCGCCGGCTAGGGACAGCCCTCCGAGCGCGGCCATAGCCAT
CCTGCTCACTTCGTGCCCCTCGCTATGAACCCGTTGTAGATCGTTCGGCC
TTCCTGTTTGGCCTTGACTTCTTCAGCCCAGACTTTGTCGGTAGCTTTGA
TCAGCGCCGACTCGGTCGTACCTAGGAACTTCACCAGCGGAGGACCGAGA
AGACCCCGGCGGGCAGCGCGCAGCACCCCGCCGAGCTCGTGAACCGCTCG
CTTGTCTTCCAGCTCGACGTCCAACAGGTTCCCCGGGCCTGGCCGTTTGG
TCACGGTCGCTTTCAGCGCCGGATCATCGAGGGTCCATCGTTCGGTCACG
GGCGGAACACCTCCGTGTCCCCCCATTCGCCACCGGGGAGGTGATCGTTC
ACGTAGACACCCTTCGAGTACGCCTCGCCCGTGTAAACCCCTACCCAGCG
ATATGCGCCGACCTTGATGTAAATCGAGGCACCCTCCGGCTCGTAATCGC
TCCTTCGAACTCGCACGGTCCCGATAGGTGCCTCGGGTTCCGGCTTCTCG
GTGATGTCGAACTTCTTCAGGAGGTTCGTCGTAGCATCCATGATGGCTAG
ATGACTAAGGCCTCCGGGTAGCGCGTTGGCGAGTACCTCGAGGATCAATT
CCTCGTTACTAGTCAAGACTCAGCCCTTCCTGTGATACCGAGCAGCGGAT
GCGACGCTGAACAACGGCGTTGGCTTACCCCACTTCGGCGAGTAGTCCCC
GACCGCGGCGAGCCCCTGCTTGCGCCAGCGCCGGACTGTGTCCGTGTCGA
CCCCGAACAGCTCGGTCAGCTGCTCCTCGGTCGCTAGTGATGGATTGCTC
ACGACCGCTCCTTGATCTCGAACTGATCCAGCAGCTTGCTGGCTCGTGCT
CTGTAGTGGTCTCGCATCTCCTCGTTCGGATGTGCGGACCACTCGAAGGG
TCGTCCGTACGGCACGGCCTCCCACATCGCGCGCGCGAGCTTTTCAACGA
TGCCCATTTTGTTTCTCCTTTGTTACGAATCAAGTTTCAGGCCATAGAGT
ATTCACAGCTCAACGCCACGTCGCACCTCGCGCAGCTAGCGCCTGGCTTA
GGCGTGAAGTCCCCGGCTTCCAGCTTCCGTTCCATGTCGTGGAACCGGGC
CGAGATCTTCTCCCGCGTCCAGTCCGTCAGGTCGTACGGATACGTCGGCT
TACCGGTCTTCGCCATGAAGTACACGCCGCGCGTGATCTCGACGCCGTAC
AGCTGTTTCAACGCCAGCGCGTACACCGCGAGCTGAAAGTCATCCCCGGG
CTTGAGTCCGGTCTTCCAGTCGACCACCAGCACCTCACCGTCGAGCACGA
GCACCGCGTCGATGTAGCCCCGGATCTCTATCCCATCGAGCTCGAACTCG
ATCGCGAGCTCTATCCCCGGGGCACCGTCCGGTGTGTGCCACACCTCTAG
GCTCTGGTGGTTGTCGATCCAGTCCAGGGTCTTGTCCACCTGCTGCAGCC
CGATACCCCAGCGACGCTCGATGTCGTCCGCGCCGCGGTACGGCCCGGAG
GCGAACCACCACCCCAGGTTCGGGGTCTCTTCGGTAGCTTCGTTGATCCC
GTCGGCGTACTCGGCCTTGAAGATCTCATAGCACTCTTCGCGCGTCAGCG
GTGAGCCGGCGAGTTTCGAGAGCATGTATTTCTCAGCCACCGCGTGGACC
CCGGTACCCTGCTGCAGCCAGGCCGCTGGGCGTCTCCACACGCGCTCATG
CCTGGCCAATTTCCAGCTGAACGGGCATTTGTCGAACTGCGACAGCTGCG
AGACCGACCGAGGTTTCTTCTCGTACGTGTACTCGGTCACGCGGCCATCG
CCTCCTGTGTGTCTGATGTCTCGTGGAGCCGCTTCGACTCCAACCACATG
TCCTTAAGGACAGCTTTCGAGATCGCCCGCAGAGCACGAGCGTGCTGGTG
ACCGAGCGACAGCGGGGAGCCTGGCTGAGCAGGCTTACCAGCGGGTCCGC
AGCGCTTGCACTCGGACGTATGAACCGCGTCGGCGTACTTCCTCCGCGCC
TCGTCGTAGACGTCTCGGTAGACGCCTTTCGACTTCACGCACGACGTCGC
GATCAGAAACGCCCGGACCTTGGCATCAGAGTTCCAGTTCGCCTGGACGC
CTTTACGTCGAACCTGGCGGGAGGCATCACCGTAGCCGCAGTACGACCAC
AGCTCGGACACCGTACGTGGGCGGTCGTGCAGCGAGTTCCAGTACGGATC
ACCGATCGAGGCCAGCAGGCGCGCGGCCTGCTTCTCACCGACTCCGGTGG
CCTGCTTGACCCACGGTCCGAGAGGATGCTTGCGCATCCGCTTCTGAAGG
TTCTTCACCGCGGCTGCTTCGGTCTCCTTGAGCTGCTCGACCATCACCGC
GAGCGCGGCGACGTCCGGGTGTCGGACGTCCAAGCCGTACAGCTTCGGAT
CGGTGAGGGAGCGCAGACGGTTCTCGTTCGCGATGCGGACCGACTCCAGA
TCGTCGACCGTCTCGGCGGCGAGCCCGAGGATTGCGTATTCAGACACGGT
GATTCCTCCTTGAAGTAGTTACCTGCGGCGAGGTGAGGGTGGGTATACGG
GTTATGTAAGGGCGCAGGTAAAGCTGTCCCCGTCAGCGGGGTTCCTTTGG
TCTTCGCGCCAATTTTGGCTGACGGGTAAGAAAAGCCCCCTGAAGGCCGA
TGCGGGGCTGGGTATACGTGAGGGTCTTGGGCGTTCAGGGGAAGAATGGG
CGAGGACCGGACCGTTGGCTGCGTGGCGGCGAGTTGCCGTGACGGGGACA
TGGGTCCGGTCCTCGGGGTTTGATCCCGGTAAACGGGTACATCATGGGTG
TTCGCGGTCAGTGTGGTTTACCGGGGAGTTCTTACGAGACCGGGCCGGAC
AGCTCTCCGACTGTCTCGACGCCTTGCAGCGTCATAGCCTCGATCATCGA
CTCGTAATGGTTGATCTTCGACTGAACAGACTGGATATGCGCCAACCGGG
TCTCGATAGCGACCTTGAGGTCAGCGGACGTGCAGTCACGAAGGCGCTTG
TAGGCTCCGTCTCCGACTGCGATCATCGAGTCGAGCTCTTGTTGCCAGTA
GTCGCGCACAGCGGCCATCTTGCGGGACGGAGCGGGCTGCCTACGAACCT
CGGTAGCGGCGGCGTTGATAGCGCTGTTACGTGTCAGGTTGATCTGCGTA
CGCAGATAAAACGGTAGGGCTTCTGCGTAGAAGTCTTCCAGCAGGTCATC
CGGAGTCTCGCGCAGCACGGTTGCGGTCAGGGACTCGACGGTTACCGCGG
TCTCGGCGGTGATGATGTTGTCGACCAGTTCGGCGAGCTTCATGTCTCCT
CCTCGTCATCGTTATGAATCAAGTTGTCGTCAGAAGAAATAGCCCACTTC
TTCACGATCTCGCGTCCCAGGAATTCCGCAAGGGCCATCGTCTGATCAGT
CATCCTCGTCCTCCTCGGGGAGCTGGTTGTTCTCCAGCTCTATAGCGTCC
TCGACCGATACGACTGTGATGTTCATGATGTTTCCGGTCTTACGGCTCGC
CCAGTCGAGCACGGCGCTCAGACCGTTGGAACGGTCCTGCTCTGCGAACT
CTTTCTCGTTCACTTCTTCACCGCCATAGCGAGAGCCACAACCCAGCCGA
TGAACGTCCATCCGAGCAGCAGGTTCACGACCGTCACAGGTCCCAGCAGG
TGCGACTTGCGCACCGTAGCGACCAGGGTCGGCAGCAGGTATACGCCGAT
GAACAACCCGGTGAACGCGATGGGTCCGAACACCCGCGGCTCCATAGCGA
CCATCGCCACCAGCAGAACCGCAAGGATTCCCAGCCCGGTCAGTCGCCGG
GCGTTCCACTTGCTGGTCGGCGCGTACGCCGGTTGGTACGCCGGCTGATC
CCAGATGTTGCTCATGATGCTGCCTCCTCTTTAGGTTTGCGGGTCGCGTT
GCAGCGACGCTTTTTGGCCAGGCCCAGCTCCACGAGCAACGGGCACGGGT
TGAAGTCCGCGGGCTGATACTCGCGACGGAGAATATAGCTCAGGAATTCC
CCGATTTCGCCCATGATGTATTTGTCGCCGTGACGCTCTTCGCGCTCGAC
TGCATCAGGCTCGCAATACCTGTCGATGAAGTCTTTCACTTCCCGGTAAA
GGTAGCTGTCGTCGGTTAGCCACGTAGAACGGTAAACGTGGAGGCCGCGA
ATACCTGGGACCAGATCGAGTGTATTGGCGCGGATATACGCGTCTTTAAC
CACGTTCAGAGTAGGGACGATTGTCTTACCGATAACTCGGGAAGTGATCT
CGAACATGCGGTGCAAACCATTCTTCTAAGAAAAGGGGCGGGTGGTTATC
AGGGCTCCACGCTCGGGAAACGCCAGATGTGATGACGTCCGATCTCGGAC
AGAGTTGTGTATTCGTTGACTCTGATGAGTAGGTCTTCGTCGGATTCCTG
GCGCTCCCTGTATGCCCAACCCCCGCGTTTGCTGACGCCGGGTATAGGCG
GGATGTTCGGATCAAACTCGACAACCCAATTGTTCTCACGAAGCATCCGG
TAAAACGACCGGAGACGTTTCAGCTTGTATTCTTTCATACCTTTGCCGCG
TGTGGCGATGTATTCGCCATGATCCCTCAGTCGTTTATGCGGCGCGCACT
GAGAAAGAGGCTCTGGTACCTTGAACGGGTATTCGCGGCGGATAACCTGC
CGGGCGGTCAATTTGCCTCCGTACGTGTGAACGTGCCATGAAACAGCCTG
CGGTGTCACACCGTACATCCGAGCGATATCCGCCTCAGTCTCCCCCGTAG
CTTTCAGGGCCTCAATCACTTCTAGCGAGAGGCGGGGGAGCTGTTCTCTG
GTGGTTCTCATCGGTCCTCCTTGTATTACAGACCAACGTATCCTGCATCT
TGTTACAACGCAAGGCACAACCCCCTCGATACTTGACAGTGCGACGTAGT
TTTCTGGTGTCCCAGATCTGGGACTCTTCCCCCGTGGGAGAAAGTAGACC
ACTTGATCTAGTCCGGCGCAAGTGTCAAACGTCACTAAGTTCGTAGCTGA
ACCGGCATCGCCACAACCGATACCGGCGTTACAGCTACCAGACCACGACT
CGATCCGCAGCGGAGACGCCGGTCAACACCACCAACGGGATCTGCAGTAG
CGACTCTTCTTGTCTTTCCCGCGGTCTTTGCCCTGGCCGGCTGAGTCGTG
TTTGCTCTCGGATTTCTTCTCCGGATCGCACGTCGGCAGGTCACCGTGGG
TCACGTGCCAGTCAGAATCGGCCCTCAGACCGCCGTGCTCCAGCTGGTGA
GACACCGACCGGTGCTCGCACCCGGAGAACCCGTCAGCACGCGCTGACGG
GGCTACCAGGACCGCCGCGAGCATCACAGCTCCGACGATGAACCAGACGA
CGAAGGCCAGGCGCTTAGTCATACCTGCCTCACTCTCTTCAGCCCGACGG
TTCCCGCTAGGTTCTCGCGGACGAACGCCCACGACTCAGTCCGTACCCAC
GACGCGGTGAACAACCCTTCAGCGTGCTCGGCGGCGTGGTGCTTGCAGAA
CAGCAGCTCGTTCAGCCCGTTCTCCCAGCGCTCCATCGCCGCGGCAGAGC
ACGCGTCGCAGCGGTCTTTCGGTTGCAGAACCGGCCGAGGCCCGACGACA
TCCTCGGCCGGTAGCGTCTGTGGTGTAGAAGGAAGCGTCATGCCTCTCTC
CTCTCGATGCGGTCTACGTACACCTCAGCGGTGTGCCTGTCGGTGTTCAG
CACCTTCCGCCACGTGGCCTCTGCCCGGTCGAACCAGTGCAGGTCGAAGG
TGTTGTCGGTGAGCGCTACCAGCTGCCAGTTGTCCGAGCTGTGCCACGCC
CCGTACTCGGTCTCGAACCACTCCCCGCTCACAGCCCGACCGCTTTCGTG
ATCAGGAACATCAGCGCAGCACCCGCTACGATCGCACCGACCGACAACGC
CAGCTCGATGCTCAGCGGTAGGCCCGGGTTGCTCCGTCGGTACAGCTTGC
GAAGCTCAGCCGGCGAGTACGACGCCGCGATTATCTGGTTGAACGCTCTG
AGTTCTGTCTCGTTCATCAGGAACCCACTTTCGCCAGGATTACCAGCGCG
TCCGCCAGGCCGCTGGCCCGCCCCCCGCTGACTAGGCAGTCCTCTTTGTC
GCCGCGGGCCGTGGCCGCTTCGCAGAATCGAAGCCACTTCACGCGCTCGG
CGTTGATCAGGTCTATTGCATCGCTCAAGGTCATCGGGTCTCTCCTCGCA
GCGCGAGCTCGGTAGCAGCGGCAGCAGCCGCTGCGCGGTTCAGCGAGGTG
ACCATGCGCTGAAGCTCCGGGGTCGAGAGCGTGGCGAACCACGCGTGTGT
GTTGGTCATGGGATCTCCTCGGTGAGTGGTCCGCCGCAGCAGGCCAGATG
CTCGCTCACGGTGAGCGGTTGCCCGTCGTAGGTTCGTGCCCCGCAGAGGC
ACGATGTGCGGTCGAGTAGCGGGTTGTAAGTGACCCCGGGGTGCCCCATG
CCGGGGCACCGCTCGGGGCACGTGCGGTGCCGGGTCACCGAGCCCAGTAG
TTCCGGGCCTGCGCTACCCGGGACTCGGCCAGGTTCAGCAGCTCCTCGGC
CTTATACGGATCGGAGGCCATCAGCTCCCGAGCCTGAGCGATCAGGTCAT
CCGCGCTGGCGAATGCCTTGTCGCCGGTGGCGTGGTAGTCGGCGCGCCGC
TCCTCATCGGAGCGGTCCAGGCCGAGGATGTGGTTCAGCATCTCGGTAGC
GTTCATGGTGACCTCCTAGGTTGGTTACTTGTCAAGCCGCGATGCGGCGG
GTAGTGGTCTTGGATGTGTCGATCAGGTGTCGCCGGCCTCGCTCGTCGAC
GACCGTGAGCACGGTGCCCGCGGTGAACAGCACCCGGGCTGTCCAACCCG
CGGGTCCTCGTGATGCGATGTGGATGGTCATGACGCGTCGTCCAACCTGA
CGACGACAGGCTCGTCCATGTCCTCACGGAGCCGGGGGACGATGATGCTC
CCGCGTCGATGGAGCGCGTTAGCGCCGCCGCGGATCAACATCGTGTAGTG
CTCGCGATGCATCGTGTCCGCGGCGGTGCTGAACTCGTCGTAGATCTCCC
GGACGGAGGCGTCCAGGTCCCGGCGATCCTCGGTCTTGGCGATGGTTATG
ATCATGGTGGCCTCCTAGGTTGGTTACGAATCAAGTCAGCGTGCGTACGT
GAGCAGCCGTGAATCGAACACGGTCAGCGCGGTGATATCGGCTGAGCGAA
CCTGCCTGCTCGGTGCCAGCTCGTAGCCACGTGCTTCGGCTCAGAGCTGG
ACTTCAAAGTATGTTGTGGGCCGGGGCTCCGCATTACACGGGATTTGCAT
CAGGGTCAACGCGCGGATGGTGCCTTGGGCTCGCCTGAATCTTGCTGGCC
TTTGTTTTGTTGTTGAGACCACTCTAACCCGAGGTTTGGTTACGAGTCAA
GTGGGTATCCAAAAGAATTTGCGGGCTGATTCTCCACGAGGTAGCTCATC
AAATGCTGGCCGATGAACTCGGTGTACGCCGGCGGAATCGACTCGCGCAG
CTCATCCCGTGTCATCCAATCGATGCCCATAGCCTCACGTGCCTGCGCCA
CGCCGGAGAAGTTCCCGACCACGTGCATGAACTCACCAGGCCGCGGCGGC
CTGCCCATCTTCGTGGTGCGCGCGGTGTGCGGCCGGTGCTCGGGCTGATT
GATCCGCGATCCCAGCTCCCAGTTCAGCTCGAACAGCCGCGGACGGTAGG
TCTTCAGCCCCGGGAACATGCACCCGCACAGCTCGATCGGCAGGATCAGC
GGAGCACCCGGCACGTTCTCGATCACCCACGGCTTACCGATCAGGTCGAA
CGCTGCCCGTGTCGCGGTGACGTAGTCGGGGTGATCGTTGCCCCGGATCT
TCTGAGCGTTGGTGAACGCCTGGCAAGGGGGCGATGCGTGGAACGCGTCG
AACTCCTGATGATGCTCCAGCAGGTACTTCAGCGCGTCCCCCTGGTGGAA
CTCGTAGGGGTAGTTCGGCTGCGGATCGATGTCCACGCCGACCACCTCGA
AGCCAGCTCGGGCGTAGCCTTCGCTCGCCCCGCCGGCTCCGCTGAACAGG
TCCAGCAACCGGGGTCGTACCATAATCACTCCTCGTTACGAATCAAGGCT
GGCTGACGAAAGCGTAGCCCGCGATCGCCGCGAGTATCACGGGGATGAAG
GCGATGATCACGAGTGCTGCGGTCATGTACCTAGTATGCACCCCGCGTCG
TTACGAGTCAAGTCGAATCCTCCGGCGATCCCAACCCGGACACGAAAGAA
CCCCCGCCGAAGCGGGGGCTCGATCAGCTGGGTCGATCAGCGCAGGCTGT
CGATGTGGATGCAGCCGACCTTGTCGGGGCCGAACTCGGGGCTGAACCCG
AGCACCTCATCTTCCTCACAAGGGAACGACGACTGATCGAACGAGATCGG
ATCAGCCGATGCCCAAGCCGGCGTCGTGATGACAGCCGGCGCGATGAGCA
GGAAGAAGCCAGCTGCGATGCGCTTGGTGATGGACATGACGTTCCTTTCG
TCGGTGTGTTCCGTGTAAAGGCGACGCTACACCACACCGCGGTTACGTGT
CAAGCCCGAGTTCTGCACACCGGGGGTACCGTATATACAGGGGTGCTGTG
CACAGGGTGCTGGGTGTGGGCAGCAGGGGGCTAGGGCACAGGGGGTAGGT
GGGGTGTGGGTGCGCAGGGTGTGCACGTGCCGGGGGAGCGGGTAGGCAGG
GTGCGGGGCACGGGCAGGGCAGGCGTGTGCCGCGGGCAGCTGGCAGGCAG
GGGCCTGTACGTGTGCGGCTGCGGGTGGGCGCGCTGTGCCGGCTGTGCAG
CGGCGGGCACGCCGCGGTGTGCACGCACCCCTACGGGGGCACCCCTACCC
CCGCGTGCTTGACCGGATGGTAA

>BPBiebs31 Complete Sequence, 53171 bp including 10 bp 3' overhang (CGGATGGTAA), Cluster A1
TGCGGCTGCCAGATCGTGTACGGGTTTGGAAGTCGACGGAGAGAACAGCG
CGGGCCTAGAAGGCCCCGTAATGCCCCCTGAGAGCCCCGTAGACGGACGA
ACGGTGCGGATCGATAGATGGCACCGGAGACAAGCGAAGACGGCCGCAGA
GCCGTCGCCGGCTGACGCCCGCGTAGAAAGATATTCGTGTGAAGTGCGTC
ACATTCTACGGGTGAAACGCGAAAGTGTCGGGTTTCTCTACTATGGAGGG
GTAAGGGAGCGAGGCTCTGCCGAGCGACCGCACCCCGACATAGGTTCTTG
TCGGGGTAGTCGAACGGAGAGAGACTACCCCTTTTAGCGACCTCCGGTCG
CCCAGGTAGGTACCGAACGATGAGTGAGGTACCAGACCGAGGGCGGCCCT
TATGGGGGCCGCTCCGAGGTCAGTGGTCGTTTTGGGTAGGTACGTTACGT
AAGCATCACTCACCAACAGAACCGGTGGTTACGTAACCGGGTACGTTACG
TACGACTAGATACGTAACAGAACCACTAACCCGTGGCCGCCCGGAAGGCG
GCCCGCAGCGGGTTACGTTTGTCAGGTATGTCACCAGGGAGGGAACTTAT
GGTGTACGCGCATGACCACTACTGCAACACCGTCCATGCGGCAGGGCCGG
AGCCCTGCCCCGATCCGGGTAGAGGCGAGAGACAACAGCTGACGATCACC
GACGTGATCGACGAGCTTCAGCGGATCAGAGATGAGTTCGGTGACCTCCC
GGTGCGAACCGGAGGTCCGGAAGGCGACGAGGTTTGGTCGGTCTGGGTCA
CCGACCTCGGACCTCTGTCCGCGGTCATCGGGTGAGTTGGGACTCATCTG
ACCGCCGTGAGCGGCTGCCGGCCGACTGGCCTCGCATCCGCCGCGAGGTT
CTACGGGCGGCTGGCCACCGCTGCCAGATCCGCTACCCGGACATCTGTAC
AGGGATGGCTACCGAGGTCGATCACGTCCGCTACCGCGACGAGGAGTCAC
CTCTCCAGGCGTCGTGCAGACCGTGCCATGCGCGGAAGTCCGCGATGGAA
GGTGTCGCTCAGCGCGCGAAGCTGCGCGCGATGAAGAAGCGGCCACCGCC
CCGCCACCCGGGGCGTAGAAGCAACTAGGAGGGACCAGGCGTCCCCGAGC
CCAGGAGGCGTCATGCCGGGTCCGATCCCGAAGAGGTCCGACGAACGAGT
TCGCCGGAACACGACGGAGTACGGAGAGGTCACTACTCTCCCAGTCTCCG
GACCCGTGAAGTCCCCTCCGCTCGGTCTCACCGATCCTCACCCGATCGTC
CGAGACCTCTACAACTCTCTAGCCGAGTCGGCGCAAGCCGCGCTCTATCA
GCCGTCGGACTGGCACTACGCGAAGTTCACCCTCCACTTCGCCGACCAGC
TCCTGAAATCCTCCAAGCCCTCGTCGCAGATGCTAGTAGCCGTCAATCAG
ATGCTGTCATCGCTTCTGGTCTCAGAAGGTGACAGGCGACGGGTTCGGAT
CGAGGTGGAGCGGACCAAGTCAGACGGCCCGGATGCGTCGGTGACGACGA
TGGGCGAGCTGTTCGAGCGCGCTCTCCGTAAGCCGAAGTCGAGCTAGAGA
CCGGCGTCCAGATCGTAGATCTGGCGCGCCCCGAGGCCCCGGCTATGCCG
GAGCCGACCGCAGTCCCCGGCGGGGTTGAGCGCTCCCCTTCCGGTGCTCC
CCCGCTGGGGCTGCCACCAGACTTGGCATGTAACCGCGTGTCACGAACTG
CCGTCGAAAGGAAAAAGCATGGCAGTGACTGTTTACGACCGAAACGGTCA
AGAATGGGTGTTCCATCAGGGACATAAGGTCGAGACTGATCCCGACACTC
AGTCTCCGCTGCTGATTCTCAGTAATCAGGGCGAGGTTGTGGGCGGATTC
AATTCCCAGTCGTGGACTCATTTCCGTAACCCCGTGCAGATCCCGGTTCG
GATCGGAGACATCACACTCCGGAAAGACGGCAGCATGAAGGTCGCGGTGA
TCGTGGGGGATTCCTACGAGCCCACCGGGCACATCACCTTCTCGGCTGAA
GAAGTTGCGGAGAAGGGCCTGGTCGTATGACCGGCCGCCCAACCCCCTAG
AACCTGGGCGCACGTCCCAACCGGAACAGGCTCCCGCGACGGCGGTGATC
ACCTGGGACCGGGAACCGTGCGGTGCGGGGCTACCCCGTGCCTGCCCCAC
CTAAGCGTGAGTCCATGAGGCTCGCTGCGCAGCGCCTATGGGTGGGGCTC
CGACTTGCCAGGCAGGCGAGACCAGCCAGTAACCAAGAGCGGTCGCCCCT
GGCCGGTATGAGCTCCACCGACCGAACGGGCTCACCCATACGAGGGCGTA
GTTTCAATCAAAACGCCGGGAGTCCAACCCCGGAGATGCGGGCCGATCCC
GTCGCCCGAGCCAATGGCTCTTAGCTCAATTTGGTAGAGCAGCGGTCTCC
AAAACCGCCGGTTGCAGGTTCGAGTCCTGCAGAGTCAGCCGCTTGACATG
TAACTACTACGAGAGGCCGGTATGACCGTCACGATCACCGCCGACGTCCG
CGACGTCACCGGTCAGCCCGATAACCAGCAGTGGGTGTTCTCGACCGTGC
TCCGACAGCAGGACGGCTCGATCATCACCCAGAAGCAGGTCCGGGTAAAC
CCGGTGGACGGCGCACTGAGCGTAGAGCTGGAACCCGGCTTCGCGATCGT
CGTCTACGGCGAGTACCGCTGGTTCATCGAGGTGCCGGAAGAGGACTCCT
CGCTGTGGCCGCTGATCGCTTCGTCGGTCGCGTTCCCGCCGGACTCCACC
GCCGACCTGATCGCCGACACGATCAACGGTTACCTAGACCTGCACCCGCC
GTCAGCGGACTGGGACGGGCTGATCAACGTGCCGTCCGAGTTCCCGCCGT
CTGCGCACGACCACGTCGCCGCGGATGTCACCGACCTCGATGCCGCGATC
GCGGACTACCTGGCCGACAACCCGCCGGAGTCGAGCTCCGTGGCGTGGGA
CGACGTCACCGGTAAGCCGACGACGTTCACCCCGAGCACGCACACCCACT
CGATCGCCAACGTCACCGGGCTACAGACCGCTCTCGACGAGAAGCTGGAC
GAGGACGCGGTGGACGCGCGGGTGGCTGTCGGTACCGCGGCGCTGGTCGA
CTCGGCACCGGAAACGCTGAACACGCTCAACGAGCTGGCCGCAGCGCTGG
GCGATGACCCGAACTTCGCTACCACGGTCGCCTCGCAGATCGGCGCGAAA
GCCGACAAGACCACCACGATCACCGCGGGTACCGGCCTCACCGGTGGCGG
GGACCTGTCCGCCAACCGGACGCTGAACGTCGCCTATGGCACCACCGCGG
GCACCGCGGCGCAAGGCAACGACTCCCGCCTGTCCGACACCCGCACCCCG
ACCGACGGATCGGTGACCAACGCCAAAGTCGCTTCCGGTGCGGGTATCGC
GCTGTCGAAGCTGGCTACCGGCTACGTCGCCGGCTCGGACAACTCCGGTG
CCCGGACGCTGACGATCTGGGTCGGGACCGAGGCGCAGTACACCGCGATC
GGCACAAAAGACTCGAACACTATCTATCTCAGGACTGCATAGGAGGTCGC
CGTGGCAGGTATGTCACTTGCCACGACGGCTTTCGCGAAAGCCGCGATCG
GCTCGACCGAGATCCAGAAGATCAGCATCGGGACCGCCGAGATCTGGTCC
GCGGCTCCTCCGCCGACCGTCGGCTTCGACGCGGTGTCGTCGATGCAAGG
CGGCCTGGGCGACTTGTCGTACTCGTTCTCTGCCACAGCGGGGTCCCGGG
TCTTCGTGGTCGCGCACCTGCTCGGTAACGAGACCGTGGCAGGCGTCACC
TACGGCGGCAACGCTATGAGCCTGGTCCAAGGCATCGCGTTCAACAACAC
GTCCTCCGAAGGCTGGCTCAGGGTTTACACCCTCGCGAGCGCCCCGGGCG
GGTCGCAGACCGTGGTCCTGGACAAAAACGGCTCGAACTGGTGCATGTCC
TACGCGATCTCGTACGCGAACGTCGCGAGCCTCGGAACCCCGGCTACGGC
GACCGGTAGCAGCACCAGCCCGTCGCACTCTGTGTCGGCCCCGCCGACCA
ACGGCCGCACCTTCCAGGTTACCGGCTGGAACAACGGAAACGTGACGTTC
ACGCCGTCCGGGGGTACCGGCCGCATCAACGGGGTGCAGATCGCGGGCGG
CCTGTCAGGCCGAGACTCCAACGCCGCGGCTACCTACTCCGGGACGCTCT
CGTCTTCCTGCCCTTGGGCGAGCATCGCGGTTCCGATGACCCCGGTCACC
TGACGAAAGGGCCGGTATGACGACTGTTACCGCTACCGTCCACGACATCT
CCGGACGCCCCGACGACTCGCACTGGACTTTCTCCAGCGACCTGCGCGAG
CAGGACGGCGTGATCATCACCCCCCGCGTCGTGCGCGTGAAGCCGTTCAA
CGGAGAGCTCGCGCTGACTTTACCGCCCGGGCCTGTCCGGGTGACGCACC
ACCAGGACCGCTGGTTGATCGACGTCCCAGAAGAGGACTCCGACCTGTGG
GACCTGATCGAAGCCGCTACCGACTAAGGACTTCATGAACCGCCTTATCA
CCATGTTCGCCGCTGCTCTTGTGAAGGCGGTCTTCGACTACCTGAGGGCT
CACCCCGAGTTCCTGAACCAGGTCATCGACCGGGCTACCGCGAAGATGCC
CGACCTCGCTGACCTCGACGACAAGATCCTGGCGAAGATCCCGGATCTGT
CCCGGCTGGACGACAAGATCATCGGGCTGTTCCCCGACTTGTCCCGGCTC
CCCGAGCAGCTGATCAACGCCATCAACCCGTTCAAGCGCTGATGCCGAGG
GTCGTCTACGGGCTGACCCACTCGTCCAACGGGTGGCCGATGCTCAACTC
CGATGAGTGCGAGTGGGCGAAGATCCCCGGCACGGTCGTCACGTTGCAGA
TCGCCAAGGGCTGGCCCCTAGCGATCCTGCGCGCGTTCGCCGCGGACTTC
CACGCCTACGTCGAACCGCTGCGCGACCCGGACTCCGCGTGCTGGACCCC
GACCAACTCGGTCGCGTCGTCCAACCACCTGAGCGGGACCGCGATGGATC
TGAACTGGAACACCCACCCGTTCCAGGTCCCGGACGCAGGCTTCGACGCC
GCGAAGAAAGCACGGGTCAAAGAGCTACTCGACTTCTACGAGGGCATGGT
GTTCTGGGGCAACGACTGGTCGTCGCCCAAGGATGCGATGCACTTCCAGC
TCGCCAGCCTCCGCAACGGCGGAACCTTCGATACCTACGGCAACCCGAAG
ACAGCCGACTTCATCGCGCGCAAGATCCGCGCTGACGGCTACTCGACTTT
CCGGAGGGGTAGCGCCCCGGCGTCCGCAGCCCCCATCCTGGCGGCGGCCA
CCGGCCTGAGCGAAGCTCGCGCGGCGGAGATCCTGCCCGCGGTTCGCTCG
GGCCTCCGGGAATCCGAGTGCACGAACGTCAACCGCATCGCGATGTGGCT
GGCTCAGATCGGACACGAGTCCGGGTCGTTCCAGTACACCGAGGAGATCG
CCAAGAACGGTCGGTACGCGCCGTACATCGGCCGGACGTGGATTCAGATC
ACCTGGGACTACAACTACCGATCGTTCTCGCAGTGGGCGTACGCGTTCGG
GATGGTTCCGACTCCGGACTACTTCGTCGTGAACTACCGCGAGCTCGCTG
ATCTGAAGTGGGCGGGCATCGGCCCTGCCTGGTACTGGACGGTCGCCCGC
CCGGACATCAACGAGCTGTCCGATCGCCGCGACCTGAACACGGTCACCCG
CCGGATCAACGGCGGCACCAACGGTCTCGCGGATCGACAAGCCCGCTACA
ACCGCGCGCTCGCCCAGGGCGATGCGCTGCTGCAACTACTTCACGAAGAG
GACGACTTTTTGTCTGCTCTAACCGACGCTGAACAGCGTGAGTTGCTGGA
CCTGGCTCGCCAGCAGGCCAAGTACAAGCGCAAGTCCCGCTCGCCGCTGC
ACTGGCCGCACGAGGGCGAGGTCGATACGATCGCCGGCTTGTCCTGGTCG
ACGGACGCGAACGTCCATATCCAGCTGGTCGAGAAGCTCGCTGTGATCTA
CGGCGACCCGGTCTCGATCGCGCTGCTGTACGCGGTGTCGAACTCCGACG
ATCCGACGAACAACCCCGAGCTGGCGAAGCGCATCTTGAAGCGCGTCAAG
CCCGAGGACATCACCGCTGCTCAGGTCCAGATCCAGAAGTGGCTGGCTGC
CGAGCAGAAGTTCCATGCCGCTTAAGCTAGGCGACCGGAACCCTACGGTG
CGCCGCTGGCGCGAGGTGATGGCGGCCCGGTTCGCCGGGTATGCGCGAGT
CCACGGCCCGCTGCCCACGGACACCGACGAGTTCGGTCCGCGGGCTGAGG
CGTGGCAGACCGAGTACGAGTCCCGGACGTTCCAGCCGCTCGACGGGATC
GTCTCTGACGACGATCTGCGCGCGCTGGGGATTCCGGCTCCCGAGGACAC
CCGCCCGGTACTGCTCACCGTCTCCGGGACGGGAGTCCCCTGGTGGATAG
GCCCGGACGCTGACGTCGCGAGACGTCTCGGGGATGTGTACCTGTGGCGT
CCGGTAGGCCCGCCGTACACCGCGCAGGCGTTCCCGATGGGGCCGTCCGT
GGCGAACGGGGTCACCGAGGCTACCCGCATCCTGGAGGAAGAGCGCCAGC
GCATCGAGCGCTACGGGCTGTCGATGATCGGCTACTCGCAAGGTGCGATC
GTCACCTCCGAGCTGTGGGAGTACCACATCAAGCCGGTGACCGGACGATT
GCACTGGGTCAAAGACCACGTGCGCGGGGCCGCGACGTTCGGTAACCCGA
TGCGCGAGACCGGCAAGGTGTGGCCTGACCCGGGTGGCCAGATGCCCTCG
GCGAAGTCGCACGGTATCGCTGACCAGCTGATGGTCGACACCCCGGACTG
GTGGAGGAACTACGCCCACAAAGGCGACCTGTACACCGACTGCGAGGGCG
ACTCGGGCGAGATGAAGACCGCGATCTACAAGGTCGTGATGATGTCCCGG
GTGTTCTCTGGTCCGGATTCGATCCTGCGCCAGCTTCTGGAGATCGGGGT
TAACCCGACGTTCGAGCTGATCGCGCTGATCCGCGCGGTGCTGGACGCTG
GTCTGTTCTTCATCCGCGGCACAGGCCCGCACGTGAACTACAACATCGAC
CCTGCGACGGGCTTTCTGCGCTCTGTGACTTGATACGTAACGAGGAGGTG
GAGTGGCGGTTCACTACCCGGAGTCGCTACTCCCCGCCCCGTCGCATATC
CAGGGGCCGACCTGGCGGCAGTACGAAGACGGCTCATGGTTCCTGCCTGA
GAAGACTCTCGGCTGGCAGATCATCAGCTGGCTGTTCGAGTACGTCAACG
CACCGGACGGTTCCGGGCCTTTCATCCCAACGATGGAGCAGGCACGGTTC
CTGGCCTGGTGGTACGCCGTCGACGAGAACGGTAAGTACGTCTACCGCGA
GGGCACCTTCCGCCGCATGAAGGGCCACGGTAAGGACCCGCTGGTAGCAG
CGATGTCGCTCGCGGAGCTCTGCGGCCCCGTGGCCTTCTCGCACTTCGAC
GACAACGGTAACCCGGTCGGCAAGACCCGGCACGCGGCGTGGGTCACGAT
CGCCGCGGTCTCCCAGCAGCAGACCGTGAACACGTTCGGTCTGTTCCCGA
TCATGGTCTCGAAGAAGCTGAAGACCGAGTACGGCTTGTCCGTCAACCGC
TTCATCATCTACTCCGAGATCGGCGGGCGGCTCGAAGCCGCGACCGCGTC
CCCCGCGTCGATGGAGGGTAACCGCCCGACGTTCGTCATCCAGAACGAGA
CGCAGTGGTGGGGCGTAGGCCCCGGCGGCGAGGTCAACGACGGCCACCAG
ATGGCCGAGGTCATCGAAGGCAACATGACCAAGGTCCCCGGTGCCCGCAC
CTTGTCGATCTGCAACGCTCACCGGCCCGGCGACGACACCGTCGCGGAGA
TGGCCTACCTGAACTGGCTGGACATCCTGGCGGGCGACGCTATCGACACC
GGCGTCCTCTACGACGCCTTGGAAGCCCCGGCTGACACGCCGGTCTCCGA
GATCCCGTTCCCGTCCGACGACCCCGAGGGGTACGAGGCCGGGGTCGCCC
AGCTCATGAAGGGCCTGGAGATCGCCCGCGGCGACTCGATCTGGCTCCCG
CTCGACGACATTCTGATGTCGATCCTGGACGCGAAGAACGACGTCATCGA
GTCCCGACGGAAGTTCCTCAACCAGGTCAACGCGACTGAGGAGTCGTGGA
TCGCACCGTCTGAGTGGGACCGTAACCACGACATCAACCTGCCTCCGCTG
AGGAAGGGCGAGCGGATCACGCTCGGGTTCGACGGTTCGCTGTCCAACGA
CCACACCGCGCTCACCGCGTGCCGGGTCGAGGACGGGGCGTTGTTCCTGG
TGAAGGTCTGGGTGCCTGAGAAGTACGAGGGGCACAAGGTTCCGCGCCAG
GACGTGGACGCGTACGTCCGGTCGATGTTCGAGAAGTACGACGTCGTCGG
TATGCGCGCGGACGTCAAGGAGTTCGAGCAGTCGGTCGACGCCTGGGGTC
AGGACTTCCGGCGCAAGCTGAGGATCAACGCCTCCCCCGGTAACCCGGTC
GCCTTCGACATGCGCGGCCAGCAAAAGCGATTCGCGCTGGACTGCGAGCG
GTTCCGTGACGCTGTTCTGGCGGGCGAGGTCAAACACGACAACAACCCGG
TGCTCAAAGCGCACATCACCAACGCGCACCAGCACCCGACGATATACGAC
GCAATCAGCATCAGGAAACCTGGCAAAGAATCCAAGCGCAAGATCGACGC
CGCTGTGACGGCTGTCCTCGCTTGGGGCTCGCGCCAGGACTTCCTGCTCA
GCAAGAGCAACACAGGAAAGGGGGCGGGTCTGCTGCGATGACGACTTACC
ACGAGCACGTCGAGCGACTGCAAGGGCTCCTCGCACGGGACCTGCCGAAC
CTGCTGGAAGCCGAGGCCTACCGCAACGGGACGCGCCGGCTGAAGACGAT
CGGGATCGGCGCTCCACCGGAGCTGGCTTACCTGGACGTCCAGCCAGGCT
GGGTCGCTACCTACCTCCGCACTCTGTCCGATCGCTTGGACATCGAGGGG
TTCCGTATCTCGGAGGATTCCGAGGGGCTCGAAGAGCTCTGGAACTGGTG
GCAGGCGAACGACCTGGACGAGGAGTCGGTCCTCGGACACGACGACTCGC
TGACGTTCGGCCGCGCGTACATCACGGTCAGCCACCCGGACGTCGAGTCC
GGGGACCCCGCGGGTATCCCGCTGATCCGGGTCGAGTCTCCGCTGTATAT
GTACGCCGAGCTGGACCCGCGCAACACCCGCCGGGTCACCCGGGCTGTCC
GTCTATACACGACGCGCGACGACGTCGCGGTCCCGGATCGAGCCACGCTG
TACCTGCCTGACGAGACTGTCCCGCTCCGCCGCAACGGCGGGCTCAACGA
CCAGTGGGTCGTCGACGGGGACGTCATCAAGCACGGGCTCGGTGTGGTGC
CGGTCGTACCGCTGACCAACGACCCGCGCCTCGGTAACCGATACGGCCGG
TCGGAGATCTCTCCGGAGCTGCGCAAGGTCACCGACGCCGCGTCTCGCAC
GCTGATGAACCTGCAGTCGGCGTCCCAGATCCTGGGCACCCCGCTCCGTG
TCATCTCCGGTGTCACCACCGACGAGTTGACCAACGACGGCGAGAACACG
ACGCTCGACATCTACTACGGGCGCATCCTGACGCTCGCTTCTGAGGCCGC
CAAGATCTCCGAGTTCAAGGCTGCCGAGCTGCGGAACTTCGCCGAGGAGA
TGGAGGTATTCCGCAAAGAGGCCGCGTCTATCACCGGCTTGCCGCCTCAG
TACCTGTCGTCCTCGTCGGAGAACCCCGCCTCGGCTGAGGCCATCATCGC
TACCGACTCCCGGATCGTGAAGATGGCCGAGCGTAAAGGCCGGATCTTCG
GCGGTGCCTGGGAGCGCGCGATGCGGATCGCGATGCAGATCATGGGCCGC
GAGGTCACCGAGGAGTACACCCGGCTGGAGACAGTCTGGCGCGACCCGTC
GACCCCGACGGTCGCCGCTAAGGCTGACGCTGTGTCGAAGCTGTACGCCA
ACGGCCAGGGTCCGATCCCGAAGGAGCAGGCTCGCATCGACCTCGGCTAC
ACCGCTACTCAGCGCGAGCAGATGCGTGACTGGGACAAGCAGGAGACCGA
GGACATGATCGACACCTTGTACTCCACGACGAAAGCCCAGGCTGACGCCA
CGCCGAAGCCGACGGTCACCGATACCAAGACGGAGACGCAGACGTCGCCT
TCCGGATTTAACCGGACCAAGACCCGGTGAGCCCGGAGGAGTACGCCGCC
GCGCAGCTCCTCATCTCCGCCGCAGTAGTCCGGCACGTCAGGAACGTGGC
CGGGTTCTTCGCTCAGCCCGCGCTGACGATGTTCGACTGGTTGCGTCTGC
TGGACCTGCTGTTCCCCGAGATCCAGCGCCGGCGCACCGAGGCATCGGTG
CTCGCTCGCAGGTTCTACGACTCGCAGCGGGCTCAGCATCACCCGGATCT
CCCTCGTAACGATCGGCCCCTGGAGGGGACGACGTTCGAGAAGTTCGTCG
AGAACATGGACCCGGCTCGTGAGCGGATGCAGCAGGCGGACACCCGCGGG
GACGCGCTGACGCACCTGACGCTCCGAGCCGTCCGCGAGGTGGAGAACGC
AGGCCGTCAGCAGATCATCCACGCCGTCGAGAACGACCCGGAACCCCGCG
TCTTGCGGGGCTGGGCTCGCGTCGCGACGGGCCGGGAGACCTGTGCCTGG
TGCCTGATGCTGATCAGCCGCGGACCTACGTACGTCCGGGCCGAGACCGC
TGGTCTCGACCTTGATACGGAACACGCTCTGGAGCTGTTCGAGAACAACG
ACCAGGAGACCTACTTCGCCGACATCGGCGGAGAGATCAAGCAGTGGCAC
ACCGGGTGTGACTGCAAGGTGATCCCCGTCTTCCGGAACGAGGACTGGTT
CGGCAAAGAAGCTGCCGATCGCGCCCTCGACCTCTGGGGAGACGCCACCA
AGGAAGCCATCGACCTTGAGGACAAAGGCCTTGTCCACAAGAGCGGTAAG
AAAAAGGGCCAGCCCTTTACTCGTAACGAGCTGGCTATCAACGCCCTTCG
CCGTCGCCTGGAGCGCGGCGAGATCTCAGCACAGCAGTACGCAGCACTCG
CTGCTTAGCCCGCCAACCCGACCGACCTGCCAGGAGCAGGAGTCACCCCA
CGCCCAGGAGGCACAGATGACCGAACCCACCGACACCCCCTCGACGCCCG
AACCCGCAGCTCCCGCTGCCCCGGCTCCGGCGGCCCCCGCCCCCAAGAGC
GAGGACCTGCCTGACTGGGCTCGCGATAAGCTCTCGAAGGCGAACACCGA
GGCCGCGAACTACCGAGTTCAGCTCCGCACCGTGGAGACCGAGCGCGACA
GTCTCGCGGAGAAGCTCGCAACTCTCGAAGCCCAGGCAGCCCAGGCGGCT
ACCTCCGCGTCCGAGAAGCAGCACGACTTCGACCGTCTGGTGACCGCGGT
CCAGGCTCTCACCCCCGATCCCACGCCGCTGTTCACGTTCGCGAACACGC
TGCAGGGCGATTCGGAGGAAGCGCTCAAGACGCACGCCGAGAGCCTCAAG
ACCCTGTTCGGCCTCAAGAACGGCCCCGTGGCCGCTGTCGACCGCTCGCA
AGGCCTCGGCACAGAAGCCCCGAGCAACGACCCTGCGGTGGCCTTCACCG
CGCTCATGAAGTCCCAACTCCAGAAGTAAGGAGCCCCTGTGGCAACCCTG
AACGAACTGATCCCGAACTCCGCGGGCAGCAACCACCAGGGCCGTCTGGC
CCACGTCCCCTCCGACCTGCTCCCCAAAGAGGTCATCGGACCCATCTTCG
ACAAGGCTGAGGAGAGCTCGCTCGTCCTGCGCCTCGGAGAGCGTATCCCG
ATCTCGTACGGCGAGACGATCATCCCCACGACCGTTAAGAACCCCGAGGT
GGGTCAGGTCGGCGTCGGTACGTCGAACGAGCAGCGAGAAGGCGGCCTGA
AGCCGCTGTCCGGCACCGCGTGGGACACCCGCTCGGTCGCGCCGATCAAG
CTGGCGACCATCGTCACCGTGTCGGAAGAGTTCGCGCGCATGAACCCGTC
CGGACTGTACACCCAGCTTCAGGGCAAGCTGGCTTACGCCATCGGTCGCG
GTATCGACCTCGCTGTGTTCCACGGCAAGTCCCCGCTGACCGGCTCGGCG
CTCCAGGGCATCGACACCGACAACGTGATCGCCAACACGACCAACGTTGA
CTACCTGCAGGAAGCTGGCGACCCGCTGCTGGACCGCCTGCTCGATGGCT
ACGACCTCGTCTCGGCCAACACCGACGTGGAGTTCAACGGCTGGGCCGTC
GACCCGCGCTTCCGCGCTCACCTGCTCCGCGCTCAGGCCTACCGCGACGC
CAACGGCAACGTGGACCCGAGCCGCATCAACCTGGCCGCTCAGACCGGCG
ACGTCCTGGGCCTTCCGGCTCAGTTCGGCCGCGCTGTCGGCGGCGACCTG
GGCGCTGCGACCGACACCAAGACCCGCATCGTGGGCGGTGACTTCTCGCA
GCTGAAGTTCGGCTTCGCTGACGAGATCCGCATCAAGATGTCGGACACCG
CCACCCTGACCGACGGTTCCGCGTCGACGGTGTCGATGTGGCAGACCAAC
CAGATCGCGATCCTGATCGAGGTCACCTTCGGCTGGCTGCTCGGTGACAA
GCAGGCGTTCGTCAAGTTCGTTGACGACGAACAGCCCTGATCTTTTCATT
TGTCCCGACCTTGATACGTAACGGCGGGGCTCTCTCCGGAGGGTCCCGCC
GCCGTGTCGCTACCTGGAGGTTTTCATGACCCACCCCTACAACGGTGCGG
TGGTCCGCGGATGGCTCGGCTCGCTCAGCGACTCCGAGATCGTGGCCAAG
CTCACCGACCTGACCGGGTTCGCCCCGGCTGCTATGGACGAGGACTACGA
GCCGGCTGCTGCTCCTGCTGCTGTCGCTGCTGACGACACCGTCCAAGAGG
CTATCGCCAAGCTGGAGAAGCGCCTCGCTGATCTCGAGTCCACTGTCGAG
GGCATGGCCTGATGGCATACGCCGAGCCCAGCGACGTGGTCGCGCGGCTC
GGGCGGCCGCTGACCGATGACGAAGAGACCCAGGTCGAGACGTTCCTAGA
GGACGCCGAGATCGAGATCCGTTCTCGCATCCCTGACCTGGACGACAAAG
CCGAGGACGAGGACTATCTCAAGCGGGTTATCAAGGTCGAGGCCTCCGCG
GTCACGCGCCTGATCCGCAACCCCGACGGCTACATCGGTGAGACCGACGG
CAACTACTCGTACCAGCTCAACTGGCGGCTGAACACCGGGGCGATAGAGA
TCACCGACAAAGAGTGGGCTCAGCTCGGGCTCTCCAAGAACGTCGGCGTG
CTCAACGTCCGTCCGAAGACTCCGCTGGAGCGCTCGGGTGAATACCCGGC
GCTCGGCTCGGTCGAGTGGCAGGTGTTCCAGCAGAGCTCCCCGCTGTACT
GGGGCTACTGATGAGCGGGCTCCTGGACGACGGGGCTAACTACGAGCCCG
TAACGGTGTACCCCGAGGTGACTCGGAAGGACCGGCTGGGCAACACCCTG
ATCGGCCCTTCCCCCACCGGGATCGAGACGGTCGCACGATTCCAGGTCCA
GAACCAGTCGGGCACCGCTTCCCGGCGGGCGGAGATGGACGACATCGGCG
ACATGACCGAGCAGGTCTACACGATGCGGCTCCCCCGGTCGTTCACGACC
GAGTTGAAGTCCGGGTCCGAGATCGTATGGCGCGGCGAGCGCTGGGGAGT
GTACGGCGAACCTCGCCGATACAACGGCTCTCGCCGCACCGCCCGCCTCG
AATACGTGGTTCGGAGGTTCTGATGCCTTTGTACTACGGGCGATCCGGTC
TGAACAAAGTCGTGTCGCACCTGCCCGGTGTGGTCCACGAGATGCGCTCC
GAAGCTGACGAGGTCGCTGACCGGGCGAAGGCCAACCTGGCCGCCGCTCG
CGCGAGCACGCAGTGGGAGAAGATCCACGGCCCGGACCATCTGACGAAGA
TCACTCGGACCAACGGTTCGGTGGATGCCTACGTCAACATGGAGGCCCCT
AGCCCCGAGTCGATCGAGTACGGTCACTACCCGTCCGGTGTCTTCGATCC
GGAGAAGTACGGCCGCGTCACGAAGGCTCCGCAGGGGCTGTACATCCTCA
CCGGTGCCGCCGGGTTCGGCGGCCAGACCGCTATCTCTACCGGCGCTAAG
CGCGGGAAGAGGGGGTAGCGCATGGCTGGCAAGCTTCCGATCGTCGGTGA
GGTCGTGCTCCCGATTCTCCGCGGCCACGAGGACCTGTCCAATCCGATCA
GCACTGTCCCGTCTCTGGCGGGTGTGCATGTCGGGACGTGGGTCGAGGAC
ATCGACTCCCGCACGTTCCCGCTGATCACCGTCCGTCGCGTAGGCGGTAC
CCGCAGCCCGGAGCATCCGACGCTGTTCACGCAGCCGGTGGTCGAGATGA
CCGCTTACTCAGCGGCTGACCTGCCCACTACCGAGCAGATGTACGAGGAC
GCCCTAGAGGTCTTGTACCGCGCTGCACGTCTTCAAACCAAAACGCCAGC
CGGCTATCTGCACTCGGTGACCGAGACCTTGGGTGCGTCCCACGGCCCGT
CACCGTTTGACCGGACCTGGCGCGTCTTCGGCCTGATCCGACTCGGCATC
CGGCCCCCTAAGAACTAAGGAACCAAATGGCACTGAAAGATGATGCCGTC
CTCATTGCCGCGCGGGGGTACGTGTACACCGCTGCGGTCGGCACGGCGGC
ACCTACCCCTGCTCAGCTCAAGCTGATCGACCTGGAGCACCCCGAGGCGT
GGGACCGCACCGGCTGGGAGCTCGTCGGGCACACCTCCGAGGATGATCTG
CCCGAGTTCGGCTTCGACGGCGGCGACTCCGAGGTCCGCGGCTCGTGGCA
GAAGAAGAAGCTGCGCGAGGTCGAGACGGAAGAGATCGCGGACTACGTGG
TCATCAACCTGACCCAGTTCGACGAGTCGGCTCTGGAGCTGTACTTCGGC
CCGAACCAGTCGGCTACCCCCGGTATCTTCGGCGTGAAATCCGGCTCGGT
CGTGAACGAGCGAGCGCTGCTGATCGTGATCGTCGACAACGACGTTCGCC
TCGGCTTCCACGCCCGTAAGGCTTCTCTGAAGCGCGAGGACGCGATCTCG
CTGGCGACCGACGAGTTCGGCGCTCTGCCGGTGCGCGCGACCTTCCTCGA
CTATCAGTCGTACAACCTGTACGAGTGGATCGAAGAGGACTGGTTCAACG
CTGCTGACGCGCCGGTCGTGTACCTGCTCGATCTGGGCGGCGCTACCGGT
GGTGACTACACCCTGTTGGTCGGCGGCAAGTCCACCGGCGACATCGCCTA
CAACGCCAACGCTTCCGCGATCAAGACCGCGATCGGTGCCGTCGATGACG
GTGTCGCCGAGTCTGCGTGGACGGTCACGGCCGACGGCTCGGACTTCGAG
ATCTCGGGTCCGCTGGCTGTTGCGCTGGGCGTTGACAGCACCACGGGCGG
CTCCGGCGTAACCGTCGACGTCGCCTGATTCGAACTTGACACGTAACCCG
TGTCAAACGGGGAGCCGCCTGCACACCTTGGCGGGCCTTGGGCGGCTCCC
CACCTCCCGCTTTACCTAAGCCCGTCACCAATCGAAAGGCCTGCCACCTA
TGAGCAAGATTCTGACCCTCGACACCATCCGAGAAGAGGCCGACCGCGAG
TACGGCGCACCGGTTCAGGTGCAGATCTCCAAGGACACAACCGTGTCCCT
CAAAAACGTGATGCGCCTCCGCAAAGACGTGCGCAAAGACATCCTTACGC
AGCTCGAAGCCATCCGGACGATCAACCACAAAGCCGACGGCGACAAGACC
GAGGCTGACGCCGAGAAGCTCACGGACGCAGTCTTCAAGATCCTCGAACT
GGCTGCGGGACGCGACTCCGAGACTCTGATGGACGCCGTCGACGAGGACG
TCGCCCTCGCCACGAAGATCCTCAACCACTGGCTGGAGGAGACGCAAGCG
GGGGAAGCCTCCAGCTCGGAGGACTGATCGACGACTACGGCGACGCCCTG
TACGCGGACTTCCGGTCTGAGTACCAGATGAACCTCGCGGATCTGTTCGA
TCCCGCCTCCCGGCTCGGGCCTATCCAGGTCCTGGCGCTTATCAAAGAGC
TGCCCCGGGAGGGCAGGTTCTGGTCCGAGAAACAGGGCGGGCCTCAGTTC
CGCGGTTGGACCGATCAGACGTACACCACCGCGGCGCTGGTCAACGAAAT
CCGAGCACTCAAGTTCATGTACCTACTGGCGAACACGTCGAAGGACAAGC
GTCGCAGGCTGACCCCGCCCGAACCGTTCCCGGTTCCCCGCGTGAAGCCG
CACAAGGCGAAGAAGTACAAACCCGGCTCGTTCGGAGCCGTCGCGGCCAT
GCGTATGGCTGCTTCCCGCAATCGGAAGGCCCAGGCAACGGGCAGATAGT
GAGGTAGCTCGTGGCTGCAGGGAAAGAGGTCGGTCGCCTAAGTATCAAGG
TGACCCCTGACCTCGACGGCTTCTACCGAGAACTGAAGGCCGCGGTCGAA
TCCGCCGAGAAGATGAAGGTCCACATCCCGGTCGAGCCGGACATGGGGAA
CTTCCGGCAGGAGGTGGCGGCCAGCACCGCGGGCATGTCCGCCCGCGTGA
AGGTCCAGGCCGACGTGGACCGAGGGCTTCTGGACAGGCTGTCGAACTCT
CTCGGGAGCCTGAAGGCCCCATCGTTCGGGTCAGGCATCAACCCCACGGG
GTACATGCTGATCCTCGGGGCAGCGGCGGCGCTGACTCCGCTGATCGCCG
GGTCGCTGGGCGCTATCTCAGCCGCTCTTCTCACACTGCCCGGGCTGATC
GCCGCAGTAGCCGTTCCTATCGGCGCACTCGCACTAGGCATCGACGGGTT
CAAGCGCGCTGCCGAGAGGCTCAAGCCCGCGTTCGACGGGCTCAAAGAGT
CGATGTCTGCCGCGGTCGAGAACCAGTTCGGTCCGGTGTTCGACCAGCTC
GGTAAGGCTATCCCGACCCTGGCCGCGAACCTGCCCAAGGTCACTCAGGG
CATGGCGGATGTTGCGAAGTCGATCGTCGACTCGGTCACTTCCGGCGAGG
GCCTCGGACGTATCGAGTCCCTGATCTCGAACATCGGCGCGGCTATCTCC
CGATCCGCTCCCGGCCTCACATCGTTCGTCGACGGACTGCTGAACCTCGC
TGAGAAGTTCAGCGGCAAGCTCCCTGCTATCGCCGACTGGATCAACCGAA
CAGGCGAGTCCTTCTCGAAGTGGGTCACGGACTTCACGACAGCAGGGCCG
GACGGCGTGTCGAAGTTCGACAACGCTATGTCGGGTCTGGGTGACACGCT
GCAGATGCTTGGCGGCGGACTGGTCGACATCCTAAACAAGTCCCTGGAGT
TCTTCTCCGACCCACAGAAGATCCAGTCCTTCAAAGCGGAGCTCGATGGT
CTGATCGCGTCGATCTCGACGCTGGTCGACCTGATCAACAGCCTGGCTGC
CGCGTTCTCGAAGGTGCCGGGGCTGTCGGACGGTGAAGCCAACGGCGTCA
TGGACTTCGCGCCGATCCAGATTCAGGGTGCGATCGAGCTGATCAAGCAG
ATCCCGACCGCCTGGGAGGGCGTCAAGCTCAAGGCCGCCGAGGTGTGGAA
CTCGATTCCTACTATGGCCGCTACAGCCATCGCCTCGATCCGGGCGACCC
TGGCTACGCTGCCCGGCCTGTTGTCGGGGATCTGGACCACGGTCACGGCC
AGTGCTTCGTCAGCGTTCGCCACCATCGGCGCGGCCGTCTCGGCAGGCGC
GCGCAGCGTAGTCAACACCGCGGGCAACATCTTCCGCTCGATGGGCTCGG
TCATCGCCAACGCCTTCTCGGCGGCGGTGTCTGCGGTACAAACCGCGTTC
TCCCAGATGGTCTCCGCAGCCGCCTCTGGCGCGCAGCAGGTTGTGGCGGA
GGTCCAAGCTCTCGGTGGGAAGATCGCCGCCGCTGCTGGTAACTTTGGCT
CGATCCTGGTGGCCGCAGGTAAAGCCCTGATGGACGGCCTGCTGGCCGGT
ATCAAGGCGGGCCTCTCTGCGGTACTGGACTTCGCGTCCGGCATCGCCGC
CAAGATTGCCGCGGTCAAGGGTCCGCTCCCGAAGGACCGTAAAGAGCTGA
TCCCCGCCGGCGAGGCCCTGATGGAGGGCCTCGGTACCGGCATCGAGAAC
GGCCTGGACCCGGTCCTGGATCGCGCCCGTGAGATCGCTAAGCAGATCTT
CTCAGCGTTCAAAGAGACGTTCGGCACCGCTCCCGCGTCGCTGGCGTTCA
ACCTCGGCAGCATGCAAGGCGACCTCAGCGGGTTGCAGACATCGCTGGAA
TCGACCGCTACCGCCTCTAGGGATCTGACCTCGTCCCTGACAGCGCCTAC
CGCAGAGCTCGCCTCCGGATCATCGCTTCTGGGCGACGACGTCAAAGGCC
GGCTCGACGAGCTCAAGATGGCATACGACCAGCTAGAGCTTCAGCGCAAG
CAGCTAAAGGTCGACAAGAACGCCGCGGGCACCAAGGAAGAGAAGAAGGC
GATCCAAGACCAGATCGACCAGATCCAAGCACAGAAGGATCAGATCGCGC
TGGAGAAGGACAAGCTCAAGCTGCAGCAGCAGCAGACCGGGCAGATGGGC
GAGCAGAAGACGCTAGCCCAGTTCCTCGGTGAGCAGATCGCTTCGACCTG
GCAGCAGGGTACCGACGCTGTCGCCGGGTTCGCTCGGTCCAACCTCGACC
AGGCGATGAGCGACCTCGGCATCGGCGGGGGCGCGATCACCAACGGTCTG
AACGCTGGCCTCGACTGGGGAGTGCAGGCGCTTGGAAACGTCATGAACAT
CCAGGTCAACTCGGTTGACGACGCTATCGCGGTGAAGAACAACGAAGTGA
ATAAGCAAGCGCTCACTTACACACGCCGCTAACTTGAAACGTAACGAGGA
GTTACATGGCTTCCAGACTGCTGGACCCCGATACCCTCGTCGAACTAGAA
GGTGTCAACGGTGAGTGGTTCGACCTCACCAACGGCACCGAGGGGATCTA
CCTCGCTACCGAGGTGACGGGTCTGCTCGACCCGCCGGTGAAGGCGACGT
ACGAGGAGCCGGGGAACTTCCCCGGCGCTCGGTACCTGAACCACCGCGTC
CTCCGACGCGACCTGGTGTTCGGCGTCGAGATCCTCAACGACGAGAACGA
CGAGACCTGGCTGCGCCGGGATTCGGCGTGGCGCAAAGCGTGGTCGTTCA
AGCGCGACGCGAAGCTCCACATCACCACCGGAGAGTCCGGGCACCGCTAC
CTGAAGGTGCGGCTGTTCGAGTCCCCGACGACTGACATGGTCACCGACCC
GCGCGGTCGGGAGGTGAACATCACGAAGATGGTCGTCGTCGCGGGCGACC
CGTTCTGGTACGAGGACGATGTCGTCTACCCGATCGAGGTCCAAGAGGAC
ACGACGTTCGACCCGAACCCGTTGCCGTGGCCGTGGCCGCAGCCGGAGCT
TCCGGTCGAGGACATCGAGATCACGGTCCCGAACGCGAACCCGACGGATA
ACATCATCTGGCCGAAGTGGACGCTGCCCGGGTCGTCGGAGAAGCCTGCC
GAACCTTACATCCCCGGTCTGCCGTGGCTCGGTGCTCCGAAGTCCCCGGC
CACGCTGTGGACGGTCCCGGATTACAAGCTCGATCTCGACGAGGACGAGG
ACCCGTCGCTCGGCACCCGGCGTATCCGGATGCCCGGGCAGATCGGTGGT
CTGCGCGTCGAGGAAGTCCAGCAGATCTACATCGACGGCCGCCCGACCGG
CGGCACGTTCAAGATCGGGTACGGCGATGAGTGGACCGAGCCGATCGCGT
ACAACGCGACCCCGAACGAGGTCCGCGCTGCGCTGATCGCGCTGTCGGGT
ATCTCCGCCAACGACGTCGAGGTGTCTCTCGGTGGGGCGACGAACGAGGT
CCAGACGGTTCGCCTCAAGGGCGGTGCTCTGGGTGGCACGTTCACGCTGT
CGCTGGGCTCGGAGACCACGGTCGGTATCCCGTTCAACGCCTCCGACGCC
GACCTTCAGGGCGCGTTGGTGGGGCTGGATTCGATCGGCTCCGCTGACGT
CAGGGTGAAGTCGACGAAGATCAACGAGGTCCAGGTGGTCGAGCTGGTCG
GGGAACCGACCTCGGGTTCGTTCACGCTGACGCTCGACGGGCAGACCACG
GCTCCGATCGCGTACAACGCGACGCCGGCTACGGTGGCGGCCCGGATCGC
GGACCTGCCGAACATCGACGGTAACTACGTCAAGGTCGAGGGTCTGAACG
AGTGGTTCTACTCGCCGTACCGCATCACGTTCGGCGAAGCCCAGAGTCAG
GGCGTCATCACCGACATCATCTCGGGGATCATCGATTTCATCGGCGGCTT
GTTCGGTGGTAACGCCTCGGGCAAAGGCGTCGGCGGTATCGACATCGACG
AGATGACCGGGGATGTCGGCACGCTCTCGGGAGGTGCTGGGCTCGATGTC
CAGGTGACCACCGAGCAGGACGGCGACCGGCTGTACGTCGTGTCGTTCCA
GCGTGCTGCTGGCGGTCTGAACCTGCCGCAGCTGGTGGGTAACGCCTCCG
GTCTGGAAGGCGACGACCTCTCGATCGAGACCGCTACCAACGTCGACGGC
GGTCGCCCGTACGTCGTCCGGTTCACCGACGACCTGCAAGGCGTTGACGT
CCCGACCATGACGGTCGATACGGACGGTCTGACCGGCGGGTACGAGGTCG
GCAGCCGCGTGGTGGTTCTCCGCGAGGGCTACACGTACCCGGCTGAGAAC
GTCGTCGTCGACTCTGACCCTCGCGAGGAGCAGGTGTCTTCGGAGTCTGG
TTCCCCGATCTGGGAGCGGATGAACTCTGTCCGGTTCCTGCACTACATCC
CGCCGTACACCGGCGAGGTCACGTTCAAGTTGTCCGTGTCCGGGGCTGTC
CCCGGGCAGATTGCCACGCTGCGCCTTCCGCGCGCCTGGTCCCGTCCTTG
GGGCCTAGAATAGTCTGAAAGGCCAGGTCAGATGGGTTTTACCCTCCGCC
TGTTCGGCATCCCGGTCCTGAGCCTGGAGATCACCGGCGACGGCTCTGCC
GAAGAGTACATCAGCCTCACGGGTGGCTCGTTCGAGCTGGCTCCCGAGGA
GCCCGAGTACGACGAAGAGTACTACGAGGAAGACCGTAGCGGGTTCGGCT
TCGGGGTGAGCTGATGCCAGCTCCCGCCGCAGACATGACAACCCTGGCGG
GTCACCAGCAGCTCTGGGACACCGTCATGAAGCGCCGCCAGAAGCGGGAA
GACGAGCGGATCGCACCGCCGTTGATCCGCCTCTGGGACGGCGACTACAA
GCTCCGCGGCCAGCTCGTCGGGGAGCGTAGCCACAAGTTCGAGTTCATCG
AGAACGAGACCGGCACCGCGTCGATCACGATCTCGCTGGACCACTACCTC
GCTAAGTGGATCGCGTCCCACAAAGGCCGCGCTCGCCGCAACGTCCACGT
CTCGTTCGACAAGCAGGGTGCCCGGTGGACGGGCCGCATGGACCACTACG
ACATCGTCCGGACCAAAGAGGGCGACGTCTACATGGAGGTCGTGTTCAAG
CACGACTACGAAGAGCTCAAGCACATCTACGTGTGGGCGAACCCGTTCCT
GCGGCCCGAGTTCCAGTTCCCGAAGCTGTGGGTGATGTTCGGACCCGCGA
AGTGGGCGCTGCTGCTGACGCTGTTCGTCAACATCCTCCGCCTGGAGACC
TCGCTGTGGACGCTGCCGGACAACCCGTTGGACATCTCCGAGTGGTTCCC
GTTCTCGCTGAACCCCGGTAACTGGCGCAACATCGTCAAGCCGTTCCCGT
TCCTCGCGGACAACTCTCCGCTGACGATCGTGTTCTCCCGGTTCAAGTCG
TTCCACGACACCGCGAAGAACGTCCTGGCCGACTCGCAGCTCACCATCGT
GTGCCGCCGGTACTTCCACGGCGAGGACCCGCACCCGTTCGCGGAGCTGT
CCGGTGAGCTGGGGCTGCCGCTGATCGAGGGCATCGCCTCGCTGATCCCG
CTGCGCCACGGCTGCCTGGTCTGGGACATCGTCGACAACTCCGGGTGGGG
TTCGGAGACAGCGTTCGGTGGGTCGCTGCTGACCGGTCTGGTCCGCGCGG
TGATGAACATCGCGTCGGACGGCATGACCGAGGGCATCGACATCTACACC
GGTCTACCGACCTACCCGGGCGAGTACTACACCCCGGGGTTCCTCGGGAC
GTACCCGAAGGCTCCGCACGTGGTGTTCATGGAGTCCCCGTACACCGGCA
TCGAGTCGTCGAAGTTCACGTACACCGAAGCTACGGACACGTCGTTCGTG
CTCGGAGGGCAGTCGATGCCCGGGGTGAACGAGATCATCTCAGCCGGCAT
CAACATGGGCGGCGACTTCCTGACGTCGCTGATCAACTCCCAGCTCGCCA
CGCTCGGCGCGTTCGGCGGAGCGATCGACCTCCCGCCGCTCGGCGGCATC
ATGGACGCGGTCGCCCGTCCGCTGTACGAGAACGTGATCCTCGCGTTCAT
GGAGATTCCCACGCTCCGCGCAGCAGGCCTGAGCCTGCCGATCGCTGGCC
TGGAGGACATCGTCACCGGGCTCGGGGACTTCCACTACAACGAGGGCTGG
GTCGACGGCGCTGACAAAGCGTTCACGATCTCCGCGATCATGGCGGCCCG
CGCTAAGCAGTGGGCTACCCGGGCGAAGCACTCGCACGAGATCCAGGTGT
CCGACGCCGCCCCGTACATCATCGGTGAGCGGGGTCACGGGCATTTCTGG
CTCGGTGACCGGGTCGGCACCACGGTCCTCGGCTACCCCGATCCGTACAC
GATCTTCGTGGAGCGGGTCACCAAGCTCACCTACGAGTGGACGTCCGACG
GCCCGAAGGGCTGGACCATCACGATCGGTTACAAAGAGCCCGAGGACCCG
ATCCTCAAGGCGTTCGAACTGATCCAGTACATCAACTCCAACCTCGGACA
GCTCGGCATTCTGTAGCAGCCGAGCTTGATACGTAACGCGTTCAGAGCGC
GTGATGCTCAGTTTTATTGAACTCGCGTCGGGATTGAACGCCTAGAAGAG
AGCCCGCCACATGCACAAACCTCTGACCCAAGAACACGCCGACCCGGACA
AGCCGGAGGAAGCCCTCGCCTGGGCTTTCTGGGGACTCCCCCACCCGTCC
GGAGGTCATTCGCTGTCTAACCCGGTGATGGCCAAGTACTGGTCGAAGCA
CTTCACGGAGCTCGGGATTGTGCATGTGGACTCTCTGCGCCGGCTCGCTG
ACGAGAACGGCAACATCCACGTCAGCAAGCTGCCTCAGCAGACCAAGAAG
TTCCAGGCTCCCGCCCGCGGGCCGCGGAGCCACTACAACCCCGCTGCGCA
GTGGGTTCCCTCGGATACCCCGGAGCCTCCGAAGTTCCGTGTCCAAGATC
CTCGGACGCTCACCCAGCAAGAGCAGCAAGCCCAGCTCGACATCTACAAG
CAAATGGGCCTGATTCCTACCGCACCACTGCCGCAGCATCAGGCTGCGGT
CGAATGAGAGGCCCGCTTATGCCAGACCTGGAAGACACCCAGCCGTTGCA
CGTGTCTGACCTGCCTACCGAAGATATGGACCTATCCGAGCTGGACACAG
GCGGCTTCGAGATCCCGCACCTGGGCTGGGACTTGGACAAAGACGGTGAC
ATCGAAGGTATCGAGGAGTACGTCCCCGAGCCTGCGGTGCTGCGCGGCGC
TGTGGCCGCGGGCCTGGGCTTCGCCGGGTTCGTCCTCGGTAAGACGTTCG
ACGTCTCGTGGATCGACCAGGCGGTCGCTATCTACGCGGTGGCTGCACCG
TTCGTCCTCGGATTCGTGATCCGCCGCCACGTCACCCCTACGAAACGGTG
ACCGAGGTCCTGGATTGGTTGGCGGTGGCTAGCGGTCCTGCGGGCATCGC
GATCGGTATCTACGGCGAGAAGTGGCGCTCCCGGCGACGGGAGCCTGCCG
AGATCGAGAAGACCGAGGCGGAGGCCTCGCAGATCTTCGTCGAGACCGCG
GTGACTCTGATCGCCCCGCTCAAAGCGGAGATCGCGGACCTGACCGTGCG
CGTCAACCAGCTCGAAGAAGAGAACTACACGACCAAGACCCGGCTGCAGC
TGTCGATCGATTACATCCGCGTCCTGCAGTCGTGGATCAGCAAGCACATC
CCGGGACGGAAGCCTCCGGCTCCCCCGGCCGAACTGCTGCTCTGAACTTG
ATATGTAACGGAGGTCTTAGTGGCTGACGACCAGTGGGTACCTGACGTTC
CAGACGGCGCGTTCGTCATCGGCGGCGGTGACTACCGCTACGGCCAGGAC
ATGACCGAGGACATCGCCCGGTCGCTGTTCCAGGTCCCTGACTTCAACCC
GGCCAACGCGCTGCTGGTGCTGCCGCAGCTGCTGCTGCGCCTGCCGCTGG
AAGCGCTGCAGAAGTTCAAAGACTTCATCCCGAACGTGCTGGAAGGCGCA
TTCAACACCGTAGCCGGCGCGGTCGACGCCATCATGGGCGCGATCCGCGA
GACCCCGCGCGTGCTGGAGCAGATCCTCTCGTATCTCCCGCAAGAGTTGC
GCGACGAACTGGAGCACGCCGCGGCCCGTATCGGCGCGGTGATCGACGCT
ATCGTTCAGGCGCTCACCGGCACCTTGAACATCGGGCACACGATCGAAGA
CCTGATCTTCTCGCTGACCAACATCCGCCCCGGCGCGGTCGGAGGTGTGC
TCGGTGGCGGGTCGATCGAAGAGACCATCAAGCGCATCGTCGATGCGATC
GTCTCGGGCATCGTCGGGGTCACCGGCATCGGTGCGGGGATCTCGGATCT
CCAGTCGCTGATCGAGCAGATCTCCTCGGCGGCTGCCCGCGGCGGGTTCG
CCTGGGACATCCTCGGTATCCAGAACAACAAGAAGCCGAAGTCCGGGCTG
TACAAGTCCGAGCGCGGCAACTTCGACCTGGACACCCTGAACTCCACGGT
CTCGGTCGTCCCCGGCACTTCGATCATCGCGTTCGACGTCATCGAGCAGT
CGATGCCTATCGGCCTGATCACCTGGATCGGCTGGGGCACCTCGGGCATC
ACCGAGTTCTACATCAACGTCTACCGCTGCGTCGACGACCGCTCCGACCC
GGAGTTGGGCGATCTGATCCACCAGTCCGAGAACATCGCGGGTCTGCTGG
CGGGCTCCGCGTCTCCCGGCGCGAACATGGCGTACGAACTCACTACCCCG
ATCGCGGCTGTAGCCGGCGACCTGCTGGCGTACGAGTTCATCGCCGTCGG
CGGCACGCACACGATGCGCGGCCGGGACTTCAACCTCCCGGACAACGACG
GCGCTCCGATCGGCAACGTCGGGGCTACCCGCTCGCTGTCGACGCCTTCT
CTTCCTCCGGCCACTCTGGACAAAGCCGATGTCACCTGGACCGACAACGT
CCCCCGCGTCGGTATCGCGGTGGACACCGGCACCGGCTCGGATCACCACG
ACCCGCAGGTCGAGTTCTTCGAGAAGCCTGTGGCTATCCCGGTCCCGGCG
TGGTGCGACCGCATCGACGCGATCGTCACCGGTAAGGGTGGCGAGGGTGC
CGATGGGTTCCTCGGGTTCTACGGCAACCCCGGTCAGCCTGGCGGTGTCA
ACACCGTGACCTGGACCCGTGGTGAGCACTTCTCAGGCACCACCACGATC
TTGGAGTGGGATGGCGCTGAGCTGTCGATCCCAGGGTTCGAGGTGTCGGC
TGCCAACGGATCTAACGGCTCCGGTCAGCGCCCTGTGGCGCTCGGCAAGC
CGGTCGGTAAGGGCATCGAGGAAGTCGAATACAACGGCCTGAAGCTGGCC
GCTGGCGGTGACCAGCACGCGTACGGCGGCGCTGGCACCAAGCCTGGCGG
CGGCGGTAACGGCGGTCACTGGCTCGGTATCTACACCCAAGGTGGCCCCG
GTGGACCCGCATGCGCGGCTGTCCAGTTCCGCAAGGGCGCTCTGCCTGGC
GAGGTCGTGGGCGACGGCGAAGGCGACGTGACGCCTCCGAACACCTCCGC
GCTGCACGTCGACGTGTCTGCGACGTCCACCTCGATCACTATCACACCCT
CGGGAGCTGTCGACGATGCCTAGCGGACTTCGCGGTTACAACGTGTACCG
CAACGGCGTTCGACAGAACACCTCCCCTGTGACGGAGCTCGGGTCGGTGA
CTATCACCGGCCTGACTCCGGATACCGACTACTCCGATCAGATCACGATT
ACCGCTATCGACATGGCGGGTAACGAGTCGCTGCCCAAGACGCTGGCTGA
GCTGGAGGCGGAAGCTGTCACCGACGCTTTGTCTCCGGCTGACCCGCTGG
ACCCGGTGGTCCGGGCGCAGATCGATGCGCTGGTAGCGGCGAAGATCAAG
CCAACGTCGGGCAGGGTCGCTGACGGCGCGATCATCGGGGTCGAGACCCC
GACCGGGTCGTACTACAAAGCGTACGGCGGGGACCGCACCTCGAACACTC
CGCTGACGCTGGAGAAGAACTTCCGGTACGGCTCGTGCTCGAAGATGTTC
ACTCACACCCTGATCCTCAAAGCGATCGACGACGGGCTGCTGGACTGGGA
CGACACGATCAGCGAGTTCGTCACCGGCGTCCCGAACGGGGACCAGATCA
CGATCCGGCAGCTGCTGCTGTTCCAGGACGGGCTCAAAGACTGGATGACA
GACCCCGCGGTCCAGCAGACGTACTTCCTCAGCCCGACCAACTCGTTCGA
CCCGCTGAACTACATCCGTAACTCGGTGGTGAACTTCGCGCCGGGTCAGG
GCTCGTCGTACTCGAACGCGGCCTCGTGGCTGCTGGGCAAGGTCCTGGAG
TCCGTCTACAACGACGGCCGGACGGTCGATCAGATCGTCGTGCAAGAGTG
GCAGTCCGAGGTCGATATGCCGTCGCTGCACTGGCCGACGACGAACTACA
TGAACCCGCCGTATGTCCGGGGCTGGACCCCGAACCTGGCGCTGCCGCAG
ATCCAAGCGATCCTCGGGCCGTTCGCGTTCCTCGCGGCGTTCCTCGGCTA
CCCGACGTCCCAGGACCTGGAGTTCACCGCGGTCTCGACCTCGTGGTCGG
GGGCTGCCGGTTCTCTCGCCGGGAACATGGAGGACTTCGTTCGGTTCGGT
AAAGCGCTGTACGACGGGACGTTTTTGTCCGAGGAGATGCAGCAGCTCCG
CAAAGAGATCTTCACGACGTACGTCGAGTACGAGCCTGCGGGACCTCATC
AGGGTCCGGGCTGGATGGGGTTCGGTCTGAACTCGATCTGCTGGGGAGCG
TGGCAGGGTTGGGTCGGCAACCTCGGCGGCTACATCGCGGTCATCTTCTA
CAACTCCGAAGACGGATCGGTCATCGCGGTGACTCTGAACAACTTCTCGG
CCCACGCCGATGCGGTCGATCTGTTCTATCAGATCGCGTACCTGCTCGAC
CCCGAGTCCACCGGGCACCGGGACTGGATCTTCCGTCCTGATCCTGCTGA
GGACGTGGACGAGGTCCGTGACCCGACGCTGTACCTGACGGTCGAGTCCA
CCGGTGACAACCAGATCCCGGCTGATGTGCCGTTCGAGATCTAAGGAGAC
AAGAGATTTCTGCTCGTTACAACAGCTGCCGTGCTGCGGCAGCCAGAGGC
GATATCGACTGGCTGAACGACGACATCCGGGCGTTGATGATCGACGCCGA
CGACTACACCGTGAACCTGACGTCGCACACGACGCTAGCGAACATCCCGT
CCGGGTCGATCATCGCTGTCTCGGAGAGCCTGACCGGTAAGTCGGTGACT
TCCGCCGGCTGGGTGAAGGCTGACCCGACGGTGTTCCCCGAAGTTACGGG
TGACACGGGTGAGGCGGTCATCGTCTACAAGCACACCGGTACTTCGTCTA
CGTCGACGCTGCTGTCGTATCACGACTCCCCTACTTACCAATTCGTCATC
CCGAACGGGTCGGACATCCGTGTGATCTGGCCGACCGACGGGTTTATCCG
ATTCTAAGGAGCACGCATGGCACTTCCCGAGAACTGGGCAGACGGTGTTG
GTCAGCAGGTTGATGCGGCGTTTCTGAACCAGCTGGGTTCGGAGCACAAC
GCGATGCAAGACGCGCTCGACGGTAAGTCGATCCTGGTGATCTCCCAGGA
GGACTACGACGAGCTGGGGTCTCCGGACCCTGACACGATCTACGTGGTCA
TCGAATGAGTCTGAAGGTCGGTGGCCTCGACGTTGTCGGTGTGTTCGTCG
GGGATGCTGCGGCGAAGGTCTACGTCGGCGCGATGAAGATCTGGCCTCCG
GTTCCGGACTTCACCCCGTTCAGCATTTCCAGCGAAGACCCTGGCTACGA
GGATCTGATCGACGAGCAGGTGCCCGAGGGCGCGTCAGGCTGCTGGGTAA
CCCTGGTCGGCGGCGGTGGCGGAGGCGGTGCGGGCTACCAGAGTTTCGATGATACCTACCGCCGCGGCGGCGG
CGGCGGAGCGGGTGGGGCAAAGATTCCCCGCGTGTGGGTACCCCGCGAGG
CTATGGGCTCCTCCTACAGCGTCGTCTTAGGACTCGGCGGGGCGAATACC
GGTGGAGGCTCGACAGGATTTGGCGGCACCGACGGGGGATCGTCCTCGTT
CTTGTCCGGATCTGTGTCGCTGATCGCAGGAGGAGGGGCGCGCGGCGCGG
TCGCGCTGTCCGGTAGCAGTACGCAGGTGTCCGGGGGCGCTGGAAGCCTG
ACGAGCGTCGTCTCCGGGGTTGCCGGGGCCGTCGTTATCCCCGGCGCGCC
CGGGGGTAAGGGGGCTGCGTCGTCAGGCTCTGCGGAAGATGGCGGAGATA
ACCCGAGCGGTGCAGGTGCGGGCGGCGGAGGAGGCGGCCGGGTTTCGGAC
TCTAATAGCCAGACTCCCGGGGGCAGAGGAGGTAACTCCGCGGTCGGTAC
CGGAGGGGAGCGGGGCGGTGCCGGGGCCAACGGGTCCAGCGCCGCCGACC
AAACCGGCGGTAACCCAGGCGCTGGAGGAGGCGGTGGCGGTGGCAACAAC
AGCGGGTCCACAACCACCGGTCACGGCGGTAACGGAGGTAAATACGGCGG
AGGCGGTGGCGGAAGTGGCGGTCATAGGACTAATGCTCGTCGCTACGGCG
GAGCGGGCGGTGACGGATACGTCCTGATCGAGTGGGAATGACTCGCGCTT
GACACGTAACCCGGTTACGAGTAAAGTCGCCTGCGAGAGAACGACCGGCG
GGGCTAAGGCCTGAGAAACCAACCCCGTCGGTCGCACACCCACCATCAGG
AAGGCACTGTTATGTTACGCACTATCGCTGCCGCGGGCATCCTCGCGGCT
GGTCTCGGGCTCGGTATCGCACCGATCGCCCAGGCTGCTCCGGCTCACTG
CTCGAACCACGGCTTCGGCCACGGTCAGATCTACAAGCACGCCTGCGCTA
CCGGCTCCGGCGGGCAGGGTGCGAAGTGGGTCCCGGTGAAGAACCCGGAC
GGCTCTATCAAGAAGGTCCTCAAGAACGGCAAGCTGAAGACCGTGTACGG
CTGCGAGGCCCGCTGCGGCGGAGGCCGCGCCCACAAAGAGGTCACCGAAA
CCTACTGACCTCGCATACCAAGAAACCCCCTACCTAGCCTTCGCGGGCCG
GGTAGGGGGCTTTTCTTGTTTCAGTGGGTATGGCCGTGATGACCTGTGTC
TTCGTGGTTTGTCTGGTCAACCACCGCGGTCTCAGTGGTGTACGGTACAA
ACCCATGAGAGCCCTGGTAGTGATCCGCCTGTCCCGCGTCACCGATGCTA
CGACCTCACCGGAGCGTCAGCTGGAGTCTTGCCAGCAGCTCTGCGCCCAG
CGCGGGTGGGACGTCGTCGGGGTAGCGGAAGATCTGGACGTCTCCGGGGC
GGTCGATCCGTTCGACCGGAAGCGCAGACCGAACCTGGCCCGGTGGCTAG
CGTTCGAGGAGCAACCGTTCGATGTGATCGTGGCGTACCGGGTGGACCGG
TTGACCCGCTCGATCCGGCATCTGCAGCAGCTGGTCCACTGGGCCGAGGA
CCACAAGAAGCTGGTCGTCTCCGCGACCGAAGCGCACTTCGACACGACGA
CGCCGTTCGCGGCGGTCGTCATCGCGCTTATGGGAACGGTGGCGCAGATG
GAATTAGAAGCGATCAAAGAGCGGAACCGTTCGGCGGCGCATTTCAATAT
CCGCGCCGGGAAATACCGCGGCTCCCTGCCGCCGTGGGGGTACCTGCCTA
CGCGCGTGGACGGGGAGTGGCGGCTGGTGCCGGACCCGGTGCAGCGCGAG
CGCATCCTCGAGGTGTATCACCGCGTCGTCGACAACCACGAGCCTCTGCA
CCTAGTGGCCCACGACCTGAACCGGCGCGGCGTCCTGTCGCCCAAGGACT
ACTTCGCGAAGCTGCAAGGCCGCGAGCCGCAGGGCCGGGAGTGGTCGGCT
ACCGCGCTGAAGCGTTCGCTGATCTCCGAGGCGATGCTCGGGTACGCGAC
TCTGAACGGTAAGACCGTCCGAGACGACGACGGAGCCCCGCTGGTGCGGT
CTGAGCCGATCCTGACCCGTGAGCAGCTGGAGGCGCTGCGCGCCGAGCTC
GTGAAGACCGACCGGACCAAGCCCGCGGTCTCCACCCCGTCGCTGCTGCT
GCGGGTGCTGTTCTGCGCGGTGTGCGGGGAGCCCGCCTACAAGTTCACCG
GGGGCGGTAGGAAGAACGCTCGCTACCGCTGCCGGTCGTGGGGCTGGGCG
CAGCGGTGCGGCAACGGCACGGTCGCGATGGCCGAGTGGGATGCGTTCTG
CGAGGAGCAGGTGCTCGATCTGCTCGGGGACTCGGAACGTCTGGAGAAAG
TCTGGGTAGCCGGCTCGGACTCCGCGGTAGAACTCGCGGAGGTGAACGCG
GAGCTGGTGGACCTGACGTCGCTGATCGGCTCCCCGGCCTACCGGGTCGG
GTCTCCGCAGCGCGAAGCACTGGATGCTCGTATCGCGGCGCTGGCCGCGC
GGCAGGAGGAGTTGGAAGGGCTAGAGGCTCGCCCGTCGGGCTGGGAGTGG
CGAGAGACCGGGCAGAGGTTCGGGGACTGGTGGCGGGATCAGGACACCGC
GGGTAAGAACACCTGGCTCCGGTCGATGAACGTTCGGCTGACGTTCGACG
TCCGCGGCGGGCTGACTCGCACGATCGACTTCGGGGATCTGCAGGAGTAT
GAACAGCATCTGAGGCTGGGCTCGGCTCTAGACCTTGTAAACGCAGAAAA
GCCCCCTACGGGCCGCTAGGGCTCGCAGAGGGCTTCTCCGGTAGTCTCTA
TTCAGTTGTACTGCTGAGTCCGTCAGCGTGGACGCTAGAGGGGTTTACGG
GGCCTCGTGGACCCGCACGTACGGCTGCAGAGGCTTGTCACGGTAGGCGT
GGTAGCGCTCGGCCTCCTCGGCGCGGATGGCCTCGATCTCCTGAGCCGCG
CTCACCTTACGACGCTGCAGTTCCGGATCGTCATGCTGACGCACCGTAAT
CACCTCTGACTGACGGGTCTGCGTCGAGATGATCTTCAGCAGATCCACCG
CCTCGGTAAGGCGGTCGGCGATCACGGCCAGTTGCTCGACGGTGATGTCT
TTCTTCTTCTTCTTGCTCACTCGTCCGCCTCCATCTGGACGAGCGTGATC
CCCTCCAGGATCTTGGCAGCCACCTCCCGGGTGTCTTCGGAGTAGCTCGG
TGCCCACGCTTCGAGAACGCTTACGATCTTCTCGCGCACCTCCTCGGGTG
TGAGGATCACAGGAATTACTTTGACGGTGATGCCGTTTTCTGCTTTTGCC
ACTATGGTCTCCTTGTCTGGTTGATGAAGTCGGCCCGTGCCGACTCATAG
TCCGGGTGGAACGTGATGACGCCGTAGAACGATCCGACCGACGGGAACAC
GATCCACTCCTGGGTGTGCGGGCTCTTACGGATCAGCCACTTGCTGGCGT
CGTTACCCCAGAGCTATCTCACCGGAACCACCCCCGCACGATCTCGATGA
AGTGGTGCAGCCGAACCTCGTGGTCGAGCATCCGGATCACGACGAAGTTA
CGGATACGCTTCATTCCGCGGTCCTGAAGCTGGTAGCTACACGCGGGTAG
ATGCGCTGCACCCACCCCGAGGGGAGGCTGTCGTCCCGGCGGAAGAAGCC
CTTCCGGTTCACCGACCAGTAGACCGTCCCGCCGGGTAGCTCCTGGCTGA
ATCGGACGTCCGGCAGCCGGTGGCGTCCCGATTCCCGCACGTGGGTCAGG
CCCAGCCACCGAACGCTCCGATCCTGAACCCAGAGATGCACAATCTGTTC
GGGGTCTGCGGTGAACCTGACGTACCCGTGCTTGCTCATTCCGCCCCCTC
GTAACGGTCCAGCTCACTCTTGAGCCCTTGGATCTCAAGCTCCAGGTCGA
AGACCCGGCCCATCAGGTCGTCGCGCTCCAGCTCCAGCCGAGCCGCGTCG
TCGATCGCTTCCATCGACTTACGCACCATGTCCGCGAGCGCGCCGTGGAT
CGATGCGATGAAGTCGGCATCAGCCTCGTTCGGGAAGTTCCCGACGTACT
CTTTCGACTCGTCCTGGCCCACGGCGAAGACGTCGAACACGTCCCCGTGG
GCGCTCTTCTCAACCACCCAGAAACTGTCCTCAGCCCCTGTGGTCTGCGA
GAACACCTGATAAATTTTGTCCAGAAAGTCCTGAAACTCCACGTTGTTCC
TTCCTTCGTTACGTATCAAGTTAGAAGCCGCGAGAACGGAGCTCGGCGTC
GTGACGAGCCATCGTCTCTTCATCCATGTATCCACTGCCCCAGGACTTAC
CTGTGACCTCGGGATCGGTATTCACCAGCACTGGGCCGATGCGCTGCTCC
ATGATCTGACCCACCTCCTTGACTGCCGCCTCGGCGTCGGCCTCCGGGAG
GGACAGCAGCACCTCGTCATGGACGACGAGCCGCATGTTCGGGGTGAAGC
CCGCCTCGTGCAGGCGCAGTACAGCCGCGCCAGTAACGTCACGTGACGAG
CTCTGGATCAGATAGTTGAGCGCCGAGTAGGCACGGTCTGGGTCGACCGG
CAGGCGACGCCCCGTGGGCGTCGTGATGAAGCCCGCCGATCCGGCCTCCT
GCTGCATCCGCTTGTTGAGCGTGTCGACGCCCGGGTAGGTGGTCGCGAAG
ACCTCCAGGACCTTCTTGGCCTCGGGGAAGGTGATACCTGCGTTGGTGGC
GAGCTTGCCCGCCCCTCCCCCGTAGCACACAAGAAAATTGGCCATCTTGC
CGATTTTCCGATCCACGCCTGCAGCATCCGCGGTCACCTGATGCAGGTCG
GACTCCTCCTCAAAAGCCCGGAGCATCGTTTGATCGCCGGACAACGCGGC
CAGAACACGGAGCTCCTGAGCGCGGTAGTCCACCGACGCGATGATCTGCC
CCGGGTCCGCCAGGAAGCACCGTCGGACCATCCAATCTCCCGACGGCAGA
TTCTGTGCCGACGGGTTAGACGTGCTCATGCGGCCTGTCCGGGCCTGCAG
CGGGTTGATCCCCGGGTGGACCCGGTCGTTGGCGTCCCGCCGCTCGATGA
AGTTGCGGACCCAGGTCTTCTCCCAGGAACCCCACTTCTTCGCCTCGATC
GCAGCCTTCGCCAGCGCGTTGCCTTCCTCGGCCAGAGCTTCCAGCAGCTC
GGCGTTCACCTGGCGCTTACCCGTGGCCGTGCGGCCTTTGATCTTCACGC
CCGTGCGCTCCAGGCCGTCGGCCAGCTTCTCGGTGGAGTTCACCGAGTCG
ACCCCGTACGCGTAACGAGCCACCGCGGTGTAGTGCTCGGACTTCCGTAG
CATGTCCGCGGACAGCTTCTCCGAGTAGTCGACGTCCAGCAGGAACCCCG
TGCGTTCGACGTACGACATCACCTCAGCGAGCTTGTGCTCGTACGGGATC
AGTTTGTGCGACGACTCCGGGACCAGCGGGGCTACCTTGCCCAGCAGCCG
GGACACCAGGATCGTATCCATGCCGGCGTACAGCTCGTAGTCCGGGTCGT
CCAGGTCGACCAGCGCCCAGATCTTGTCTTTGGTGGTCTTGTGCTTCTTG
GCCAGGCGAGCCATCGAGGCTTTGACCTCTTCGGCGGTCACCGGGTCGAT
GTAGAACTTCGTCAGCTCTTCCAGCTTGTGTCCGGTCCCACCTTCTTTGT
AGGCCCGGGGGTCTACCAGGTGCGAGTAGATCTTGGTGTCCTCGACCTTC
GGCCACATCTGCTCCATCGGCACACCGAGCGTCCGCTCGATCACCTGGAG
GTCGAACGCGGCGTTGTGGATCACGAAGCGCTGGACCTTCTGGAGAGCGG
TGACGGCGGCTCCTACGAACGCGCCGCCCCGCTCCACCGGCAGAACCCAC
GACTCCCACGGGTTACCGAACTGGATCAGCCGGATACCGAAGTCCGGCTT
GTAGATCCCCAGATCCGTGGTCTCGGTATCGAGGCCGAGAATCCGGAGGT
TGGAGCGGATGAAGCTCTCGAACCCGTCGAGATCATCCTCGTGCTCTACG
ACGTTGACCAGAACTGTCTCGTCCTTGATCTGGTAGCGGTGTTGCTTCAC
CCGCCCCTCCCTTCGTTAGTGGTTACGTGTCAAGTCGGGGGTCCAAAAGA
ACGTCCAACCTCTTCTGGATTTCCTCCGGATTGAACATGAAGCTTTCGTA
CGCCTGCTTCACGGACTTTTCAGTAGCCCTTTCCACTCCCCAGATGTCCG
GATAAGAACGGGCCTCGGCCTTGGTGCGCCAGCCCTTCTTGATCTTTGCG
ACGATGTACGAGAACCCGTAGGACTTCGTCGCATAGATCTCCCATCTATG
ACCGTCGGGAAGATCCGGAAGGTTCACAGCCCCAACTCCCGTCGGATCTG
CCCCTCCGGGGTTTCTTCCTTGACCATCACCCGCCCGTAGTAGGCGATGT
TGTTCTTGATCGGGAAGATTCGGTACTCCCCCTCCCCGAAGTCGACTGCC
AGCTCGTCACCGCTGATGCGGTACTCGCAGTCGTCCGGGAACGTCCAGAA
CAACCCGTTCTGGAGCATGACCATGAACTTCGGAACCTTGATTTCCTCGC
TCAATTACACCCTCCTAGGTGGTTACGAGTCAAGTTAATTTGCGTAGAAA
AACTTGGCGTCGCGACCGTCATCCTTGGTCGGAGGCATCCAAGCGTGCCA
GACCTTGCCGGTCTTCTTCGACACACCGGTCTTGTAGACGAAGTCGTCGT
ACGGCTTCGGCGGAGCCCACTCCGGGGCTTCCTGCGCACCCTGCGGAGCC
TGACGCTGGTACCCGCCGCCCGAGGACTGCGCGGGAGCCGGCGCAGCCGA
TCCGCCCGCGAACGCCGCGGCGACCTTCTTCACCTTGTCCATGTAGTCCT
TGAACTTCGCGTCCAGCAGAGCGTCGGACTCTTCGACCGACGAAGCGTGG
ATCACGATCCACGGCGCGTCGAAGTCCCGGCCACCCTTCAGGGTGGTGAC
GATCTTGCCCTCGCCGGGAGCCACGTTGCTGCTGTTGTTGACCACGGTGG
TCGCAGGAGCGGCGGTGGCGACAGGCTGCTCGGGGCCGTTGTCGTTCGAG
GCCCAGGGATCGGTGGTGACAGTCATTCGGTTTCCTTCCGGTTGTAGCCG
CGGGTCCATTCGGCACCCACGAACATCTCTTTGTCCTCGTCTGGCCAATT
AGCCAGGAGGGCTGGTTTCTGGTTGGGGTAGAGCTCAGGCGTCACCCACG
CTCGGTACATGTCGACGCCGGACATACCGCTGAACTGGCCGTCGAAGATG
TTCACGCGGCAGCCCCTGACCCTGCGCAGGACGGGATCAGGTGATCCCTG
AACCGTCCCGAGCTGATCGGTACTATGTGGTGGCACACCGGGCACGCCCG
GTGATGCTTCGGGGCACTGGAGGTCACCTGCTCGGCGGTAGCCAGGTCGA
CCAGCTCCCGGTACGTCAGACCGTCCTCGCCGGCTGACTTCCACCCGTCG
TCAGCGAGACGAGTAGCCAGCTCCCCGACAGGGTCACTCGGGCCGTTGTG
CGACCGGATCGAGTCCGGGAACACCTTGGACCGCGAGCCCGGGCCGTCGT
GGTCGCTCATCTCGACGATCACCGAGTGGATCTCTTCGGCCAGCGCCTGA
TGCGCCCGCTTCAATCGGCTCTTGCCGGCGTCATCGCGGACAATGACCTC
GTCGAGGTACCTGACTCTCAGAGCCTGGGCATACGGAGGGTGTCGGTCCG
CTAGACGGTCGATCGCCTGGGGGATGATCTCCATCAGGAACGGGTTGTCC
CCGCGGCCTTTCAGAGCGTCTTTGATCGACTCCGCCGAGTAGTCCCAGTC
CCCGCGGGCTAGGTACTCCTCCCGCATCCTGACGCTGAGAATCTGACCCG
CGTGACCGCGGAGGTAGGAGACGGCTTCGTCCTCGGACACCCCGGAGATA
GCCTGCTGACGAGACGGCCTCTCCAGAAGCTCCACCCACAAGTCCTGGAT
CAGGTCTTCGACCTGGTCTGACGTGAGTAGCCAGGAGTTCCCGACGGACT
TGGCGGCCTTCTTGATCAGCTTGTTGGTCAGAAGGTCATCCATTCACCGG
CTCCAGACTGCGCTTGGCGTAGGTCTCCTCGACCAGAACCTCGATCAGCT
CGACCCGGGGAATCTCCCGGGACCGGGCTTCGAAGTGCAGGTACGGCAGA
ACGTTCCCGTTACGTGTCAAGGCCATGGCGTCAGACTTCCCAGACCTGGC
CGTCAACGATGAACTTGCCTCCCAGGATCGGGACGATCTCAGCCTTGACA
TGCTTACCGTCGACCGTGAGCATCCCGAAGCCCATCTGCCAGTTCCCAGC
TCCGCCCTTTAGATAGTTGGCCTTCTTCATGTCCATCAGGTGCCCGACTT
CCATGCCGGTAACGGTCTTGCGCACCGAGCCGCCGTACCCGAACGAGTGC
GAGACGACAGCCTGCCGATGCGTGTGGCCGCAGACCACGGACTTGCCGAA
CTTCTTGGCACCGTTGAGCGCTGTCGATCCGGCGATCTGGGATAGCGTCA
TCTTGCCCATGTGCCCGTGAGTGGAGATCCAGCCCGGAGCGATGTCGTAG
AAGTCAGGCAGCAGCTCCACACCGAACCCGTCGAAGTCGAGCAGCACGTC
GATGTCGAAAGCGTGCGTACCCTCCAGGGCCGGTGCGTTCTTGGAGAGAT
AGTCCCTGGCCCGGGAGTTTCCGGTCAGGTGGATCTTGCCGCCGTCTTCG
ATGAAGAAGCGTCCGTTAGGGACTCGGAGGCACCAGACCTCTCCCTCGTA
CGCGACCTCCTCGACGGTGTTCTTGTACAGCCCCGACAATGCGCGGTTGC
TGATGTTCAGACGCCAGTGACCTGGCCGGTACTCGGTGGTCGACGCCCGT
AGCCCGTTGGCAGCAGCCAGCATCTGCAGCTGCTCCCGCATACGGTCCTT
GCACACGTACAGCACGTAGGAATCCCCTGCGCTGGTCGTGTCTGTACCGT
CGGTGAACCGGTACTCCTCCAGGAACAGCCGGGCCTGCCGCTGTGACAGA
GACAGTGTCCAGGTCGGGAGCTCGCTACGACCTCGGTCGAGCAGATCATC
CAACTCTTGAACCTTGCCCAGGCTGAACTCGTACTGGGTCTTCGGAGGAG
CCTTCAGCACCTTGCCGTCGATCTCGGTGATGCCTCGGTTACGTGCCCGT
TCCCGGTATTCGATGCCTGCGTCGGCCAGCAGCTTCCGGACCTGCTCCGC
CTTCTCGCCTGACTGGTAGAACGTCCAGCGCCCATCGGGCGAGCGATGCG
AATCCGTGAGCCCCCAGACCGCGAGTCGGATCTCGGTGTCGGTGAGCGGG
TAGTCCTCGTTCGACCCCTCGCCGGCGGTGTAGACCCACATCTTGTTTCC
AGGCAGCGACGTCGGGGTGTGCTCGACCCACTTCGTCTTCTCCCGGTTCA
GGCCCACCACTCGGTGGTTCGCTGTGATGGTCGCGTTGATCTCTCGGCCT
CCGAGGGAGTACAGCGTGCCCGAGAACGGGAACCGGACAACCTCGTCGAT
CTGCTGCCAGATCGTGCGTCCTTGGTCGTCCACCGACATAACCTCGTCGT
CGGTCGTCAGGTCGTCGACGTGGACGAACCCTCGTCGGGTGACGGCCCGG
GCGTTTGTCCAGGAGCAGTCGTGGTTCCCTTCATGAGCCCCGATCCACCC
GTCGTAAACCTTGCGGAGAGGTTCCAGGAGGTGCTTCTTGGCGTAGTCCG
CGTCGCGGTACACCGAACCCTCGAACTCGCCCTTTGTGCCTTTGTTCCAT
CGCGAGGGCTGGGGCAGATCCAGGATGTCACCGATATGTACCACGCCGTA
CGGCTGGACATCCCCGATGAAGCGGATGACCGCTTGCATCTCTTTGCGCG
CCTCGTAAGGCAACTGAGTATCGGGTAGAAAGACGATACGCTGAGTCATT
TGGTTCCCTTCTCTGCGAGGAGGGTTAGCTCCGCGCGTACTGATCGGTAG
ACGTCGTCCAGCGCGTTGATCGCGTTGGTGACGGATGTGTAGGTGACGGT
GTCGAGGTCGATGTGCAAGGACATGCCGCTCTGAGGGGTTTCGACCTCGC
GGTAGATCTCGTGGTAGTCGCTCACTCGACGACCTCGGTGAAAGGCGCGT
AGCCGTCCAGGTCTTCGACAGGGATCTGGGACTCTTCCCACTCCCGCTCC
CCCCCGTAGAGGCAGCAGAACTCCCAGACGCCGTCCAGGTTTTTCCTGTA
GACATCACCGTCTTTGTCGGTCACGGTGACGCCCTTGGGTATCGCGCCCC
AGCGATGCCACACCCGCGGCTCGTCCAGATCCACGAGAGCGTCCTCGTCT
TCGCCGTCCGAGTACGTGATGTCGTTGAGCGCATCCACCCACGTCAGCGA
GTCCTCGTTCTCGTTACGAATCAAGTCGTCGGGCAGCGGAAGATCGAGCA
GAGCGGGCTGACCGTCCTCCTCTACCGGCTCCTCGTAGATCCGCTCGGCG
CAGCCGGCGTAACCCGCGATGTCGGTGTAAGAGTCCCGGTGGTACCCCGT
ACCCTTCACCCGGGCCACCTTGACCAGGATCATCAGGTTCGCGACGTCGA
GGTCAGTGATCGGGCGCTCCAGGTACGCGGAGAACAACGCGGAGATGTCG
GCGAAGTTCTCCCGGGGGTGCCCGTAGTTCTTGTTGCGAGGTCCGTGGAT
CAGGCGTTGCGCCTCTTCCAGGATCGACTCGGTCACAGCGCGCTCCACTC
CACCAGCTCCGTTTCCTCGTAGTGGCATTCGTCAGAGACGATGTCCTCGA
TGATGCGAGAGCTCTCCCACTTGTCCCGGAAGTACTCGGCCACGTCCTCG
GGGCTTTGGATGTCTACACCGTCCTCTTTCGCCTCTTCCAGCTCATCCGG
TACCAGACTGATCGATCCTTCTCGGCGCGTGAGTGCGACGAAGTTAATTC
TCATATCCCTACCTTGTCTTTCAGTGCTTGAACGCCTTGCTCCAACACAA
GGCTGTTGACGTCTTCGCCATCCCGTCCCATCGGGATGATCTTGGCGTTG
GGCAGAACACCCGCCACCGTCTCGGCGAACTGCATCCCCGCATCGTCACC
GTCCGCGAGTATCAACACCTCCCGGTACCCGAGGAACGGTTCGCGGAAGT
GCTCTTTCCACGCCTGCGCACCGGGAACCCCGACCGTGGGGAACCCCGCG
ACAGACGCTGTCAACGCATCGATCTCGCCCTCCGCGATCCCGATACGCTG
AGCCGGTTGCAGCAGCGCCAGCGTGTTGTACAGCCGCCCGGTGTCGCCCG
GGACGGTCAGGTACTTCGGCTTACCCTCGGCGGCGTCTAGGCGACGAAAC
CTCAGCGAGACCACCTGCCACCGCTCGTCCGGAGCCCATCGCAGGTAAGG
GATAGCGAGCATCCCTTTGTACATCTCGTGACCCGGTAGAGGTTCCTCCA
CGTACCCGAGGCGAAACTGCGTCACCGCCTCTGCGATAGCCGGCGCGGTC
AGCCCGCGGGTTGCCAGATACTCCTCGGCCACGGACCCAGCCAGCGCTTT
GTGATAACGCTGCGACGCCTGAAGGAGATAGCTCTTGTGCTCTTTCGACT
GCTGTTTGATAGTTCACCTCCTCGTAAGTCATCAGCAACGTGATCGCGTT
GCCTCGCGCCGAACAAGCGAGGCAGTTGAAAGCGTTCAGCTGGTACGACA
CCGCGGCAGACGGCCGCGACTCCTCGTGGTGCCAGCAGAGGCAGGGGATC
CACACCCGGCCCGTGTCCTCGGGCGGTACCCAGTCAGGAGCCAGCCGCTC
GATGACCTTCGCGATCAGCGTTTGTGAAGGTTCCACCGGAAGACCTCGTA
CACTTCGATACCCTCGTGGTACGGGAACTGCTGCTTGAGCGCGTCGTCTA
GGAACTCGTAGACGTCTTCGGTGTCGGTGGTCGGATCGACCTTGACGAAC
GCCTCGATCTTCATCCAGCCCTGGCTCATCAGATGACTCCGATCAAGAAA
CCCACCCAGAACGTTATGGTCGGGTAGATCACGTACATGAAGAAGTTCAC
TTGCCCCACCTCCGAGCTGTGCGGTCCACGGAGTGCTCCGAGACGTTCCG
GGCCAGCGCGTACCTACGCGGGTCCAGCAGAGCCCCCAGCAGCTGCTGAC
GGAGCAGGTTCGGGCGTGCAGTCGGTTTCATCGTTTCTTCCTTCCTTGGT
TACGATTCAAGTTCGGGGCCTCGATAGGGGCGATCCGTTTCCCGATCACC
GCGAACGCGGGCGGGTTCTCCAGGTAGTCGATCGCGCGCTCGAAGAACGC
GATCTCGTCACGGGCGTGACCGAGCATCTTGTTGCACGTGCTGCACAACA
GACCACGGTCGTACCCTGTCTTGTGGTCGTGGTCGACGGCCAGGGCCTTG
TAGGCCCCTGTCGCGCGCTGACAGATCGCGCACTTGCCGCCCTGCGCCTC
TTTGATCGCTTCGTACTCGTCGAGATCGACGTCGTAGGTATCGATCAGGC
GCTGCTCCCGTGCGGTCTCCCGCGCGGCCTTCCGACGGGTTCGGTGGTGC
GTCACGCACCGCTTCCCGGGGACTGGGTTGCCGGCGCGGGTGAGCGCAGG
CTTGCGGATCGTGGTGATCCCCTCGGCGATGCAGTCCTTGCATGTAGGAA
CCCTCTTAGCCGCCGCCATCTAGCCACCCGACGAGGGTCAGACCCACACC
CCACGCGATGATCGAGTAAGCGATCAGCTGCTCGATGCTCACGCTTCCTC
CTCTGCAGCCAGCGCAGCGAGGATCTGGTGGGCGATGGCGTTGCAGCCGC
ACGGTGCGCCGACATGCCGATTCGCCAGTTCCCGTATTAGCGTTTCCCGC
GCCCGCAGCCGCTCAACCTCGGCTACCAATTCGGCGAGCAGCCGGTAGGA
CCGGCCCGGTGCGACCGCGACCCGAGACCCCTTCGCCACTTCGTAGTCGA
CCAGCGCAGCCTTGGCGCGCTCAACAACATCGCTCATGCTTCCTCCCCTT
TGATCAGCTCCCGGATCTTGTCGGCCCGGAAGTCGTCCCACCACGCGCCG
GTGCTGGCGACGTGAACCACCGGAGCGGTCTCGTAGCCTTTCTGCTTCAC
CAGCTTCAGAGCCTCGGGGTCCTGGTCCACTCGGACCTCCCGGAACTCCA
CACCGCCGCGGGTCAGCGCGTTCTTGGTGAGCGTGCACTTGAAGCAGTCC
GGGCCGGTGGTGAACACCGTCACCCCGTTACGAATCAAGTTATCGGGCAT
CAAAAATCCTTAATCTCCATCTTCGAGCCGTCGAATTTCAGCTCGGCGTA
CAGCCGGCCTGAGGGATCGGCTCGGCCCGACCTATTCTTAACGACGCTTA
CACGCAGCGTGTCCCCGCCGAACGTCGACGGGACTCGGTGCAAGGTGGCT
ACAAGCTCGGGTACGCGACCAATCTGCCCCTTGATCCCCGACAACGGGAT
CGGCTTGTCACCGGAGTTGTTGTCAGCGGTGACGTGGTGCAGACCGATGA
TGCACGCACCGGTCTCCCGGGCTTTCTCGTGCAGCCAGTCCATCAGGACC
TCCAGACCACCGAACGGGTCCTCGTCGTTCGCGGCTACCCCGGTGATGAC
GTTCGTGATGTTGTCGATCACGATCAGCTGCGGGTAGTTCCCGAACGTCT
CCTCGTACGCGGCCAGCGAGGTCTCGATGACCTTGAGCGTCGGCTGCGCC
GAGTAGTTCAGCCGGATAGGGATACCGTGCGGATTCCCCGGGGCCGCGTT
CCACGTCAGCACCTGCGGAGGCAACTGACCTTCCCGTACCGCCCGAGCGG
ACTCAGCCAGCGGCATCCCAAGCTCCATCGAGAGGATGCGTGTCGACTGC
GTGAACGCGTCCGAGTCAGCCGAGAGGTAGTACGTCGGGATACGTCCTTT
GAGCGCTAGAGCAAGCGTGAACGCCGACTTAGCCCCGCCGGGTGCCGCCG
CGATCAGCGCCAGCTGACCCCGCAGGAAGTTGATGCCCTGCTTGGTCAGC
GACCGGAACGGTACAGGCAGAGGGTCACCGGCAGATCCTTTAGCGTCAAT
CGACTGCAGAATGCTCAGCATTCAAACCTCTCCCTTCCGTCTAGCGAGTG
GTGCGTGATCACCCAGCCGCACGCGCCGTCAGCGTCGAACACCGGCTCTA
TCTCCGGGCCACACACGCAGTCGTCACCTATGTCTTCGTGCTCGATCAGG
TCGTCGACCGGGAGCACGTGAACTGTCTGCGGCATCAGCCCTCCCTGAGG
GCTTTGACGATCTCCCGCATCTGATGCTCAGCTTGCTGCCCGAACTCAAC
GCTGGCGTCGCACGTACAGCCTTCGACTCCCCAGGAGTACTCGGCAGGCT
GGTGCTCCTCCAGTACCCGGAGAGCCGTGATGTACTGAACCGCGGTCAGA
TCCTTCACTCGATCACCTCTTCCTCCGTCGTGTCTTGTACAGCGATAACC
CGGGCGATCCCAACGGCTACCCCGAACACCAGCGCGCCGGCTAGGGACAA
CCCTCCGAGCGCGGCCATAGCCATCCTGTTCACTTCGTACCCCTCGCTAT
GAACCCGTTGTAGATCGTGCGGCCTTCCTGTTTGGCCTTGACTTCTTCAG
CCCAGACTTTGTCTGTAGCTTTGATCAGCGCCGACTCGGTCGTGCCGAGG
AACTTCACCAGCGGAGGGCCGAGAAGACCTCGACGAGCGGCGCGCAGCAC
CCCGCCGAGTTCGTGAACCGCTCTCTTGTCTTCCAACTCGACATCCAAGA
GGTTCCCCGGGCCTGGCCGTTTGGTCACAGTCGACTTCAGCGCTGGGTCG
GCAAGAGTCCATCGTTCGGTCACGGGCGGAACACCTCCGTGTCCCCCCAT
TCGCCACCGGGGAGGTGATCGTTCACGTAGAAACCCTTCGAGTACGCCTC
GCCCGTGTAAACCCCTACCCAGCGATATGCGCCGACCTTGATGTAAATCG
AGGCGTCCTCCGGCTCGTAATCGCCCCTTCGAACTCGCACGGTCCCGATA
GGTACCTCGGGTTCCGGCTTCTCGGTGATGTCGAACCTCTTCAGGAGGTC
CGTCGTAGCACCCATGATGGCTAGATGACTAAGACCGCCGGGCAGTGCTT
TGGCGAGTACCTCGCGGATCAATTCCTCGTTACTAGTCAAGACTCAGCCC
TTCCTGTGATACCGAGCAGCAGATGCGACGCTGAACAACGGCGTCGGCTT
ACCCCACTTCGGCGAGTAGTCCCCGACCGCGGCGAGCCCCTGCTTGCGCC
AGCGTCGGACTGTGTCTGTATCGACCCCGAACAGCTCGGTCAGCTGCTCC
TCGGTCGCTAGTGATGGATTGCTCATCGTTACCTCTCGTTACGAATCAAG
TTTCAGGCCATAGAGTATTCACAGCTCAACGCCACGTCGCACCTCGCGCA
GCTAGCGCCAGGCTTAGGCGTGAAGTCCCCGGCTTCCAGCTTCCGCTCCA
TCTCGTGGAACCGGGCCGAGATCTTCTCCCGCGTCCAGTCCGTCAGGTCG
TACGGATACGTCGGCTTACCGGTCTTCGCCATGAAGTACACGCCGCGCGT
GATCTCGACTCCGTACAGCTGTTTCAACGCCAGCGCGTACACCGCGAGCT
GAAAGTCATCCCCGGGCTTAGCTCCCGACTTCCAGTCAACGACTTGCACC
TCACCGTCGAGCACCAGCACCGCGTCGATGTAGCCGCGGATCTCGATACC
GTCGAGCTCGAACTCGATCGCGAGCTCTATCCCCGGCGTGCCGTCCGGTG
TGTGCCACACCTCTAGGCTCTGGTGGTTGTCGATCCAGTCCAGGGTCTTG
TCCACCTGCTGCAGCCCGATACCCCAGCGACGTTCGATGTCGTCCGCGCC
GCGGTACGGCCCGGAGGCGAACCACCAGCCCAGGTTCGGAGTCTCCTCGG
TAGCTTCGTTGATCCCGTCGGCGTACTCGGCTTTGAAGATCTCATAGCAC
TCTTCGCGCGACAGCGGGGAGCCGGCGAGCTTCGAGAGCATGTATTTCTC
AGCCACCGCGTGAACCCCGGTACCCTGCTGCAGCCAGGCCGCTGGGCGTT
TCCACACTTGCTCATGCCTGGCCAATTTCCAGCTGAACGGGCATTTGTCG
AACTGTGACAGCTGCGAGACCGACCGGGGCTTCTTCTCGTAGCGGTACTC
CACTACTCACCCTCGGGGTCGGACACCTCGCCGGTGACGTGTGTCCAAAA
GTTTCCGACCCAGACACGCTCCAGAACACCGTTCTGCAGGTCGTTGAGGA
CGTACGACGAGTTCTCCTCGGAGATGAGAGAGCCTTCAGCCTCGAACTGC
GCGCCGACAGGCCGAGCCACGACTTCAGAGGCGTCCCGGTCCACGATCGG
TACAGGCTGGAACTCGGTAACCTGCTTGAACGTCGTCAGGTCGTAGTCGG
CGATCTTGGACATCGCCTCCGCAGCGTGGAGGATGATGGAGTCCTTCTCA
TCCTCCGGGCGGATGATCATCGCGTGAATAGTGGTCATGGTTGATTCCTT
TCCTTACGCCGCTTCTGCTAGCGACTCTGTTGATTCGTGGAGCCGCTTTG
ACTCCAACCACATGTCCTTAAGGACAGCTTTCGAGATCGCCCGCAGAGCA
CGAGCGTGCTGGTGACCGAGCGACAGCGGGGAGCCTGGCTGAGCAGGCTT
ACCAGCGGGTCCGCAGCGCTTGCACTCGGACGTGTGAACCGCGTCCGCGT
ACTTCCTCCGCGCCTCGTCGTAGACGTCTCGGTAGACGCCTTTCGACTTC
ACGCACGACGTCGCGATCAGAAACGCCCGGACCTTGGCATCAGAGTTCCA
GTTCGCCTGGACACCTTTACGGCGAGCCTGGCGGGAGGCATCACCGTAGC
CGCAGTACGACCACAGCTCGGACACCGTACGGGGACGATCGTGCAGCGAG
TTCCAGTACGGGTCACCGATCGAGGCCAGCAGGCGCGCGGCCTGCTTCTC
GCCGACTCCGGTAGCCTGCTTGACCCACGGCCCGAGAGGATGCTTGCGCA
TCCGCTTCTGAAGGTTCTTCACCGCGGCTGCTTCGGTCTCCTTGAGCTGC
TCGACCATCACCGCGAGCGCGGCGACGTCCGGGTGTCGGACGTCCAAGCC
GTACAGCTTCGGATCGGTGAGGGAGCGCAGACGGTTCTCGTTCGCGATGC
GAACCGACTCAAGATCGTCGACCGTCTCAGCGGCGAGCCCGAGGATTGCG
TATTCAGACACGATGATTCCTCCTTGAAGTAGTTACCTGCGGCGCTATGA
GGGTGGGTATACGGGTTATGTAAGGGCGCAGGTAAAGCTGTCCCCGTCAG
CGGGGTTCCTTTGGTCTTCGCGCCAATTTTGGCTGACGGGTAAGAAAAGC
CCCCTGAAGGCCGATGCGGGGCTGGGTATACGTGAGGGTCTTGGGCGTTC
AGGGGAAGAGTGGGCGAGGACCGGACGACCGGGGGTCGTGTGGCGGCGAG
TTGCCGTGTGACGAGGATGGGTCCGGTCCCCGAGGTTTGATCCCGGTAAA
CGCATGACTGATGGGCGTTCGCGTGGGTCTTGGTCTACCGGGGAGTTCTT
ACGAGACCGGGCCGGACAGCTCTCCGACTGTCTCGACGCCTTGCAGCGTC
ATAGCCTCGATCATCGACTCGTAATGGTTGATCTTCGACTGAACAGACTG
GATATGCGCCAACCGGGTCTCGATAGCGACCTTGAGGTCAGCGGCCGTGC
AGTCACGAAGGCGCTTGTAGGCTCCGTCTCCGACTGCGATCATCGAGTCG
AGCTCTTGTTGCCAGTAGTCGCGCACAGCGGCCATCTTGCGGGACGGAGC
GGACTGCCTACGAACCTCGGTAGCGGCGGCGTTGATAGCGCTGTTACGAG
TCAGGTTGATCTGCGTACGCAGATAAAACGGCAGAGCCTCTGCGTAGAAG
TCTTCCAGCAGGTCATCCGGAGTCTCGCGCAGCACGGCTGCGGTCAGGGA
CTCGACGGTTACCTCGGTCTCGGCGGTGATGATGTTGTCGACCAGCTCGG
CGAGCTTCATGTCTCCTCCTCGTCATCGTTATGAATCAAGTTGTCGTCAG
AAGAAATAGCCCACTTCTTCACGATCTCGCGTCCCAGGAACTCCGCAAGG
GCCATCGTCTGATCAGTCATCCTCGCCCTCCTCGGGGAGCTGGTTGTTCT
CCACCTCTATAGCGTCTTCGACCGATACGACTGTGATGTCCATGATGTTC
CCGGTCTTACCGTTTGCCCAGTCGAGGATCTCGTTCAGACCCTTGGAACG
ATCGTGCTCTGCGAACTCTTTCTCGTTCACTTCTTCACCGCCATAGCGAG
TGCCACAACCCAGCCGACGAACGTCCATCCCAGGAACACGTTGATCACAG
CGACAGGCTGCTTCAGCGAAGCTTTCCGGTAGTACGCGACGATCGTCGGG
ACGAAGTACGCGGTCCCGAGCACCACGAGTAGCGCATGGCTGGGGCTGAT
CGACATCAGCACGATCAGCGCCACGATGGCTCCCAGAGCCAGCCATCCCT
CGATACGGCCTTTCCGCTTGGCCGCACGAGCGGCCGCGTCGGCTTGCGGG
TAGTAGCCGGGTTGATACGCCGGCTGATCCCAGATGTTGCTCATGATGCT
GCCTCCTCTTTAGGTTTGCGGGCTGCGTTGCAGCGACGCTTTTTGTCCAG
GCCCAGCTCCACGAGCAACGGGCACGGGTTGAAGTCCGCGGGCTGATATT
CGCGACGGAGAATGTACTTCATGAATTCCCCGATTTCGCCCATGATGTAT
TTGTCGCCGTGACGCTCTTCGCGCTCGACTGCATCAGGCTCGCAATACCT
GTCGATGAATTCTTTCACTTCCCGGTAAAGGTAGCTGTCGTCGGTTAGCC
ACGTAGAACGGTAAACGTGGAGGCCGCGAATACCGGGGACCAGATCGAGT
GTATTAGCGCGGATATACGCGTCTTTAACCACGTTCAGAGTAGGGACGAT
TGTCTTACCGATAACTCGGGAAGTGATCTCGAACATGCGGTGCAAACCAT
TCTTCTAAGAAAAGGGGCGGGTGGTTATCAGGGCTCCACGCTCGGGAAAC
GCCAGATGTGATGACGTCCGATCTCGGACAGAGTTGTGTATTCGTTGACT
CTGATGAGTAGGTCTTCGTCGGATTCCTGGCGCTCCCTGTATGCCCAACC
CCCGCGTTTGCTGACGCCGGGTATAGGCGGGATGTTCGGATCAAACTCGA
CAACCCAATTGTTCTCACGAAGCATCCGGTAAAACGACCGGAGACGTTTC
AGCTTGTATTCTTTCATACCTTTGCCGCGTGTGGCGATGTATTCGCCATG
ATCCCTCAGGCGTTTATGCGGCGTGCACTGAGAAAGAGGCTCTGGTACCT
TGAACGGGTATTCGCGGCGGATAACCTGCCGAGCGGTCAATTTGCCTCCG
TACGTGTGAACGTGCCATGAAACAGCCTGCGGTGTCACACCGTACATCCG
AGCGATATCCGCCTCAGTCTCCCCCGCAGCTTTCAGGGCCTCAATCACTT
CTAGCGAGAGGCGGGGGAGCTGTTCTCTGGTGGTTCTCATCGGTCCTCCT
TGTATTACAGACCAACGTATCCTGCATCTTGTTACAACGCAAGGCACAAC
CCCCTCGGTACTTGACAGTGCGACGTAGTTTTCTGGTGTCCCAGATCTGG
GACTCTTCCCCCGTGGGAGAAAGTAGACCACTTGATCTAGTCCGGCGCAA
GTGTCAAACGTCACTAAGTTCGTAGCTGAACCGGCATCGTCACAACCGAT
ACCGGTGTTACAGCTACCAGACCACAACTCGATCCGCAGCGAAGCAGCTG
GTCAGCAGTACCACCGTTTCCGGCAGTAGCGACTCTTCTTGTCTTTCCCG
CGGTCTTTGCCCTGGCCGGCTGAGTCGTGTTTGCTCTCGGATTTCTTCTC
CGGATCGCACGTCGGCAGGTCACCGTGGGTCACGTGCCAGTCAGAATCGG
CCCTCAGACCGCCGTGCTCCAGCTGGTGAGACACCGACCGATGCTCGCAC
CCGGAGAACCCGTCAGCACGCGCTGACGGAGCTACCAGGACCGCTGCGAG
CATCACAGCGCCGACGATGAACCAGACGACGAAGGCCGGGCGCTTAGTCA
CCGTCGTCCCAGTAATCTCGTCCCTCGACAATGTTCAGGGCCTCCTGCAA
GCCTCTATCCATGCCGCCCATGTAGTCGCGATCACCGCTGAGATCGTTGA
CGATCTCCTGCAGCCGATCGATCAGTTTTCTACGGATCTCCTCCACCGAT
AGACGTTCTGCGTCCTCGCTCACACCTGCCTCACTCTCTTCAGCCCGACG
GTTCCCGACAGGTTCTCGCGGACGAACGCCCACGACTCAGTACGTACCCA
CGACGCGGTGAACAACCCTTCAGCGTGGACGGCGGCGTGGTGCTTGCAGA
ACAGCAGCTCGAACTGACCGTTCTCCCAGCGCTCCATCGCCGCGGCAGAG
CACGCGTCGCAACGATCGGTGAGCCGCAGCTCCCCGGGAGGCGTTGCGCC
ATCCTCCCGGGGAGGCGAAACCTGGTCTGGAGTGGTCATGCGAGCCGATC
TTTCGCAGAACTGGACGCCTGAAGGGCTGCCCTCAACGCCTCCTCAGCTC
GGTGCCTGAGCGATTTCACGGTCGCTGCGAGTTCCTCGGGTGGATACTCG
TCGAGGAACATCTCTAGGCCAATCAGCCACATAGCCTCCCTGTGATCTAA
CTCGATGCTGACCTTCATGCCACGTCCTCTCGCTCTACGAACTCGACGTA
CACCTTCGCTGTCTCAAGATCGGTGTTAAGGATCTTGAACCAGAACGGGT
TATCACCCCGCTCGAACTGGTACAAGTCGTACGACCCGTTGGTCTTCGCG
ACCAGCTGCCAGTTGTCCGAGTGATGCATGGCCCCGTACTCGGTCTCGAA
CCACTCCCCGCTCACAGTCCCACCGCTTTCGTGATCAGGAACATCAGCGC
AGCACCCGCGACGATCGCACCGACCGACAACACCAGCTCGATGCTCAGCG
GCAGGCCCGGGTTGCTCCGCCGGTACAGCTTGCGAAGCTCAGCCGGCGAG
TACGACGCCGCGATGATCTGATTGAACGCTTTGAGCTCTGTCTCGTTCAT
CAGGGCACCACTTTCGCCAGGATTACCAGCGCGTCTGCCAGGCCGCTGGC
CCGCCCCCCGCTGACTAGGCAGTCCTCTTTGTCACCGCGGGCCGTGGCTG
CTTCGCAGAATCGAAGCCACTTCACGCGCTCGTCGTTGATCAGGTCTATT
GCATCGCTCAAGGTCATCGGGTCTCTCCTCGCAACGCGAGCTCGGCAGCA
GCGGCAGCAGCCGCGACACGGTTCACCGAGGTGACCATGCGCTGAAGCTC
CGGGGTCGAGAGCGTGACGAACCACGCGTGTGTGCTGGTCATTGGTGTTC
CTTTCGTTACGTGTCAAGCCGCGATGCGGCGTGTAGTGGTCTTGGATGTG
TCGATCAGGTGTCGCCGGCCTCGCTCGTCGACGACCGTGAGCACGGTGCC
CGCGGTGAACAGCACCCGGGCTGTCCAGCCAGCGGGTCCGCGCGATGCGA
TGTGGATGGTCATGACGCGTCGTCCAACCTGACGACGACAGGCTCGTCCA
TGTCCTCACGGAGCCGGGGGACGATGATGCTCCCGCGTCGATGGAGCGCG
TTAGCGCCGCCGCGGATCAACATCGTGTAGTGCTCGCGATGCATCGTGTC
CGCGGCGGTGCTGAACTCGTCGTAGATCTCCCGGACGGAGGCGTCCAGGT
CCCGGCGATCCTCGGTCTTGGCGATGGTTATGATCATGGTGACCTCCTAA
GGTTGGTTACGAATCAAGTCAGCGTGAGCAGCCGTGAATCGAACACGGTC
AGCGCGGTGATATCGGCTGAGCGAACCTGCCTGCTCGTGCCAGCCCGTAG
CCACGTGCTTCGGCTCAGAGCTGGACTTCAAAGTATGTTGTGGGCCGTGG
CTCCGCATTACACGGGATTTGCATCAGGGTCAACGCGCGGTCTGGGCTCA
CCTGAATCTTGCTGGCCTTTGTTTTGTTGTTGAGACCACTCTAACCCGAG
GTTTGGTTACGAGTCAAGTGGGTATCCAAAAGAATTTGCGGGCTGATTCT
CCACGAGGTAGCTCATCAAATGCTGGCCGATGTGCTCGGTGTACGCCGGC
GGAATCGACTCGCGCAGCTCATCCCGTGTCATCCAATCGATGCCCATAGC
CTCACGTGCCTGCGCCACGCCGGAGAAGTTCCCTACCACGTGCATGAACT
CGCCAGGCCGAGGTGGCCGGCCCATCTTCGTGGTGCGCGCGGTGTGCGGC
CGGTGCTCGGGCTGATTGATCCGCGATCCCAGCTCCCAGTTCAGCTCGAA
CAGCCGCGGACGGTAGGTCCGCAGCCCCGGGAACATGCACCCGCACAGCT
CGATCGGCAGGATCAGCGGAGCACCCGGCACGTTCTCGATCACCCACGGC
TTGCCGATCAGCGTGAACGCTGCGCGTGTCGCGGTGACGAAGTCAGGGTG
ATCGTTGCCCTGGATCTTCTGCGCGTTCGTGAACGCCTGGCACGGCGGTG
AGGCGTGGAACGCGTCGAACTCCTGGTGATGCTCCAGCAGGAACTTCAGG
GCATCGTCCTGGTGGAACTCGTAGGGGTAGTTCGGCTGCGGATCGATGTC
CACGCCGACCACCTCGAAGCCAGCTCGGCGATACCCCAGCACCGGCCCCG
CCTGCTCCGGAGAAAAGGTCAAGGATTCTCATGCTCATCCTTTCGTTACG
TGTCAAGTCGTGGTCAAAGAGAAAGCCCCCGACCCGAAGGCCGAGGGCTT
CAGAGCCCGGGGTTACCGGACGGCTGCCCGCCGGATGCCCCAGCCGATCG
CGTCCGAGGCGGACATGATCATCCCGCCGTTGAGGCGGACCTCATCGCCG
CCCCAGGGCTGAACCTGGACACCGGCCTCGCGACCGAGGGCGATGGCCTG
CTTCACGGTGCTGTTCATTTCGGGACTCCTTTCTGTCCGCCGGCCCTTCC
GGGGGACTGTGAACTCGGTAACCGAGGGCTTACCTCGGACTCGGTGGGTG
CCGGGGATTACCCGGCTCTCGGGCTTCGGGGGACCTCCCCGATCGGGATG
ACTCAATCATAAGCGCATCGCCGGTTACGTGTCAAGTCTCCGGCGCGGAA
ATTCAACGGCTTTCTCGGCACGGATTCTCTTGACCGAGTCGGCTGTGCCC
TTGTGATACTCATCGACTATCCGGGCGATGATAGCCATCCGCTGAGGAGC
GCTGAGGGCCACGTTGTCGGACACATGCTTTATCCGCAACAGCTTGGAGT
TCGCGTTGCTCGTCACAGCCGCGCTGCACAGCGCCATCACGCACCCCGGC
GCGTGAGCTCGGCATCGGTGCTCCTCACCGCGGCGAGGTTGGCGACGGTC
GGGTTGGCCCGGTACTCCCGGAGGTACTGGATGTTCATCTCGATCAGAGA
CCGGGTCGAGGTGTTCGGGTAAGTGTTCATCGGATATCTCCTTAAGTCCG
GGGGGAGGGGCAACGGTTACGTGTCAAGGCTGGCTGACGAAAGCGTAGCC
GGCGATCACCGCGAGCATCACCGGGATGAAGCTGATGATGATGAGTGCTG
CGGTCATAGGTCTAGTATGCACCAGCTGTGGTTACGAGTCAAGTCGAACC
GCCGATGAATTCCACCCGACACGAAAGAACCCCCACCGAAGCGGGGGTTA
TTGGGGAGGCTCGTCTACCAGTTCAGGGCTTTCGCAATCCTCTCGGCAAT
CACTGGCTCGAAGACTGTCGTTCCGTCTGATGAGGCAACCACCCCGTCGG
CAACGCCGTCGATGAATCGGGTGACGCGCCCCTTACCGTCGGGCCGGTAG
GTGAACTTCATGGTGTTGGTCATGGACTAAGTATGACCCAGCAACCGTTA
CGTGTCAAGTCTGATATTTCACCAAAGCACCATGCACACGAATGCACACG
AAAGAACCCTCGACCCGAAGGCCGAGGGCTCGATCAGCTGGGTCGATCAG
CGGAGGCTGTCGATGTGGATGCAGCCGACCTTGTCGGGTCCGAACTCGGG
GCTGAACCCGAGCACCTCATCCTCCTCACAAGGGAACGACGACTGATCGA
ACGAGATCGGATCAGCCGAAGCGATCCACGTCGGAGTCGCGATGACAGCC
GGAGCTGCGATGAGGAAGAAGCCGGCTGCGATGCGCTTGGTGATGGACAT
GACGTTCCCTTTCGTCGGTGTGTTCCGTGTAAAGGCGACGCTACCGCACA
CCGTGGTTACGTGTCAAGCCCGAGTTCTGTACACGGGGATGCCGCATATA
CAGGGGTGCTGTGCACAGGGGCCTGGGTGTGGGTAGCAGGGGGGCTAGGG
CACAGGGGGTAGGCAGGGCTCGGGTGGGGTGTGGGTGCGCAGGGTGTGCA
CGTGCCGGGGGAGCGGGTAGGCAGGGTGCGGGGGTACGCCGGCTGGGGTG
CGCAGACTCGCTGCGCAGAGGGGGGTTGCGCTGCCGGGTGGGTGTGTGGT
AGACTGGGTGTACTCCGGCAGACGGGGTCGCAGGGGACGCGCGGCGCGCG
GGCCCCTAGGGGGGCACCCCTACCCCCCGCGTGTTGACCGGATGGTAA
>BeesKnees complete sequence, 51702 bp including 10 bp 3' overhang (CGGATGGTAA), Cluster A1
TGCGGCTGCCAGATCGTGTACGGGTTTGGAAGTCGACGGAGAGAACAGCG
CGGGCCTAGAAGGCCCCGTAATGCCCCCTGAGAGCCCCGTAGACGGACGA
ACGGTGCGGATCGGTAGACAGCACCGGAGACAAGCGAAGACGGCCGCAGA
GCCGTCGCCGGCTGACGCCCGCGTAGGAAGATATTCGTGTGAAGTGCGTC
ACATTCTACGGGTGAAACGCGAAAGTGTCGGCTACATAACCTATGGAGGG
GTAAGGGAGCGAGGCTCTGCCGAGCGACCGCACCCCGACATAGGTTCTTG
TCGGGGTAGTCGAACGGAAGAGAGACTACCCCCTTTTAGCGCTCTCCGAG
CGCCCGGGTAGGTACCGAACGATGAGAGAGGTACCTAGACCGTACAGGCC
GGGGTTTATCCCCCGGCCGATACAGCATGGTCATTTTGGGTAGGTACGTT
ACGTAAGCATTACTCACCAACAGAACCAGTGGTTACGTAACCGGGTACGT
TACGTACGACTAGATACATAACAGAACCACTAACCCGTGGCCGCCCGGAA
GGCGGCCCGCAGCGGGTTACGTTTGTCAGGTATGTCACTAGGGAGGGGAA
CATGACCGCATCGGTCAGCATCCGAGTAGGAGAGATCTTCGAGGACGAAG
ATGGTCTGTGGAAGGCTCGCCTCATCGTCGGGGACCGTCCAGGGGGCACC
ATCACTTTACCAGAGCACCTGGTCCGGTCGGCGATGGAGAACGCTGCTGA
GTGAGCTGGGAGTCATCTGACCGCCGTGAGCGGCTGCCAGCCGACTGGCC
TCGCATCCGCCGCGAGGTTCTGCGGGCGGCTGGTCACCGCTGCCAGATCC
GCTACCCGGACATCTGCACAGGGATGGCTACCGAGGTTGACCACGTCCGC
TACCGCGACGAGGAGTCACCTCTGCAGGTGTCGTGCAGACCGTGCCATGC
GCGCAAGTCCGCGATGGAAGGTGTCGCTCAGCGCGCGAAGCTGCGCGCGA
TGAAGAAGCGGCCACCGCCCCGACACCCGGGGCGTAGAAGCAACTAGGAG
GGACCAGGCGTCCCCGAGCCCAGGAGGCGTCATGCCGGGTCCGATCCCGA
AGAGGTCCGACGAACGAGTTCGCCGGAACACGACGGAGTACGGAGAGGTC
ACTACTCTCCCAGTCTCCGGACCCGTGAAGTCCCCTCCGCTCGGTCTCAC
CGATCCTCACCCGATCGTCCGAGACCTCTACAACTCTCTAGCCGAGTCGG
CCCAGGCCGCGCTCTATCAGCCGTCGGACTGGCACTACGCGAAGTTCACC
CTCCACTTCGCCGACCAGCTCCTGAAATCCTCCAAGCCCTCGTCGCAGAT
GCTAGTAGCCGTCAATCAGATGCTGTCATCGCTTCTGGTCTCAGAAGGTG
ACAGGCGGCGGGTTCGGATCGAGGTGGAGCGGACGAAGTCAGACGGCCCG
GATGCGTCGGTGACGACGATGGGCGAGCTGTTCGAGCGCGCTCTCCGCAA
GCCGAAGTCGAGCTAGAGCCGGCACCCCGGCGGGGTTGAGCGCTCCCCTT
CCGGCGCTCCCCCGCTGGGGCTGCCACCAAGACCTGGGCGCACGTCCCAA
CCGGAACAGGCCCCCGCGACGGCGGTGGTCACCTGGGACCGGGAACCGTG
CGGTGCGGGGCTACCCCGTGCCTGCCCCACCTAAGCGTGAGTCCATGAGG
CTCGCTGCGCAGCGCCTATGGGTGGGGCTCCGACTTGCCAGGCAGGCGAG
ACCAGCCAGTAACCAAGAGCGGTCGCCCCTGGCCGGTATGAGCTCCACCG
ACCGAACGGGCTCACCCATACGAGGGCGTAGTTTCAATCAAAACGCCGGG
AGTCCAACCCCGGAGATGCGGGCCGATCCCGTCGCCCGAGCCAATGGCTC
TTAGCTCAATTTGGTAGAGCAGCGGTCTCCAAAACCGCCGGTTGCAGGTT
CGAGTCCTGCAGAGTCAGCCGCTTGACATGTAACTACTACGAGAGGCCGG
TATGACCGTCACGATCACCGCCGACGTCCGCGACGTCACCGGTCAGCCCG
ATAACCAGCAGTGGGTGTTCTCGACCGTGCTCCGACAGCAGGACGGCTCG
ATCATCACCCAGAAGCAGGTCCGGGTAAACCCGGTGGACGGCGCACTGAG
CGTAGAGCTGGAACCCGGCTTCGCGATCGTCGTCTACGGCGAGTACCGCT
GGTTCATCGAGGTGCCGGAAGAGGACTCCTCGCTGTGGCCGCTGATCGCT
TCGTCGGTCGCGTTCCCGCCGGACTCCACCGCCGACCTGATCGCCGACAC
GATCAACGGTTACCTAGACCTGCACCCGCCGTCAGCGGACTGGGACGGGC
TGATCAACGTGCCGTCCGAGTTCCCGCCGTCTGCGCACGACCACGTCGCC
GCGGATGTCACCGACCTCGACTCGGCTATCGCCGCGTACCTGGTCTCGAA
CCCGCCCGAGGCAGGCTCGGTGTCCTGGGACGACATCGACGACAAGCCGT
CGACGTTCACCCCGAGCTCGCACACCCACTCGATCGCCAACGTCACCGGT
CTCCAGGACGCTCTCGACGAGAAGCTCGACGAGGACGCGGTGGACGCACG
GGTGGCTCTCGGCACCGCCGCACTGGTCGACTCGGCACCGGCGACGCTGG
ACACGCTCAACGAGCTGGCCGCGGCACTGGGCGATGACCCGAACTTCGCC
ACCACGGTCGCCTCGCAGATCGGCGCGAAAGCCGACAAAACCACCACGAT
CACCGCGGGTACCGGCTTGACCGGCGGCGGGGATCTGTCCGCGAACCGGA
CGCTGAACGTCGCCTATGGCACCACCGCGGGCACCGCGGCGCAGGGCAAC
GACTCCCGGTTGTCGGACACCCGCACCCCGACCGACGGTTCGGTGACCAA
CGCCAAGGTCGCATCCGGCGCGGGTATCGCGCTGTCGAAGCTGGCTACCG
GATACGTCGCCGGCTCGGACAACTCCGGTGCCCGGACGCTGACGATCTGG
GTCGGGACCGAGGCGCAGTACACCGCGATCGGCACCAAGGACTCGAACAC
TATCTATCTCAGGACTGCATAGGAGGTCGCCGTGGCAGGTATGTCACTTG
CCACGACGGCTTTCGCGAAAGCCGCGATCGGCTCGACCGAGATCAAAAAG
ATCAGCATCGGTACCGCCGAGATCTGGTCAGCCATCAATCCACAGTACGA
CGCCATCGGGTCCGGATCTTCGGCATTTGGAACGCCGTCCGCGTTTAACT
TCACCGCGGCCGCCGGCGCGGACGTGTTCGTGGCTGTCGCCACCGACCGG
ACCGGTCCCTACACGGGCAGCGTCACCCTCGGCGGAACGGCGATGGGCCT
GATCGCCTCCCGCGCCAACAACAACAACAACGCCAGCGGCGGTCTATCGG
TGTACCGACTGGCTGGCGGCGGGACCGGGGCTCCACGATCGGTCGCCCTA
GCGGTCAGTGATGGGTGGACGATCGTCACCGCGATCTCCGCCACCGGCGT
TGCCGCCTCGCTAACCCCGGTCGCCACGTCCGGATCGGGCACGACTCTGT
CCCACGCGGTCACCCTGACTGGCCCGCTTGGCCTGAGCTTCTTCTCCGGC
GGCAACGGTGGCGGCCCGACCACCCAGTTCGCCTCGTTCTCCGGGGTGAC
CAACCGCTACAACCTGAAGTCGACCGGATCGCTGCTGGCGGTCAACACGG
TTACGGCGTCCGGAACGCTCTCGGCGTCGACGAATAACCCCTGGGCAAGC
ATCTTCGTACCACTGTCCTGAGAGGCCGCCCATGCCCGCCATCACCGCCA
CCGTCAAGGACATCACCGGTCGCCCGGACGGCTCGCACTGGACTTTCTCC
AGCGACCTGCGCGAGCAGGACGGCGTGATCATCACGCCCCGCGTCGTACG
CGTGAAGCCGTTCAACGGAGAGCTCGCGCTGACTTTACCGCCCGGACCTG
TCCGGGTGACGCACCACCAGGACCGCTGGTTGATCGACGTCCCAGAAGAG
GACTCCGACCTGTGGGACCTGATCGAAGCCGCTACCGACTAAGGACTTCA
TGAACCGCCTTATCACCATGTTCGCCGCTGCTCTTGTGAAGGCGGTCTTC
GACTACCTCCGGGCTCACCCCGAGTTCTTGAACCAGGTCATCGACCGGGC
TACCGCGAAGATGCCCGACCTCGCTGACCTCGACGACAAGATCCTGGCGA
AGATCCCGGATCTGTCCCGGCTGGACGACAAGATCATCGGGCTATTCCCG
GACCTGTCCCGGCTGCCTGAGCAGCTGATCAACGCCATCAACCCGTTCAA
GCGCTGATGCCTAGGGTCGTCTACGGGCTGACCCACTCGTCCAACGGGTG
GCCGATGCTCAACTCCGATGAGTGCGAGTGGGCGAAGATCCCCGGCACGA
TCGTCACGTTGCAGATCGCCAAGGGCTGGCCCCTAGCGATCCTGCGCGCG
TTCGCTGCGGACTTCCACGCGTACGTCGAGCCGCTGCGCGACGCGGACTC
CGCGTGCTGGACGCCGACCAACTCGGTCCCGTCGTCCAACCACCTGAGCG
GCACCGCGATGGATCTGAACTGGAACACCCACCCGTTCCAGATCCCGGAC
GCCGGCTTCGACAGCGCCAAGCTGGCGCGCGTCCGCGAGCTCCTCGCTTT
CTACGAGGGCATGGTGTTCTGGGGCAACGATTGGACGTCGCCGAAGGACG
CGATGCATTTTCAGCTCGCCAGCCGCCGCAACGGCGGGCCCTTCGACACC
TACGGCAACCCGGCGGTAGCCGACTTCATCGCGCGCAAGATCCGCGCGGA
CGGCTACTCGACTTTCCGGAGGGGCAACGCCCCGGTCTCGGCCGCCCCTA
TCCTGGCTGTCGCCACCGGCCTGAGCGAGGCTCGTGCGGCAGAGATCCTG
CCCGCGGTCCGCTCGGGCCTCCGGGAATCCGAGTGTACGAACGTCAACCG
CATCGCGATGTGGCTGGCTCAGATCGGGCATGAGTCCGGGTCATTCCAGT
ACACCGAGGAGATCGCCAAGAACGGTCGGTACGCGCCGTACATCGGCCGG
ACGTGGATTCAGATCACCTGGGACTACAACTACCGGTCGTTCTCGCAGTG
GGCGTACGCGTTCGGGATGGTTCCGACACCGGACTACTTCGTCGTGAACT
ACCGCGAGCTCGCCGACCTGAAGTGGGCGGGCATCGGCCCCGCCTGGTAC
TGGACGGTCGCCCGTCCGGACATCAACGAGTTGTCCGACCGCCGCGACCT
GAACACGGTCACCCGCCGGATCAACGGCGGTACCAACGGCCTCGCGGATC
GACAGGCCCGCTACAACCGCGCGCTCGCCCAGGGCGATGCGCTGCTTCAA
CTACTTCACGAAGAGGACGACTTCTTGTCTGCTCTAACCGACGCTGAACA
GCGTGAGTTGCTGGACCTGGCTCGCCAGCAGGCCAAGTACAAGCGCAAGT
CCCGCTCGCCGCTGCACTGGCCCCACGAGGGCGAGGTCGACACGATCGCC
GGCCTGTCCTGGTCGACGGACGCGAACGTCCATATCCAGCTGGTCGAGAA
GCTCGCTGTGATCTACGGCGACCCGGTCTCGATCGCGCTGCTGTACGCGG
TGTCGAACTCCGACGATCCGACGAACAACCCCGAGCTGGCGAAGCGCATC
TTGAAGCGCGTCAAGCCCGAGGACATCACCGCTGCTCAGGTCCAGATCCA
GAAGTGGCTGGCTGCCGAGCAGAAGTTCCATGCCGCTTAAGCTCGGAGAC
CGGAACCCCACGGTGCGCCGCTGGCGCGAGGTGATGGCGGCCCGGTTCGC
CGGGTACGCCCGCATCCACGGCCCGCTGCCCACGGACACCGACGAGTTCG
GCCCGCGGGCTGAGGCGTGGCAGACCGAGTACGAGTCCCGGACGTTCCAG
CCGCTCGACGGGATCGTCTCTGACGACGATCTGCGCGCGCTGGGGATTCC
GGCCCCCGAGGACACCCGCCCGGTACTGCTCACCGTCTCCGGGACGGGAG
TCCCCTGGTGGGTAGGCCCGGACGCTGACGTCGCGAGACGTCTCGGGGAT
GTGCACCTGTGGCGTCCGGTAGGCCCGCCGTACACCGCGCAGGCGTTCCC
GATGGGGCCGTCCGTGGCGAACGGGGTCACCGAAGCTACCCGCATCCTGG
AGGAAGAGCGGCGGCGCATCGAACGCTACGGGCTGTCGATGATCGGCTAC
TCGCAAGGTGCGATCGTCACCTCCGAGCTGTGGGAATACCACATCAAGCC
GGTGACCGGACGATTGCACTGGGTCAAAGACCACGTGCGCGGAGCCGTGA
CGTTCGGTAACCCGATGCGCGAGACTGGCAAGGTGTGGCCTGACCCGGGC
GGTCAGATGCCCTCGGCGAAGTCGCACGGTATCGCTGACCAGCTGATGGT
CGACACCCCGGACTGGTGGAGGAACTACGCCCACAAAGGCGACCTGTACA
CCGACTGCGAGGGCGACTCGGGCGAGATGAAGACCGCGATCTACAAGGTC
GTGATGATGTCCCGGGTGTTCTCTGGTCCGGATTCGATCCTGCGCCAGCT
TCTGGAGATCGGGGTTAACCCGACGTTCGAGCTGATCGCGCTGATCCGCG
CGGTGCTGGACGCTGGTCTGTTCTTCATCCGCGGCACAGGCCCGCACGTG
AACTACAACATCGACCCTGCGACGGACTTTCTGCGCTCTGTGACTTGACA
CGTAACGAGAGGCCTGCCAATGCCGTTATTCCGCAAGAAGCCCGTCGTCA
TCGAGGCTATGCACCTGGAAGCGCCCGAGGCTCCTGATGTTTACTCGTGG
ATCGAGAACAACACCAACGGTTCGTTCGACCCGGAAGTGTTCCTTAACCC
CGACCCTGATGGTTCTTACCCAGCGTCTGGGGTGTCCATCGACCCTCGTG
ATGGCCGGCTGGTAATCGCCACTCTCGAAGGGCTTCATTGGGCGGACTTC
GGCGACTGGATCATTCGGGGCGTTCAGGGCGAGTTCTACCCGTGCAAGCC
GGACATCTTCCAAAGCACATACGAACCCGCTTGACATGTAACAGGAGGTG
AGGAGTGGCGGTCCATTACCCGGAGTCGCTACTCCCCGCCCCGTCGCATA
TCCAGGGGCCGACCTGGCGGCAGTACGAAGACGGCTCATGGTTCCTGCCT
GAGAAGACTCTCGGCTGGCAGATCATCAGCTGGCTGTTCGAGTACGTCAA
CTCCCCCGCTGGCGACGGCCCGTTCGTCCCGACGCTGGAGCAGGCGCGAT
TCATCGCCTGGTGGTACGCGGTCGACGACCAAGGGAAGTACGCCTACCGC
GAGGGCACGCTCCGCCGGATGAAGGGCTGGGGAAAGGACCCGATGATCGG
CGCGCTCGCGCTCGCCGAACTCTGCGGGCCAGTCGCCTTCTCGCACTTCG
ACGGCAACGGTAACCCGGTCGGCAAGACCCGGCACGCGGCGTGGATCACG
ATCGCCGCGGTCTCCCAGGACCAGACGAAGAACACGTTCTCGCTGTTCCC
GATCATGGTCTCGAAGAAGCTGAAGACCGAGTACGGCTTGTCCGTCAACC
GCTTCATCATCTATTCCGAGATCGGCGGTCGGCTAGAAGCCGCTACCGCG
TCCCCCGCGTCGATGGAGGGTAACCGCCCGACGTTCGTCGTCCAGAACGA
GACGCAGTGGTGGGGAGTAGGCCCCGGCGGCGAGGTCAACGACGGCCATC
AGATGGCCGAGGTCATCGAAGGCAACATGACCAAGGTCGACGGTGCCCGC
ACCTTGTCGATCTGCAACGCTCACCGGCCCGGCGACGACACCGTCGCGGA
GGTGTCTTACCTGAACTGGCTGGACATCCTGGCAGGTGACGCTATCGACA
CCGGCGTCCTCTACGACGCCTTGGAGGCCCCGGCTGATACGCCGGTCTCC
GAGATCCCGTTCCCGTCCGACGACCCCGAGGGGTACGAGGCCGGAGTCGC
CCAGCTCATGAAGGGCTTGGAGATCGCCCGCGGCGACTCGATCTGGCTCC
CGCTCGACGACATCCTGATGTCGGTCCTGACGGCGAAGAACGACGTCATC
GAGTCCCGCCGAAAGTTCCTCAACCAGGTCAACGCCACCGAGGAATCATG
GATCGCGCCGTCTGAGTGGGACCGTAACCACGACATCAACCTGCCTCCGC
TGAGGAAGGGCGAGCGGATCACGCTCGGGTTCGACGGTTCGCTGTCCAAC
GACCACACCGCGCTCACCGCGTGCCGGGTCGAGGACGGGGCGTTGTTCCT
GGTGAAGGTCTGGGTGCCTGAGAAGTACGAGGGACACAAGGTTCCGCGCC
AGGACGTGGACGCGTACGTCCGGTCGATGTTCGAGAAGTACGACGTCGTC
GGTATGCGCGCGGACGTCAAGGAGTTCGAGCAGTCGGTCGACGCCTGGGG
TCAGGACTTCCGACGCAAGCTGAAGATCAACGCCTCCCCCGGTAACCCGG
TCGCCTTCGATATGCGCGGCCAGCAAAAGCGATTCGCGCTGGACTGCGAG
CGGTTCCGTGACGCTGTTCTGGCAGGCGAGGTCAAACACGACAACAACCC
GGTGCTCAAAGCGCACATCACCAACGCGCACCAGCACCCGACGATATACG
ACGCAATCAGCATCAGGAAACCTGGCAAAGAATCCAAGCGCAAGATCGAC
GCCGCAGTGACGGCCGTCCTGGCTTGGGGCTCGCGCCAAGACTTCCTGCT
CAGCAAGAGCAACACAGGAAAGGGGGCGGGTCTGCTGCGATGACGACTTA
CCACGAGCACGTCGAGCGACTGCAAGGGCTCCTCGCACGGGACCTGCCGA
ACCTGCTGGAAGCCGAGGCCTACCGCAACGGGACGCGCCGGCTGAAGACG
ATCGGGATCGGCGCTCCACCGGAGCTGACTTACCTGGACGTCCAGCCAGG
CTGGGTCGCTACCTACCTCCGCACTCTGTCCGATCGCTTGGACATCGAGG
GGTTCCGTATCTCGGAGGATTCCGAGGGGCTCGAAGAGCTCTGGAACTGG
TGGCAGGCGAACGACCTGGACGAAGAGTCGGTCCTCGGACACGACGACTC
GCTGACGTTCGGCCGCGCGTACATCACGGTCAGCCACCCGGATGTCGAGT
CCGGAGACCCCGCGGGCATCCCGCTGATCCGGGTCGAGTCTCCGCTGTAC
ATGTACGCCGAGCTGGACCCACGCAACACCCGCCGGGTCACCCGCGCTGT
CCGTCTCTACACGACGCGCGACGACGTCGCGGTCCCGGATCGAGCCACGC
TGTACCTGCCTGACGAGACTGTCCCGCTCCGCCGCAACGGCGGGCTAAAC
GACCAGTGGGTTGTCGACGGCGAGGTCATCAAGCACAGCCTGGGCGTGGT
CCCGGTCGTGCCGCTGACCAACGACCCGCGCCTGGGCAACCGATACGGCC
GCTCGGAGATCTCTCCGGAGCTCCGCAAGGTCACCGACGCCGCGTCCCGC
ACGCTGATGAACCTGCAGTCGGCGTCCCAGATCCTAGGCACCCCGCTCCG
TGTCATCTCCGGTGTCACCACCGACGAGTTGACCAACGACGGCGAGAACA
CGACGCTCGACATCTACTACGGACGCATCCTGACGCTCGCTTCTGAGGCC
GCCAAGATCTCCGAGTTCAAGGCTGCCGAGCTGCGGAACTTCGCCGAGGA
GATGGAGGTCTTCCGCAAAGAGGCCGCGTCTATCACCGGCTTGCCGCCGC
AGTACCTGTCGTCCTCGTCGGAGAACCCCGCCTCCGCTGAGGCCATCATC
GCTACCGATTCCCGGATCGTGAAGATGGCCGAGCGTAAAGGCCGGATCTT
CGGCGGTGCCTGGGAGCGTGCGATGCGGATCGCTATGCAGATCATGGGCC
GCGAGGTCACCGAGGAGTACACCCGGTTGGAGACAGTCTGGCGTGACCCG
TCGACTCCGACGGTCGCCGCTAAGGCTGACGCTGTGTCGAAGCTGTACGC
CAACGGCCAGGGGCCGATCCCGAAGGAGCAGGCTCGCATCGACCTCGGCT
ACACCGCTACTCAGCGCGAGCAGATGCGCGACTGGGACAAGCAGGAGACC
GAGGACATGATCGACACCTTGTACTCCACGACGAAAGCCCAGGCTGACGC
CACGCCGAAGCCGACGGTCACCGAGACCAAGACGGAGACGCAGACGTCGC
CTTCCGGATTTAACCGGACCAAGACCCGGTGAACCCGGAGGAGTACGCCG
CAGCGCAGCTCCTCATCTCCGCCGCAGTAGTCCGGCACGTCAGGAACGTG
GCCGGGTTCTTCGCTCAGCCCGCGCTGACGATGTTCGACTGGCTGCGTCT
GCTGGACCTGTTGTTTCCCGAGATCCAGCGACGGCGCACCGAGGCATCGG
TGCTCGCTCGCAGGTTCTACGACTCGCAGCGGGCGCAGCACCACCCGGAT
CTCCCTCGTAACGATCGGCCCCTGGAGGGGACGACGTTCGAGAAGTTCGT
CGAGAACATGGACCCGGCTCGTGAGCGGATGCAGCAGGCGGACACCCGCG
GGGACGCGCTGACTCACCTGACGCTCCGAGCGGTGCGCGAGGTGGAGAAC
GCAGGCCGTCAGCAGATCATCCACGCCGTCGAGAACGACCCGGAACCCCG
CGTCTTGCGGGGCTGGGCTCGCGTCGCGACGGGCCGGGAGACCTGCGCTT
GGTGCCTGATGCTGATCAGCCGCGGACCTACGTACGTCCGGGCCGAGACC
GCCGGTCTCGACCTTGATACGGAACACGCTTTGGAGCTGTTCGAGAACAA
AGACCTGGAGACCTACTTCGCTGACATCAGCGGAGAGATCAAGCAGTGGC
ACCCCGGGTGTGACTGCAAGGTGATCCCCGTCTTCCGGAACGAGGACTGG
TTCGGCAAAGAAGCTGCCGATCGCGCCCTCGATCTGTGGGGAGAAGCCAC
CAAGGAAGCCATCGCTCTAGAGGACGAAGGCCTCGTCCACAAGAGCGGGA
AAAACAAAGGCCAGCCCTTTACTCGTAACGAGCTGGCTATCAACGCCCTT
CGCCGTCGCCTGGAGCGCGGCGAGATCTCAGCACAGCAGTACGCAGCACT
CGCTGCTTAGCCCGCCAACCCGACCGACCTGCCAGGAGCAGGAGTCACCC
CACGCCCAGGAGGCACAGATGACCGAACCCACCGACACTCCCTCGACGCC
CGAACCCGCAGCTCCCGCTGCCCCGGCTCCGGCGGCCCCCGCTCCCAAGA
GCGAGGACCTGCCTGACTGGGCTCGCGAGAAGCTCTCGAAGGCGAACACC
GAGGCCGCGAACTACCGAGTTCAGCTCCGCACCGCGGAGACGCAACTGCA
GGAGTACGCGGAGAAGCTCGCAGCTCTCGAAGCCCAGGCAGCCCAGGCGG
CTACCTCAGCCCACGAGCGCCAGCACGACTTCGACCGTCTGGTGACCGCG
GTCCAGGCTCTCACCCCCGATCCCACGCCGCTGTTCACGTTCGCGAGCAC
GCTGCAGGGCGATTCGGAGGAAGCGCTCAAGACGCACGCCGAGACCCTCA
AGACCCTGTTCGGCCTCAAGAACGGCCCCGTGGCCGCTGTCGACCGCTCG
CAAGGCCTCGGCACCGAAGCCCCGAGCAACGACCCTGCGGTGGCCTTCAC
CGCGCTCATGCAAACCCAACTAGGCAAGTAAGGAGCCCCTGTGGCAACCA
TTAACGAGCTTGTCCCGAATACCGCGGGCAGCAACCACCAGGGCCGTCTG
GCCCACGTCCCCTCCGACCTGCTCCCCAAGGAGATCGTCGGTCCCATCTT
CGACAAGGCCCAGGAGAGCTCGCTCGTCCTGCGCATGGGTGAGCAGATTC
CGATCTCGTACGGCGAGACGATCATCCCGACGACCGTGAAGCGCCCCGAG
GTGGGTCAGGTCGGCGTCGGCACGTCGAACGAGCAGCGAGAAGGCGGCGT
CAAGCCGCTGTCCGGTACCGCGTGGGACACCCGCTCGGTTTCGCCGATCA
AGCTGGCGACCATCGTCACCGTGTCGGAAGAGTTCGCTCGCATGAACCCG
TCCGGCCTGTACACCAAGCTGCAGGGTGACCTGGCTTACGCCATCGGCCG
CGGTATCGACCTCGCTGTGTTCCACGGCAAGTCCCCGCTGACCGGCTCGG
CGCTCCAGGGCATCGACACCGACAACGTGATCGCCAACACGACCAACGTT
GACTACCTGCAGGAAGCCGGCGACCCGCTGCTGGACCGCCTGCTCGATGG
CTACGACCTGGTGTCGGCCAACACCGACGTGGAGTTCAACGGCTGGGCCG
TCGACCCGCGCTTCCGCGCTCACCTGCTCCGCGCTCAGGCCTACCGCGAC
GCCAACGGCAACGTGGACCCGAGCCGCATCAACCTGGCCGCTCAGACCGG
TGACGTCCTGGGCCTTCCGGCTCAGTTCGGCCGCGCTGTCGGTGGCGACC
TGGGCGCTGCGACCGACACCAAGACCCGCATCATCGGCGGTGACTACTCG
CAGCTGAAGTTCGGCTTCGCTGACGAGATCCGCATCAAGATGTCGGACAC
CGCCACCCTGACCGACGGTTCCGCGTCGACGGTGTCGATGTGGCAGACCA
ACCAGATCGCGATCCTGATCGAGGTCACCTTCGGCTGGCTGCTCGGTGAC
AAGCAGGCGTTCGTCAAGTTCGTCGACGACGAACAGCCCTGATCTTTTCA
TTTGTCCCGACCTTGATACGTAACGGCGGGGCTCTCCCCGGAGGGTCCCG
CCGCCGTGTCGCTACCTGGAGGTTTTCATGACCCACCCCTACAACGGTGC
GGTGGTCCGCGGATGGCTCGGCTCGCTCAGCGACTCCGAGATCGTGGCCA
AGCTCACCGACCTTGAAGGCTTCGCGCCTGCCAAGCTGACCGGCTACGCC
ATCGGCACTGTCCCGGAGGCTGCCGTCGCAGCGACGGACACCCTGCTTCA
GGCGATCGCCAAGCTGGAGAAGCGCATCGCTGATCTCGAAGCCGCGGCGG
CCTGATGTCGTACGCCCAGCCCAGCGACGTCGTCGCGCGGCTCGGGCGGC
CGCTGACCGACGACGAAGAGACCCAGGTCGAGACGTTCCTAGAGGACGCC
GAGATCGAGATCCGTTCTCGTATCCCTGACCTGGACGACAAAGCCGAGGA
CGAGGACTACCTCAAGCGGGTTATCAAGGTCGAGGCCTCCGCGGTCACGC
GCCTGATCCGAAACCCCGACGGCTACATCGGTGAGACCGACGGCAACTAC
TCGTACCAGCTCAACTGGCGGCTGAACACCGGGGCGATCGAGATCACCGA
CAAAGAGTGGGCTCAGCTCGGGCTCTCCAAGAACGTCGGTGTGCTCAACG
TCCGTCCCAAGACTCCGCTGGAGCGCTCGGGTGAATACCCCGCGTTCGGC
TCGGTCGAGTGGCAGGTGTTCCAGCAGAGCTCCCCGCTGTACTGGGGCTA
CTGATGAGCGGGCTCCTGGACGACGGGGCTAACTACGAGCCCGTAACGGT
GTACCCCGAGGTGACTCGGAAGGACCGGCTGGGCAACACCCTGGTCGGCC
CTTCTACCACCGGCGTCGAGACGGTCGCGCGATTCCAGGTCCAGAACCAG
TCGGGCACCGCTTCCCGGCGGGCGGAGATGGACGACATCGGCGACATGAC
CGAGCAGGTCTACACGATGCGGTTTCCCAGGTCGTTCACGACCGTGCTCG
GGTCCGGGTCCGAGGTTGTGTGGCGCGGTGAGCGCTGGGGTGTGTACGGC
GACCCTCGTCGTTACAACGGCTCTCGCCGCACCGCCCGCCTCGAATACGT
GGTTCGGAGGTTCTGATGCCTTTGTACTACGGGCGATCCGGTCTGAACAA
AGTCGTGTCGCACCTGCCCGGTGTGGTCCACGAGATGCGCTCCGAAGCTG
ACGAGGTCGCTGACCGGGCGAAGGCCAACCTGGCTGCCGCTCGTGCGAGC
ACGCAGTGGGAGAAGATCCACGGCCCGGACCATCTGACGAAGATCACGCG
GACCAACGGCTCGGTGGATGCCTACGTCAACATGGAGGCCCCCAGCCCCG
AGTCGATCGAGTACGGCCACTACCCATCCGGCGTCTTCGAGCCGGAGAAG
TACGGCCGCGTCACGAAGGCTCCGCAAGGGCTGTACATCCTCACCGGTGC
CGCCGGGTTTGGCGGCCAGACCGCTATCTCCACCGGCGCTAAGCGCGGGA
AGAGGGGGTAGCGCATGGCTGGCAAGCTTCCGATCGTCGGTGAGGTCGTG
CTCCCGATCCTGCGGGGTCACGAGGACTTGACCGAGCCGATCAGCACTGT
CCCGTCTCTGGCGGGTGTGCATGTCGGGACGTGGGTCGAGGACATCGACT
CCCGCACGTTCCCGCTGATCACCGTCCGTCGCGTAGGCGGTACCCGTAGC
CCGGAGCATCCGACGCTGTTCACGCAGCCGGTGGTCGAGATGACCGCTTA
CTCAGCGGATGACCTGCCCACTACCGAGCAGATGTACGAGGACGCCCTAG
AGGTCTTGTACCGCGCTGCACGTCTTCAAACCAAAACGCCAGCCGGCTAC
CTGCACTCGGTGACCGAGACCTTGGGCGCGTCCCACGGCCCGTCACCGTT
CGACCGGACCTGGCGCGTCTTCGGCCTGATCCGACTCGGCATCCGGCCCC
CTAAGAACTAAGGAACCAAATGGCACTGAAAGATGATGCCGTCCTCATTG
CCGCGCGGGGGTACGTGTACACCGCTGCGGTCGGTACGGCGGCACCCTCC
CCCGCTCAGCTCAAGCTGATCGACCTGGAGCACCCCGAGTCGTGGGAGCG
CACCGGCTGGGATCTCGTCGGACACACGTCCGAGGATGACCTGCCCGAGT
TCGGCTTCGACGGCGGTGACTCCGAGGTCCGCGGCTCGTGGCAGAAGAAG
AAGCTGCGCGAGGTCGAGACCGAAGAGATCGCGGACTACGTGGTCATCAA
CCTGACCCAGTTCGACGAGACCGCTCTGGAGCTGTACTTCGGCCCGAACC
AGTCGGCTACCCCCGGCATCTTCGGCGTGAAGTCCGGCTCGGTCGTGAAC
GAGCGTGCGCTGCTGATCGTGATCGTCGACAACGACGTCCGCCTCGGCTT
CCACGCCCGCAAGGCTTCGCTGAAGCGCGAGGACGCGATCTCGCTGGCGA
CCGACGAGTTCGGCGCGCTGCCGGTCCGAGCGACCTTCCTCGATTACCAG
TCGTACAACCTCTACGAGTGGATCGAAGAGGACTGGTTCAACGCCGTGGA
GACCGCTCCGGTCTACACCGTTGATCTGGGCGGTGCTACCGGCGGCAGCT
TCACGCTGAAGGTCGGCGACAAGACCACGGCCTCGATCGCGTACAACGCG
AACGCTGCGGCGGTCAAGTCCGCTATCGGCGCTGTCGACGACGGCGTGCC
CGAGTCCGCGTGGACCGTCACGGCGGGCGACGACTTCGACATCGAAGGTC
CTCTGGCGATCTCGCTGGGCACCGACTCCACCACCGGTGGGGGCGGCGTC
GTGGTGACTGTCGCTTGATTTGAACTTGACACGTAACCGCGTGTCAACCG
GGGGAGCGGTATCTCTGGCGGGCCGCCGCTCCCCCAACCCCTCTCTTTGC
CCGCCGCCAATCGAAAGGCCTGCCAAACCATGAGTTCGATTCTCAACCTG
GACAACATCCGAGAGGAAGCCGACCGCGAGTTCGGAGCCCCGCTACCGAT
CCAGCTCGACAAAGACACCGTCGTCCGCCTCCGCAACGCGACGCGCCTTC
GCAAGGACGTACGCAAAGACGTGCTGAAGCAGCTGGACATCATCAAGGCG
GTCAACGACAAGTCTTCCGATGACACCACCGAGGCAGACGTCGACAAGCT
GACCAACGCTGCGTTCAAGATCCTCAGCCTGGCCGCGGGCCGGGACTCCA
AGACGCTGCTCGACGCTATCGACGAGGACGTCGCGGTTGCCACGAAGATC
CTCAACCACTGGCTGGAGGAGACGCAAGCGGGGGAAGCCTCCAGCTCGGA
GGACTGATCGACGACTACGGCGACGCCCTGTACGCGGACTTCCGGTCCTA
CTACCACATGAACCTAGTGGATCTGTTCGATCCCGCCTCCCGGCTCGGGC
CTATCCAGGTCCTGGCGCTCATCAAAGAGCTGCCCCGGGAGGGCCGGTTC
TGGTCGGAGAAGCAGGGCGGGCCTCAGTTCCGCGGTTGGACCGATCAGAC
GTACACCACCGCGGCGCTGGTCAACGAAATCCGAGCACTCAAGTTCATGT
ACCTGCTGGCGAACACGTCGAAGGACAAGCGCCGCAGGCTGACCCCGCCC
GAACCGTTCCCGGTTCCGCAGGTCAAAGCCCACAAGGCGAAGAAGTACAA
ACCCGGCTCGTTCGGAGCCGTCGCGGCCATGCGTATGGCCGCTTCCCGCA
ATCGGAAGGCCCAGGCAACGGGCGGATAAAGGAGGTGATCTGTGCCAGGC
AAAGAAGTGGGCATAATCTCTATCAAGGTCACCCCAAACCTCAAAGGGTT
CTACCGCGAGGTTCAGGCGGCAGTCAAGTGGGCTGAGAAGCTGAAGGTCA
AGATCCCGGTCGATCCTGACATGGGGAACTTCCGTTCCGAGGTTGCGGCC
AAGACCAGAGGTATGACTGCCAAGGTCAAGGTCGACGCCGACGTCGATGT
TGACAAGGGGTTCTTCCGCAGGATCTCCGAAGGCATCTCCAACATCCAGG
GGCCGTCGTTCGGGTCCGGTATCAACCCGGCGGGCTACGCGGCAATCTTC
GCAGGTATCACCGTCCTGGCCGCCCCGCTGATCGGACTACTGACCTCTGC
GCTGCTGACTCTTCCCGGATTGATTTCCGCGGTAGCCGTGCCGATCGGCG
CACTGGCCCTCGGCATCGACGGTCTGAAGAAGGCTGCGGAGCGGCTGCAG
GAGCCGTTCGAGGCTCTCAAAGCGTCTATGTCTGCGGCGGTCGAGCAGCA
GTTCGGGCCGGTCTTCGACCAGCTAGGGAAGGCGTTCCCGATGCTGGCGG
CGAACCTGCCGAAGGTGACGCAGGGTATGGCGGACTTCGCCAAGTCGTTC
ACCGACACCATCACCTCTGAGGCCGGGATGGCCAAGATCGAGGGGATTAT
CTCGAACATCGGCGCGGCTATCTCACGTGCCGCTCCTGGCATCGGATCGT
TCACCGACGGACTGCTCACTCTGGCTGAGAAGTTCACCTCGAAGCTGCCG
AACGTCGCTGACTGGTTCAACCAGACGGGCGAGTCGTTCCGGAACTGGAT
CAACAAACTCAACGAGGACGGGACGCTCGACAAAGCGTTCGACGGCCTCG
GGGCCTCCCTAAAGACGCTGCTCGAAGGCGTCGGGGGGATTCTCGAAAGC
GGCCTGGACTTCTTCAAAGACCCGAAGAACATCGAGGACTTCAACGAGGG
GCTGAAGTCGATCGGGGACTCCCTCCAGTCGATCGTCAACCTGTCGAACA
CCCTCAACGGGATGGGCGACCTGTTCAAGGGTCTGCTACCGAACTTCGAC
GGGTCCGCTCTGACCGACGACCTGTTCGCCCCGTTCACCTCCGAGGACGC
GGGCTGGCGAGACATGTTCGCCAAGCTCCAGATCGGCTGGGAAGGCGTCA
AGATGAAGGCATCCGAGGTCTGGTCCTCGGTGCAGACTTCCGCTGCTACC
GCTATGTCGTCGGTAGCCGCTACGATCGCCACACTCCCGTCGACGCTGTC
GAACGTCTGGAACTCGATCACCACGAGCGTCTCGGCGGTCTGGAGCCAGA
TCGCCGCCGGAGTTTCCGCCGGAGCGCGTCAGGTGCTCACCGCGGTCGGT
AACGCTTTCAGCTCTGTCGGGTCGGTCATCTCCAACGCATTCTCGGTAGC
GGTCAACGCGGTCCGGGACGCGTTCAACCAGATGGTCTCCGCAGCTGTCG
AGGGGGCTTCCCGAGTCCTGGCCGAGATCCAGGCCCTGCCCGGGAAGATC
GCTGCCGCCGCCGGTAACTTCGGCTCGGCCCTGGTGGCCGCGGGTAAAGC
CCTAATGGACGGCCTGCTGTCCGGTATCAAGGCAGGCCTGGAGTCGGTGC
TCTCGTTCGCATCCGGCATCGCCGCCAAGATCGCTGCGGTCAAGGGGCCT
CTCCCGAAGGACCGTAAAGAGCTGATCCCCGCAGGCGAGGCGCTGATGGA
AGGCCTCGGCACCGGCCTGGAGAACGGGCTGGACCCGGTCCTCGACCGGG
CCAAGCAGATGGCCAAGCAGATCTTCGAGGCGTTCAAAGAGACGTTCGGC
ACCGCTCCTGGAGCCGTTGCCTTCAACCTCGGGGGCGGTACAGCCGCTTT
GCAGTCCAGCCTCGGCGATGTCCAGTCCTCGCTGCAGTCGACTCTCGACA
CGTCGAAGGAGCTGAACAAGTCGTTCGCCGAACCGATCGCGGGGGCCGCG
GACGGCTCCTCGCTGCTCAGCGGCGACATGAAGCAGCAGATCAAAGACGT
CCAGGATCAGATGGCCCTGCTCGAACTGCAGAGGAAGCAGCTCAAGGTCC
AGAAGAACGAGGCCGGGTCTAAAGAGGACAAGGCCGCGATCCAGGAGAAG
ATCGACGCCCTCCAGGCCGAGAAGGACAAGCTGGCCTACCAGAAGGACCA
GCTCAAGATCCAGCAGCAGCAGACCGGGCAGATGGGTGAGCAGAAGACGC
TGGCCCAGTTCCTCGGCGAGCAGTTCGCCTCGACCTGGCAGCAGGGTACC
GACGCTGTCGCCGGGTTCGCTCGGGCGAACCTCGACCAGGCGATGGGCGA
CCTCGGTATCGGCGGGGGCGCGATCACCAACGGTCTGAACGCTGGTCTCG
ACTGGGGAGTGCAGGCGCTCGGAAACGTCATGAACATCCAGGTCAACTCG
GTTGACGACGCTATCGCGGTGAAGAACAACGAGGTCGCTAAGCAGGCCTT
GACTTACACACGCCGCTAACTTGAAACGTAACGAGGAGTTACATGGCTTC
CAGACTGCTGGACCCCGATACCCTCGTCGAACTCGAAGGTGTCAACGGTG
AGTGGTTCGACCTCACCAACGGCACCGAGGGGATCTACCTCGCTACCGAG
GTGACGGGTCTGCTCGACCCGCCGGTGAAGGCGACGTACGAGGAGCCGGG
GAACTTCCCCGGCGCTCGGTACCTGAACCACCGCGTCCTGCGACGCGACC
TGGTGTTCGGCGTCGAGATCCTCAACGACGAGAACGACGAGACCTGGCTG
CGCCGGGATTCGGCGTGGCGCAAAGCGTGGTCGTTCAAGCGCGACGCGAA
GCTCCACATCACCACCGGAGAGTCCGGGCACCGCTACCTGAAGGTGCGGC
TGTTCGAGTCCCCGACGACTGACATGGTCACCGACCCGCGCGGTCGGGAG
GTCAACATCACGAAGATGGTCGTCGTCGCCGGCGACCCGTTCTGGTACGA
GGACGATGTCGTCTACCCGATCGAGGTCCAAGAGGACACGACGTTCGACC
CGAACCCGCTACCGTGGCCGTGGCCGCAGCCGGAGCTTCCGGTCGAGGAC
ATCGAGATCACGGTCCCGAACGCGAACCCGACGGACAACATCATCTGGCC
GAAGTGGACGCTGCCCGGGTCGTCGGAGAAGCCTGCCGATCCGTACATCC
CGGGGCTGCCGTGGCTCGGCGCTCCGAAGTCCCCGGCCACGCTGTGGACC
GTACCGGATTACAAGCTCGATCTCGACGAGGACGAGGACCCGTCGCTCGG
CACCCGGCGTATCCGGATGCCTGGGCAGATCGGCGGTCTACGCGTCGAGG
AAGTCCAGCAGATCTACATCGACGGACGCCCGACCGGCGGCACGTTCAAG
ATCGGGTACGGCGATGAGTGGACCGAGCCGATCGCGTACAACGCGACGCC
GAACGAGGTCCGCGCTGCGCTGATCGCGCTGGCGGGTATCTCCGCCAACG
ACGTCGAGGTGTCTCTCGGCGGGGCGACGAACGAGGTCCAGACGGTTCGC
CTCAAAGGCGGTGCTCTGGGCGGTACGTTCACGCTGTCGCTGGGCTCGGA
GACCACGATCGGTATCCCGTTCAACGCCTCCGACGCCGACCTTCAGGGCG
CGTTGGTGGGGCTGGATTCGATCGGCTCCGCCGATGTCAAGGTGAAGTCG
ACGAAGATCAACGAGGTCCAGCTGGTCGAGCTGGTCGGGGAACCGACCTC
GGGTTCGTTCACGCTGACGCTCGACGGGCAGACCACGGCTCCGATCGCGT
ACAACGCGACGCCGGATACGGTGGCGGCCCGGATCGCGGACCTGCCGAAC
ATCGACGGTAACTACGTCAAGGTCGAGGGTCTGAACGAGTGGTTCTACTC
TCCGTACCGCATCACGTTCGGCGAAGCCCAGAGTCAGGGCGTCATCACCG
ACATCATCTCGGGGATCATCGATTTCATCGGCGGCTTGTTCGACGGTAAC
GCCTCGGACAAAGGCGTCGGCGGTATCGACATCGACGAGATGACAGGCGA
CGTCGGCACGCTCTCGGGCGGTGCTGGGCTCGATGTCCAGGTGACCACCG
AGCAGGACGGCGACCGGCTGTACGTCGTGTCGTTCCAGCGTGCTGCTGGC
GGGTTGAACCTGCCGCAACTGGTGGGTGACGCCTCCGGTCTGGAAGGCGA
CGACCTCTCGATCGAGACCGCTACCAACGTCGACGGCGGTCGCCCGTACG
TCGTCCGGTTCACCGACGACCTGCAAGGCGTGGACGTCCCGACCATGACG
GTCGATACGGACGGTCTGACCGGCGGGTACGAGGTCGGCAGCCGCGTGGT
GGTTCTCCGTGAGGGCTACACGTACCCGGCTGAGAACGTCGTCGTCGACT
CCGACCCTCGCGAGGAGCAGGTGTCTTCGGAGTCTGGCTCCCCGATCTGG
GAGCGGATGAACTCTGTCCGGTTCCTGCACTACATCCCGCCGTACACCGG
CGAGGTCACGTTCAAGTTGTCCGTGTCCGGGGCTGTCCCCGGGCAGATTG
CCACGCTGCGCCTTCCGCGCGCCTGGTCCCGTCCTTGGGGCCTAGAATAG
TCTGAAAGGCCAGGTCAGATGGGTTTTACCCTCCGCCTGTTCGGCATCCC
GGTCCTGAGCCTGGAGATCACCGGCGACGGCTCTGCCGAAGAGTACATCA
GCCTCACGGGCGGCTCGTTCGAGCTGGCTCCCGAGGAGCCCGAGTACGAC
GAAGAGTACTACGAGGAAGACCGTAGCGGGTTCGGCTTCGGGGTGAGCTG
ATGCCAGCTCCCGCCGCAGACATGACAACCCTGGCGGGTCACCAGCAGCT
CTGGGACACCGTCATGAAGCGTCGCCAGAAGCGGGAAGACGAGCGGATCG
CCCCGCCGTTGATCCGCCTCTGGGACGGCGACTACAAGCTCCGCGGCCAG
CTCGTCGGGGAGCGTAGCCACAAGTTCGAGTTCATCGAGAACGAGACCGG
CACCGCGTCGATCACGATCTCGCTGGACCACTACCTCGCTAAGTGGATCG
CGTCCCACAAAGGCCGCGCCCGCCGCAACGTCCACGTCTCGTTCGACAAG
CAGGGTGCCCGGTGGACGGGCCGCATGGACCACTACGACATCGTCCGGAC
CAAAGAGGGCGACGTCTACATGGAGGTCGTGTTCAAGCACGACTACGAAG
AGCTCAAGCACATCTACGTGTGGGCGAACCCGTTCCTGCGGCCCGAGTTC
CAGTTCCCGAAGCTGTGGGTGGTGTTCGGCCCCGCGAAGTGGGCGCTGCT
GCTGACGCTGTTCGTCAACATCCTCCGCCTGGAGACCTCGCTGTGGACGC
TGCCGGACAACCCTCTGGACATCTCCGAGTGGTTCCCGTTCTCGCTGAAC
CCCGGTAACTGGCGCAACATCGTCAAGCCGTTCCCGTTCCTCGCGGACAA
CTCTCCGCTGACGATCGTGTTCTCCCGGTTCAAGTCGTTCCACGACACCG
CGAAGAACGTCCTGGCCGACTCGCAGCTCACCATCGTGTGCCGCAGGTAC
TTCCACGGCGAGGACCCGCACCCGTTCGCGGAGCTGTCCGGTGAGCTGGG
GCTGCCGCTGATCGAGGGCATCGCCTCGCTGATCCCGCTGCGCCACGGCT
GCCTGGTCTGGGACATCGTCGACAACTCCGGTTGGGGTTCGGAGACAGCG
TTCGGTGGGTCGCTGCTGACCGGTCTGGTCCGTGCGGTGATGAACATCGC
GTCGGACGGCATGACCGAGGGCATCGACATCTACACCGGACTACCCACCT
ACCCGGGCGAGTACTACACCCCGGGGTTCCTTGGGACGTACCCGAAGGCT
CCGCACGTGGTGTTCATGGAGTCCCCGTACACCGGCATCGAGTCCTCGAA
GTTCACGTACACCGAAGCTACGGACACGTCGTTCGTGCTCGGCGGGCAGT
CGATGCCCGGTGTGAACGAGGTCATCTCAGCCGGCATCAACATGGGCGGC
GACTTCCTGACGTCGCTGATCAACTCCCAGCTAGCCACGCTCGGCGCGTT
CGGTGGCGCGATCGACCTACCGCCGCTCGGCGGCATCATGGACGCGGTCG
CTCGCCCGCTGTACGAGAACGTGGTCCTCGCGTTCATGGAGATTCCCACG
CTCCGCGCAGCAGGCCTGAGCCTGCCGATCGCTGGCCTGGAGGACATCGT
CACCGGGCTCGGGGACTTCCACTACAACGAGGGCTGGGTCGACGGCGCTG
ACAAAGCGTTCACGATCTCCGCGATCATGGCGGCCCGCGCTAAGCAGTGG
GCTACCCGGGCGAAGCACTCGCACGAGATCCAGGTGTCCGACGCTGCCCC
GTACATCATCGGTGAGCGGGGTCACGGGCATTTCTGGCTCGGTGACCGGG
TCGGTACCACGGTCCTCGGCTACCCCGATCCGTACACGATCTTCGTGGAG
CGGGTCACCAAGCTCACCTACGAGTGGACGTCCGACGGCCCGAAGGGCTG
GACCATCACGATCGGTTACAAAGAGCCCGAGGACCCGATCCTCAAGGCGT
TCGAACTGATCCAGTACATCAACTCCAACCTCGGACAGCTCGGCATTCTG
TAGCAGCCGAGCTTGATACGTAACGAAGAGAGCCCGCCACATGCACAAAC
CCCTGACCCAAGAACACGCCGACCCGGACAAGCCGGAGGAAGCCCTCGCC
TGGGCTTTCTGGGGACTCCCCCACCCGTCCGGAGGCCACTCGCTGTCTAA
CCCGGTGATGGCCAAGTACTGGTCGAAGCACTTCACGGAGCTCGGGATTG
TGCATGTGGACTCTCTGCGCCGGCTCGCTGACGAGAACGGCAACATCCAC
GTCAGCAAGCTGCCCCAGCAGACCAAGAAGTTCCAGGCTCCCGCCCGCGG
GCCGCGGAGCCACTACAACCCCGCTGCGCAGTGGGTTCCCTCGGATACCC
CGGAGCCTCCGAAGTTCCGTGTCCAAGATCCTCGGACGCTCACCCAGCAA
GAGCAGCAAGCCCAGCTCGACATCTACAAGCAAATGGGCCTGATTCCTAC
CGCACCACTGCCGCAGCATCAGGCTGCGGTCGAATGAGAGGCCCGCTTAT
GCCAGACCTGGAAGATACCCAGCCTTTGCACGTGTCTGACCTGCCTACCG
AAGATATGGACCTCGCTGAGCTGGACACAGGCGGCTTCGAGATCCCGCAC
CTGGGCTGGGACTTGGACAAAGACGGTGACATCGAAGGTATCGAGGAGTA
CGTCCCCGAGCCTGCGGTGCTGCGCGGCGCTGTGGCCGCGGGCCTGGGCT
TCGCCGGGTTCGTCCTCGGTAAGACGTTCGACGTCTCGTGGATCGATCAG
GCGGTCGCTATCTACGCGGTGGCTGCACCGTTCGTCCTCGGATTCGTGAT
CCGCCGCCACGTCACCCCTACGAAACGGTGACCGCGGTCCTGGATTGGTT
GGCGGTGGCTAGCGGTCCTGCGGGCATCGCGATCGGTATCTACGGCGAGA
AGTGGCGCTCCCGGCGACGGGAGCCCGTCGAGATCGAGAAGACCGAGGCG
GAGGCCTCGCAGATCTTCGTCGAGACCGCGGTGACTCTGATCGCCCCGCT
CAAAGCGGAGATCGCGGATCTGACCGTGCGCGTCAACCAGCTCGAAGAAG
AGAACTACACGACCAAGACCCGGCTGCAGCTGTCGATCGACTACATCCGC
GTCCTGCAGTCGTGGATCAGCAAGCACATCCCGGGACGGAAGCCTCCGGC
TCCCCCGGCCGAACTGCTGCTCTGAACTTGATATGTAACGGAGGTCTTAG
TGGCTGACGACCAGTGGGTGCCTGACGTTCCAGACGGCGCGTTCGTCATC
GGCGGCGGCGACTACCGCTACGGCCAGGACATGACCGAGGACATCGCCCG
GTCGCTGTTCCAGGTCCCGGACTTCAACCCGGCCAACGCGCTGCTGGTGC
TGCCGCAGCTGCTGCTGCGCCTGCCGCTGGAAGCGCTGCAGAAGTTCAAA
GACTTCATCCCGAACGTGCTGGAAGGCGCGTTCAACACCGTAGCCGGCGC
GGTCGACGCCATCATGGGCGCGATCCGCGAGACCCCCCGGGTGCTGGAGC
AGATCCTCTCGTATCTCCCGCAGGAGTTGCGCGACGAGCTGGAGCACGCC
GCGGCCCGTATCGGCGCGGTGATCGACGCTATCGTCCAGGCGCTCACCGG
CACCTTGGACATCGGGCACACGATCGAAGACCTGATCTTCTCGCTGACCA
ACATCCGGCCCGGCGCGGTCGGAGGTGTGCTCGGTGGCGGGTCGATCGAA
GAGACCATCAAGCGCATCGTCGATGCGATCGTCTCGGGCATCGTCGGGGT
CACCGGCATCGGTGCGGGGATCTCGGATCTCCAGTCGCTGATCGAGCAGA
TCTCCTCGGCGGCTGCCCGCGGCGGGTTCGCCTGGGACATCCTCGGTATC
CAGAACAACAAGAAGCCGAAGTCCGGGCTGTACAAGTCCGAGCGCGGCAA
CTTCGACCTGGACACCCTGAACTCCACGGTCTCGGTCGCCCCCGGAACCT
CGATCATCGCGTTCGATGTCATCGAGCAGTCGATGCCTATCGGCCTGATC
ACCTGGATCGGCTGGGGCACCTCGGGCATCACCGAGTTCTACATCAACGT
CTACCGCTGCGTCGACGACCGCTCCGACCCGGAGCTGGGCGAGCTGATCC
ACCAGTCCGAGAACATCGCGGGCCTGCTGGCGGGCTCCGCGTCCCCCGGC
GCGAACATGGCTTACGAACTCACTACCCCGATCGCGGCTGTAGCCGGCGA
CCTGCTGGCGTACGAGTTCATCGCCGTCGGCGGCACGCACACGATGCGCG
GCCGGGACTTCAACCTCCCGGACAACGACGGCGCCCCGATCGGCAACGTC
GGGGCCACCCGCTCGCTGTCGACGCCTTCTCTTCCCCCGGCCACCCTGGA
CAAAGCCGACGTCACCTGGACCGACAACGTCCCCCGCGTCGGTATCGCGG
TGGACACCGGCACCGGCTCGGATCACCACGACCCGCAGGTCGAGTTCTTC
GAGAAGCCTGTAGCTATCCCGGTCCCGGCGTGGTGCGACCGCATCGACGC
GATCGTCACCGGTAAGGGCGGCGAGGGTGCCGACGGGTTCCTCGGGTTCT
ACGGCAACCCTGGTCAGCCCGGCGGCGTCAACACCGTGACCTGGACCCGT
GGTGAGCACTTCTCCGGCACCACCACGATCTTGGAGTGGGATGGCGCTGA
GCTGTCGATCCCCGGGTTCGAGGTGTCCGCTGCCAACGGCTCTAACGGCT
CCGGTCAGCGCCCTGTGGCGCTCGGCAAGCCGGTCGGTAAAGGCATCGAG
GAAGTCGAATACAACGGCCTGAAGCTGGCCGCTGGCGGCGATCAGCACGC
GTACGGCGGCGCTGGTACCAAGCCTGGCGGCGGCGGTAACGGCGGTCACT
GGCTAGGTATCTACACCCAAGGCGGCCCCGGTGGACCCGCGTGCGCGGCT
GTCCAGTTCCGCAAGGGCGCTCTGCCCGGCGAGGTCGTGGGCGACGGCGA
AGGCGACGTTACGCCTCCGAACGTCTCTGCGCTGCACGTCGACGTGTCTG
CGACGTCCACCTCGATCACCATCACACCCTCGGGAGCTGTCGACGATGCC
TAGCGGACTTCGCGGTTACAACGTGTACCGCAACGGCGTACGCCAGAACA
CATCCCCGGTTACGGAGCTCGGGTCGGTGACTATCACCGGCCTGACTCCG
GACACCGACTACTCCGAGCAGATCACGATCACCGCTATCGACATGGCGGG
TAACGAGTCGGAGCCCAAGACGCTGGCTGAGCTGGAGGCGGAAGCTGTCA
CCGACGCTTTGTCTCCGGCTGACCCGCTGGACCCGGTGGTCCGGGCGCAG
ATCGATGCGCTGGTAGCGGCGAAGATCAAGCCGACGTCAGGCAAGGACGC
TGACGGCGCGATCATCGGGGTCGAGACCCCGACCGGGTCGTACTACAAAG
CGTACGGCGGGGACCGCACCTCGAACACTCCGCTGACGCTGGAGAAGAAC
TTCCGGTACGGCTCGTGCTCGAAGATGTTCACTCACACCCTGATCCTCAA
AGCGATCGATGACGGGCTGCTGGACTGGGACGACACGATCAGCGAGTTCG
TTACCGGCGTCCCGAACGGGGACCAGATCACGATCCGGCAGCTGCTGCTG
TTCCAGGACGGGCTCAAAGACTGGATGACAGACCCCGCGGTCCAGCAGAC
GTACTTCCTCAGCCCGACCTACTCGTTCGACCCGCTGAACTACATCCGTA
ACTCGGTGGTGAACTTCGCGCCGGGTCAGGGCTCGTCGTACTCGAACGCA
GCCTCGTGGCTGCTGGGCAAGGTCCTGGAGTCCGTCTACAACGACGGCCG
GACGGTCGATCAGATCGTCGTGCAAGAGTGGCAGTCCGAGGTCGATATGC
CGTCGCTGCACTGGCCGACGACGAACTACATGAACCCGCCGTATGTCCGG
GGCTGGACCCCGAACCTGGCGCTGCCGCAGATCCAAGCGATCCTCGGGCC
GTTCGCGTTCCTCGCGGCGTTCCTCGGCTACCCGACGTCCAAGGACCTGG
AGTTCACCGCGGTCTCGACCTCGTGGTCGGGGGCTGCCGGTTCTCTCGCC
GGGAACATAGAGGACTTCGTTCGGTTCGGTAAAGCGCTGTACGACGGGAC
GTTTCTGTCCGAGGAGATGCAGCAGCTCCGCAAAGAGATCTTCACGACGT
ACGTCGAGTACGAGCCTGCGGGACCTCATCAGGGTCCGGGCTGGATGGGG
TTCGGTCTGAACTCGATCTGCTGGGGAGCGTGGCAGGGTTGGGTCGGCAA
CCTCGGCGGCTACATCGCGGTCATCTTCTACAACTCCGAAGACGGATCGG
TCATCGCGGTGACTCTGAACAACTTCTCGGCCCACGCCGATGCGGTCGAT
CTGTTCTACCAGATCGCTTACCTGCTGAATCCCGAGTCCACCGGTCACCG
GGACTGGATCTTCCGTCCTGATCCTGCTGAGGACGAGGACGAGGTCCGTG
ACCCGACGCTGTACCTGACGGTCGAGTCCACCGGTGACAACCAGATCCCG
GCTGACGTGCCGTTCGAGATCTAAGGAGACAAGAGATTTCTGCTCGTTAC
AACAGCTGCCGTGCTGCGGCAGCCAGAGGCGATATCGACTGGCTGAACGA
CGACATCCGGGTGTTGATGATCGACGCTGACGACTACACCGTGAACCTGA
CGTCGCATACGACGCTGGCGAACATCCCGTCCGGGGCGATCATCGCTGTC
TCGGAGAGCCTGACCGGTAAGTCGGTGACTTCCGCCGGCTGGGTGAAGGC
TGACCCGACGGTGTTCCCCGAAGTTACGGGCGACACGGGTGAGGCGGTCA
TCGTCTACAAGCACACCGGTACCGCGTCTACGTCGACGCTGCTGTCGTAT
CACGACTCCCCTACTTACCAATTCGTCATCCCGAACGGGTCGGACATCCG
TGTGATCTGGCCGACCGACGGGTTTATCCGCTTCTAAGGAGCACGCATGG
CACTTCCCGAGAACTGGACAGACGGTGTCGGTCAGCAGGTTGACGCGGCG
TTTCTGAACCAGTTGGGTTCGGAGCACAACGCGATGCAAGACGCGCTCGA
CGGTAAGTCGATCCTGGTGATCACCCAGGAGGACTACGACGAGCTGGGGT
CTCCGGACCCTGACACGATCTACGTGGTCGTCGAGTGAGTCTGAAGGTCG
GTGGCCTCGACGTTGTCGGTGTGTTCGCCGGGGATGCTGCGGCGACGATC
TACGTCGGCGCGATGAGGATCTGGCCTCCGGTCCCGGACTTCACCCCGTT
CACGATCTCCAGCGAAGACCCTGGCTACGAGGATCTGATCGACGAGCAGG
TGCCCGAGGGCGCATCCGGTTGCTGGGTCACCCTCGGCGGTGCGGGCGGC
GGCGGCGGCTCCGGCCGCAGAGCCAACTCCGGCTACCGCTACGGCGGCGG
CGGCGGTGGTGGCGGCGGCTACATCGGCCGCGTCTGGATTCCGCGCGCGT
CGCTCGGCTCGACGTTTACCCTCATCCGGGGCCTCGGCGGGGCCGGTGGA
GCGCGGGCGGTAGACACGTCCGGCGGCAATAACGGCACGCCCGGCGGCTC
GACTGTGTTCTCGTCCGGCAGCGTTTACCTGACGGCTGGCGGAGGGGCAG
CAGGCGTGAAGGGCACTAGCTCGTCGGCCAGCGGAAGCGGCGGGGCAGGC
GGTACAACCAGCATCTCCGGCATATCCGCAACGGGCTATACAGGTGGCAA
AGGCGGCAACGGCGGTAGTAACCCAACTAGCGGGCAAAGCCGGACGGACG
GTTCAGGCGCTGGCGGCGGGGGTGCTGGAGGCCTCCAGCCCAACGACCAC
AGCCTCAGCAGCGGCAGCGGCAGCAACGGAACCAGCTCCGGCCCCGCGGG
GAACGGCGGCGGGGGGGCCGCCGGAAGCAAAATCGCGGGCGGATCAAACG
CAGGTAGCGGCGGTGACGGCTACGTCCTGATCGAGTGGGAATGATTCGCG
CTTGACACGTAACCATGTTACGAGTAAAGTCGTCTGCGAGAGAACGACCG
GCGGGGCTAAGGCCTGAGAAACCAACCCCGTCGGTCGCACACCCACCATC
AGGAAGGCACTGTTATGTTACGCACTACCGCTGCCGCGGGCATCCTCGCG
GCTGGTCTCGGGCTCGGTATCGCACCGATCGCCCAGGCTGCTCCGGCTCA
CTGCTCGAACCACGGCTTCGGTCACGGTCAGATCTACAAGCACGCCTGCG
CTACCGGCTCCGGCGGAGCCAGCGCTGACTGGAACCCCGTGTTCAACGAC
GACGGCTCGTACAAGACCGTTCACAAAAACGGCAAAGACCACAAGGTCTA
CAAGTGCGTTCGGCACTGCGGCGGAGGCCGCGGCAAGACCGAGACCGCCG
ATCCGTGGTGATCTAACCCCGCATACCAAGAAACCCCCTACCCGGCCCGC
GAAGGCTAGGTAGGGGGCTTTTTGTGTTTCAGTGGGTATGGTCGTGATGA
CCTGTGTCTTCGTGGTTTGTCTGGTCAACCACCGCGGTCTCAGTGGTGTA
CGGTACAAACCCATGAGAGCCCTGGTAGTCATCCGCCTGTCCCGCGTCAC
CGATGCTACGACTTCGCCGGAGCGTCAGCTGGAGTCTTGCCAGCAGCTCT
GCGCCCAGCGCGGGTGGGAGGTGGTCGGGGTAGCGGAGGATCTGGACGTC
TCCGGGGCGGTCGATCCGTTCGACCGGAAGCGCAGACCGAACCTGGCCCG
GTGGCTAGCGTTCGAGGAGCAACCGTTCGATGTGATCGTGGCGTACCGGG
TAGACCGGTTGACCCGATCGATCCGGCATCTGCAGCAGCTGGTCCACTGG
GCTGAGGACCATAAGAAGCTGGTCGTCTCCGCGACCGAAGCCCACTTCGA
CACGACGACGCCGTTCGCGGCGGTCGTCATCGCGCTTATGGGAACGGTGG
CGCAGATGGAATTAGAAGCGATCAAAGAGCGGAACCGTTCGGCGGCGCAT
TTCAATATCCGCGCCGGGAAATACCGTGGAAGCCTGCCGCCGTGGGGTTA
CCTGCCTACGCGCGTGGACGGGGAGTGGCGGCTGGTGCCGGACCCGGTGC
AGCGAGAGCGCATCCTCGAGGTGTATCACCGCGTCGTCGACAACCACGAG
CCGCTGCACCTGGTGGCCCACGACCTGAACCAGCGCGGCGTCCTGTCGCC
GAAGGACTACTTCGCGAAGCTGCAAGGCCGCGAGCCGCAGGGCCGGGAGT
GGTCGGCTACCGCGCTGAAGCGCTCGCTGATCTCCGAGGCGATGCTCGGG
TACGCGACTCTGAACGGTAAGACCGTCCGAGACGACGACGGAGCCCCGCT
GGTGCGGGCTGAGCCGATCCTGACGCGGGAGCAGCTGGAGGCGCTGCGCG
CCGAGCTCGTGAAGACCGGCCGGACCAAGCCCGCGGTGTCTACCCCGTCG
CTGCTGCTGCGGGTGCTGTTCTGCGCGGTGTGCGGGGAGCCCGCGTACAA
GTTCGCCGGGGGAGGACGTAAGCACCCGCGCTACCGCTGCCGCTCGATGG
GGTTCCCGAAGCACTGCGGGAACGGCACGGTCGCGATGGCCGAGTGGGAC
GCGTTCTGCGAGGAGCAGGTGCTGGATCTGCTCGGGGACGCGGAGCGTCT
GGAGAAAGTCTGGGTAGCCGGCTCGGACTCGGCGGTCGAACTCGCGGAGC
TCAACGCGGAGCTGGTGGACCTGACGTCGCTGATCGGCTCCCCGGCCTAC
CGCGCCGGCTCCCCGCAGCGGGAGGCGTTGGACGCGCGTATCGAGGCTCT
GGCCGCGCGGCAGGAGGAGTTGGAGGCGCGGGAGTTGCGCCCGTCGGGTT
GGGAGTGGCGCGAGACCGGGCAGCGGTTCGCGGACTGGTGGGCGGCACAG
GATGTCGCGGGTAAGAACGCGTGGCTCCGGTCGATGAACGTTCGGCTGAC
GTTCGACGTCCGCGGCGGGCTGACTCGCACGATCGACTTCGGGGATCTGC
AGGAGTACGAGCAGCACCTCCGGCTCGGTAGCGTGGTCGAACAGCTACAC
ACCGGGATGTCGTAGAGCGACTACCCGGAGAACGCAGAAAAGCCCCCTAC
GCGCCGTGTAAGGGCACGCAGAGGGCTCTCTGGTAGTCTCTATTCAGTTG
TGGGGTTGCGTCCGTCAGCGCGGACGCTAGAGGGGTTTACGGGGCCTCGT
GGACCCGTACGTACGGCTGCAGAGGCTTGTCACGGTAGGCGTGGTAGCGC
TCGGCCTCCTCGACGCGGATGGCCTCGATCTCCTGAGCCGCACTCACCTT
ACGACGCTGCAGTTCCGGATCGTCATGCTGACGCACCGTAATCACCTCTG
ACTGACGGGTCTGCGTCGAGATGATCTTCAGCAGATCCACCGCCTCGGTA
AGGCGGTCGGCGATCACGGCCAGCTGCTCGACGGTGATGTCTTTCTTCTT
CTTGCTCATGGTCTCCTCGTTTGCCTGATGAAGTCGGCCCGTGCCGACTC
GTAGTCCGGGTGGAACGTGATGACGCCGTAGAACGATCCGACCGACGGGA
ACACGATCCACTCCTGGGTGTGCGGGCTCTTGCGGATCAGCCACTTCCTG
GCGTCGTTACCCCAGAGCTCCCTCACCGGAACCACCCCCGCATGATCTGG
ATCAGGTGCTCCAGCCGAACCTCGTGGTCGAGCATCCGGATCAGCACCAG
TTCACGCACCCGCTTCATTCCGCGGTCCTGAAGCTGGCAGCTACACGCGG
GTAGATGCGCTGCACCCATCCAGAGGGGAGGCTGTCGTCCCGGCGGAAGA
ACGCCTTGCGGTTCGGGGACCAGTACACGGCGGCGTCCGGAAGCTCCTGG
CTGAAGCGAACCTCCGGTAGACGGTGTCGGCCTTCATCACTGAACCCACG
CCGAAGTAGGTTGAGGCGTGCCGCGAGGTGGACCTGGGAATGGATCCGGA
TCGGGTGATGTATGGAGTACTCGTGCTTGCTCATTCCGCCCCCGTACCAT
TCGTCTTTGATGTTCATGTATCAAGTCCCATCTCGTCGTCTAGTTTCCGA
AGCTCATGGAAGGCTTGAATTCGTTTAGCCTTCTCGGCCTCGTGGACGTG
GGCGACCCTGCCCGTCTCGTCGTAGAATCCGTCCCGACGCATACATGGTC
GGCATGGTTGCCAACGGTCATGCTCTCCGCATTTAGCGTTTTCTTCGGGC
CAGCCAAGTTCGTCGGATAGTTTGAGGAACTCCTCGAAAGCTTGGCGCTG
CGCGTCAGTCGTCATCGTCTACTGTCCTCGGCGCTCTGTACATCTCACAC
TCATTCCAACCCCTCGTAACGGTCCAACTCGCTCTTGAGCCCTTGGATCT
CCAGCTCCAGGTCGAAGACCCGGCCCATCAGGTTGTCGCGCTCCAGCTCC
AGCCGAGCCGCGTCGTCGATCGCTTCCATCGACCTGCGCACCATGTCCGC
GAGAGCGCCGTGGATCGACGCGATGAAGTCGGCGTCCTTCTCGGCCAGGA
ACGCCGCGATAGCAGTCCGGGACTCCTCCTGGTCGATCGCCACAATGCTG
TATCGGCCCGGGAAGTCGGCATCCTCTTCCACTGTCCAGAACTGGTCCTC
AGCCCCTGTGGTCTGCGAGAACACCTGATAAATGCGGTCGCAGAACTCTT
GAAATTCCATGTCGTTCCTTCCGTTACGAATCAAGCTGGAATCCGCAGAA
ATGGATCTACGGACGGTTGCTCGTCTTTCTTCAGATACGCCGCGCCCCAG
GAGCGGCCTCCGACCTCCGGGTCGGTGTTGATCAGCACGCCGCGGAACGT
CTGCTCCATGATTCGGCCGATCTCCTTAGCCGTAACCTCAGCCTCAGCCT
CGGGCACCGACGCCAGAACCTCGTCGTGGATCACCAGGCGGATCATCGGT
GTCAGCCCCGCGTCGTGAAGCCGCAGCACAGCGCTAGCCGTTACGTCACG
TGACGTGGACTGCACCATGTAGTTCAGCGCCGCGTATCCCCGGTCAGGGT
CGACGGGCAGCCGACGACCGGTAGGGGTGACGACGTACCCGAGGTTCGCC
GCCTCCCGTTGCAGGCTCTTGGACAGATCGGTAACCCCGGGGTAGGTGGC
CGCGAAGATGTCAAGCACCTTCTTCGCCTCCGGGAACGTGATGCCTGCGT
TGGTCGCGAGCTTCCCCGCACCCCCGCCATACACGGTTAGGAAGTTGGCC
ATCTTGCCGACCTTGCGATCCATGCCCGCGGCGTCCGCGGTCACCTGGTG
CAGATCCGCCTCCTCCTCGAACGCGCGGATCATCGTCCGGTCGTCGGCGA
GCGCTGCCAGGACGCGAAGCTCCTGCGCCTGGTAGTCGACCGAGACCATC
AGCTGCCCCGGGTCCGCCAGGAAGCAGCGGCGGACCATCCAATCTCCCGA
CGGCAGATTCTGAGCCGACGGGTTAGACGTGCTCATGCGGCCTGTACGGG
CCTGCAGCGGATTGATCCCCGGGTGGACCCGGTCGTCAGCGTCCCGCCGC
TCGATGAAGTTGCGGACCCAGGTCTTCTCCCAGGAACCCCACTTCTTCGC
CTCGATCGCAGCCTTCGCCAGCGCGTTGCCTTCCTCCGCCAGAGCTTCCA
GCAGCTCGGCGTTCACCTGGCGCTTACCCGTGGCCGTGCGGCCTTTGATC
TTCACGCCCGTGCGCTCCAGGCCGTCGGCCAGCTTCTCGGTGGAGTTCAC
CGAGTCGACCCCGTACGCGTACCGAGCCACCGCGGTGTAGTGCTCGGCCT
TCCTCAGCATGTCCGCGGACAGCTTCTCCGAGTAGTCGACGTCCAGCAGG
AACCCGGTTCGTTCGACGTACGACATCACCTCGGCGAGCTTGTGCTCGTA
CGGGATCAGTTTGTGCGACGACTCCGGGACCAGCGGGGCTACCTTGCCCA
GCAGCCGGGACACCAGGATCGTATCCATGCCGGCGTACAGCTCGTAGTCC
GGGTCGTCCAGGTCGACCAGCGCCCAGATCTTGTCTTTGGTGGTCTTGTG
CTTCTTGGCCAGGCGAGCCATCGAGGCTTTGACCTCTTCGGCGGTCACCG
GGTCGATGTAGAACTTCGTCAGCTCTTCCAGCTTGTGGCCGGTCCCGCCT
TCTTTGTAGGCCCGAGGGTCTACCAGGTGCGAGTAGATCTTGGTGTCCTC
TACCTTCGGCCACATCTGCTCCATCGGCACACCGAGCGTCCGCTCGATCA
CCTGGAGGTCGAACGCGGCGTTGTGGATCACGAAGCGCTGGACCTTCTGG
AGAGCGGTGACGGCGGCTCCTACGAACGCGCCGCCCCGCTCCACCGGCAG
AACCCACGACTCCCACGGGTTGCCGAACTGGATCAGCCGGATACCGAAGT
CCGGCTTGTAGATCCCCAGATCCGTGGTCTCGGTATCGAGACCGAGAATC
CGGAGGTTGGAGCGGATGAAGCTCTCGAACCCGTCGAGATCATCCTCGTG
CTCTACGACGTTGACCAGAACTGTCTCGTCCTTGATCTGGTAGCGGTGTT
GCTTCACCCGCCCCTCCCTTCGTTAGTGGTTACTTGTCAAGTCGGGGGTC
CAAAAGAACGTCCAACCTCTTCTGGATTTCCTCCGGATTGAACATGAAGC
TTTCGTACGCCTGCTTCACGGCCTGTTCAGTGGCCCCTTCCACTCCCCAG
ATGTTCGGATGAGAACGGGCCTCGGCCTTGGTGCGCCAGCCCTTCTTGAT
CTTTGCGACGATGTACGAGAACCCGCAGGACTTCGCCGCATAGATCTCCC
ATCTATGACCGTCGGGAAGATCCGGAAGGTTCACAGCCCCAACTCCCGTC
GGATCTGCCTCTCCGGGGTTTCTTCCTTGACCATCACCCGTCCGTAGTAG
GCGATGTTGTTCTTGATCGGGAAGATTCGGTACTCCCCCTCCCCGAAGTC
GACTGCCAGCTCGTCACCGCTGATGCGATACTCGCAGTCGTCCGGGAACG
TCCAGAACAGCCCGTTCTGGAGCATGACCATGAACTTCGGAACCTTAATT
TCCTCGCTCAATTACACCCTCCTAGGTGGTTACGAGTCAAGTTACGGACG
TGATTAACGGGGCGGGTAGAAGAACTTGGGCTGCCGAGTGTCGTCCTTGG
TCGGAGGCATCCACGCGTGCCAGACCTTGCCCGTTTTTTGATTCACCTTC
GAGACGTAGACGAAGTCGTCGTACGGCGGCGGCGGAGCCCACTCCGGGGC
TTCCTGCGCACCCTGCGGAGCCTGGCGCTGGTACCCGCCGCCCGAGGACT
GAGCGGGAGCCGGTGCAGCCGATCCGCCCGCGAACGCCGCGGCGACCTTC
TTCACCTTGTCCATGTAGTCCTTGAACTTCGCGTCCAACAGAGCGTCGGA
CTCTTCGACCGACGAAGCGTGGATAACGATCCACGGCGCGTCGAAGTCCC
GGCCACCCTTCAGGGTGGTGACGATCTTGCCCTCGCCGGGAGCCACGTTG
CTGCTGTTGTTGACCACGGTGGTCGCAGGAGCGGTGGTGGCGACAGGCTG
CTCGGGGCCGTTGTCGTTCGAGGCCCAGGGATCGGTGGTGACAGTCATTC
GGTTTCCTTTTCGTTAGTGGGTAGTTGGGTAATCAGGCGTTGTCGCGGAC
GAACGACACCGAGGAGAAGTACCGGGAGACCGGGTCCTTGATGATCTGCT
TGTCAACGACGTCCTTAGCGACCTTGCCGTCGGCTCGGAACAGCGCGGCG
ATAAGGTCCTGCTGCCAGGTCGTCACGAGGTCCCCGCCGCCCAGGTCGGC
GTGGACATCTTCCGAGGCCTTCTCGAACCGCAGGCTGTTCTTGTCCACCT
CCGCGATCTTCTCCATCTCGGCCAGGGCACGGTCCCGGAGGAACACGCCC
TGCACGTCGAGGGGGAGCGATTCGTCCCGAGGGACCATTACGATTGCAGT
GAGTCGGTCTGCCATTCGGTTTCCTTCCGGTTGTAGCCGCGGGTCCATTC
GGCACCCACGAACATCTCTTTGTCCTCGTCTGACCAATTAGCCAGGAGGG
CTGGTTTCTGGTTGGGGTAGAGCTCAGGCGTCACCCACGCTCGGTACATG
TCGACGCCGGACATACCGCTGAACTGGCCGTCGAAGATGTTCACGCGGCA
GCCCCTGACCCTGCACAGGACGGGATCAGGTGATCCCTGAACCGTCCCGA
GCTGATCGGCACTATGTGGTGGCACACCGGACACGCCCGGTGATGCTTCG
GAGCACTGGAGGTCACCTGCTCGGCGGTAGCCAGGTCGAACAGCTCCCGG
TACGTCAGACCGTCCTCGCCGGCTGACTTCCACCCGTTGTCAGCGAGACG
GGTAGCCATCTCCCCGACAGGGTCACCCGGGCCGTTGTGCGACCGGATCG
AGTCCGGGAACACCTTGGACCGTGAGCCTGGCCCGTCGTGGTCGTCGGTC
TGCTTGATGACCTTGTGGACCTCTTCAGCCAGCGCGTGGTGAGCCCTCTT
CAGCACCATCTTGTTGGGGTTGTCCCGTAGGACCACGCCGTCGATGTACC
TGACCTTGAGCGCTTCCGCGTACGGCGGGTGGCGATCCTCGAGCTGGGAG
ACAGCCTGAGGAATCACCTCCATCAGGTACACGTTGTCCGACCGGCCTTT
GAGAGCGTCTTTGATCGACTCCGATGAGTAGTTCCAGTCACCCCGGGCAA
GGTCGTCTGCGAACCACTGGTCTTTGAGGATCTGATCGGCCAGCACCCGA
AGGGTGTTGAACCCGACGTCGTCCCCGGACTCCTCCACCAACCGGCGACT
GGTTGATCTCTCGAGAATCGACACCCACAGGTCCTGGACCAGGTCCTCGA
CCTGGTCCGGGGTGAGTAGGTAGCTGTTCCCGATCGACCGCGCAGCCTTG
CTGATCAGTGGACCGGTATCAGCCATCCGCACCCCCGCCGTTACTCGTCA
AAGACGACGCCTTGATGTACTGCCAGCGTTTGTCAGAGACCCGCTCCACG
AGCGCTACGCCCTTCAGGTCAGGGCCGCGAACCACCCGGACCAGATCACC
GCGAGAAAGGTAGGACCCTCCGGGCGGATCTAGTAACCCTGACGGGCCAG
TGACCGTCATCTCTTCGCCCTGCTTCACTGCTTCATCTCCAGACTGCGCT
TGGCGTAGGTCTCCTCGACCAGAACCTCGATCAGCTCGACCCGGGGGATC
TCCCGGGACCGGGCTTCGAAGTGCAGGTACGGCAGAACGTTCCCGTTACG
TGTCAAGGCCACGGCGTCAGACTTCCCAGACCTGGCCGTCAACGGTGAAC
TTGCCTCCCAGGATCGGGACGATCTCAGCCTTGACATGCTTGCCGTCGAC
CGTGAGCATCCCGAAGCCCATCTGCCAGTTCCCAGCTCCGCCCTTTAGAT
AGTTGGCCTTCTTCATGTCCATCAGGTGCCCGACTTCCATGCCGGTGACG
GTCTTGCGGACAGAGCCGCCGTACCCGAACGAGTGCGAGACGACAGCCTG
CCGGTGCGTGTGGCCGCAGACCACGGACTTGCCGAACTTCTTGGCACCGT
TGAGCGCTGTCGATCCGGCGATCTGGGATAGCGTCATCTTGCCCATGTGC
CCGTGAGTGGAGATCCAGCCCGGAGCGATGTCGTAGAAGTCAGGCAGCAG
CTCCACACCGAACCCGTCGAAGTCGAGCAGCACGTCGATGTCGAAAGCGT
GCGTACCCTCCAGGGCCGGTGCGTTCTTGGCCAGGTACTCGCGGGCTCGC
AGATCGTGGTTGCCCTCGTGCATCCCGATCCATCCGTCGTAGACCTTGCG
CAGTGGCTCCATCAGGTTCTTCTTGGCGTAGTCCGCGTCGCGGTACACCG
AACCCTCGAACTCGCCCTTGGTTCCCCGATTCCAGCGCGAGGGCTGCGGC
AGGTCTAGGACGTCACCGATATGTACCACGCCGTACGGCTGGACATCCCC
GATGAAGCGGATGACCGCTTGCATCTCTTTGCGCGCCTCGAAAGGCAACT
GAGTATCGGGTAGAAAGACGATACGCTGGGTCATTTGGTTCCCTTCTCCG
CGAGGAGGGATAGCTCCGCGCGTACTGATCGGTAGACGTCGTCCAGCGCG
TTGATCGCGTTGGTGACGGATGTGTAGGTGCGGTTACCGCCGAGCTCGAC
TCCGACGACCGCGAATCCCTCCGGGAGGGTCTGGCTCTTACCGACGATCA
CTCGACGACCTCCGTGAACGGAGCCCATTCGTTCACGAACTCTGCTCTAA
ACCGGCTTATCACGCGCCGCGAGCAGTGCCGGTTCCCGAACCTGTCGATT
ACGTCGACACCATCCGGCACGTGCCGGATGTCGTTCCACACCCTCGGCTC
GTCCAGATCCACGAGAGCGGCCTCGTCTTCGCCGTCCGCGTACGTGATGT
CGTTGAGCGCATCCACCCAAGACAGCGAGTCCTCGTTCTCGTTACGAATC
AAGTCGTCGGGCAGCGGAAGATCGAACAGAGCGAGCTGACCGTCCTCCTC
TACCGGCTCCTCGTAGATCCGCTCGGCACAGCCGGCGTAACCCGCGATGT
CGGTATAAGAGTCCCGGTGGTACCCCGTACCCTTCACCCGGGCCACCTTG
ACCAGGATCATCAGGTTCGCGACGTCGAGGTCGGTGATCGGGCGCTCCAG
GTACGCGGAGAACAACGCGGAGATGTCGGCGAAGTTCTCCCGGGGGTGCC
CGTAGTTCTTGTTGCGAGGTCCGTGGATCAGGCGCTGCGCCTCTTCCAGG
ATGCTTTCTGTCATATCCCTACCTTGTCTTTCAGTGCTTGAACGCCTTGC
TCCAACACAAGGCTGTTGACATCCGAGCCATCGGGCATCGGGATGATCTT
GGCGTTAGGCAGAACACCCACCACCGTCTCAGCGAACTGCATACCCGCAT
CGTCACCGTCCGCGAGTATCAACACCTCCCGGTACCCGAGAAACGGCTCG
CGGAAGTGCTCTTTCCACGCCTGCGCACCGGGAACCCCGACCGTGGGGAA
CCCCGCGACAGACGCTGTCAACGCATCGATCTCGCCCTCCGCGATCCCGA
CGCGCTGAGCCGGTTGCAGCAACGCCAGCGTGTTGTACAGCCGCCCGGTG
TCGCCCGGGACGGTCAGGTACTTCGGTTTACCCTCGGCGGCGTCTAGGCG
ACGAAACCTCAGAGAGACCACCTGCCACCGCTCGTCCGGAGCCCATCGCA
GGTAAGGGATAGCGAGCATCCCTTTGTACATCTCGTGACCCGGCAGCGGT
TCCTCCACGTACCCGAGGCGAAACTGCGTCACCGCCTCTGCGATAGCCGG
CGCGGTCAGCCCGCGGGTTGCCAGATACTCCTCGGCCGCGGACCCAGCCA
GTGCTTTGTGATAACGCTGCGACGCCTGAAGGAGATAGCTCTTGTGCTCT
TTCGACTGCTGTTTGATAGTTCACCTCCTCGTAAGTCATCAGCAACGTGA
TCGCGTTGCCTCGCGCCGAACAAGCGAGGCAGTTGAAAGCGTTCAGCTGG
TACGACACCGCGGCAGACGGCCGCGACTCCTCGTGGTGCCAGCAGAGGCA
GGGGATCCACACCCGGCCCGTGTCCTCGGGCGGTACCCAGTCAGGGGCCA
GCCGCTCGATGACCTTCGCGATCAGCGTTTGTGAAGGTTCCACCGGAAGA
CCTCGTACACTTCGATGCCCTCGTGGTACGGGAACTGCTGCTTGAACGCG
TCGTCTAGGAACTCGTAGACGTCCTCGGTGTCGGTGGTCGGATCGACCTT
GACGAACGCCTCGATCTTCATCCAGCCCTGGCTCATCAGAACTTCTCCGA
CAGCCACTGATACAGAAACACGGAGTAGATCCCAGACGCGTAGCTCACAA
GGATCTCCCAGTTCACTTACCCCACCTCCGAGCTGTGCGGTCCACGGAGT
GCTCCGAGACGTTCCGGGCCAGCGCGTACTTACGCGGGTCCAGCAGAGCC
CCCAGCAGCTGCTGACGGAGCAGGTTCGGGCGTGCAGTCGGTTTCATCGT
TTCTTCCTTCCTTGGTTACGATTCAAGTTCGGGACCTCGATAGGAGCGAT
CCGTTTCCCGATCACCGCGAACGCGGGCGGGTTCTCCAGGTAGTCGATCC
CTCGCTGGAGAGCTTCGGGGTCGTCACCGAGGTGACCGAGTACGTTGCGG
TTACAGGGCGTATCCAGCAGCCCGCGAACGTGCCCGGTTCGGTGGTCGTG
GTCGACGGCCAGCTTCTTCCGCAGGCCTCGGCCTTTGCGGCAGATGTAGC
ACCTGCCACCTTGAGCCTCGTATATCTGCCAATACTCATCGGCGGTGATG
TCGTAGAGCTCCAGAAGACGCTTCTCCCACGCCGTATCCTTTCGGACGGT
TCGCTTTTCGCGATGGTGGGTAGCGCATCGAGGCCCCGGGTGAGGGGCGG
CTCGGCGGGTTGTGACCCCGGCCGCGGCGCAGTCGACGCAGCGCCGGGGC
TTAGGCTTATCCGCCGCCATCCAACCACCCGACCAACCACAGACCTGCGC
CCCACGCGATGATCGAATACGCGATCAGCTGCTCGATGCTCACGCCTTAG
CCGCCTTGATCAGATCCCGGATCTTGTCGGCCCTGAAGTCGTCCCACCAC
GCGCCGGTGCTGGCGACGTGAACCACCGGAGCGGTCTCGTAGCCTTTCTG
CTTCACCAGCTTCAGAGCCTCGGGGTCCTGGTCCACGCGGACCTCCCGGA
ACTCCACACCGCCGCGGGTCAACGCGTTCTTGGTGAGCGTGCACTTATGA
CAGCTAGGACCAGTCGTGTAGACGGTGACGTCCTGTTTCTCGTTACGAAT
CAAGTTATCGGGCATAACGAATCACCTCTGCAGCAATTCGATGATGTGAG
AGAGCCGCCCGTTGATGATCATCAGCATGATCATGGACACAACCATTGCC
CATGTTCTTAGAAGTTCCATCTAGAAATCCTTAATCTCCATCTTCGAGCC
GTCGAACTTCAGCTCGGCGTACAGCCGGCCCGATGGATCGGCTTTCGATG
ATCTGTTCTTCACCGCGGACACCCGCAGAGTGTCAGCCCCGAACTGTGAC
GGAACCCTGTGCAACGTAAGTACTAGCTCGGGTACGCGACCGATCTGCCC
CTTGATCCCCGACAGCGGGATCGGCTTGTCACCGGAGTTGTTGTCAGCGG
TGACATGGTGCAGACCGATGATGCACGCGCCGGTCTCCCGGGCTTTCTCG
TGCAGCCAGTCCATCAGGACCTCCAGACCACCGAACGGGTCCTCGTCGTT
CGCGGCTACCCCGGTGATGACGTTCGTGATGTTGTCGATCACGATCAGCT
GCGGGTAGTTCCCGAACGTCTCCTCGTACGCGGCCAGCGAGGTCTCGATG
ACCTTGAGCGTCGGCTGCGCCGAGTAGTTCAGCCGGATAGGGATACCGTG
CGGATTCCCGGGGGCTGCGTTCCACGTCAGCACCTGCGGAGGCAACTGAC
CTTCGCGCACCGCCCGAGCTGACTCAGCCAGCGGCATCCCGAGCTCCATC
GAGAGGATGCGCGTCGACTGCGTGAACGCGTCCGAGTCAGCCGAGAGGTA
GTACGTCGGGATACGGCCCTTGAGCGCTAGAGCGAGCGTGAACGCTGACT
TAGCCCCTCCGGGTGCCGCCGCGATCAGCGCCAGCTGGCCCCGCAGGAAG
TTGATACCCTGCTTGGTCAGCGACCGGAACGGTACAGGCAGAGGGTCACC
GGCAGATCCCTTAGCGTCAATCGACTGCAAGATCGAGAGAATCGGGCACC
TCCTCCGTCGTGTCTTCAACAGCGATAACCCGGGCGATCCCGGCGCTTAT
CCCGAACACCAGCGCGCCGGCTAGGGACAACCCTCCGAGCGCAGCCATAG
CCAGCCTGTTCACTTCGTACCCCTCGCTATGAACCCGTTGTAGATCGTGC
GGCCTTCCTGTTTGGCCTTGACTTCTTCAGCCCAGACTTTGTCGGTAGCT
TTGATCAGCGCCGACTCGGTCGTACCGAGGAACTTCACCAGCGGAGGACC
GAGAAGACCTCGACGAGCAGCGCGCAGCACCCCGCCGAGTTCGTGAACCG
CTCGCTTGTCTTCCAGCTCGACGTCCAAGAGGTTCCCCGGGCCTGGCCGT
TTAGTCACGGTCGCTTTCAGCGCCGGATCAGCAAGAGTCCATCGTTCGGT
CACGGGCGGAACACCTCCGTGTCCCCCCATTCGCCACCGGGGAGGTGATC
GTTCACGTAGAAACCCTTCGGGTACGCCTCGTCCGTGTAAACCCCTACCC
AGCGATTTGCGTCGACCTTGATGTAAATCGAGGCGTCCTCCGACTCGTAA
TCGCCCCTTCGAACTCGCACGGTCCCGATAGGTTCCTCGGGTTCCGGCTT
CTCGGTGATGTCGAACCTCTTCAGGAGGTCCGTCGTAGCATCCATGATGG
CTAGATGACTAAGGCCTCCGGGTAGAGCTTTGGCGAGTACCTCGCGGATC
AATTCCTCGTTACTAGTCAAGACTCAGCCCTTCCTGTGATACCGAGCAGC
GGATGCGACGCTGAACAACGGCGCCGGCTTACCCCACTTCGGCGAGTAGT
CCCCGACCGCGGCAAGCCCCTGCTTGCGCCAGCGTCGTACGGTGTCTGTA
TCGACCCCGAACAGCTCGGTCAGCTGCTCCTCGGTCGCTAGTGATGGATT
GCTCATCGTTACCTCTCGTTACGTGTCAAGGACGATATGTACGCCTTATG
TCAACTTGCGATCTGATCGTCGGCGTTGCTGTCGAGTGCGACGAATGACC
CGTCGATTTCCGCCTGGCGCAGAATCTCGGCGTCGGCGGCCCCGTAAGCC
ACCAGGCAACTTGGCGCTCCCGCGTTTGCCTTGGCCCGCGTGCCATCGGC
GTAGTGAAAATGCAGTCGCCCGTGCAGGAACAGCACACCGCTGGCCCGCT
TCCACACCGTCTCCACGAACCACGCCGTCTCGGTGCGGGCGAACACCAAC
GAGGTGCCGCTGCCGTGATCGGCCAACCTGCGCAGCCACTTCACCGCCTC
ACGCGAGTACGGCGGATTGAGCCAGACGCGCCCGAACCACGGTTCTGCGA
GGCCATCGGTGGGCAAGGTGTAGTGCGTCTTGGCGGTCGGCCACGGCTTA
GGGTCCGGAGCCGCACACGGGTCCAGGTCGAACTCGCCCAGCTTCGCCAG
TAGTTCAGGCGGCGTGAGCCAGGTGTCAGTGATCATCGAGGCCGACTGAT
GGCCTCCCATTGCGAGCCCTCGGCTCATAGTGGGGTTTGCTCCGTTCTTG
TGTAGGGATTGCTCACGACCGCTCCTTGATCTCGAACTGATCCAGCAGCT
TGCTGGCTCGTGCTCTGTAGTGGTCTCGCATCTCCTCGTTCGGATGTGCG
GACCACTCGAAGGGTCGGTGGTACGGCACGGCCTCCCACAGCGCACGCGC
GAGCTTTTCAACGATGTCCATTGCTTCCTCCTCGTTACGAATCAAGTTTC
AGGCCATAGAGTATTCACAGCTCAACGCCACGTCGCACCTCGCACAGCTA
GCGCCAGGCTTAGGCGTGAAGTCCCCTGCTTCCAGCTTCCGTTCCATGTC
GTGGAACCGAGCCGAGACCTTCTCCCGCGTCCAGTCCGTCAGGTCGTACG
GATACGTCGGCTTACCGGTCTTCGCCATGAAGTACACGCCGCGCGTGATC
TCGACGCCGTACAGCTGTTTCAACGCCAGCGCGTACACCGCGAGCTGAAA
GTCATCTCCGGGCTTGAGTCCGGTCTTCCAGTCGACCACCAGCACCTCAC
CGTCGAGCACGAGCACCGCGTCGATGTAGCCCCGGATCTCTATCCCATCG
AGCTCGAACTCGATCGCGAGCTCTATCCCCGGCGTGCCGTCCGGTGTGTG
CCATACCTCTAGGCTCGGGTGGTTGTCGATCCAGTCCAGGGTCTTGTCCA
CCTGCTGCAGCCCGATACCCCAGCGACGTTCGATGTCGTCCGCGCCGCGG
TACGGCCCGGAGGCGAACCACCAGTCGAGGTTAGGGGTCTCCTCGGTAGC
TTCGTTGATCCCGTCGGCGTACTCGGCCTTGAAGATCTCATAGCACTCTT
CGCGCGTCAGCGGTGAGCCGGCGAGTTTCGAGAGCATGTATTTCTCAGCC
ACCGCGTGGACCCCGGTACCCTGCTGCAGCCAGGCCGCTGGGCGTTTCCA
CACGTGCTCATGCCTGGCCAATTTCCAGCTGAACGGGCATTTGTCGAACT
GCGACAGCTGCGAGACCGACCGTGGTTTCTTCTCGTACGTGTAGTTACGA
GTCAAGTTGTCAGTGTCAGCCACGAGAGTCCTTGACCGCCATAGCGAGAG
CCACAACCCAGCCGATGAACGTCCATCCGAGCAGCAGGTTCACGACCGTC
ACAGGCCCCAGCAGGTGCGACTTGCGCACCGTAGCGACCAGGGTCGGCAG
CAGGTATACGCCGATGAACAACCCGGTGAACGCGATGGGTCCGAACACCC
GCGGCTCCATAGCGACCATCGCCACCAGCAGAACCGCAAGGATTCCCAGC
CCGGTCAGTCGCCGGGCGTTCCACTTGCTGGCCGGCACGTACGCCGGTTG
GTACGCCGGCTGATCCCAGATGTTGCTCATGATGCTGCCTCCTCTTTAGA
TTTGCGGGCCGCGTTGCAGCGGCGCTGTTTGGCCAGGCCCAGCTCCACGA
GCAACGGGCACGGGTTGAAGTCCGCGGGCTGATATTCGCGACGGAGAATA
TACTTCATGAATTCCCCGATTTCGCCCATGATGTATTTGTCGCCGTGACG
CTCTTCGCGCTCGACTGCATCAGGCTCGCAATACCTGTCGATGAATTCTT
TCACTTCCCGGTAAAGGTAGCTGTCGTCGGTTAGCCACGTAGAGCGGTAA
ACGTGGAGGCCGCGAATACCGGGGACCAGATCGAGTGTATTAGCGCGGAT
ATACGCGTCTTTAACCACGTTCAGAGTAGGGGCGATTGTCTTACCGATAA
CTCGGGAAGTGATCTCGAACATGCGGTGCAAACCATTCTTCTAATAAAAG
GGGCGGGTGGTTATCAGGGCTCCACGCTCGGGAAACGCCAGATGTGATGA
CGCCCGATCTCGGACAGAGTTGTGTATTCGTTGACTCTGATGAGTAGGTC
TTCGTCGGATTCCTGGCGCTCCCTGTATGCCCAGCCCCCGCGTTTGCTGA
CGCCGGGTATAGGCGGGATGTTCGGATCAAACTCGACAACCCAATTGTTC
TCACGAAGCATCCGGTAAAACGACCGGAGACGTTTCAGCTTGTATTCTTT
CATACCTTTGCCGCGTGTGGCGATGTATTCGCCATGATCCCTTAGGCGTT
TATGCGGCGTGCACTGAGAAAGAGGCTCGGGTACCTTGAACGGGTATTCG
CGGCGGATAACCTGCCGGGCGGTCAATTTGCCTCCGTACGTGTGAACGTG
CCATGAAACAGCCTGCGGTGTCACACCGTACATCCGGGCGATATCCGCCT
CAGTCTCCCCCGTAGCTTTCAGAGCCTCAATCACTTCTAGTGAGAGGCGG
GGGAGCTGTTCTCTGGTGGTTCTCATCGGTCCTCCTTGTATTACAGACCA
ACGTATCTTGCATCTTGTTACAGCGCAAGGCACAACCCCCTCGATACTTG
ACAGTGCGACGTAGTTTTCTGGTGTCCCAGATCTGGGACTCTTCCCCCGT
GGGAGAAAGTAGACCACTTGATCTAGTCCGGCGCAAGTGTCAAACGTCAC
TAAGTTCGTAGCTGAACCGGCATCGTCACAACCGATACCGGTGTTACAGC
TACCAGACCACGACTCGATCCGCAGCGAAGCCGCTGGTCAGCAGTACCAC
CGTTTCCGGCAGTAGCGACTCTTCTTGTCTTTCCCGCGGTCTTTGCCCGG
GCCGGCTGAGTCGTGTTTGCTCTCGGATTTCTTCTCCGGATCGCACGTCG
GCAGGTCCCCGTGGGCCACGTGCCAGTCAGAATCAGCCCTCAGACCGCCG
TGCTCCAGCTGGTGAGACACCGACCGATGCTCGCACCCGGAGAACCCGTC
AGCGCGTGCTGACGGGGCTACCAGGACCGCTGCGAGCATCACAGCGCCGA
CGACGAACCAGACGACGAAGGCCAGGCGCTTAGTCACACCTGCCTCACTC
TCTTCAGCCCGACGGTTCCCGACAGGTTCTCTCGGACGAACGCCCACGAC
TCAGTCCGTACCCACGATGCGGCGAACAACCCTTCAGCGTGCTCGGTGGC
GTGGTGCTTGCAGAACAGCAGCTCGAACTGACCGTTCTCCCAGCGCTCCA
TAGCCGCGGCAGAGCACGCGTCGCAACGATCGGTGAGCCGCAGCTCCCCG
GGAGGCGTTGCGCCATCCTCCCGGGGAGGCGAAACCTGGTCTGGAGTGGT
CACGCGTCCACGTCCTCTCGCTCGACGAACTCTACGTACACCTTCGCTGT
CTCCAGATCGGTGTTCAGGATCTTGAACCAGAACGGGTTGTCGCCCCGCT
CGAACTGGTACAGGTCGTACGACCCGTTGGTCTTCGCGACCAGCTGCCAG
TTGTCCGAGTGGTGCATCGCCCCGTACTCGGTCTCGAACCACTCGCCGCT
CACAGCCCCACCGCTTTCGTGATCAGGAACATCAGCGCAGCACCCGCGAC
GATCGCACCGACCGACAACGCCAGCTCGATGCTCAGCGGTAGGCCCGGGT
TACTCCGTCGGTACAGCTTGCGGAGCTCAGCCGGCGAGTACGACGCCGCG
ATTATCTGATTGAACGCTTTGAGCTCTGTCTCGTTCATCAGGACACCACT
TTCGACAGGATCACCAGAGCATCAGCCAGGCCGCTGGCCCGCCCCCCGCT
GACTAGGCAGTCCTCTTTGTCGCCGCGGGCCGTGGCCGCTTCGCAGGATC
GAAGCCACTTCACGCGCTCGGCGTTGATCAGGTCTATTGCATCGCTCAAG
GTCATCGGGTCTCTCCTCGCAACGCGAGCTCGGAAGCAGCGGCAGCAGCC
GCGCCACGGTTCACCGAAGTGACCATGCGCTGAAGCTCCGGGGTCGATAG
CGTGTCGAACCACGCGTGTGTGATGGTCATAGAGGCACCCCGAATGCGTA
GGCAGTTGTCCTGAGCCCCGCGTAGTATTCGAGGAAGTCCTCGGGTAGCT
TGCTCGGGTCGACGTACGAGAAGCTCTCGCCGTCGTCATCGACGGTCACG
ATCGCGTCGTGCCGACGGATCGTCTCGTTGGCCCGCGCCAACTCGGCCAG
AATCAGCTCCTGTCGCGAGCGTGTCCCGTGGGCGGTCATCGCACACCTGG
ATCGTAACGGTGCGCATCGGGGTACTTCTGACCCGTTAGACGCTCCCATC
GTTCAACGGACACCTCACCGCTCATACGGCAGTCGCTGCACTGCCCTGCG
TTGCAGGTGAATCCTTTGATCGGCGCGGACCCTGCCCCACTCCCGTCGCA
GGTGGGGCAGACCAGCATTTGTCGGATCATCGATCCCTCTCCTTCCGTTA
CGTGTCAAGCCGCGGTGAGAACGCGGACGGCGGTTTTGGACGTGTCGATC
AGGTGCCACCGACCGCGGTCGTCGAGGACCGTGAGCACGGTGCCCGCGGT
GAACAGCACTCGGGCTGTCCAGCCAGCGGGTCCGCGCGATGCGATGTGGA
TGGTCATGCGCGGAACCTCTCGATGCGGTCCAGCTCGATGCAGAGGCTTT
CGACGCGCACCGTGTTATCGCCGGAGCCGAATCCGTGCAGCGTGCCCGTG
AGTACCCGCCCGTTGTCAAATGTGACCTCTACGGGGCCGAACGCCCCTTC
GGCGGTGATGTCCTCGACAGCTTCGCGCAGGATGGTGCCGAACGTACCGA
CCCAGCCGTTGCCCGAGTTGCGCAGATCCAGGTCGTAGTTTCCATCGTTG
TTGTAGATGCGGCTCATAGCGCTCATGGTGACCTCCTAGTTGGTTACGAA
TCAAGTCAGCGTGAGCAGCCGTGAATCGAACACGGTCAGCGCGGTGATGT
CGGCTGAGCGAACCTGCCTGCTCGTGCCAGCTCGTCGTAGCCACGTGCTT
CGGCTCAGAGCTGGACTTCAAAGTATGTTGTGGGCCGGGGCTCCGCATTA
CACGGGATTTGCATCAGGGTCAACGCGCGGATGGTGCCTTGGGCTCGCCT
GAATCTTGCTGGCCTTTGTTTTGTTGTTGAGACCACTCTAACCCGAGGTT
TGGTTACGAGTCAAGTGGGTATCCAAAAGAATTTGCGGGCTGATTCTCCA
CGAGGTAGCTCATCAAATGCTGGCCGATGTACTCGGTGTACGCCGGCGGA
ATCGACTCGCGCAGCTCATCCCGGGTCATCCAATCGATGCCCATCGCCTC
CCGGGCCTGCGCCACGCCGGAGAAGTTCCCGACCACGTGCATGAACTCGC
CAGGGCGCGGCGGCCTGCCCATCTTCGTGGTGCGCGCGGTGTGCGGCCGG
TGCTCGGGCTGATTGATCCACGATCCCAGCTCCCAGTTCAGCTCGAACAA
CCGCGGACGGTAGGTCTTCAGCCCCGGGAACATGCACCCGCACAGCTCGA
TCGGCAGGATCAACGGAGCACCCGGCACGTTCTCGATCACCCACGGCTTA
CCGATCAGGTCGAACGCTGCCCGGGTCGCGGTGACGTAGTCGGGGTGCTC
GTTGCCCCGGATCTTCTGCGCGTTGGTGAACGCCTGGCAAGGTGGCGATG
CGTGGAACGCGTCGAACTCCTGATGATGCTCCAGCAGGTACTTCAGCGCG
TCCTCCTGGTGGAACTCGTAGGGGTAGTTCGGTTGCGGGTTGATGTCCAC
GCCGGTCACGTGGAACCCCGCGAGCTGATACCCGCGGCCCGCGCCGCCGG
CGCCGCAGAACAGATCCAGCAGACGCACGCTCATGCGCTCACCGCGCCTC
GAGGAATCGGGCGACCAGGCTGGACCCCGGGTCCTCCTCGAACGCCCGAT
CTGCAGCCTTCCGGGCCGCGTTGAGCGTCGCGTACACGCGAACCGCATCG
TCCAGGTTGTAGCGCCCGGAGCCCCCACTGTGCGGTATCAGCACGGCGTG
TCCTTCGATCGCTCGAAGAGCCGACCCGCAGCCGCGGCATTTAGCGCGTC
GGCCTTGATCCTCGGCCCCACACTCAACGGTCGCACGGCTGAGTCGGAGC
GGGCACTGGTAGATGACGGCCATATCCGGGTCCTTTCTCTAGACGGGGTT
GCCGGGGGCTGGGAGGAGGCCGGGTCAGCGACCCTGCCAGTCGGTCCCGT
GCTTCGGGTCCGGGTGGACCCGGTGCGCGGTCCGGGCGAGGTACTCGCTC
GCGGTCTCCAGGCGGTAGCCGCGGAGGGCGTTGCCGCCGATGACGTCGTT
GGTGTTGACGTCCACCAGAGCCCAGAGGCGACGGGTGCCGCGGACCCACT
CAACGACCGCCTGACCGTCGCGGACGCGGGAGTCCGTCTGGGTCCAGCCG
GCGTCGGCCATGTCGGCCATCAGGTCGGTGATGCAGGCGGCGTATGCGGT
GGCGGTCATTTCGGAACCCCTTCCTTGCCGGACCTTCCGGCATGAATCAA
GTATGCGGCATCCGACGGTTACGTGTCAAGTGATGGATTCAAAGAAAAAT
CCCCCGAATTTCTCCGGGGGACTGATCGGTATTCGGGTTACAGCGATCGG
CGAGCTGCTTCGATCGTGCTCATCATCGCGTCGATGCCCATCGACTCGAT
CCACTTCACCGAGGATTGGCTCTGAAGCGCGCGGCCGTAGTGGTGGTTCC
CGCGCATCCGGTGCTCGACTGCGAGGGATCGGAGGGTCTTGGAAATCTCT
GTTGCGGTCATGAGATAAGTATGTCCCAGCTGATGGTTACGTGTCAAGGG
GTTTGTCCGAGAATTTCTGCGCGGGCCTCAAGGCCCGTCTGCCGGTTCTG
AGTCAAGGCTCGGTGTCGTCTATGCCGCGCCCGAAGAACGGTCGTCAGCA
GGCCGCACAGCCCCGGGAATCGACATGCTCGCGCACCGCGGCGAGATCCC
CGTCGAGAACGAATCGCCACTCCATCGGGTTATCCGCCGGCCCGGTGAAC
AGATCGAACGCGCCCACGCCAGTCTCGACCGCGTACCACCGCCCCGTCTC
GTGCCGGTACCCGTCGCCGGTCCTCTCCCAACCGCTCATCGTCATCGCAC
CGAGGCCTTACGGTGGCCGAGACCGGTACCGTCGGGGAGCTGCGCAACCG
CGGCGGGTTGCCACTCGACCGGGTAGATCACGGTGTACTCGGCGTCCACG
TCCGCGTTGCCCACCTGGACCACCAGACCGCGATCCTCGTCGCGAACCAC
CGCGACAGTCGGGCGACGGTAGTCCTCGCGCACCGGGCCCGCGATCTCCT
GGCCCAGATCGATCGCCGCGGCCAGAGCCTCGGCGCGGTCGTTGTAGCGG
GCGCGGGGCTCACGAACGGCGGTGCCGCCGAACTCTGCGATGGTGATGGC
GTTGATGGTGAAGTACGACATTGGATTCTCCTCGTTCCGAATCAAGGCTG
GCTGACGAAAGCGTAGCCCGCGATCACCGCGAGCATCACGGGGATGAAGG
CGATGATCACGAGTGCTGCGGTCATGTACCTAGTATGCACCAGCTGTGGT
TACGTGTCAAGTCCTCGACCCCAAAACAAAAACCCGGCCGAAGCCGGGTC
TCTGGCGCAGTCACCTGTCAAGTCGCTGACACGTGGTCATCCGCCATGCC
TTTAGCCGCGTGCTCCGCGGCGTACCGTCGCGACGCCCAACCGCACGAGC
ACTTGGCCAAGTACGGGTACCCATGGTTGTTGGGTGTCCATACCACCTCC
GTCTCGTGGACGGCCGGCTTCGGAACCGGGGCCTTGAACATCTCGAACGA
GCTGAGGTACGACACGACATCGTCAACCGAGGCCGAGGCCTGCGGCTTGA
TCGGGCGGTGGCTGCTGATCATCGGGTCTTCCCCTTCCCGTCGAGGGCGT
TTCCCTCGAACAACCATGACTTTACCCGTAACCGGGTTACGTGTCAAGTC
GAACCATCGACTTATTTCCAACCCGGACACGAAAGAACCCCTGACCCGAA
GGCCAGGGGCTCAATCAGCTGGGTCGATCAGCGAAGGTCGTCGATGTGGA
TGCAACCGACCCTGTCCGGCCCGAACTCGGGGCTGAACCCGAGCACCTCA
TCCTCCTCACAAGGGAACGACGACTGATCGAACGAGATTGGATCAGCCGA
AGCGATCCACGTCGGAGTCGCGATGACAGCCGGAGCTGCGATGAGGAAGA
AGCCGGCTGCGATGCGCTTGGTGATGGTCATGGTGAACCCTTTCAGTGAT
GCGATGGGATGTGGGAGATTGGCGGAGAGGGGAGATCAAAGCGAGCGCTG
GGCTGCAGCGATAGTAGACATCATCGCCTCGACACCCATCGATTCGATCC
ACTTGATCGAAGACTGGCTCTGAAGAGCCTTGCCGTAGTGATGGTTGCCG
CGCATGCGATGCTCGGTGGCCAGAGACCGGAGAGCTTTGGAAATCTCGGC
GGCGGTCATGACGTTTCCTTTCGTCGGTGTGTTCCGTGTAAAGGCGACGC
TACCGCACACCGTGGTTACGTGTCAAGCCCGAGTTCTGCACACGGGGTGC
CGCATATACAGGGGGTGCTGTGCACAGGGTGCTGGGTGTGGGCAGCAGGG
GGCTGGGGTACAGGGGGTAGGCAGGGCGGGGTGTTGGGTGCGCAGGGCGT
GCACGTGCCGGGGAGGGGGCGGGTAGGCAGGGTGCGGGGTACGCCGGCTG
GGGTGCGCAGACTCGCAGCGCAGAGGGGGTTGCGCTGCCGGGTGGGCGTG
TGGTAGACTGGGTGTACTCCGGCAGACGGGGTCGCAGGGGACGCGCGGCG
CGCGGGCCCCTAGGGGGGCACCCCTACCCCCCGCGTGTTGACCGGATGGT
AA

>Bethlehem
TGCGGCTGCCAGATCGTGTACGGGTTTGGAAGTCGACGGAGAGAACAGCGCGGGCCTAGAAGGCCCCGTAATGCC
CCCTGAGAGCCCCGTAGACGGACGAACGGTGCGGATCGATAGACAGCACCGGAGACAAGCGAAGACGGCCGCAGA
GCCGTCGCCGGCTGACGCCCGCGTAGGAAGATATTCATGTGAAGTGCGTCACATTCTACGGGTGAAACGCAAAAG
TGGAAGGTTCCTTACCTATGGAGGGGTAAGGGAGCGAGGCTCTGCCGAGCGACCGCACCCCGACATAGGTTCTTG
TCGGGGTAGTCGAACGGAGAGAGACTACCCCTTTTAGCGACCTCCGGTCGCCCAGGTAGGTACCGAACGGCGAGT
GAGGTACCAGACCGTACAGGCCGGGGTTTATCCCCCGGCCGATACAGCATGGTCATTTTGGGTAGGTACGTTACG
TGAGCATTACTCACCAACAGAACCAGTGGTTACGTAACCGGGTACGTTACGTACGACTAGATACGTAACAGAACC
ACTAACCCGTGGCCGCCCCGAAGGCGGCCCGCAGCGGGTTACGTTTGTCAGGTATGTCACTAGGGAGGGAAACAT
GACCGCATCGGTCAGCATCCGAGTAGGAGAGATCTTCGAGGACGAAGATGGTCTGTGGAAGGCTCGCCTCATCGT
CGGGGACCGTCCAGGGGGAACCATCACTTTACCAGAGCACCTGGTCCGGTCGGCGATGGAGAACGCTGCTGAGTG
AGCTGGGAGTCATCTGACCGTCGTGAGCGGCTGCCGGCCGACTGGCCTCGCATCCGCCGCGAGGTTCTGCGGGCG
GCTGGTCACCGCTGCCAGATCCGCTACGCGGACATCTGCACAGGGATGGCTACCGAGGTCGACCACGTCCGATAC
CGCGACGAGGAGTCGCCCCTCCAGGCGTCGTGCAGACCGTGTCATGCGCGGAAGTCCGCGATGGAAGGTGTCGCT
CAGCGTGCGAAGCTGCGCGCGATGAAGAAGCGGCCACCGCCCCGCCACCCGGGGCGCAGAAGCAACTAGGAGGGA
CCAGGCGTCCCCGAGCCCAGGAGGCGTCATGCCGGGTCCGATCCCGAAGAGGTCCGACGAACGAGTTCGCCGGAA
CACCACCGAGTACGGAGAGGTCACTACTCTCCCCGTCTCCGGACCCGTGAAGTCCCCTCCGCTCGGTCTCACCGA
TCCTCACCCGATCGTCCGAGACCTCTACAACTCTCTAGCCGAGTCGGCGCAAGCCGCGCTTTATCAGCCAAGTGA
CTGGTCCTATGCGAAGTTCACCCTCCACTTCGCCGACCAGCTCCTGAAATCCTCCAAGCCCTCGTCGCAGATGCT
AGTAGCCGTCAATCAGATGCTGTCATCGCTTCTGGTCTCAGAAGGTGACAGGCGACGGGTTCGGATCGAGGTGGA
GCGGACGAAGTCAGACGGCCCGGATGCGTCGGTGACGACGATGGGCGAGCTGTTCGAGCGCGCTCTCCGTAAGCC
GAAGTCGAGCTAGAGACCGGCGTCCAGATCGTAGATCTGGCGCGCCCCGAGGCCCCGGCTATGCCGGAGCCGACC
GCAGTCCCCGGCGGGGTTGAGCGCTCCCCTTCCGGTGCTCCCCCGCTGGGGCTGCCACCAGCCTTGACACGTAAC
CGCGTGTCACGAACTGCCGTCGAAAGGAAAAAGCATGGCAGTGACTGTTTACGACCGCAACGGTCAAGAATGGGT
GTTCCATCAGGGACATAAGGTCGAGACTGATCCCGACACTCAGTCTCCGCTGCTGATTCTCAGTAATCAGGGCGA
GGTTGTAGGCGGATTCAACGCCCAGTCGTGGACCCACTTTCGTGCCCCCATGCAGATCCCGGTTCGGATCGGAGA
CATCACACTCCGGAAAGACGGCAGCATGAAGGTCGCGGTGATCGTGGGGGATTCCTACGAGCCCACCGGACACAT
CACCTTCTCGGCTGAAGAAGTTGCGGAGAAGGGCCTGGTCGTATGACCGGTCGCCTAACCCCCTAGACCCGGGCG
CAACGTCCCGACTGAGGCGGTCTGCCGTGACGACGGCGGTATTGGTGCTCAGGAACCGTTGCAAACCCCGCCTAT
GCCCAAACCGCGGCTGCGCGCCGGTCGCAGGCCTCTAGGCGGACCAACTTGCCAGGCAGGCGAGACCAGCCAGTA
ACCAAGAGCGGTCGCCCCTGGCCGGTATGAGCTCCACCGGTAAACGGGCTCACCTTTACACGTAACCGTCGGAAG
GACAGATACATGACCCGCGAGAGAGATCAGGCAGACTTTTCAGGCCTGGTGCTCATGTCGGTAGTCGCCGCCCTG
GACGGTAGCCCGTGGGTTACGAAAGGTCATTTACGGGAGCTGTCAAGCGAAGTAGCCGCCGTGGCGGTGGAAAGG
ATGTCCGAGACAGACTCCTTTTTCCTACCGGACGGAACTCTCTTTGAGAAGCGCGACAGCGACCTAGACGCACTG
GACGAATATCGGGGCCAGTAGAGCTTGACATATAACTACTACGAGAGGCCGGTATGACCGTCACGATCACCGCCG
ACGTCCGCGACGTCACCGGTCAGCCCGACAACCAGCAGTGGGTGTTCTCGACCGTGCTCCGCCAGCAGGATGGCT
CGATCCTCACCCAGAAGCAGGTCCGGGTAAACCCGGTGGACGGCGCGCTGAGCGTAGAGCTGGAACCCGGCTTCG
CGATCGTTGTCTACGGCGAGTACCGCTGGTTCATCGAGGTGCCCGAGACCGACGCCGAGCTGTGGCCGCTCATCG
CCACCTCGGTAGCGGTCCCTCCGGACACCTCCGCTGAACTGCTCGCTGACGCTGTCAACGGCTACCTCGACGCGA
ACCCGCCGTCAGCGGACTGGGACGCGTTGTCGAACGTTCCGGTGGAGTTCCCGCCGTCTGCGCACGACCACGTCG
CCGCGGATGTCACCGACCTCGATGCCGCGATCGCGGACTACCTGGCCGACAACCCGCCGGAGTCGAGCTCCGTGG
CGTGGGACGACGTCACCGGTAAGCCGACGACGTTCACCCCGAGCACGCACACCCACTCGATCGCCAACGTCACCG
GGCTACAGACCGCTCTCGACGAGAAGCTGGACGAGGACGCGGTGGACGCGCGGGTGGCTGTCGGTACCGCGGCGC
TGGTCGACTCGGCACCGGACACGCTGAACACGCTCAACGAGCTGGCCGCGGCACTGGGCGATGACCCGAACTTCG
CCACCACGGTCGCCTCGCAGATCGGCGCGAAAGCCGACAAAACCACCACGATCACCGCGGGCACCGGACTCACCG
GCGGCGGCGACCTGACCGCCGACCGGACGCTGTCCGTCTCGTTCGGCACGTCGTCGACGACCGCGTGCGTCGGTA
ACGACTCCAGGTTGTCGGACACCCGCACCCCGACCGACGGATCGGTGACCAACGCCAAAGTCGCTTCCGGGGCGG
GTATCGCGCTGTCGAAGCTGGCTACCGGCTACGTCGCCGGCTCGGACAACTCCGGTGCCCGGACGCTGACTATCT
GGGTCGGGACCGAGGCGCAGTACAACGCTATCGGCACAAAAGACTCGAACACTCTGTATTTCTGTTCTGACTAGG
AGGTCGCCGTGGCAGGTATGTCACTTGCCACGACGGCTTTCGCGAAAGCCGCGATCGGCTCGACCGAGATCCAGA
AGATCAGCATCGGGACCACCGAGATCTGGTCCGCGGCTCCTCCGCCGACCGTTGACTTCGACGCGGTGTCGTCGA
TGCAAGGCGGGCTGGCCGACTTGTCGTACTCGTTCTCTGCCACAGCGGGGTCCCGGGTCTTCGTGGTCGCGCACC
TGCTCGGCAACGAGACCGTGGCAGGCGTCACCTACGGCGGCAACGCTATGAGCCTGGTCCAAGGCATCGCGTTCA
ACAACACGTCCTCCGAAGGCTGGCTCAGGGTCTACACCCTCGCGAGCGCCCCGGGCGGGTCGCAGACCGTGGTCC
TGGACAAAAACGGCTCGAACTGGTGCATGTCCTACGCGATCTCGTACGCGAACGTCGCGAGCCTCGGAACCCCGG
CTACGGCGACCGGTAGCAGCACCAGCCCGTCGCACTCTGTGTCGGCCCCGCCGACCAACGGCCGCACCTTCCAGG
TTACCGGCTGGAACAACGGAAACGTGACGTTCACGCCGTCCGGGGGTACCGGCCGCATCAACGGGACGCAGACCG
CGGGCGGCCTGTCAGGCCGAGACTCCAACGCCGCGGCTACCTACTCCGGGACGCTCTCGTTTTCCTGCCCTTGGG
CGAGCATCGCGGTTCCGATGACCCCGGTCACCTGACGAAAGGGCCGGTATGACGACTGTTACCGCTACCGTCCAC
GATATCTCCGGACGCCCCGACGACTCGCACTGGACTTTCTCCAGCGACCTGCGCGAGCAGGGCGGCGTGATCATC
ACGCCCCGCGTCGTACGCGTGAAGCCGTTCAACGGAGAGCTCGCGCTGACCTTACCGCCTGGCCCTGTCCGGGTG
ACGCACCACCAGGACCGCTGGTTGATCGACGTCCCAGAAGAGGACTCCGACCTGTGGGACCTGATCGAAGCCGCT
ACCGACTAAGGACTTCATGAACCGCCTTATCACCATGTTCGCCGCTGCTCTTGTGAAGGCGGTCTTCGACTACCT
CCGGGCTCACCCCGAGTTCCTGAACCAGGTCATCGACCGGGCTACCGAGAAGCTGCCCGACCTCGCTGACCTCGA
CGACAAGATCCTGGCGAAGATCCCGGATCTGTCCCGGCTGGACGACAAGATCATCGGGCTGTTCCCCGACTTGTC
CCGGCTCCCCGAGCAGCTGATCAACGCCATCAACCCGTTCAAGCGCTGATGCCGAGGGTCGTCTACGGGCTGACC
CACTCGTCCAACGGGTGGCCGATGCTCAACTCCGATGAGTGCGAGTGGGCGAAGATCCCCGGCACGGTCGTCACG
TTGCAGATCGCCAAGGGCTGGCCCCTAGCGATCCTGCGCGCGTTCGCTGCGGACTTCCACGCGTACGTCGAGCCG
CTGCGCGACGCGGACTCCGCGTGCTGGACGCCGACCAACTCGGTCCCGTCGTCGAACCACCTGAGTGGTACGGCG
ATGGATCTGAACTGGAACACCCACCCGTTCCAGATCCCGGACGCCGGCTTCGACAGCGCCAAGCTGGCGCGCGTC
CGCGAGCTCCTCGCTTTCTACGAGGGCATGGTGTTCTGGGGCAACGACTGGACGTCGCCGAAGGACGCGATGCAT
TTTCAGCTCGCCAGCCGCCGCAACGGCGGGTCCTTCGACACCTACGGCAACCCGGCGGTAGCCGACTTCATCGCG
CGCAAGATCCGCGCGGACGGCTACTCGACTTTCCGGAGGGGCTCTGCCCCGGCGTCTGCCGCCCCTATCCTGGCG
GCCGCGACCGGCCTGAGCGAGGCTCGTGCGGCAGAGATCCTGCCCGCGGTTCGCGACGGCCTCCGGGAATCCGAG
TGTACGAACGTCAACCGCATCGCGATGTGGCTGGCGCAGATCGGGCACGAGTCCGGTTCGTTCCAGTACACCGAG
GAGATCGCCAAGAACGGTCGGTACGCGCCGTACATCGGCCGGACGTGGATTCAGATCACCTGGGACTACAACTAC
CGGTCGTTCTCCGAGTGGGCGTACGCGTTCGGGATGGTTCCGACACCGGACTACTTCGTCGTGAACTACCGCGAG
CTCGCTGACCTGAAGTGGGCGGGCATAGGCCCTGCCTGGTACTGGACGGTCGCCCGTCCGGACATCAACGAGTTG
TCCGACCGCCGCGACCTGAACACGGTCACCCGCCGGATCAACGGCGGCACCAACGGCCTCGCGGATCGACAAGCC
CGCTACAACCGCGCGCTCGTCCAGGGCGAGGCGCTGCTTCAACTACTTCACGAAGAGGACGACTTCTTGTCTGCT
CTAACCGACGCTGAACAGCGCGAGTTGCTGGACCTGGCTCGCCAGCAGGCCAAGTACAAGCGCAAGTCCCGCTCG
CCGCTGCACTGGCCGCACGAAGGTGAGGTCGATACGATCGCCGGCTTGTCCTGGTCGACGGACGCGAACGTCCAT
ATCCAGCTGGTCGAGAAGCTTGCTGTGATCTACGGCGACCCGGTCTCGATCGCGCTGCTGTACGCGGTGTCGAAC
TCCGACGATCCGACGAACAACCCCGAGTTGGCGAAGCGCATCTTGAAGCGCGTCAAGCCCGAGGACATCACCGCT
GCTCAGGTCCAGATCCAGAAGTGGCTGGCGGCCGAGCAGAAGTTCCATGCCGCTTAAGCTCGGCGACCGGAACCC
CACGGTGCGCCGCTGGCGCGAGGTGATGGCGGCCCGGTTCGCCGGGTACGCCCGCATCCACGGCCCGCTGCCCAC
GGACACCGACGAGTTCGGCCCGCGGGCTGAGGCGTGGCAGACCGAGTACGAGTCCCGGACGTTCCAGCCGCTCGA
CGGGATCGTCTCCGACGACGACCTGCGCGCGCTGGGGATTCCGGCTCCCGAGGACAAGCGGCCGGTACTACTCAC
CGTCTCCGGGACAGGAGTCCCCTGGTGGATAGGTCCGGACGCTGACGTCGCGAGACGTCTCGGAGACGTGTACCT
GTGGCGTCCGGTAGGCCCGCCGTACACCGCGCAGGCGTTCCCGATGGGACCGTCCGTGGCGAACGGGGTCACCGA
GGCCACCCGCATCCTGGAGGAAGAGCGCCAGCGCATCGAGCGCTACGGGCTGTCGATGATCGGCTACTCGCAAGG
TGCGATCGTCACCTCCGAGCTGTGGGAGTACCACATCAAGCCCGAGAACGGCCGACTGCACTGGGTCAAAGACCA
CGTGCGCGGGGCCGCGACGTTCGGCAACCCGATGCGCGAGGCTGGCAAGGTCTACCCGGACCCGGGTGGCCAGCT
GCCCTCCGCGAAGTCGCAAGGTATCGCTGACCAGCTGATGGGCGACACCCCGGACTGGTGGAGGAACTACGCCCA
CAAAGGCGATCTGTACACCGACTGCGAGGGCGACTCGGGCGAGATGAAGACCGCGATCTACAAGGTCGTGATGAT
GTCCCGGGTGTTCTCTGGTCCGGATTCGATCCTGCGCCAGCTTCTGGAGATCGGGGTTAACCCGACGTTCGAGCT
GATCGCGCTGATCCGCGCAGTGCTGGATGCCGGTCTGTTCTTCATCCGCGGCACGACTCCGCACACGAACTACAA
CATCGACCCTGCGACGGACTTTCTGCGCTCTGTGACTTGATACGTAACGAGGAGGTGGAGTGGCGGTTCACTACC
CGGAGTCGCTACTCCCCGCCCCGTCGCATATCCAGGGGCCGACCTGGCGGCAGTACGAAGACGGCTCATGGTTTC
TGCCCGAGAAGACTCTCGGCTGGCAGATCATCAGCTGGCTGTTCGAGTACGTCAATTCCCCCGCTGGCGACGGCC
CGTTCGTCCCGACGCTGGAGCAGGCGCGATTCATCGCCTGGTGGTACGCGGTCGACGACCAAGGGAAGTACGCCT
ACCGCGAGGGCACGCTCCGCCGGATGAAGGGCTGGGGAAAGGACCCGATGATCGGCGCGCTCGCGCTCGCCGAAC
TCTGCGGACCAGTCGCCTTCTCGCACTTCGACGACAACGGTAACCCGGTCGGCAAGACCCGGCACGCGGCGTGGG
TCACGATCGCCGCGGTCTCCCAGGACCAGCCTCTTGCATTGAATACCGAGGTCCCGACCCCGTCCGGCTGGACCA
CGGTCGGGGACCTGTCCGTTGGCGATTACGTGCTCGGATCCGACGGACAGCCGCACCGCGTCCAACGCGAGACAC
CAGTCCTGGAGGGTCTGGCTACCTACGTCGTTCGGTTCGACGACGGCACCGAGATCACCGCCTCAGCAAGTCACG
GGTGGACGACTCAGCGCTTGACGGGCCACGGCGATTCGTACGAGACCGTCACAGTTACCACCGAGGAACTGGCTC
AAACCGTCACCAACTCGAAGGGCCGGAAACGGCACCGGATCCCTGTCGTCGGTATGGAGCTGCCCAACCAGGAGC
TCCCCCTTGACCCTTGGTTCCTCGGCCTGTGGCTCGGGGACGGCGCAACGTCTGACTCAACTGTTTCATTCGACT
ACCGCTTGCGGGACGAGTATGCAACTTTGCTGAAACCGCTGGTACAGGAGTTCCAGACTGTTGTGTGGGATAACC
CTGTCCCCGGCACCAACGTTGGCACATTCCGGATCAAGAACAACGACCGGACGCAGGACGACAAATCCATCCGCT
CGCTGCTTCGTAAGGCCGGGGTGCTGGGAAACAAACACATCCCCGCCGCATATATGCAGGCAGGGACGGATCAGA
GGTTCGAGCTCCTACGCGGGCTGATCGACTCGGACGGAGGCATTGACTCCGTCGGTAGAGCCTACTTTGTCAACG
CCAACCGGAACTTGGTCTACCAATTCCAGGAACTGGTCGTCGGACTCGGGTTCCGCTGCACTGTGCGCGAGCACG
GGGGTGATGGGGCTCTACGCGCCGAGTTCAACCCCGGCAACGCGGTACGCGTCTCGAACTTGGCCTACAAGTTCG
AGCGCCAGCGTCCGTACAGCTCCCGCAACAGATCCCAGCACCGCTGGGTGGAGTCGGTAACACCGGTGGAGTCCG
TTCCTGTGAAGTGCATCGGGATCGACACCGAGGATCACCTGTTCCAGGTTTCTCGGAGCAGGATCCTGACCCACA
ACACGAAGAACACGTTCTCGCTGTTCCCGATCATGGTCTCGAAGAAGCTGAAGACCGAGTACGGCTTGTCCGTCA
ACCGCTTCATCATCTATTCCGAGATCGGCGGCCGGCTAGAAGCCGCTACCGCGTCCCCCGCGTCGATGGAGGGTA
ACCGCCCGACGTTCGTCGTCCAGAACGAGACGCAGTGGTGGGGCGTAGGACCCGGCGGCGAGGTCAACGACGGCC
ATCAGATGGCCGAGGTCATCGAAGGCAACATGACCAAGGTCGACGGTGCCCGCACCTTGTCGATCTGCAACGCTC
ACCGGCCCGGCGACGACACCGTCGCGGAGATGTCTTACCTGAACTGGCTGGACATCCTGGCAGGCGACGCTATCG
ACACCGGCGTCCTCTACGACGCCTTGGAAGCCCCGGCTGACACGCCGGTCTCCGAGATCCCGTTCCCGTCCGACG
ACCCCGAGGGGTACGAGGCCGGGGTCGCCCAGCTCATGAAGGGCCTGGAGATCGCCCGCGGCGACTCGATCTGGC
TCCCGCTCGACGACATTCTGATGTCGGTCCTGACGGCGAAGAACGACGTCATCGAGTCCCGGCGGAAGTTCCTCA
ACCAGGTCAACGCGACTGAGGAGTCGTGGATCGCACCGTCTGAGTGGGATCGCAACCACGACATCAACCTGCCTC
CGCTGAGGAAGGGCGAGCGGATCACGCTCGGGTTCGACGGTTCGCTGTCCAACGACCACACCGCGCTCACCGCGT
GCCGGGTCGAGGACGGGGCGTTGTTCCTGGTGAAGGTCTGGGTGCCTGAGAAGTACGAGGGGCACAAGGTCCCGC
GCCAGGACGTGGACGCGTACGTCCGGTCGATGTTCGAGAAGTACGACGTCGTCGGTATGCGCGCGGACGTCAAGG
AGTTCGAGCAGTCGGTCGACGCCTGGGGTCAGGACTTCCGGCGCAAGCTGAAGATCAACGCCTCCCCCGGTAACC
CGGTCGCCTTCGACATGCGCGGCCAGCAAAAGCGATTCGCGCTGGACTGCGAGCGGTTCCGTGACGCTGTTCTGG
CGGGCGAGGTCAAACACGACAACAACCCGGTGCTCAAAGCGCACATCACCAACGCGCACCAGCACCCGACGATAT
ACGACGCAATCAGCATCAGGAAACCTGGCAAAGAATCCAAGCGCAAGATCGACGCCGCTGTGACGGCTGTCCTCG
CTTGGGGCTCGCGCCAAGACTTCCTGCTCAGCAAGAGCAACACAGGAAAGGGGGCGGGTCTGCTGCGATGACGAC
TTACCACGAGCACGTCGAGCGACTGCAAGGGCTCCTCGCACGGGACCTGCCGAACCTGCTGGAAGCCGAGGCCTA
CCGCAACGGGACGCGTCGGCTGAAGACGATCGGGATCGGCGCTCCTCCGGAGCTGGCTTACCTGGACGTCCAACC
GGGCTGGGTCGCTACCTACCTCCGCACTCTGTCCGATCGCTTGGACATCGAGGGCTTCCGTATCTCGGAGGATTC
CGAGGGGCTCGAAGAGCTCTGGAACTGGTGGCAGGCGAACGACCTGGACGAAGAGTCGGTCCTCGGACACGACGA
CTCGCTGACGTTCGGCCGCTCGTACATCACGGTCAGCCACCCGGACGTCGAGTCCGGAGACCCCGCGGGTATCCC
GCTGATCCGGGTCGAGTCTCCGCTGTATATGTACGCCGAGCTGGACCCACGCAACACCCGCCGGGTCACCCGGGC
TGTCCGTCTCTACACGACGCGCGACGACGTCGCGGTCCCGGATCGAGCCACTCTGTACCTGCCTGACGAGACTGT
CCCGCTCCGCCGCAACGGCGGGCTAAACGACCAGTGGGTCGTCGACGGGGACGTCATCAAGCACGGGCTCGGTGT
GGTCCCGGTCGTGCCGCTGACCAACGACCCGCGCCTCGGTAACCGATACGGCCGCTCGGAGATCTCTCCGGAGCT
CCGCAAGGTCACCGACGCCGCGTCTCGCACGCTGATGAACCTGCAGTCGGCGTCCCAGATCCTGGGCACGCCGCT
CCGCGTCATCTCCGGTGTCACCACCGACGAGTTGACCAACGACGGCGAGAACACGACGCTCGACATCTACTACGG
GCGCATCCTGACGCTCGCTTCTGAGGCCGCCAAGATCTCCGAGTTCAAGGCTGCCGAGCTGCGGAACTTCGCCGA
GGAGATGGAGGTCTTCCGCAAAGAGGCCGCGTCTATCACCGGCTTGCCGCCGCAGTACCTGTCGTCCTCGTCGGA
GAACCCTGCTTCTGCTGAGGCCATCATCGCTACCGATTCCCGGATCGTGAAGATGGCCGAGCGTAAAGGCCGGAT
CTTCGGCGGTGCCTGGGAGCGTGCGATGCGGATCGCTATGCAGATCATGGGTCGCGAGGTCACCGAGGAGTACAC
CCGGTTGGAGACAGTCTGGCGTGACCCGTCGACTCCGACGGTCGCCGCTAAGGCTGACGCTGTGTCGAAGCTGTA
CGCCAACGGCCAGGGGCCGATCCCGAAGGAGCAGGCTCGCATCGACCTCGGCTACACCGCTACTCAGCGAGAGCA
GATGCGCGACTGGGACAAGCAGGAGACCGAGGACATGATCGACACCTTGTACTCCACGACGAAAGCCCAGGCTGA
CGCTACGCCGAAGCCGACGGTCACCGAGACCAAGACGGAGACTCAGACTTCGCCTTCCGGATTTAACCGGACCAA
GACCCGGTGAACCCGGAGGAGTACGCCGCCGCGCAGCTCCTCATCTCCGCCGCAGTAGTCCGTCACGTCAGGAAC
GTGGCCGGGTTCTTCGCTCAGCCCGCGCTGACGATGTTCGACTGGCTGCGTCTGCTGGACCTGCTGTTTCCCGAG
ATCCAGCGCCGGCGCACCGAGGCATCGGTGCTCGCTCGCAGGTTCTACGACTCGCAGCGGGCTCAGCATCACCCG
GATCTCCCTCGTAACGATCGGCCCCTGGAGGGGACGACGTTCGAGAAGTTCGTCGAGAACATGGACCCGGCTCGT
GAGCGGATGCAGCAGGCGGACACCCGCGGGGACGCGCTGACTCACCTGACGCTCCGCGCGGTGCGCGAGGTGGAG
AACGCAGGCCGTCAGCAGATCATCCACGCCGTCGAGAACGACCCGGAACCCCGCGTCTTGCGGGGCTGGGCGCGC
GTCGCGACGGGCCGGGAGACCTGCGCTTGGTGCCTGATGCTGATCAGCCGCGGACCTACGTACGTCCGGGCCGAG
ACCGCTGGTCTCGACCTTGATACGGAACACGCTCTGGAGCTGTTCGAGAACAAAGACCTGGAGACCTACTTCGCT
GACATCAGCGGAGAGATCAAGCAGTGGCACCCCGGGTGTGACTGCAAGGTGATCCCCGTCTTCCGGAACGAGGAC
TGGTTCGGCAAAGAAGCTGCCGATCGCGCCCTCGATCTGTGGGGAGAAGCCACCAAGGAAGCCATCGCTCTAGAG
GACGAAGGCCTCGTCCACAAGAGCGGGAAAAACAAAGGCCAGCCCTTTACTCGTAACGAGCTGGCTATCAACGCC
CTTCGCCGTCGCCTGGAGCGCGGCGAGATCTCAGCACAGCAGTACGCAGCACTCGCTGCTTAGCCCGCCAACCCG
ACCGACCTGCCAGGAGCAGGAGTCACCCCACGCCCAGGAGGCACAGATGACCGAACCCACCGACACCCCCTCGAC
GCCCGAACCCGTAGCTCCCGCTGCCCCGGCTCCGGCGGCCCCCGCTCCCAAGAGCGAGGACCTGCCTGACTGGGC
TCGCGAGAAGCTCTCGAAGGCGAACACCGAGGCCGCGAACTACCGAGTTCAGCTCCGCACCGTGGAGACCGAGCG
CGACAGTCTCGCGGAGAAGCTCGCGGCTCTCGAAGCCCAGGCAGCCCAGGCGGCTACCTCCGCGTCCGAGCGTCA
GAACGACTTCGACCGTCTGGTGACCGCGGTCCAGGCTCTCACCCCCGATCCCACGCCGCTGTTCACGTTCGCGAA
CACGCTGCAGGGCGATTCGGAGGAAGCGCTCAAGACGCACGCCGAGAGCCTCAAGACCCTGTTCGGCCTGAAGAA
CGGCCCCGTGGCCGCTGTCGACCGCTCGCAAGGCCTCGGCACAGAAGCCCCGAGCAACGACCCTGCGGTGGCCTT
CACCGCGCTCATGAAAAACCAACTAGGCAAGTAAGGAGCCCCTGTGGCAACCCTGAACGAACTGCTCCCTAACTC
CGCGGGCAGCAACCACCAGGGCCGTCTGGCCCACGTCCCCTCCGACCTGCTCCCCAAGGAGATCGTCGGCCCCAT
CTTCGACAAGGCCCAGGAGAGCTCGCTCGTCCTGCGCATGGGTGAGCAGATTCCGATCTCGTACGGCGAGACGAT
CATCCCCACGACCGTGAAGCGCCCCGAGGTGGGTCAGGTCGGCGTCGGCACGTCGAACGAGCAGCGAGAAGGTGG
CCTGAAGCCGCTGTCCGGTACCGCGTGGGACACCCGCTCGGTTTCGCCGATCAAGCTGGCGACCATCGTCACCGT
GTCGGAAGAGTTCGCTCGCATGAACCCCTCCGGCCTGTACACCAAGCTGCAGGGCGACCTGGCTTACGCCATCGG
CCGCGGTATCGACCTCGCTGTGTTCCACGGCAAGTCCCCGCTGACCGGCTCGGCGCTCCAGGGCATCGACACCGA
CAACGTGATCGCCAACACGACCAACGTTGACTACCTGCAGGAAACTGGCGACCCGCTGCTGGACCGCCTGCTCGA
TGGCTACGACCTGGTCTCGGCCAACACCGATGTGGAGTTCAACGGCTGGGCCGTTGACCCGCGCTTCCGCGCTCA
CCTGCTCCGCGCTCAGGCTTACCGCGACGCCAACGGCAACGTGGACCCGAGCCGCATCAACCTGGCCGCTCAGAC
CGGCGACGTCCTGGGCCTCCCGGCTCAGTTCGGCCGCGCTGTCGGCGGCGACCTCGGTGCCGCCGTCGACTCGAA
GACCCGCATCATCGGCGGCGATTTCTCGCAGCTGAAGTTCGGCTTCGCTGACGAGATCCGCATCAAGATGTCGGA
CACCGCCACCCTGACCGATAGTGGTTCCGCGACGGTGTCGATGTGGCAGACCAACCAGATCGCGATCCTGATCGA
GGTCACCTTCGGCTGGCTGCTCGGTGACAAGCAGGCGTTCGTCAAGTTCGTTGACGACGAACAGCCCTGACCTTT
TCATTTGTCCCGACCTTGATACGTAACGGCGGGGCTCTCTCCGGAGGGTCCCGCCGCCGTGTCGCTACCTGGAGG
TTTTCATGACCCACCCCTACAACGGTGCGGTGGTCCGCGGATGGCTCGGCTCGCTCAGCGACTCCGAGATCGTGG
CCAAGCTCACCGACCTGACCGGGTTCGCCCCGGCTGCTATGGACGAGGACTACGAGCCGGCTGCTGCTCCTGCTG
CTGTCGCTGCTGACGACACCGTCCAAGAGGCTATCGCCAAGCTGGAGAAGCGCCTCGCTGATCTCGAGTCCACTG
TCGAGGGCATGGCCTGATGGCATACGCCGAGCCCAGCGACGTGGTCGCGCGGCTCGGGCGGCCGCTGACCGATGA
CGAAGAGACCCAGGTCGAGACGTTCCTAGAGGACGCCGAGATCGAGATCCGTTCTCGTATCCCTGACCTGGACGA
CAAAGCCGAGGACGAGGACTACCTCAAGCGGGTTATCAAGGTCGAGGCCTCCGCGGTCACGCGCCTGATCCGCAA
CCCCGACGGCTACATCGGTGAGACCGACGGCAACTACTCGTACCAGCTCAACTGGCGGCTGAACACCGGAGCGAT
CGAGATCACCGACAAAGAGTGGGCTCAGCTCGGGCTCTCCAAGAACGTCGGCGTGCTCAACGTCCGTCCGAAGAC
TCCGCTGGAGCGCTCGGGTGAATACCCGGCGTTCGGCTCGGTCGAGTGGCAGGTGTTCCAGCAGAGTTCCCCGCT
GTACTGGGGCTACTGATGAGCGGGCTTCTGGACGACGGGGCTAACTACGAGCCCGTAACGGTGTACCCCGAGGTG
ACTCGGAAGGACCGGCTGGGCAACACCCTGGTCGGCCCTTCTGCCACCGGAGTCGAGACAGTCGCGCGATTCCAG
GTCCAGAACCAGTCGGGCACGTCTTCCCGCCGAGCGGAGATGGACGACATAGGCGACATGACCGAGCAGGTCTAC
ACGATGCGACTCCCCCGGTCGTTCACGACCGAGTTGAAGTCCGGGTCCGAGGTTGTGTGGCGCGGTGAGCGCTGG
GGCGTGTACGGCGACCCTCGTCGTTACAACGGCTCTCGCCGCACCGCCCGCCTCGAATACGTGGTTCGGAGGTTC
TGATGCCTTTGTACTACGGGCGATCCGGCCTGAACAAAGTCGTGTCGCACCTGCCCGGTGTGGTCCATGAGATGC
GCTCCGAAGCTGACGAGGTTGCTGACCGGGCGAAGGCCAACCTGGCTGCCGCTCGTGCGAGCACGCAGTGGGAGA
AGATCCACGGCCCGGACCATCTGACGAAGATCACTCGGACCAACGGTTCGGTGGATGCCTACGTCAACATGGAGG
CCCCTAGCCCCGAGTCGATCGAGTACGGTCACTACCCGTCCGGTGTCTTCGATCCGGAGAAGTACGGCCGCGTCA
CGAAGGCTCCGCAGGGGCTGTACATCCTCACCGGTGCCGCCGGGTTCGGCGGCCAGACCGCTATCTCTACCGGCG
CTAAGCGCGGGAAGAGGGGGTAGCGCATGGCTGGCAAGCTTCCGATCGTCGGTGAGGTCGTGCTCCCGATTCTCC
GCGGCCACGAGGACCTGTCCGAGCCGATCAGCACTGTCCCGTCTCTGGCGGGTGTGCATGTCGGGACGTGGGTCG
AGGACATCGACTCCCGCACGTTCCCGCTGATCACCGTCCGTCGCGTAGGCGGTACCCGCAGCCCGGAGCATCCGA
CGCTGTTCACGCAGCCGGTGGTCGAGATGACCGCTTACTCAGCGGCTGACCTGCCCACTACCGAGCAGATGTACG
AGGACGCCCTAGAGGTCTTGTACCGCGCTGCACGTCTTCAAACCAAAACGCCAGCCGGCTATCTGCACTCGGTGA
CCGAGACCTTGGGCGCGTCCCACGGCCCGTCACCGTTTGATCGGACCTGGCGCGTCTTCGGCCTGATCCGACTCG
GCATCCGGCCCCCTAAGAATTAAGGAACCAAATGGCACTGAAAGATGATGCCGTCCTCATTGCCGCGCGGGGGTA
CGTGTACACCGCTGCGGTCGGCACGGCGGCACCTACCCCTTCTCAGCTCAAGCTGATCGACCTGGAGCACCCCGA
GGCGTGGGAGCGCACCGGCTGGGAGCTCGTCGGGCACACCTCCGAGGATGATCTGCCCGAGTTCGGTTTCGACGG
CGGTGACTCCGAGGTCCGCGGCTCGTGGCAGAAGAAGAAGCTGCGCGAGGTCGAGACCGAAGAGATCGCGGACTA
CGTGGTCATCAACCTGACCCAGTTCGACGAGTCGGCTCTGGAGCTGTACTTCGGCCCGAACCAGTCGGCTACCCC
CGGCATCTTCGGCGTGAAGTCCGGCTCGGTCGTGAACGAGCGTGCGCTGCTGATCGTGATCGTCGACAACGACGT
TCGCCTCGGCTTCCACGCCCGTAAGGCTTCGCTGAAGCGTGAGGACGCTATCTCGCTGGCGACCGACGAGTTCGG
CGCTCTGCCGGTGCGCGCGACCTTCCTCGATTACCAGTCGTACAACCTCTACGAGTGGATCGAAGAGGACTGGTT
CAACGCCGTGGAGACCGCTCCGGTCTACACCGTTGATCTGGGCGGTGCTACCGGCGGCAGCTTCACGCTGAAGGT
CGGCGACAAGACCACGGCCTCGATCGCGTACAACGCGAACGCTGCGGCGGTCAAGTCCGCTATCGGCGCTGTCGA
CGACGGTGTGGCTGAGTCCGCGTGGACCGTCACGGCGGGCGACGACTTCGACATCGAAGGTCCTCTGGCGATCTC
GCTGGGCACCGACTCCACCACCGGTGGCAGCGGCGTCGTGGTGACTGTCGCTTGATTTGAACTTGACACGTAACC
CGTGTCAGACGGGGGAGCGGTATCTCTGGCGGGCCGCCGCTCCCCCAACCCCTCTCTTTGCCCGCCGCCAATCGA
AAGGCCTGCCACCTATGAGCAAGATTCTGACCCTCGACACCATCCGAGAAGAGGCCGACCGCGAGTACGGCGCGC
CGGTTCAGGTGCAGATCTCCAAGGACACAACCGTGTCCCTCAAGAACGTGATGCGCCTCCGCAAAGACGTGCGCA
AAGACATCCTTACGCAGCTCGAAGCCATCCGGACGATCAACGACAAAGCCGACGGCGACAAGACCGAGGCTGACG
CCGAGAAGCTCACGGACGCAGTCTTCAAGATCCTCGAACTGGCTGCGGGACGCGACTCCGAGACCCTGATGGACG
CCGTCGACGAGGACGTCGCCCTCGCCACCAAGATCCTCAACTACTGGCTGGAGGAGACGCAAGTGGGGGAAGCCT
CCAGCTCGGAGGACTGATCGACGACTACGGCGACGCCTTGTACGCGGACTTCCGGGCTGAGTACCACATGAACCT
CGCGGATCTGTTCGATCCCGCCTCCCGGCTCGGACCTATCCAGGTCCTGGCGCTTATCAAAGAGCTGCCCCGGGA
GGGCAGGTTCTGGTCCGAGAAACAGGGCGGCCCGCAGTTCCGCGGCTGGGATGACCAGACGTACACCACCGCGGC
GCTGGTCAACGAAATCCGAGCACTCAAGTTCATGTACCTACTGGCGAACACGTCGAAGGACAAGCGCCGCAGGCT
GACCCCGCCCGAACCGTTCCCGGTTCCGCAGGTCAAAGCCCACAAGGCGAAGAAGTACAAACCCGGCTCGTTCGG
AGCCGTCGCGGCCATGCGTATGGCTGCTTCCCGCAATCGGAAGGCCCAGGCAACGGGCAGATAGTGAGGTAGCTC
GTGGCTGCAGGGAAAGAGGTCGGTCGCCTAAGTATCAAGGTGACTCCTGACCTCGACGGGTTCTACCGAGATCTG
AAGGCCGCGGTCGACGCCGCCGAGAAGATGAAGGTCAAGATCCCGGTCGAGCCGGACATGGGCAACTTCCGGCAG
GAGGTGGCCGCCAGCACCGCCGGTATGACCGCCAGGGTCAAGGTCCGTGCCGACGTGGACAGAGGCCTGCTGGAC
AGCGTGGCGAACTCTCTGGGCAATCTGAAAGCTCCGTCGTTCGGATCAGGAATCAACCCCACGGGGTACATGCTG
ATCCTCGGGGCAGCGGCGGCGCTTACTCCGCTGATCGCCGGGTCGCTGGGCGCTATCTCAGCCGCCCTTCTCACA
CTGCCCGGGCTGATCGCCGCAGTAGCCGTTCCTATCGGCGCACTCGCACTAGGCATCGACGGGTTCAAGCGCGCT
GCCGAGAGGCTCAAGCCCGCGTTCGACGGGCTCAAAGAGTCGATGTCTGCCGCGGTCGAGAATCAGTTCGGCCCG
GTGTTCGACCAGCTCGGTAAGGCTATCCCGACCCTGGCCGCGAACCTGCCCAAGGTCACTCAGGGCATGGCGGAT
GTTGCGAAGTCGATCGTCGACTCGGTCACTTCCGGCGAGGGCCTCGGACGTATCGAGTCTCTAATCTCGAACATC
GGCGCGGCTATCTCCCGATCCGCTCCCGGCCTCACATCGTTCGTCGACGGACTGCTGAACCTCGCTGAGAAGTTC
AGCGGCAAGCTCCCTGCTATAGCCGACTGGATCAACCGCACAGGCGAGTCCTTCTCGAAGTGGGTCACGGACTTC
ACGACAGCGGGGCCGGACGGCGTGTCGAAGTTCGACAACGCTATGTCGGGTCTGGGTGACACGCTGCAGATGCTT
GGCGGCGGACTGGTCGACATCCTAAACAAGTCCCTGGAGTTCTTCTCCGACCCACAGAAGATCCAGTCCTTCAAA
GCGGAGCTCGATGGTCTGATCGCCTCGATCTCGACGCTGGTCGACCTGATCAACAGCCTGGCTGCCGCGTTCTCG
AAGGTGCCGGGGCTGTCGGACGGTGAAGCCAACGGCATCATGGACTTCGCGCCGATCCAGATTCAGGCCGCGATC
GAGCTGATAAAGAAGATCCCGGCCGCCTGGGAGGGCATCAAGCTCAAGGCCGCTGAGGTGTGGAACTCGATTCCT
ACTATGGCCGCTACAGCCATCGCCTCGATCCGGGCGACCCTGGCTACGCTGCCCGGCCTGTTGTCGGGGATCTGG
ACCACGGTCACGGCCAGTGCTTCGTCAGCGTTCGCCGCCATCGGCGCGGCCGTCTCGGCAGGCGCGCGCAGCGTA
GTCAACACCGCGGGCAACATCTTCCGCTCGATGGGCTCGGTCATCGCCAACGCCTTCTCGGCGGCGGTGTCTGCG
GTACAAACCGCGTTCTCCCAGATGGTCTCCGCAGCCGCCTCTGGCGCGCAGCAGGTTGTGGCGGAGGTCCAAGCT
CTCGGCGGGAAGATCGCCGCCGCTGCTGGTAACTTCGGCTCGATCCTGGTGGCCGCGGGTAGAGCCCTGATGGAC
GGCCTGCTGTCCGGTATCAAAGAGGGCCTGAATTCGGTGCTGGCCTTCGCGGGCAGCATCGCCGCCAAGATTGCC
GCGGTCAAGGGTCCGCTCCCGAAGGACCGTAAAGAGCTGATCCCCGCCGGCGAGGCCCTGATGGAAGGCCTCGGT
ACCGGCATCGAGAACGGCCTGGACCCGGTCCTGGATCGCGCCCGTGAGATCGCTAAGCAGATCTTCTCAGCGTTC
AAAGAGACGTTCGGCACCGCTCCCACGTCGCTGGCGTTCAACCTCGGCAGCATGCAAGGCGACCTCAGCGGGTTG
CAGACATCGCTGGAATCGACCGCTACCGCCTCTAGGGATCTGACCTCGTCCCTGACAACGCCTACCGCAGAGCTC
GCCTCCGGATCATCGCTTCTGGGCGACGACGTCAAGAACCAGCTCGACGAGCTCAAGTTGGCGTACGACCAGCTA
GAGCTGCAGCGCAAGCAGCTGAAGGTCGACAAGAACGCCGCGGGCACCAAGGAAGAGAAGAAGGCGATCCAAGAC
CAGATCGACCAGATCCAAGCACAGAAGGATCAGATCGCGCTGGAGAAGGACAAGCTCAAGCTGCAGCAGCAGCAG
ACCGGGCAGATGGGCGAGCAGAAGACGCTAGCCCAGTTCCTCGGTGAGCAGATCGCTTCGACCTGGCAGCAGGGT
ACCGACGCTGTCGCCGGGTTCGCTCGGTCCAACCTCGACCAGGCGATGAGCGACCTCGGCATCGGCGGGGGCGCG
ATCACCAACGGTCTGAACGCTGGCCTCGACTGGGGAGTGCAGGCGCTTGGAAACGTCATGAACATCCAGGTCAAC
TCGGTTGACGACGCTATCGCGGTGAAGAACAACGAAGTGAATAAGCAAGCGCTCACTTACACACGCCGCTAACTT
GAAACGTAACGAGGAGTTACATGGCTTCCAGACTGCTGGACCCCGATACCCTCGTCGAACTCGAAGGTGTCAATG
GTGAGTGGTTCGACCTCACCAACGGCACCGAGGGGATCTACCTCGCTACCGAGGTGACGGGTCTGCTCGACCCGC
CGGTGAAGGCGACGTACGAGGAGCCGGGGAACTTCCCCGGCGCTCGGTACCTGAACCACCGCGTCCTCCGACGCG
ACCTGGTGTTCGGCGTCGAGATCCTCAACGACGAGAACGACGAGACCTGGCTGCGCCGGGATTCGGCGTGGCGCA
AAGCGTGGTCGTTCAAGCGCGACGCGAAGCTCCACATCACCACCGGAGAGTCCGGGCACCGCTACCTGAAGGTGC
GGCTGTTCGAGTCCCCGACGACTGACATGGTCACCGACCCGCGCGGTCGGGAGGTCAACATTACGAAGATGGTCG
TCGTCGCGGGCGACCCGTTCTGGTACGAGGACGATGTCGTCTACCCGATCGAGGTCCAAGAGGATACGACGTTCG
ACCCGAACCCGCTACCGTGGCCGTGGCCGCAGCCGGAGCTTCCGGTCGAGGACATCGAGATCACGGTCCCGAACG
CGAACCCGACGGATAACATCATCTGGCCGAAGTGGACGCTGCCCGGGTCGTCGGAGAAGCCTGCTGAGCCGTACA
TCCCGGGGCTGCCGTGGCTCGGCGCTCCGAAGTCCCCGGCCACGCTGTGGACCGTACCGGATTACAAGCTCGATC
TCGACGAGGACGAGGACCCGTCGCTCGGCACCCGGCGTATCCGGATGCCTGGGCAGATCGGCGGTCTACGCGTCG
AGGAAGTCCAGCAGATCTACATCGACGGACGCCCGACCGGCGGCACGTTCAAGATCGGGTACGGCGATGAGTGGA
CCGAGCCGATCGCGTACAACGCGACGCCGAACGAGGTCCGCGCTGCGCTGATCGCGCTGGCGGGTATCTCCGCCA
ACGACGTCGAGGTGTCTCTCGGCGGGGCGACGAACGAGGTCCAGACGGTTCGCCTCAAAGGCGGTGCTCTGGGCG
GCACGTTCACGCTGTCGCTGGGCTCGGAGACCACGGTCGGTATCCCGTTCAACGCCTCCGACGCTGACCTTCAAG
GCGCGTTGGTGGGGCTGGATTCGATCGGCTCCGCCGATGTCAAGGTGAAGTCGACGAAGATCAACGAGGTCCAGG
TGGTCGAGTTGGTCGGGGAACCGACCTCGGGTTCGTTCACGCTGACGCTCGACGGGCAGACCACGGCTCCGATCG
CGTACAACGCGACGCCGGCTACGGTGGCGGCCCGGATCGCGGACCTGCCGAACATCGACGGTAACTACGTCAAGG
TCGAGGGTCTGAACGAGTGGTTCTACTCTCCGTACCGCATCACGTTCGGCGAAGCCCAGAGTCGAGGCGTCATCA
CCGACATCATCTCGGGGATCATCGATTTCATCGGCGGCTTGTTCGACGGTAACGCCTCGGGCAAAGGCGTCGGCG
GTATCGACATCGACGAGATGACAGGCGACGTCGGCACGCTCTCGGGCGGTGCTGGGCTCGATGTCCAGGTGACCA
CCGAGCAGGACGGCGACCGGCTGTACGTCGTGTCGTTCCAGCGTGCTGCTGGCGGGTTGAACCTGCCGCAGCTGG
TGGGTGACGCCTCCGGTCTGGAGGGCGATGACCTCTCGATCGAGACCGCTACCAACGTCGACGGCGGCCGCCCGT
ACGTCGTCCGGTTCACCGACGACCTGCAAGGCGTGGACGTCCCGACCATGACGGTCGATACGGACGAGCTGACCG
GCGGCTTCGAGGTCGGCAGCCGCGTGGTGGTTCTCCGCGAGGGCTACACGTACCCGGCTGAGAACGTCGTCGTCG
ACTCCGACCCTCGCGAGGAGCAGGTGTCTTCGGAGTCTGGCTCCCCGATCTGGGAGCGGATGAACTCTGTCCGGT
TCCTGCACTACATCCCGCCGTACACCGGCGAGGTCACGTTCAAGTTGTCCGTGTCCGGGGCTGTCCCCGGGCAGA
TTGCCACGCTGCGCCTTCCGCGCGCCTGGTCCCGTCCTTGGGGCCTAGAATAGTCTGAAAGGCCAGGTCAGATGG
GTTTTACCCTCCGCCTGTTCGGCATCCCGGTCCTGAGCCTGGAGATCACCGGCGACGGCTCTGCCGAAGAGTACA
TCAGCCTCACGGGCGGCTCGTTCGAGCTGGCTCCCGAGGAGCCCGACTACGACGAAGAGTACTACGAGGAAGACC
GTAGCGGGTTCGGCTTCGGGGTGAGCTGATGCCAGCTCCCGCCGCAGACATGACAACCCTGGCGGGTCACCAGCA
GCTCTGGGACACCGTCATGAAGCGCCGCCAGAAGCGGGAAGACGAGCGGATCGCCCCGCCGTTGATCCGCCTCTG
GGACGGCGACTACAAGCTCCGCGGCCAGCTCGTCGGGGAGCGTAGCCACAAGTTCGAGTTCATCGAGAACGAGAC
CGGCACCGCTTCGATCACGATCTCGCTGGACCACTACCTGGCGAAGTGGATCGCGTCCCACAAAGGCCGCGCTCG
CCGCAACGTCCACGTCTCGTTCGACAAGCAGGGTGCCCGGTGGACGGGTCGCATGGACCACTACGACATCGTCCG
AACCAAAGAGGGCGACGTCTACATGGAGGTCGTGTTCAAGCACGACTACGAAGAGCTCAAGCACATCTACGTCTG
GGCGAACCCGTTCCTGCGGCCCGAGTTCCAGTTCCCGAAGCTGTGGGTGGTGTTCGGCCCCGCGAAGTGGGCGCT
GCTGCTGACGCTGTTCGTCAACATCCTCCGCCTGGAGACCTCGCTGTGGACGCTGCCCGACAACCCGTTGGACAT
CTCCGAGTGGTTCCCGTTCTCGCTGAACCCCGGTAACTGGCGCAACATCGTCAAGCCGTTCCCGTTCCTCGCGGA
CAACTCTCCGCTGACGATCGTGTTCTCCCGGTTCAAGTCGTTCCACGACACCGCGAAGAACGTCCTGGCCGACTC
GCAGCTCACTATCGTGTGCCGCCGATACTTCCACGGCGAGGACCCGCACCCGTTCGCGGAGCTGTCCGGTGAGCT
GGGGCTGCCGCTGATCGAGGGCATCGCCTCGCTGATCCCGCTGCGCCACGGCTGCCTGGTCTGGGACATCGTCGA
TAACTCCGGGTGGGGTTCGGAGACAGCGTTCGGCGGGTCGCTGCTGACCGGCTTGGTCCGCGCGGTGATGAACAT
CGCGTCGGACGGCATGACCGAGGGCATCGACATCTACACCGGTCTACCGACCTACCCGGGTGAGTACTACACCCC
GGGGTTCCTCGGGACGTACCCGAAGGCTCCGCACGTGGTGTTCATGGAGTCCCCGTACACCGGCATTGAGTCCTC
GAAGTTCACCTACACCGAGGCCACGGACACGTCGTTCGTGCTCGGAGGGCAGTCGATGCCCGGGGTGAACGAGAT
CATCTCGGCCGGCATCAACATGGGCGGCGACTTCCTGACGTCGCTGATCAACTCCCAGCTAGCCACGCTCGGCGC
GTTCGGTGGCGCGATCGACCTACCGCCGCTCGGCGGCATCATGGACGCGGTCGCCCGCCCGCTGTACGAGAACGT
GATCCTCGCGTTCATGGAGATTCCCACGCTCCGCGCAGCAGGCCTGAGTCTGCCGATCGCTGGCCTGGAGGACAT
[truncated: 42,411,414 more chars]
