# Supplementary material for: Whole genome comparison of a large collection of mycobacteriophages reveals a continuum of phage genetic diversity
Source: eLife. 2015 Apr 28;4:e06416. doi: 10.7554/eLife.06416 (PMC4408529; doi:10.7554/eLife.06416)
Supplement: Figure 3—source data 1. — DOI: http://dx.doi.org/10.7554/eLife.06416.011 [file elife-06416-fig3-data1.nex]

#NEXUS

begin taxa;
   dimensions ntax=627;
TAXLABELS

244                   
ABCat                 
ABU                   
ADZZY_Draft           
Abdiel_Draft          
Abrogate_Draft        
Acadian               
Achebe_Draft          
Adephagia             
Adjutor               
Aeneas                
Aglet_Draft           
Airmid                
Akoma                 
Alice                 
Alma                  
Alsfro_Draft          
Altwerkus_Draft       
Amelie_Draft          
Anaya                 
Angel                 
Angelica              
Anglerfish_Draft      
Annihilator_Draft     
Apizium_Draft         
Aragog_Draft          
Arbiter               
Arcanine_Draft        
ArcherS7              
Archetta_Draft        
Archie_Draft          
Ardmore               
Ares                  
Ariel_Draft           
Arturo                
Astraea               
Astro                 
Athena                
Audrey_Draft          
Ava3                  
Avani                 
Avrafan               
BAKA                  
BEEST_Draft           
BPBiebs31             
BPs                   
BQuat_Draft           
Babsiella             
BabyRatchet_Draft     
Bachome_Draft         
Backyardigan          
Badfish_Draft         
Bangla1971_Draft      
Banjo_Draft           
Barnyard              
BarrelRoll            
Bask21                
Batiatus_Draft        
BeanWater_Draft       
BeesKnees_Draft       
BellusTerra           
Benedict              
Bernal13_Draft        
Bethlehem             
BigMama_Draft         
BigNuz                
BillKnuckles          
Bipolar_Draft         
BlackStallion_Draft   
Blue7                 
Bob3_Draft            
Bobi                  
Bongo                 
Boomer                
Breeniome             
Breezona              
Brocalys_Draft        
Broseidon_Draft       
Browncna_Draft        
BruceB_Draft          
Bruiser_Draft         
Brujita               
Bruns                 
BubbleTrouble_Draft   
Bubbles123_Draft      
Bugsy_Draft           
Burger_Draft          
Butters               
Butterscotch          
BuzzLyseyear_Draft    
Bxb1                  
Bxz1                  
Bxz2                  
CREW_Draft            
Cabrinians_Draft      
Cactus_Draft          
Caelakin_Draft        
Cali                  
Camperdownii_Draft    
CaptainTrips_Draft    
Carcharodon_Draft     
Catalina_Draft        
Catdawg               
Catera                
Cerasum_Draft         
Chadwick_Draft        
Chah                  
Changeling_Draft      
Charlie               
CharlieB_Draft        
Che12                 
Che8                  
Che9c                 
Che9d                 
Cheetobro_Draft       
Cherrybomb426_Draft   
ChipMunk_Draft        
Chorkpop_Draft        
ChrisnMich            
Chunky_Draft          
Cjw1                  
Clarenza_Draft        
Colbert               
Collard_Draft         
Compostia_Draft       
ConceptII_Draft       
Contagion             
Cooper                
Corndog               
Corvo_Draft           
Courthouse            
CrimD                 
Crossroads            
Crownjwl_Draft        
Cuco                  
Czyszczon1_Draft      
D29                   
DD5                   
DLane                 
DS6A                  
DTDevon_Draft         
DaHudson_Draft        
DaVinci               
Daenerys              
Daffy_Draft           
Daisy                 
Damien_Draft          
Dandelion             
Dante_Draft           
DeadP                 
Delilah_Draft         
Dhanush               
DonSanchon_Draft      
Donovan               
Doom                  
Dori                  
Dorothy               
DotProduct            
DrDrey_Draft          
Drago                 
Drazdys               
Dreamboat             
Duke13_Draft          
Dumbo                 
Dusk_Draft            
Dylan                 
Dynamix_Draft         
ET08                  
Eagle                 
EagleEye              
Echild_Draft          
Edtherson_Draft       
ElTiger69             
Elph10                
EmToTheThree_Draft    
Emerson_Draft         
EmpTee_Draft          
Empress_Draft         
EpicPhail_Draft       
Equemioh13_Draft      
Eremos_Draft          
EricB                 
EricMillard_Draft     
Eris_Draft            
ErnieJ_Draft          
Estave1_Draft         
Et2Brutus_Draft       
Euphoria              
Eureka                
Evanesce_Draft        
EvilGenius_Draft      
Expelliarmus_Draft    
Faith1                
Fang                  
Farber_Draft          
Fascinus_Draft        
Fibonacci_Draft       
Fionnbharth           
Firecracker           
Fishburne             
FluffyNinja_Draft     
Flux                  
ForGetIt_Draft        
Forsytheast_Draft     
Frederick_Draft       
FriarPreacher_Draft   
Frosty24_Draft        
Fruitloop             
Funston_Draft         
Fushigi_Draft         
GUmbie                
Gadjet                
Gadost_Draft          
GageAP_Draft          
Gaia_Draft            
Gengar_Draft          
George                
Ghost                 
Giles                 
GingkoMaracino_Draft  
Girr_Draft            
Gizmo                 
Gladiator             
Goku_Draft            
Gomashi_Draft         
Goose                 
Grum1_Draft           
Gumball               
HH92_Draft            
HINdeR                
HUHilltop_Draft       
Hades_Draft           
Halley_Draft          
Halo                  
HamSlice_Draft        
Hammer                
Hamulus               
Harvey                
Hawkeye_Draft         
Heathcliff_Draft      
Hedgerow              
Heffalump_Draft       
Hegedechwinu_Draft    
HelDan                
Held_Draft            
Henry                 
Hercules11_Draft      
Hertubise             
Hetaeria_Draft        
Holli_Draft           
Homura_Draft          
Hope                  
Hope4ever_Draft       
Hopey_Draft           
ICleared              
Ibhubesi              
Ichabod_Draft         
Inventum_Draft        
IronMan_Draft         
IsaacEli              
Island3               
JAWS                  
JC27                  
JHC117                
Jabbawokkie           
JacAttac              
Jasper                
Jebeks                
Jeffabunny            
Jerm_Draft            
JewelBug_Draft        
Job42                 
Jobu08                
JoeDirt               
Joy99_Draft           
Jsquared_Draft        
KBG                   
KFPoly_Draft          
KLucky39              
KSSJEB                
Kamiyu                
Kampy_Draft           
KayaCho               
Kazan_Draft           
Keshu_Draft           
Kheth_Draft           
Kikipoo               
Kinbote_Draft         
KingVeveve_Draft      
KittenMittens_Draft   
Klein_Draft           
Kloppinator_Draft     
Konstantine           
Kostya                
Krakatau_Draft        
Kratark_Draft         
Kratio_Draft          
Kugel                 
Kykar_Draft           
L5                    
LHTSCC                
LRRHood               
Lamina13_Draft        
Larenn_Draft          
Larva                 
Lasso_Draft           
Laurie_Draft          
LeBron                
LeeLot_Draft          
Lego3393_Draft        
LemonSlice_Draft      
Lemur_Draft           
Lesedi                
Liefie                
Lilac                 
Lilith_Draft          
LinStu                
LittleCherry          
LittleE               
LittleGuy_Draft       
Littleton_Draft       
LizLemon_Draft        
Llama_Draft           
Llij                  
Loadrie_Draft         
Lockley               
Loser_Draft           
Lucky2013_Draft       
MPlant7149_Draft      
MRabcd_Draft          
MacnCheese            
MadamMonkfish_Draft   
Magnito_Draft         
Mainiac_Draft         
Malithi_Draft         
Mana_Draft            
Manad_Draft           
Manatee_Draft         
Mantra_Draft          
MarQuardt_Draft       
Marcell               
Marie_Draft           
Marvin                
Maverick_Draft        
McFly_Draft           
McGuire_Draft         
Medusa                
MeeZee                
Megatron_Draft        
Melvin                
Mendokysei_Draft      
MetalQZJ_Draft        
Methuselah            
MiaZeal_Draft         
MichelleMyBell_Draft  
Microwolf             
MilleniumForce_Draft  
Millski_Draft         
Milly_Draft           
Minerva_Draft         
Minnie_Draft          
Misomonster_Draft     
MisterCuddles_Draft   
MitKao_Draft          
MkaliMitinis3_Draft   
MoMoMixon             
MooMoo_Draft          
Morgushi              
Morpher26_Draft       
Morty_Draft           
MosMoris_Draft        
Mosaic_Draft          
Mozy                  
MrGordo               
Muddy                 
Mufasa_Draft          
Mulciber_Draft        
Mundrea_Draft         
Murdoc                
Murphy                
Murucutumbu_Draft     
Museum                
Mutaforma13           
Myrna                 
Myxus_Draft           
Naca_Draft            
Nappy                 
NelitzaMV_Draft       
Newman                
Nicholasp3_Draft      
Nigel                 
Nilo_Draft            
NoSleep_Draft         
Norbert_Draft         
Nova                  
NuevoMundo_Draft      
Nyxis_Draft           
OBUPride_Draft        
OSmaximus             
Oaker_Draft           
Obama12_Draft         
Odin                  
Ogopogo_Draft         
OkiRoe_Draft          
Oline                 
OliverWalter_Draft    
Ollie_Draft           
Omega                 
Omnicron_Draft        
Oosterbaan            
Optimus               
Orion                 
Ovechkin_Draft        
P28Green_Draft        
PBI1                  
PG1                   
PLot                  
PMC                   
Pacc40                
PackMan               
Papez_Draft           
Papyrus_Draft         
Pari_Draft            
Patience              
PattyP                
Peaches               
PegLeg                
Pepe_Draft            
Perseus               
Petp2012_Draft        
Phaedrus              
Phantastic_Draft      
Pharsalus_Draft       
Phaux                 
Phelemich_Draft       
Phighter1804_Draft    
Phineas_Draft         
Phipps                
Phlorence_Draft       
Phlyer                
Phoxy_Draft           
Phreak_Draft          
PhrostyMug_Draft      
Phrux                 
Pier_Draft            
Pinto_Draft           
Pio                   
Pipcraft_Draft        
Pipefish              
Pippy_Draft           
Pipsqueak_Draft       
Piro94_Draft          
Pixie                 
Pleione               
Pocahontas_Draft      
Popcicle_Draft        
Porky                 
PotatoSplit_Draft     
Power_Draft           
Predator              
Puhltonio             
Pukovnik              
Pumpkin               
Purky_Draft           
PurpleHaze_Draft      
QBert_Draft           
QuinnKiro_Draft       
Qyrzula               
Rakim                 
Ramsey                
Rebeuca               
RedRock               
Redi                  
Redno2                
Reprobate             
Rey                   
RhynO_Draft           
RidgeCB               
Ringer_Draft          
RiverMonster_Draft    
Rizal                 
Rockstar              
RockyHorror           
RonRayGun_Draft       
Roscoe_Draft          
Rosebush              
Ruby_Draft            
Rufus_Draft           
Rumpelstiltskin       
Ruotula_Draft         
Rutherferd_Draft      
SDcharge11            
SG4                   
Saal_Draft            
Sabertooth            
Sabia_Draft           
Saintus               
SamScheppers_Draft    
Sarfire               
Scoot17C              
ScottMcG              
Scowl_Draft           
Sebata                
SemperFi_Draft        
Send513               
Serendipity           
Serenity_Draft        
Severus               
Shaka                 
Shauna1               
Sheen_Draft           
ShiLan                
ShiVal                
Shipwreck_Draft       
Shrimp                
SiSi                  
Sigman_Draft          
Simpliphy_Draft       
SirDuracell           
SirHarley             
SkiPole               
SkinnyPete_Draft      
Slarp_Draft           
SmallFry_Draft        
Smeadley_Draft        
Solon                 
Sophia_Draft          
Soto_Draft            
Sparky_Draft          
Spartacus             
Spartan300_Draft      
Spike509_Draft        
Spoonbill_Draft       
Spud                  
Squid_Draft           
Squirty_Draft         
Stark_Draft           
Stinger               
Suffolk               
Sulley_Draft          
SuperAwesome_Draft    
SuperGrey_Draft       
SweetiePie_Draft      
Swirley_Draft         
Swish_Draft           
Switzer               
TM4                   
Taj                   
TallGRassMM           
Taquito_Draft         
Target_Draft          
Taurus_Draft          
TeardropMSU_Draft     
Teardrop_Draft        
Theia_Draft           
Thibault              
Thor_Draft            
Thora                 
ThreeOh3D2            
Tiffany_Draft         
Tiger                 
Timshel               
TinaFeyge_Draft       
TinyTim_Draft         
TiroTheta9            
Tortoise16_Draft      
Toto                  
Treddle_Draft         
Trike_Draft           
Tripl3t_Draft         
Trixie                
Troll4                
Trouble               
Trypo_Draft           
Tuco_Draft            
Turbido               
Turj99_Draft          
Tweety                
Twister               
TygerBlood_Draft      
Tyke_Draft            
U2                    
UPIE                  
Ukulele_Draft         
UncleHowie            
UnionJack_Draft       
Validus               
Velveteen             
Veracruz_Draft        
Violet                
Vista                 
Vivaldi_Draft         
Vix                   
VohminGhazi_Draft     
Vortex                
Wally                 
Wanda                 
Wander_Draft          
Waterdiva_Draft       
Wee                   
Weiss13_Draft         
Whabigail7_Draft      
Wheeler_Draft         
Whirlwind_Draft       
Wildcat               
Wile                  
Willis_Draft          
Winky                 
Xavier_Draft          
Xerxes_Draft          
Yahalom_Draft         
Yoshand               
Yoshi                 
YouGoGlencoco_Draft   
YungJamal_Draft       
Zapner_Draft          
Zeenon_Draft          
Zelda_Draft           
Zemanar               
Zephyr_Draft          
Zetzy_Draft           
Zeuska_Draft          
ZoeJ_Draft            
Zombie_Draft          
Zonia_Draft           
ZygoTaiga_Draft       
dirtMcgirt_Draft      
;
end;

begin characters;
   dimensions nchar=5205;
    FORMAT
      datatype=standard
      missing=?
      gap=-
      matchchar=.
      Interleave
      ;

MATRIX

244                   0000000000001000000010000000000000000000100000000000000010000000000000000000000000000000000000000000
ABCat                 0000000000001000000010000000000000000000100000000000000010000000000000000000000000000000000000000000
ABU                   0001000000000000000000000000000000000000001000000000000000100100000000000000000001000000000001000100
ADZZY_Draft           0000000000000000000000000000000000000000000010000000000000000000000001000000000000000000000000000000
Abdiel_Draft          0000000000000000000000000000000000000000000000000001000000000000000001000000000000000000000000000000
Abrogate_Draft        0000000000000000000000000000000000101000100000000000010000000000000000000000000000000000000100000000
Acadian               0001000000000000000000000000000000000000001000000000000000100100000000000000000001000000000001000100
Achebe_Draft          0000000000000000000000000000000000000000000000000001000000000000000001000000000000000000000000000000
Adephagia             0000000000000010000000000000000000000010000001000000000001000000000000000000000000000000000000000000
Adjutor               0000000000010000000000000000000100000001000000000000000000000000010000000000000000010000001010000000
Aeneas                0000000000000000000000000000000000101000000000000000010000000000000000000000000000000000000100000000
Aglet_Draft           0000000000000000000000000000000001000000000000000000000000000000000011000000000000000000000000000000
Airmid                0000000000000000000000000000000000100000000000000000000000000000000001000000000000000000000000000000
Akoma                 0001000000000000000000000000000000000000001000000000000000100100000000000000000001000000000001000100
Alice                 0000000000000100100000101100101000000000010100100000000000000000000000000000101000000100000000000000
Alma                  0000000000000000000000000000000000000000000010000000000000000000001001000000000000000000000000000000
Alsfro_Draft          0000000000000000000000000000000000101000000000000000010000000000000000000000000000000000000100000000
Altwerkus_Draft       0001000000000000000000000000000000000000001000000000000000100100000000000000000001000000000001000100
Amelie_Draft          0000000000000010000000000000000000000000000001000000000001000000100000000000000000000000000000000000
Anaya                 0000000000000010000000000000000000000010000001000000000001000000000000000000000000000000000000000000
Angel                 0000000000000010000000000000000000000000000001000000000000000000000000100000000000000000000000000000
Angelica              0000000000000010000000000000000000000010000001000000000001000000000000000000000000000000000000000000
Anglerfish_Draft      0000000000000000000000000000000000001000000000000000010000000000000100000000000000000000000100000000
Annihilator_Draft     0000000000000010000000000000000000000000000001000000000000000000000000100000000000000000000000000000
Apizium_Draft         0001000000000000000000000000000000000000001000000000000000100100000000000000000001000000000001000100
Aragog_Draft          0000000000000000000000000000000000100000000000000000000000000000000001000000000000000000000000000000
Arbiter               0001000000000000000000000000000000010000001000000000000000100100000000000000000000000000000001000100
Arcanine_Draft        0000000000000000000000000000000000001000000000000000010000000000000100000000000000000000000100000000
ArcherS7              0000000000000100100000101100101000000000010100100000000000000000000000000000101000000100000000000000
Archetta_Draft        0000000000000000000000000000000000100000000000000000000000000000000001000000000000000000000000000000
Archie_Draft          0000000100000000000000000000000000000000000000000000001000000000000000010000000000100000000000000000
Ardmore               0000000000000000000110000000000000000000100000000000000000000000000000000000000000000000000000000000
Ares                  0001000000000000000000000000000000010000001000000000000000100100000000000000000000000000000001000100
Ariel_Draft           0000000001000000000000000000010000000000100000000000000000010000000000000000000000000000100000010000
Arturo                0000000000000000000000000000000000000000000000000001000000000000000001000000000000000000000000000000
Astraea               0000000000000100100000101100101000000000010100100000000000000000000000000000101000000100000000000000
Astro                 0000000000000000000000000000000000100000000000000000001000000000000001000000000000000000000000000000
Athena                0001000000000000000000000000000000000000001000000000000000100100000000000000000001000000000001000100
Audrey_Draft          0001000000000000000000000000000000000000001000000000000000100100000000000000000001000000000001000100
Ava3                  0000000000000100100000101100101000000000010100100000000000000000000000000000101000000100000000000000
Avani                 0000000000000000000000000001010000000000100000000000000000000000000000000000000000000000000000000000
Avrafan               0000000000000010000000000000000000000000000001000000000000000000000000100000000000000000000000000000
BAKA                  0000000001000000000010000000000000000000100000000000000000010000000000000000000000000000100000010000
BEEST_Draft           0000000000000010000000000000000000000010000001000000000001000000000000000000000000000000000000000000
BPBiebs31             0000000000000000000000000000000000001000100000000000010000000000000100000000000000000000000100000000
BPs                   0000000000000010000000000000000000000000000001000000000000000000000000100000000000000000000000000000
BQuat_Draft           0000000000000010000000000000000000000000000001000000000000000000000000100000000000000000000000000000
Babsiella             0000000000000000000001000000000000000000000000000000000000000000000000000010000000000000000000100000
BabyRatchet_Draft     0000000000000000000000000000000001000000000000000000000000000000001001000000000000000000000000000000
Bachome_Draft         0000000000000000000000000000000000100000000000000000000100000000000001000000000000000000000000000000
Backyardigan          0000000000000000000000000000000000000000000000000001000000000000000001000000000000000000000000000000
Badfish_Draft         0001000000000000000000000000000000000000001000000000000000100100000000000000000001000000000001000100
Bangla1971_Draft      0000000000000100100000101100101000000000010100100000000000000000000000000000101000000100000000000000
Banjo_Draft           0001000000000000000000000000000000000000001000000000000000100100000000000000000001000000000001000100
Barnyard              0100000000000000000000000000000100000011000000000000000000000000000000000000000000000000001000000000
BarrelRoll            0000000000000010000000000000000000000010000001000000000001000000000000000000000000000000000000000000
Bask21                0000000000001000000010000000000000000000100000000000000010000000000000000000000000000000000000000000
Batiatus_Draft        0000000000000000000110000000000000000000100000000000000000000000000000000000000000000000000000100000
BeanWater_Draft       0000000000000100100000101100101000000000010100100000000000000000000000000000101000000100000000000000
BeesKnees_Draft       0000000000000000000000000000000000101000000000000000010000000000000000000000000000000000000100000000
BellusTerra           0000000000000000000000000000000000000000000000000001000000000000000001000000000000000000000000000000
Benedict              0000000000000000000000000000000000100000000000000000000000000000000001000000000000000000000000000000
Bernal13_Draft        0000000000000000010000000000000000000000000000000000000000000000000000010000000000000000000000000000
Bethlehem             0000000000000000000000000000000000001000000000000000010000000000000100000000000000000000000100000000
BigMama_Draft         0000000000010000000000000000000100000001000000000000000000000000010000000000000000010000001010000000
BigNuz                0000000000000000000001000000000000000000000000000000000000000000000000001000010000000000000000000000
BillKnuckles          0000000000000000000000000000000000001000100000000000000000000000000100000000000000000000000100000000
Bipolar_Draft         0000000000000000000100000000010000000000100000000000000000000000000000000000010000000000000000000000
BlackStallion_Draft   0001000000000000000000000000000000000000001000000000000000100100000000000000000001000000000001000100
Blue7                 0000000000000000000000000000000000000000000000000000000000000000000101000000000000000000000000000000
Bob3_Draft            0000000000000000000000000000000000101000000000000000010000000000000000000000000000000000000100000000
Bobi                  0000000000000000000110000000000000000000100000010000000000000000000000000000000000000000000000000000
Bongo                 1000000000000000000000000000000000000000000000000000000000000000000000010010000000000000000000000000
Boomer                0000000000000000000110000000000000000000100000000000000000000000000000000000000000000000000000000000
Breeniome             0000000000000100100000101100101000000000010100100000000000000000000000000000101000000100000000000000
Breezona              0000000100000000000000000000000000000000000000000000001000000000000000010000000000100000000000000000
Brocalys_Draft        0000000000000001000100000000000000000000000000000000000000000000000000001000000000000000000000000000
Broseidon_Draft       0000000000000000000000000000000000000000000000000001000000000000000001000000000000000000000000000000
Browncna_Draft        0001000000000000000000000000000000000000001000000000000000100100000000000000000001000000000001000100
BruceB_Draft          0000000000000010000000000000000000000000000001000000000000000000000000100000000000000000000000000000
Bruiser_Draft         0000000000000000000000000000000000000000000000000001000000000000000001000000000000000000000000000000
Brujita               0000000000000000000001000000010000000000000000000000000000000000000000000000000000000000000000000000
Bruns                 0000000000000000000000000000000000001000000000000000000000000000000100000000000000000000000100000000
BubbleTrouble_Draft   0000000000000000000000000000000000000000000000000001000000000000000001000000000000000000000000000000
Bubbles123_Draft      0000000000000000000110000000000000000000100000000000000000000000000000000000000000000000000000000000
Bugsy_Draft           0000000000000000000000000000000000000000000010000000000000000000001001000000000000000000000000000000
Burger_Draft          0000000000000000000000000000000000000000000000000001000000000000000001000000000000000000000000000000
Butters               0000000000000000000000000000000000000100000000000000000000000000000000001000000000000000000000000000
Butterscotch          0000000000010000000000000000000100000001000000000000000000000000010000000000000000010000001010000000
BuzzLyseyear_Draft    0000000000000001000110000000000000000000100000000000000000000000000000000000000000000000000000000000
Bxb1                  0000000000000000000000000000000000001000000000000000000000000000000100000000000000000000000100000000
Bxz1                  0000000000000100100000101100101000000000010100100000000000000000000000000000101000000100000000000000
Bxz2                  0000000000000000000000000000000001000000000000000000000000000000000011000000000000000000000000000000
CREW_Draft            0000000000000010000000000000000000000010000001000000000001000000000000000000000000000000000000000000
Cabrinians_Draft      0000000000000000000110000000000000000000100000000000000000000000000000000000000000000000000000000000
Cactus_Draft          0000000000001000000010000000000000000000100000000000000010000000000000000000000000000000000000000000
Caelakin_Draft        0000000000000000000000000000000000000000000000000001000000000000000001000000000000000000000000000000
Cali                  0000000000000100100000101100101000000000010100100000000000000000000000000000101000000100000000000000
Camperdownii_Draft    0000000000000000000000000000000000000000000000000001000000000000000001000000000000000000000000000000
CaptainTrips_Draft    0000000000000000000110000000000000000000100000000000000000000000000000000000000000000000000000000000
Carcharodon_Draft     0000000000000000000000000000000000000100000000000000000000000000000000001000000000000000000000000000
Catalina_Draft        0000000000000000000000000000000000000000000010000000000000000000001001000000000000000000000000000000
Catdawg               0000000000100000000000000000010000000000000000000000000000000000000000000100000000000000000000010000
Catera                0000000000000100100000101100101000000000010100100000000000000000000000000000101000000100000000000000
Cerasum_Draft         0000000000000001000100000000000000010000000000000000000000000000000000000000000000000000000000000000
Chadwick_Draft        0000000000000000000000000000000000100000000000000000000000000000000001000000000000000000000000000000
Chah                  0001000000000000000000000000000000000000001000000000000000100100000000000000000001000000000001000100
Changeling_Draft      0000000000000000000000000000000000000000000010000000000000000000001001000000000000000000000000000000
Charlie               0000000000000001000000000000000000000100000000000000000000000000000000001000000000000000000000000000
CharlieB_Draft        0000000000000100100000101100101000000000010100100000000000000000000000000000101000000100000000000000
Che12                 0000000000000000000000000000000000000000000010000000000000000000000001000000000000000000000000000000
Che8                  0000000000000000000110000000000000000000100000000000000000000000000000000000000000000000000000000000
Che9c                 0000000000000000000001000000000000000000000000000000000000000000000000001000000000000000000000000000
Che9d                 0000000000000000000000000001010000000000100000000000000000000000000000000000000000000000000000000000
Cheetobro_Draft       0000000000000010000000000000000000000000000001000000000001000000100000000000000000000000000000000000
Cherrybomb426_Draft   0000000000000010000000000000000000000000000001000000000000000000000000100000000000000000000000000000
ChipMunk_Draft        0000000000000000000000000000000000000000000010000000000000000000001001000000000000000000000000000000
Chorkpop_Draft        0001000000000000000000000000000000000000001000000000000000100100000000000000000001000000000001000100
ChrisnMich            0001000000000000000000000000000000000000001000000000000000100100000000000000000001000000000001000100
Chunky_Draft          0001000000000000000000000000000000000000001000000000000000100100000000000000000001000000000001000100
Cjw1                  0000000000001000000010000000000000000000100000010000000010000000000000000000000000000000000000000000
Clarenza_Draft        0000000000000000000000000000000000000000000000000001000000000000000001000000000000000000000000000000
Colbert               0001000000000000000000000000000000000000001000000000000000100100000000000000000001000000000001000100
Collard_Draft         0000000000000010000000000000000000000000000001000000000000000001000000000000000000000010000000000000
Compostia_Draft       0001000000000000000000000000000000000000001000000000000000100100000000000000000001000000000001000100
ConceptII_Draft       0000000000000000000000000000000000101000000000000000010000000000000000000000000000000000000100000000
Contagion             0000000000001000000010000000000000000000100000000000000010000000000000000000000000000000000000000000
Cooper                0001000000000000000000000000000000000000001000000000000000100100000000000000000001000000000001000100
Corndog               0000000000100000000000000000010000000000000000000000000000000000000000000100000000000000000000010000
Corvo_Draft           0000000000000000000000000000000000001000000000000000010000000000000100000000000000000000000100000000
Courthouse            0000000001000000000000000000010000000000100000000000000000010000000000000000000000000000100000010000
CrimD                 0000000000000010000000000000000000000010000001000000000001000000000000000000000000000000000000000000
Crossroads            0000000100000000000000000000000000000000000000000000001000000000000000010000000000100000000000000000
Crownjwl_Draft        0001000000000000000000000000000000000000001000000000000000100100000000000000000001000000000001000100
Cuco                  0000000000000000000000000000000000100000000000000000000000000000000001000000000000000000000000000000
Czyszczon1_Draft      0000000000001000000010000000000000000000100000000000000010000000000000000000000000000000000000000000
D29                   0000000000000000000000000000000000000000000010000000000000000000000001000000000000000000000000000000
DD5                   0000000000000000000000000000000000101000100000000000010000000000000000000000000000000000000100000000
DLane                 0000000000000000000110000000000000000000100000000000000000000000000000000000000000000000000000100000
DS6A                  0000000000000000000000000010000000000000000000000000000000000000000000000000000000000000010000000000
DTDevon_Draft         0000000000000100100000101100101000000000010100100000000000000000000000000000101000000100000000000000
DaHudson_Draft        0000000000000000000000000000000001000000000000000000000000000000000011000000000000000000000000000000
DaVinci               0000000000000000000000000000000000000000000000000000000000000000000101000000000000000000000000000000
Daenerys              0000000000000000000110000000000000000000100000000000000000000000000000000000010000000000000000100000
Daffy_Draft           0001000000000000000000000000000000000000001000000000000000100100000000000000000001000000000001000100
Daisy                 0001000000000000000000000000000000000000001000000000000000100100000000000000000001000000000001000100
Damien_Draft          0010000000000000000000000000010100000001000000000000000000000000000000000000000000000000001000000000
Dandelion             0000000000000100100000101100101000000000010100100000000000000000000000000000101000000100000000000000
Dante_Draft           0000000000000001000110000000000000000000100000000000000000000000000000000000000000000000000000000000
DeadP                 0000000000000000000110000000000000000000100000000000000000000000000000000000000000000000000000000000
Delilah_Draft         0000000000000100100000101100101000000000010100100000000000000000000000000000101000000100000000000000
Dhanush               0000000000000000000000000000000000000000000000000001000000000000000001000000000000000000000000000000
DonSanchon_Draft      0001000000000000000000000000000000000000001000000000000000100100000000000000000001000000000001000100
Donovan               0000000000000000000001000000000000000000000000000000000000000000000000000010000000000000000000000000
Doom                  0000000000000000000000000000000000101000000000000000010000000000000000000000000000000000000100000000
Dori                  0001000000000000000000000000000000000000000000000100000000100000000000000000000000000000000001000100
Dorothy               0000000000000000000110000000000000000000100000010000000000000000000000000000000000000000000000100000
DotProduct            0000000000000000000110000000000000000000100000000000000000000000000000000000000000000000000000100000
DrDrey_Draft          0000000000001000000010000000000000000000100000000000000010000000000000000000000000000000000000000000
Drago                 0000000000000000000110000000000000000000100000000000000000000000000000000000000000000000000000000000
Drazdys               0000000000000100100000101100101000000000010100100000000000000000000000000000101000000100000000000000
Dreamboat             0000000000000000000000000000000000001000000000000000010000000000000100000000000000000000000100000000
Duke13_Draft          0000000001000000000010000000000000000000100000000000000000010000000000000000000000000000100000010000
Dumbo                 0000000000001000000010000000000000000000100000000000000010000000000000000000000000000000000000000000
Dusk_Draft            0000000000001000000010000000000000000000100000000000000010000000000000000000000000000000000000000000
Dylan                 0000000000100000000000000000010000000000000000000000000000000000000000000100000000000000000000010000
Dynamix_Draft         0000000000000000000000000000000000101000000000000000010000000000000000000000000000000000000100000000
ET08                  0000000000000100100000101100101000000000010100100000000000000000000000000000101000000100000000000000
Eagle                 0000000000000000000000000000000000000000000000000001000000000000000001000000000000000000000000000000
EagleEye              0000000000000000000000000000000000100000000000000000000000000000000001000000000000000000000000000000
Echild_Draft          0000000000000000000000000000000000000000000010000000000000000000001001000000000000000000000000000000
Edtherson_Draft       0000000000000000000000000000000000001000100000000000010000000000000100000000000000000000000100000000
ElTiger69             0000000000000000000000000000000000100000000000000000000000000000000001000000000000000000000000000000
Elph10                0000000000001000000010000000000000000000100000010000000010000000000000000000000000000000000000000000
EmToTheThree_Draft    0000000000000100100000101100101000000000010100100000000000000000000000000000101000000100000000000000
Emerson_Draft         0000000000000010000000000000000000000010000001000000000001000000000000000000000000000000000000000000
EmpTee_Draft          0001000000000000000000000000000000000000001000000000000000100100000000000000000001000000000001000100
Empress_Draft         0000000000000000000110000000000000000000100000000000000000000000000000000000000000000000000000000000
EpicPhail_Draft       0000000000000000000000000000000001000000000000000000000000000000000011000000000000000000000000000000
Equemioh13_Draft      0000000000000000000000000000000000000000000010000000000000000000001001000000000000000000000000000000
Eremos_Draft          0001000000000000000000000000000000000000001000000000000000100100000000000000000001000000000001000100
EricB                 0000000000000000000000000000000000000000000000000000000000000000000101000000000000000000000000000000
EricMillard_Draft     0000000001000000000000000000000000000000000000000000100000010000000000000000000000000000100000010010
Eris_Draft            0000000000000000000000000000000000000000000000000001000000000000000001000000000000000000000000000000
ErnieJ_Draft          0000000000000100100000101100101000000000010100100000000000000000000000000000101000000100000000000000
Estave1_Draft         0000000000000000000100000000010000000000100000000000000000000000000000000000000000000000000000000000
Et2Brutus_Draft       0000000000000000000000000000000000100000000000000000000000000000000001001000000000000000000000000000
Euphoria              0000000000000000000000000000000000001000000000000000010000000000000100000000000000000000000100000000
Eureka                0000000000001000000010000000000000000000100000000000000010000000000000000000000000000000000000000000
Evanesce_Draft        0000000000000000001000000000000000000000000000000000000000000000000000000000000000001000000000000000
EvilGenius_Draft      0000000000000000000000000000000000000000000010000000000000000000001001000000000000000000000000000000
Expelliarmus_Draft    0000000000000000000000000000000000100000000000000000001000000000000001000000000000000000000000000000
Faith1                0000000100000000000000000000000000000000000000000000001000000000000000010000000000100000000000000000
Fang                  0001000000000000000000000000000000000000001000000000000000100100000000000000000001000000000001000100
Farber_Draft          0000000000000000000000000000000001000000000000000000000000000000000011000000000000000000000000000000
Fascinus_Draft        0000000000000000000000000000000000101000000000000000010000000000000000000000000000000000000100000000
Fibonacci_Draft       0000000000000000000000000000000000100000000000000000000000000000000001000000000000000000000000000000
Fionnbharth           0000000000000010000000000000000000000000000001000000000001000000100000000000000000000000000000000000
Firecracker           0000000000100000000000000000010000000000000000000000000000000000000000000100000000000000000000010000
Fishburne             0000000000000000000001000000000000000000000000000000000000000000000000000010000000000000000000000000
FluffyNinja_Draft     0001000000000000000000000000000000000000001000000000000000100100000000000000000001000000000001000100
Flux                  0000000000000000000000000000000000000000000000000001000000000000000001000000000000000000000000000000
ForGetIt_Draft        0000000000000000000000000000000000100000000000000000000000000000000001000000000000000000000000000000
Forsytheast_Draft     0000000000000000000000000000000000001000000000000000010000000000000100000000000000000000000100000000
Frederick_Draft       0001000000000000000000000000000000000000001000000000000000100100000000000000000001000000000001000100
FriarPreacher_Draft   0001000000000000000000000000000000000000001000000000000000100100000000000000000001000000000001000100
Frosty24_Draft        0000000000000010000000000000000000000000000001000000000000000000000000100000000000000000000000000000
Fruitloop             0000000000000000000110000000000000000000100000000000000000000000000000000000000000000000000000000000
Funston_Draft         0000000000000000000000000000000000000000000000000001000000000000000001000000000000000000000000000000
Fushigi_Draft         0000000000000000000000000000000000101000000000000000010000000000000000000000000000000000000100000000
GUmbie                0000000000000001000110000000000000000000100000000000000000000000000000000000000000000000000000000000
Gadjet                0001000000000000000000000000000000000000001000000000000000100100000000000000000001000000000001000100
Gadost_Draft          0000000000000000000000000000000000000000000000000001000000000000000001000000000000000000000000000000
GageAP_Draft          0000000000000000000000000000000000001000000000000000010000000000000100000000000000000000000100000000
Gaia_Draft            0000000000000000000010010000000000000000100000000010000000000000000000000000000000000000000000001000
Gengar_Draft          0000000000000010000000000000000000000000000001000000000000000001000000000000000000000010000000000000
George                0000000000000000000000000000000000100000000000000000000000000000000001000000000000000000000000000000
Ghost                 0000000000000100100000101100101000000000010100100000000000000000000000000000101000000100000000000000
Giles                 0000000000000000001000000000000000000000000000000000000000000000000000000000000000001000000000000000
GingkoMaracino_Draft  0000000000000000000000000000000001000000000000000000000000000000000011000000000000000000000000000000
Girr_Draft            0000000000000001000110000000000000000000100000000000000000000000000000000000000000000000000000000000
Gizmo                 0000000000000100100000101100101000000000010100100000000000000000000000000000101000000100000000000000
Gladiator             0000000000000000000000000000000000000000000000000000000000000000000101000000000000000000000000000000
Goku_Draft            0000000000001000000010000000000000000000100000000000000010000000000000000000000000000000000000000000
Gomashi_Draft         0000000000000010000000000000000000000000000001000000000000000000000000100000000000000000000000000000
Goose                 0000000000000000000000000000000000000000000000000001000000000000001001000000000000000000000000000000
Grum1_Draft           0000000000000000000000000000000001000000000000000000000000000000000011000000000000000000000000000000
Gumball               0000000000010000000000000000000100000001000000000000000000000000010000000000000000010000001010000000
HH92_Draft            0000000000000000001000000000000000000000000000000000000000000000000000000000000000001000000000000000
HINdeR                0000000000000000000000000000000001000000000000000000000000000000000001000000000000000000000100000000
HUHilltop_Draft       0000000000000000000001000000000000000000000000000000000000000000000000000010000000000000000000000000
Hades_Draft           0000000000000000000110000000000000000000100000000000000000000000000000000000000000000000000000000000
Halley_Draft          0000000001000000000000000000000000000000000000000000100000010000000000000000000000000000100000010010
Halo                  0000000000000010000000000000000000000000000001000000000000000000000000100000000000000000000000000000
HamSlice_Draft        0000000000000000000000000000000000000000000000000001000000000000000001000000000000000000000000000000
Hammer                0000000000000000000000000000000000000000000000000000000000000000000101000000000000000000000000000000
Hamulus               0000000000000000000110000000000000000000100000000000000000000000000000000000000000000000000000100000
Harvey                0001000000000000000000000000000000000000001000000000000000100100000000000000000001000000000001000100
Hawkeye_Draft         0000000000010000000010000000000100000001000000000000000000000000000000000000000000000000001000000000
Heathcliff_Draft      0001000000000000000000000000000000000000001000000000000000100100000000000000000001000000000001000100
Hedgerow              0001000000000000000000000000000000010000001000000000000000100100000000000000000000000000000001000100
Heffalump_Draft       0000000000000000000000000000000000000000000010000000000000000000001001000000000000000000000000000000
Hegedechwinu_Draft    0000000000000000000110000000000000000000100000000000000000000000000000000000010000000000000000000000
HelDan                0000000000000000000000000000000001000000000000000000000000000000001001000000000000000000000000000000
Held_Draft            0001000000000000000000000000000000000000001000000000000000100100000000000000000001000000000001000100
Henry                 0000000000001000000010000000000000000000100000010000000010000000000000000000000000000000000000000000
Hercules11_Draft      0000000000000000000000000000000001000000000000000000000000000000000011000000000000000000000000000000
Hertubise             0001000000000000000000000000000000000000001000000000000000100100000000000000000001000000000001000100
Hetaeria_Draft        0001000000000000000000000000000000000000001000000000000000100100000000000000000001000000000001000100
Holli_Draft           0000000000000000000000000000000000000000000000000001000000000000000001000000000000000000000000000000
Homura_Draft          0000000000000010000000000000000000000010000001000000000001000000000000000000000000000000000000000000
Hope                  0000000000000010000000000000000000000000000001000000000000000000000000100000000000000000000000000000
Hope4ever_Draft       0000000000000000000000000000000000101000000000000000010000000000000000000000000000000000000100000000
Hopey_Draft           0000000000001000000010000000000000000000100000010000000010000000000000000000000000000000000000000000
ICleared              0000000000000000000000000000000000000000000000000001000000000000000001000000000000000000000000000000
Ibhubesi              0000000000000000000110000000000000000000100000000000000000000000000000000000000000000000000000000000
Ichabod_Draft         0000000000000000000000000000000000101000000000000000010000000000000000000000000000000000000100000000
Inventum_Draft        0000000000000000000110000000000000000000100000000000000000000000000000000000000000000000000000100000
IronMan_Draft         0000000000000000000000000000000000000000000000000000000000000000001101000000000000000000000000000000
IsaacEli              0001000000000000000000000000000000000000001000000000000000100100000000000000000001000000000001000100
Island3               0000000000000000000001000000010000000000000000000000000000000000000000000000000000000000000000000000
JAWS                  0000000000000010000000000000000000000010000001000000000001000000000000000000000000000000000000000000
JC27                  0000000000000000000000000000000000101000000000000000010000000000000000000000000000000000000100000000
JHC117                0000000000000000000000000000000001000000000000000000000000000000000011000000000000000000000000000000
Jabbawokkie           0000000000000000000000000001010000000000100000000000000000000000000000000000000000000000000000000000
JacAttac              0001000000000000000000000000000000000000001000000000000000100100000000000000000001000000000001000100
Jasper                0000000000000000000000000000000000101000000000000000010000000000000000000000000000000000000100000000
Jebeks                0000000000000000000001000000000000000000000000000000000000000000000000000010000000000000000000000000
Jeffabunny            0000000000000000000000000000000000000000000000000000000000000000000101000000000000000000000000000000
Jerm_Draft            0000000000000000000000000000000000000000000010000000000000000000001001000000000000000000000000000000
JewelBug_Draft        0000000000000000000000000000000000000000000000000000000000000000000101000000000000000000000000000000
Job42                 0000000000000001000110000000000000000000100000000000000000000000000000000000000000000000000000000000
Jobu08                0000000000000000000000000000000001000000000000000000000000000000001001000000000000000000000000000000
JoeDirt               0000000100000000000000000000000000010000000000000000000000000000000000010000000000000000000000000000
Joy99_Draft           0000000000000010000000000000000000000010000001000000000001000000000000000000000000000000000000000000
Jsquared_Draft        0000000000000000000000000000000000000000000010000000000000000000000001000000000000000000000000000000
KBG                   0000000000000000000000000000000000001000100000000000010000000000000100000000000000000000000100000000
KFPoly_Draft          0000000000000000000000000000000000000000000000000001000000000000000001000000000000000000000000000000
KLucky39              0001000000000000000000000000000000000000001000000000000000100100000000000000000001000000000001000100
KSSJEB                0000000000000000000000000000000000001000000000000000010000000000000100000000000000000000000100000000
Kamiyu                0001000000000000000000000000000000000000001000000000000000100100000000000000000001000000000001000100
Kampy_Draft           0000000000000000000000000000000000000000000000000001000000000000000001000000000000000000000000000000
KayaCho               0001000000000000000000000000000000000010001000000000000000100100000000000000000000000000000001000100
Kazan_Draft           0000000000000000000000000000000000000000000000000000000000000000000101000000000000000000000000000000
Keshu_Draft           0000000000000010000000000000000000000000000001000000000001000010000000000000000000000000000000000000
Kheth_Draft           0001000000000000000000000000000000010000001000000000000000100100000000000000000000000000000001000100
Kikipoo               0001000000000000000000000000000000000000001000000000000000100100000000000000000001000000000001000100
Kinbote_Draft         0000000000000000001000000000000000000000000000000000000000000000000000000000000000001000000000000000
KingVeveve_Draft      0001000000000000000000000000000000000000001000000000000000100100000000000000000001000000000001000100
KittenMittens_Draft   0000000000000000000000000000000000000000000000000001000000000000001001000000000000000000000000000000
Klein_Draft           0000000001000000000000000000000000000000000000000000100000010000000000000000000000000000100000010010
Kloppinator_Draft     0001000000000000000000000000000000000000001000000000000000100100000000000000000001000000000001000100
Konstantine           0010000000000000000000000000010100000001000000000000000000000000000000000000000000000000001000000000
Kostya                0000000000001000000010000000000000000000100000000000000010000000000000000000000000000000000000000000
Krakatau_Draft        0000000000000000000110000000000000000000100000000000000000000000000000000000000000000000000000000000
Kratark_Draft         0000000000000000000000000000000000000000000000000001000000000000000001000000000000000000000000000000
Kratio_Draft          0000000000000010000000000000000000000000000001000000000000000001000000000000000000000010000000000000
Kugel                 0000000000000000000000000000000000101000000000000000000000000000000000000000000000000000000100000000
Kykar_Draft           0000000000000000000000000000000000101000000000000000000000000000000000000000000000000000000100000000
L5                    0000000000000000000000000000000000000000000010000000000000000000000001000000000000000000000000000000
LHTSCC                0000000000000000000000000000000000000000000000000001000000000000000001000000000000000000000000000000
LRRHood               0000000000000100100000101100101000000000010100100000000000000000000000000000101000000100000000000000
Lamina13_Draft        0000000000000000000000000000000000001000000000000000010000000000000100000000010000000000000100000000
Larenn_Draft          0000000000000000000000000000000000000000000010000000000000000000001001000000000000000000000000000000
Larva                 0000000000000010000000000000000000000000000001000000000000000001000000000000000000000010000000000000
Lasso_Draft           0001000000000000000000000000000000000000001000000000000000100100000000000000000001000000000001000100
Laurie_Draft          0001000000000000000000000000000000000000001000000000000000100100000000000010000000000000000001000100
LeBron                0000000100000000000000000000000000010000000000000000000000000000000000010000000000000000000000000000
LeeLot_Draft          0001000000000000000000000000000000000000001000000000000000100100000000000000000001000000000001000100
Lego3393_Draft        0001000000000000000000000000000000000000001000000000000000100100000000000000000001000000000001000100
LemonSlice_Draft      0001000000000000000000000000000000000000001000000000000000100100000000000000000001000000000001000100
Lemur_Draft           0000000000000000000000000000000000000000000000000001000000000000000001000000000000000000000000000000
Lesedi                0000000000000000000000000000000000001000100000000000010000000000000100000000000000000000000100000000
Liefie                0000000000000010000000000000000000000000000001000000000000000000000000100000000000000000000000000000
Lilac                 0000000000001000000010000000000000000000100000010000000010000000000000000000000000000000000000000000
Lilith_Draft          0000000000000000000000000000000001000000000000000000000000000000000011000000000000000000000000000000
LinStu                0000000000000100100000101100101000000000010100100000000000000000000000000000101000000100000000000000
LittleCherry          0000000000000000000000000000000000100000000000000000000000000000000001000000000000000000000000000000
LittleE               0000000001000000000010000000000000000000100000000000000000010000000000000000000000000000000000010000
LittleGuy_Draft       0000000000000000000000000000000000000000000000000001000000000000000001000000000000000000000000000000
Littleton_Draft       0000000000000100100000101100101000000000010100100000000000000000000000000000101000000100000000000000
LizLemon_Draft        0001000000000000000000000000000000010000001000000000000000100100000000000000000000000000000001000100
Llama_Draft           0000000000000000000110000000000000000000100000000000000000000000000000000000000000000000000000000000
Llij                  0000000000000000000110000000000000000000100000000000000000000000000000000000000000000000000000000000
Loadrie_Draft         0000000100000000000000000000000000000000000000000000001000000000000000010000000000100000000000000000
Lockley               0000000000000000000000000000000000101000000000000000010000000000000000000000000000000000000100000000
Loser_Draft           0000000000000000000000000000000000000000000010000000000000000000001001000000000000000000000000000000
Lucky2013_Draft       0000000001000000000000000000010000000000100000000000000000010000000000000000000000000000100000010000
MPlant7149_Draft      0000000000000000000000000000000000101000000000000000010000000000000000000000000000000000000100000000
MRabcd_Draft          0001000000000000000000000000000000000000001000000000000000100100000000000000000001000000000001000100
MacnCheese            0000000000000010000000000000000000000000000001000000000001000000000010000000000000000000000000000000
MadamMonkfish_Draft   0000000000001000000010000000000000000000100000000000000010000000000000000000000000000000000000000000
Magnito_Draft         0000000000000000000000000000000000001000100000000000010000000000000100000000000000000000000100000000
Mainiac_Draft         0000000000000000000000000000000001000000000000000000000000000000000011000000000000000000000000000000
Malithi_Draft         0000000000000000000001000000000000000000000000000000000000000000000000000010000000000000000000000000
Mana_Draft            0001000000000000000000000000000000000000001000000000000000100100000000000000000001000000000001000100
Manad_Draft           0001000000000000000000000000000000000000001000000000000000100100000000000000000001000000000001000100
Manatee_Draft         0000000000000000000000000000000000001000000000000000010000000000000100000000000000000000000100000000
Mantra_Draft          0000000000000000000110000000000000000000100000000000000000000000000000000000010000000000000000000000
MarQuardt_Draft       0000000000000000000000000000000001000000000000000000000000000000000011000000000000000000000000000000
Marcell               0000000000000000000000000000000000101000000000000000010000000000000000000000000000000000000100000000
Marie_Draft           0000000000000000000000000000000001000000000000000000000000000000000011000000000000000000000000000000
Marvin                0000001000000000000010000000000000000000000000000000000000000000000000010000000000000001000000000000
Maverick_Draft        0000000000000000000000000000000000000000000000000001000000000000000001000000000000000000000000000000
McFly_Draft           0000000000000000000000000000000000000000000000000000000000000000000101000000000000000000000000000000
McGuire_Draft         0000000000000000000000000000000000101000000000000000010000000000000000000000000000000000000100000000
Medusa                0000000000000000000000000000000000000000000000000001000000000000000001000000000000000000000000000000
MeeZee                0000000000000000000000000000000000000000000000000001000000000000000001000000000000000000000000000000
Megatron_Draft        0001000000000000000000000000000000000000001000000000000000100100000000000000000001000000000001000100
Melvin                0000000000000000000000000000000000000000000000000001000000000000000001000000000000000000000000000000
Mendokysei_Draft      0000000000000000010000000000000000000000000000000000000000000000000000010000000000000000000000000000
MetalQZJ_Draft        0000000000000000000000000000000000001000000000000000010000000000000100000000000000000000000100000000
Methuselah            0000000000000000000000000000000001000000000000000000000000000000000011000000000000000000000000000000
MiaZeal_Draft         0000000001000000000000000000010000000000100000000000000000010000000000000000000000000000100000010000
MichelleMyBell_Draft  0000000000000000000000000000000000000100000000000000000000000000000000001000000000000000000000000000
Microwolf             0000000000000000000000000000000001000000000000000000000000000000000011000000000000000000000000000000
MilleniumForce_Draft  0000000000000000000110000000000000000000100000000000000000000000000000000000000000000000000000000000
Millski_Draft         0000000000000000000000000000000000000000000000000001000000000000000001000000000000000000000000000000
Milly_Draft           0000000000000010000000000000000000000000000000000000000001000000000010000000000000000000000000000000
Minerva_Draft         0000000001000000000010000000000000000000100000000000000000010000000000000000000000000000100000010000
Minnie_Draft          0000000000000001000110000000000000000000100000000000000000000000000000000000000000000000000000000000
Misomonster_Draft     0000000000000000000000000000000001000000000000000000000000000000000011000000000000000000000000000000
MisterCuddles_Draft   0000000000000001000110000000000000000000100000000000000000000000000000000000000000000000000000000000
MitKao_Draft          0001000000000000000000000000000000000000001000000000000000100100000000000000000001000000000001000100
MkaliMitinis3_Draft   0000000100000000000000000000000000000000000000000000001000000000000000010000000000100000000000000000
MoMoMixon             0000000000000100100000101100101000000000010100100000000000000000000000000000101000000100000000000000
MooMoo_Draft          0000000000000000000011000000000000000000100000000000000000000000000000000000010000000000000000000000
Morgushi              0001000000000000000000000000000000000000001000000000000000100100000000000000000001000000000001000100
Morpher26_Draft       0000000000000000000000000000000000000000000000000001000000000000000001000000000000000000000000000000
Morty_Draft           0001000000000000000000000000000000000000001000000000000000100100000000000000000001000000000001000100
MosMoris_Draft        0000001000000000000010000000000000000000000000000000000000000000000000010000000000000001000000000000
Mosaic_Draft          0001000000000000000000000000000000000000001000000000000000100100000000000000000001000000000001000100
Mozy                  0000000000000000000110000000000000000000100000000000000000000000000000000000000000000000000000000000
MrGordo               0000000000000000000000000000000000001000000000000000010000000000000100000000000000000000000100000000
Muddy                 0000000000000000000000000000000010000000000000000000000000000000000000000001000100000000000000000001
Mufasa_Draft          0000000000000010000000000000000000000000000000000000000001000000000010000000000000000000000000000000
Mulciber_Draft        0000000000000000000000000000000000100000000000000000000000000000000001000000000000000000000000000000
Mundrea_Draft         0000000000000000000000000000000000000000000000000001000000000000000001000000000000000000000000000000
Murdoc                0001000000000000000000000000000000000000001000000000000000100100000000000000000001000000000001000100
Murphy                0000000000001000000010000000000000000000100000000000000010000000000000000000000000000000000000000000
Murucutumbu_Draft     0000000000000010000000000000000000000010000001000000000001000000000000000000000000000000000000000000
Museum                0000000000000000000000000000000000001000000000000000000000000000000100000000000000000000000100000000
Mutaforma13           0000000000000000000110000000000000000000100000000000000000000000000000000000000000000000000000000000
Myrna                 0000000000000100100000101100101000000000010000101000000000000000000000000000100000000000000000000000
Myxus_Draft           0000000000000000000000000000000000000000000010000000000000000000001001000000000000000000000000000000
Naca_Draft            0000000000000000000000000000000000100000000000000000000000000000000001000000000000000000000000000000
Nappy                 0000000000000100100000101100101000000000010100100000000000000000000000000000101000000100000000000000
NelitzaMV_Draft       0000000000001000000010000000000000000000100000000000000010000000000000000000000000000000000000000000
Newman                0001000000000000000000000000000000000000001000000000000000100100000000000000000001000000000001000100
Nicholasp3_Draft      0000000100000000000000000000000000000000000000000000001000000000000000010000000000100000000000000000
Nigel                 0001000000000000000000000000000000000000001000000000000000100100000000000000000001000000000001000100
Nilo_Draft            0000010000000000000000000000010000000001100000000000000000001000000000000000000010000000001000000000
NoSleep_Draft         0000000000001000000010000000000000000000100000010000000010000000000000000000000000000000000000000000
Norbert_Draft         0000000000000000000000000000000001000000000000000000000000000000001001000000000000000000000000000000
Nova                  0000000000010000000000000000000100000001000000000000000000000000010000000000000000010000001010000000
NuevoMundo_Draft      0000000000000100100000101100101000000000010100100000000000000000000000000000101000000100000000000000
Nyxis_Draft           0000000000000000000000000000000000000000000000000001000000000000000001000000000000000000000000000000
OBUPride_Draft        0000000000000000001000000000000000000000000000000000000000000000000000000000000000001000000000000000
OSmaximus             0001000000000000000000000000000000000000001000000000000000100100000000000000000001000000000001000100
Oaker_Draft           0010000000000000000000000000010100000001000000000000000000000000000000000000000000000000001000000000
Obama12_Draft         0000000000000000000000000000000000000000000000000001000000000000000001000000000000000000000000000000
Odin                  0000000000000000000000000000000000000000000010000000000000000000000001000000000000000000000000000000
Ogopogo_Draft         0000000000000000000100000000010000000000100000000000000000000000000000000000000000000000000000000000
OkiRoe_Draft          0000000000000010000000000000000000000000000001000000000000000001000000000000000000000010000000000000
Oline                 0001000000000000000000000000000000000000001000000000000000100100000000000000000001000000000001000100
OliverWalter_Draft    0001000000000000000000000000000000000000001000000000000000100100000000000000000001000000000001000100
Ollie_Draft           0000000000000000000000000000000001000000000000000000000000000000000011000000000000000000000000000000
Omega                 0000000001000000000010000000000000000000100000000000000000010000000000000000000000000000000000010000
Omnicron_Draft        0000000000000010000000000000000000000000000000000000000000000001000000000000000000000010000000000000
Oosterbaan            0001000000000000000000000000000000000000001000000000000000100100000000000000000001000000000001000100
Optimus               0000000001000000000010000000000000000000100000000000000000010000000000000000010000000000100000010000
Orion                 0001000000000000000000000000000000000000001000000000000000100100000000000000000001000000000001000100
Ovechkin_Draft        0000000000000000000110000000000000000000100000000000000000000000000000000000000000000000000000100000
P28Green_Draft        0000000000000000000000000000000001000000000000000000000000000000000011000000000000000000000000000000
PBI1                  0000000000010000000000000000000100000001000000000000000000000000010000000000000000010000001010000000
PG1                   0001000000000000000000000000000000000000001000000000000000100100000000000000000001000000000001000100
PLot                  0000000000010000000000000000000100000001000000000000000000000000010000000000000000010000001010000000
PMC                   0000000000000000000110000000000000000000100000000000000000000000000000000000000000000000000000000000
Pacc40                0000000000000001000110000000000000000000100000000000000000000000000000000000000000000000000000000000
PackMan               0000000000000000000000000000000000000000000010000000000000000000001001000000000000000000000000000000
Papez_Draft           0000000000000000000000000000000000101000000000000000010000000000000000000000000000000000000100000000
Papyrus_Draft         0000010000000000000000000000010000000001100000000000000000001000000000000000000010000000001000000000
Pari_Draft            0000000000000000000000000000000000001000000000000000010000000000000100000000000000000000000100000000
Patience              0100000000000000000000000000000100010001000000000000000000000000000000000000000000000000001000000000
PattyP                0000000000000000000000000000000000001000000000000000000000000000000100000000000000000000000100000000
Peaches               0000000000000000000000000000000000000000000000000001000000000000000001000000000000000000000000000000
PegLeg                1000000000000000000000000000000000000000000000000000000000000000000000010010000000000000000000000000
Pepe_Draft            0000000000000000000000000000000001001000000000000000010000000000000000000000000000000000000100000000
Perseus               0000000000000000000000000000000000101000100000000000010000000000000000000000000000000000000100000000
Petp2012_Draft        0000000000000000000000000000000000101000000000000000010000000000000000000000000000000000000100000000
Phaedrus              0001000000000000000000000000000000000000001000000000000000100100000000000000000001000000000001000100
Phantastic_Draft      0000000000000000000000000000000001000000000000000000000000000000001001000000000000000000000000000000
Pharsalus_Draft       0000000000001000000010000000000000000000100000000000000010000000000000000000000000000000000000000000
Phaux                 0000000000001000000010000000000000000000100000010000000010000000000000000000000000000000000000000000
Phelemich_Draft       0001000000000000000000000000000000000000001000000000000000100100000000000000000001000000000001000100
Phighter1804_Draft    0000000000000000000000000000000000000000000000000001000000000000000001000000000000000000000000000000
Phineas_Draft         0000000000000000000001000000000000000000000000000000000100000000000000000000000000000000000000000000
Phipps                0001000000000000000000000000000000000000001000000000000000100100000000000000000001000000000001000100
Phlorence_Draft       0000000000000000000000000000000000100000000000000000000000000000000001000000000000000000000000000000
Phlyer                0001000000000000000000000000000000000000001000000000000000100100000000000000000001000000000001000100
Phoxy_Draft           0000000000000000000000000000000001000000000000000000000000000000000011000000000000000000000000000000
Phreak_Draft          0000000000000010000000000000000000000000000001000000000000000000000000100000000000000000000000000000
PhrostyMug_Draft      0000000000000000000000000000000000101000000000000000010000000000000000000000000000000000000100000000
Phrux                 0000000000001000000010000000000000000000100000010000000010000000000000000000000000000000000000000000
Pier_Draft            0000000000000100100000101100101000000000010100100000000000000000000000000000101000000100000000000000
Pinto_Draft           0000000000000000000000000000000000001000000000000000010000000000000100000000000000000000000100000000
Pio                   0000000000000100100000101100101000000000010100100000000000000000000000000000101000000100000000000000
Pipcraft_Draft        0000000000000000000000000000000000000000000000000001000000000000000001000000000000000000000000000000
Pipefish              0001000000000000000000000000000000000000001000000000000000100100000000000000000001000000000001000100
Pippy_Draft           0000000000000000000100000000000000010000000000000000000000000000000000000000000000000000000000000000
Pipsqueak_Draft       0001000000000000000000000000000000000000001000000000000000100100000000000000000001000000000001000100
Piro94_Draft          0000000000000000000000000000000000000000000010000000000000000000001001000000000000000000000000000000
Pixie                 0000000000000010000000000000000000000000000001000000000001000000000010000000000000000000000000000000
Pleione               0000000000000100100000101100101000000000010100100000000000000000000000000000101000000100000000000000
Pocahontas_Draft      0000000000000000000000000000000001000000000000000000000000000000001001000000000000000000000000000000
Popcicle_Draft        0000000000000000000000000000000001000000000000000000000000000000001001000000000000000000000000000000
Porky                 0000000000001000000010000000000000000000100000000000000010000000000000000000000000000000000000000000
PotatoSplit_Draft     0000000000000000000000000000000001000000000000000000000000000000000011000000000000000000000000000000
Power_Draft           0000000000000000000000000000000000000000000010000000000000000000001001000000000000000000000000000000
Predator              0010000000000000000000000000000100000001000000000000000000000000000000000000000000000000001000000000
Puhltonio             0001000000000000000000000000000000000000001000000000000000100100000000000000000001000000000001000100
Pukovnik              0000000000000000000000000000000000000000000000000000000000000000000101000000000100000000000000000000
Pumpkin               0000000000001000000010000000000000000000100000000000000010000000000000000000000000000000000000000000
Purky_Draft           0000000000000000000001000000000000000000000000000000000000000000000000001000000000000000000000000000
PurpleHaze_Draft      0000000000000000000000000000000001000000000000000000000000000000001001000000000000000000000000000000
QBert_Draft           0000000000000100100000101100101000000000010100100000000000000000000000000000101000000100000000000000
QuinnKiro_Draft       0000000000000000000000000000000001000000000000000000000000000000001001000000000000000000000000000000
Qyrzula               0001000000000000000000000000000000010000001000000000000000100100000000000000000000000000000001000100
Rakim                 0000000000001000000010000000000000000000100000000000000010000000000000000000000000000000000000000000
Ramsey                0000000000000000000110000000000000000000100000000000000000000000000000000000000000000000000000100000
Rebeuca               0000000000000000000000000000000000000000000000000001000000000000001001000000000000000000000000000000
RedRock               0000000000000000000000000000000000000000000010000000000000000000001001000000000000000000000000000000
Redi                  0000000000000000000000000000000000000100000000000000000000000000000000000010000000000000000000000000
Redno2                0000000001000000000000000000000000000000000000000000000000010000000000000000000000000000100000010010
Reprobate             0001000000000000000000000000000000000000001000000000000000100100000000000000000001000000000001000100
Rey                   1000000000000000000000000000000000000000000000000000001000000000000000010000000000000000000000000000
RhynO_Draft           0000000000000000000000000000000000000000000000000001000000000000001001000000000000000000000000000000
RidgeCB               0000000000000000000000000000000000101000000000000000010000000000000000000000000000000000000100000000
Ringer_Draft          0000000000000000000000000000000001001000000000000000010000000000000000000000000000000000000100000000
RiverMonster_Draft    0000000000001000000010000000000000000000100000010000000010000000000000000000000000000000000000000000
Rizal                 0000000000000100100000101100101000000000010100100000000000000000000000000000101000000100000000000000
Rockstar              0000000000000000000000000000000001000000000000000000000000000000001001000000000000000000000000000000
RockyHorror           0000000000000001000110000000000000000000100000000000000000000000000000000000000000000000000000000000
RonRayGun_Draft       0000000000000000010000000000000000000000000000000000000000000000000000010000000000000000000000000000
Roscoe_Draft          0001000000000000000000000000000000000000001000000000000000100100000000000000000001000000000001000100
Rosebush              0001000000000000000000000000000000010000001000000000000000100100000000000000000000000000000001000100
Ruby_Draft            0000000000000001000110000000000000000000100000000000000000000000000000000000000000000000000000000000
Rufus_Draft           0000000000000000000000000000000000001000000000000000010000000000000100000000000000000000000100000000
Rumpelstiltskin       0000000100000000000000000000000000000000000000000000001000000000000000010000000000100000000000000000
Ruotula_Draft         0000000000000000000000000000000001001000000000000000010000000000000000000000000000000000000100000000
Rutherferd_Draft      0000000000000000000000000000000000101000100000000000000000000000000000000000010000000000000100000000
SDcharge11            0001000000000000000000000000000000000000001000000000000000100100000000000000000001000000000001000100
SG4                   0000000000000000000110000000000000000000100000000000000000000000000000000000010000000000000000000000
Saal_Draft            0000000000000001000110000000000000000000100000000000000000000000000000000000000000000000000000000000
Sabertooth            0000000000000000000000000000000000000000000000000001000000000000000001000000000000000000000000000000
Sabia_Draft           0000000000000000000000000000000001000000000000000000000000000000000011000000000000000000000000000000
Saintus               0000000000000000000000000000000000100000000000000000001000000000000001000000000000000000000000000000
SamScheppers_Draft    0000000000000010000000000000000000010000000001000000000001000000000000000000000000000000000000000000
Sarfire               0000000000000000000000000000000000001000000000000000010000000000000100000000000000000000000100000000
Scoot17C              0001000000000000000000000000000000000000001000000000000000100100000000000000000001000000000001000100
ScottMcG              0000000000000100100000101100101000000000010100100000000000000000000000000000101000000100000000000000
Scowl_Draft           0000000000000000000000000000000000101000000000000000010000000000000000000000000000000000000100000000
Sebata                0000000000000100100000101100101000000000010100100000000000000000000000000000101000000100000000000000
SemperFi_Draft        0000000000000000000000000000000000000000000010000000000000000000001001000000000000000000000000000000
Send513               0000010000000000000000000000010000000001100000000000000000001000000000000000000010000000001000000000
Serendipity           0001000000000000000000000000000000000000001000000000000000100100000000000000000001000000000001000100
Serenity_Draft        0000000000000000000000000000000000000000000010000000000000000000000001000000000000000000000000000000
Severus               0000000000000000000000000000000000000000000000000001000000000000001001000000000000000000000000000000
Shaka                 0000000000000000000000000000000000000000000000000001000000000000000001000000000000000000000000000000
Shauna1               0000000000000000000100000000010000000000100000000000000000000000000000000000000000000000000000100000
Sheen_Draft           0000000000000000000000000000000001000000000000000000000000000000000001000000000000000000000100000000
ShiLan                0000000000000000000110000000000000000000100000010000000000000000000000000000000000000000000000000000
ShiVal                0001000000000000000000000000000000000000001000000000000000100100000000000000000001000000000001000100
Shipwreck_Draft       0000000000000000000001000000010000000000000000000000000000000000000000000000000000000000000000000000
Shrimp                0000000000000100100000101100101000000000010100100000000000000000000000000000101000000100000000000000
SiSi                  0000000000000001000110000000000000000000100000000000000000000000000000000000000000000000000000000000
Sigman_Draft          0001000000000000000000000000000000000000001000000000000000100100000000000000000001000000000001000100
Simpliphy_Draft       0000000000001000000010000000000000000000100000000000000010000000000000000000000000000000000000000000
SirDuracell           0000000000001000000010000000000000000000100000000000000010000000000000000000000000000000000000000000
SirHarley             0000000000010000000000000000000100000001000000000000000000000000010000000000000000010000001010000000
SkiPole               0000000000000000000000000000000000101000100000000000010000000000000000000000000000000000000100000000
SkinnyPete_Draft      0000000000000000000000000000000000000100000000000000000100000000000000000000000000000000000000000000
Slarp_Draft           0000000000000010000000000000000000000000000001000000000001000000100000000000000000000000000000000000
SmallFry_Draft        0000000000000100100000101100101000000000010100100000000000000000000000000000101000000100000000000000
Smeadley_Draft        0000000000000000000000000000000000100000000000000000001000000000000001000000000000000000000000000000
Solon                 0000000000000000000000000000000000001000000000000000010000000000000100000000000000000000000100000000
Sophia_Draft          0001000000000000000000000000000000000000001000000000000000100100000000000000000001000000000001000100
Soto_Draft            0001000000000000000000000000000000000000001000000000000000100100000000000000000001000000000001000100
Sparky_Draft          0000000010000001000000000000000000000000000000000000000000000000000000011000000000000000000000000000
Spartacus             0000000000000001000110000000000000000000100000000000000000000000000000000000000000000000000000000000
Spartan300_Draft      0001000000000000000000000000000000000000001000000000000000100100000000000000000001000000000001000100
Spike509_Draft        0000000000000000000000000000000001000000000000000000000000000000000011000000000000000000000000000000
Spoonbill_Draft       0000000000000000000110000000000000000000100000000000000000000000000000000000000000000000000000000000
Spud                  0000000000000100100000101100101000000000010100100000000000000000000000000000101000000100000000000000
Squid_Draft           0001000000000000000000000000000000000000001000000000000000100100000000000000000001000000000001000100
Squirty_Draft         0000000000000001000100000000000000000000000000000000000100000000000000000000000000000000000000000000
Stark_Draft           0000000000001000000010000000000000000000100000010000000010000000000000000000000000000000000000000000
Stinger               0001000000000000000000000000000000000000001000000000000000100100000000000000000001000000000001000100
Suffolk               0001000000000000000000000000000000000000001000000000000000100100000000000000000001000000000001000100
Sulley_Draft          0000000000000010000000000000000000000010000001000000000001000000000000000000000000000000000000000000
SuperAwesome_Draft    0000000000000000000000000000000000000000000000000000000000000000000101000000000000000000000000000000
SuperGrey_Draft       0000000000000001000110000000000000000000100000000000000000000000000000000000000000000000000000000000
SweetiePie_Draft      0000000000000000000000000000000000000000000010000000000000000000001001000000000000000000000000000000
Swirley_Draft         0000000000000000000000000000000000100000000000000000000000000000000001000000000000000000000000000000
Swish_Draft           0001000000000000000000000000000000000000001000000000000000100100000000000000000001000000000001000100
Switzer               0000000000000000000000000000000000001000000000000000010000000000000100000000000000000000000100000000
TM4                   0000000000000010000000000000000000000000000000000000000001000000100000000000000000000000000000000000
Taj                   0000000000000000000110000000000000000000100000000000000000000000000000000000010000000000000000000000
TallGRassMM           0001000000000000000000000000000000000000001000000000000000100100000000000000000001000000000001000100
Taquito_Draft         0000000000000010000000000000000000010000000001000000000001000000000000000000000000000000000000000000
Target_Draft          0000000000000000000000000000000000101000000000000000000000000000000000000000000000000000000100000000
Taurus_Draft          0000000000000000000000000000000001000000000000000000000000000000000011000000000000000000000000000000
TeardropMSU_Draft     0000000000001000000010000000000000000000100000000000000010000000000000000000000000000000000000000000
Teardrop_Draft        0000000000000100100000101100101000000000010100100000000000000000000000000000101000000100000000000000
Theia_Draft           0000000000000000000000000000000000100000000000000000000000000000000001000000000000000000000000000000
Thibault              0000000001000000000000000000000000000000000000000000100000010000000000000000000000000000000000010010
Thor_Draft            0000000000000000000000000000000000001000000000000000010000000000000100000000000000000000000100000000
Thora                 0001000000000000000000000000000000000000001000000000000000100100000000000000000001000000000001000100
ThreeOh3D2            0001000000000000000000000000000000000000001000000000000000100100000000000000000001000000000001000100
Tiffany_Draft         0000000000000000000000000000000001000000000000000000000000000000000011000000000000000000000000000000
Tiger                 0000000000000000000000000000000000100000000000000000000000000000000001000000000000000000000000000000
Timshel               0000000000000000000000000000000001000000000000000000000000000000000001000000000000000000000100000000
TinaFeyge_Draft       0000000000000000000000000000000000000000000000000001000000000000000001000000000000000000000000000000
TinyTim_Draft         0000000000000100100000101100101000000000010100100000000000000000000000000000101000000100000000000000
TiroTheta9            0000000000000000000000000000000000000000000000000001000000000000000001000000000000000000000000000000
Tortoise16_Draft      0000000000000100100000101100101000000000010100100000000000000000000000000000101000000100000000000000
Toto                  0000000000001000000010000000000000000000100000010000000010000000000000000000000000000000000000000000
Treddle_Draft         0000000000000000000000000000000000001000100000000000010000000000000100000000000000000000000100000000
Trike_Draft           0000000000000000000000000000000000000000000000000001000000000000001001000000000000000000000000000000
Tripl3t_Draft         0000000000000000000000000000000000001000000000000000010000000000000100000000000000000000000100000000
Trixie                0000000000000000000000000000000000000000000010000000000000000000001001000000000000000000000000000000
Troll4                0000000000010000000000000000000100000001000000000000000000000000010000000000000000010000001010000000
Trouble               0000000000000000000000000000000000001000100000000000010000000000000100000000000000000000000100000000
Trypo_Draft           0001000000000000000000000000000000000000001000000000000000100100000000000000000001000000000001000100
Tuco_Draft            0000000000001000000010000000000000000000100000000000000010000000000000000000000000000000000000000000
Turbido               0000000000000000000000000000000000000000000010000000000000000000001001000000000000000000000000000000
Turj99_Draft          0000000000000000000000000000000000001000000000000000010000000000000100000000000000000000000100000000
Tweety                0000000000000000000110000000000000000000100000000000000000000000000000000000000000000000000000000000
Twister               0000000000000000000000000000000000000000000000000001000000000000001001000000000000000000000000000000
TygerBlood_Draft      0000000000000000000000000000000000000000000000000001000000000000000001000000000000000000000000000000
Tyke_Draft            0000000000000100100000101100101000000000010100100000000000000000000000000000101000000100000000000000
U2                    0000000000000000000000000000000000001000000000000000010000000000000100000000000000000000000100000000
UPIE                  0000000100000000000000000000000000010000000000000000000000000000000000010000000000000000000000000000
Ukulele_Draft         0000000000001000000010000000000000000000100000000000000010000000000000000000000000000000000000000000
UncleHowie            0001000000000000000000000000000000000000001000000000000000100100000000000000000001000000000001000100
UnionJack_Draft       0000000000000000000000000000000000100000000000000000000000000000000001000000000000000000000000000000
Validus               0000000000000010000000000000000000000000000000000000000001000000100000000000000000000000000000000000
Velveteen             0000000000000001000100000000000000010000000000000000000000000000000000000000000000000000000000000000
Veracruz_Draft        0000000000000000000000000000000001000000000000000000000000000000001001000000000000000000000000000000
Violet                0000000000000000000000000000000000001000000000000000010000000000000100000000010000000000000100000000
Vista                 0001000000000000000000000000000000000000001000000000000000100100000000000000000001000000000001000100
Vivaldi_Draft         0001000000000000000000000000000000000000001000000000000000100100000000000000000001000000000001000100
Vix                   0000000000000000000000000000000001000000000000000000000000000000000011000000000000000000000000000000
VohminGhazi_Draft     0000000000000000000000000000000000000000000000000000000000000000000101000000000000000000000000000000
Vortex                0001000000000000000000000000000000000000001000000000000000100100000000000000000001000000000001000100
Wally                 0000000000000100100000101100101000000000010100100000000000000000000000000000101000000100000000000000
Wanda                 0000000001000000000010000000000000000000100000000000000000010000000000000000000000000000100000010000
Wander_Draft          0000000000000000000000000000000000000000000000000001000000000000000001000000000000000000000000000000
Waterdiva_Draft       0001000000000000000000000000000000000000001000000000000000100100000000000000000001000000000001000100
Wee                   0000000000000000000110000000000000000000100000000000000000000000000000000000010000000000000000000000
Weiss13_Draft         0000010000000000000000000000010000000001100000000000000000001000000000000000000010000000001000000000
Whabigail7_Draft      0000000000000000000000000000000000000000000010000000000000000000001001000000000000000000000000000000
Wheeler_Draft         0000000000000000000000000000000000101000000000000000010000000000000000000000000000000000000100000000
Whirlwind_Draft       0000000100000000000000000000000000000000000000000000000000000010000000010000000000000000000000000000
Wildcat               0000100000000000000010000000000000000000100000000000000000000000000000010000000000000001000000000000
Wile                  0000000000000000000000000000000000000000000000000001000000000000000001000000000000000000000000000000
Willis_Draft          0000000000000100100000101100101000000000010100100000000000000000000000000000101000000100000000000000
Winky                 0000000100000000000000000000000000000000000000000000001000000000000000010000000000100000000000000000
Xavier_Draft          0001000000000000000000000000000000000000001000000000000000100100000000000000000001000000000001000100
Xerxes_Draft          0000000000000000000000000000000000000100000000000000000000000000000000001000000000000000000000000000
Yahalom_Draft         0001000000000000000000000000000000000000001000000000000000100100000000000000000001000000000001000100
Yoshand               0001000000000000000000000000000000000000001000000000000000100100000000000000000001000000000001000100
Yoshi                 0000000000000000000000000001010000000000100000000000000000000000000000000000000000000000000000000000
YouGoGlencoco_Draft   0001000000000000000000000000000000000000001000000000000000100100000000000000000001000000000001000100
YungJamal_Draft       0000000000100000000000000000010000000000000000000000000000000000000000000100000000000000000000010000
Zapner_Draft          0000000000000000000000000001010000000000100000000000000000000000000000000000000000000000000000000000
Zeenon_Draft          0000000000000100100000101100101000000000010100100000000000000000000000000000101000000100000000000000
Zelda_Draft           0001000000000000000000000000000000000000001000000000000000100100000000000000000001000000000001000100
Zemanar               0001000000000000000000000000000000000000001000000000000000100100000000000000000001000000000001000100
Zephyr_Draft          0000000000000000000000000000000000101000000000000000010000000000000000000000000000000000000100000000
Zetzy_Draft           0000000000000000000000000000000001000000000000000000000000000000000011000000000000000000000000000000
Zeuska_Draft          0000000000000000000000000000000000101000100000000000010000000000000000000000000000000000000100000000
ZoeJ_Draft            0000000000000010000000000000000000000000000000000000000001000000000010000000000000000000000000000000
Zombie_Draft          0000000000000010000000000000000000000000000001000000000000000000000000100000000000000000000000000000
Zonia_Draft           0001000000000000000000000000000000000000001000000000000000100100000000000000000001000000000001000100
ZygoTaiga_Draft       0000000000000100100000101100101000000000010100100000000000000000000000000000101000000100000000000000
dirtMcgirt_Draft      0000000000000000000110000000000000000000100000000000000000000000000000000000000000000000000000000000

244                   0000000000000000000100010000010000000000000000000000000000000001000000000000000010000000000000000000
ABCat                 0000000000000000000100010000010000000000000000000000000000000001000000000000000110000000000000000000
ABU                   0000100000001000000000000000000000000000000010000000000000000100000000000000000000000000000000001000
ADZZY_Draft           1001000001100000000000000000000000000000000000000000000000001000000000000000000000100000000000000000
Abdiel_Draft          1001000100100000000000000000000000000000000000000000000000001000010000000000000000000000000000000000
Abrogate_Draft        1000000000100000000000000000100000000010000000000000000000001000010000000000000000000000000000000000
Acadian               0000100000001000000000000000000000000000000010000000000000000100000000000000001000000000000000001000
Achebe_Draft          1001000100100000000000000000000000000000000000000000000000101000010000000000000000000000000000000000
Adephagia             0010000000000000000000000000001011000000000000000001000000000000000000100000000000000000000000000000
Adjutor               0000000000000000001000000000000100000001000000000000000000000000000001000000000000000000000000000000
Aeneas                1000000000100000000000000000100000000010000000000000000000001000010000000000000000000000000000000000
Aglet_Draft           1001000000100000000000000000001000000000000000000000000000001000000000000000000000000000000000000000
Airmid                1001000000100000000000000000000000000000000000000000000000001000000000001000000000000010000000000000
Akoma                 0000100000001000000000000000000000000000000010000000000000000000000000000000000000000000000000001000
Alice                 0000010000010000000000001010000000100000000000001000000000000000000010000001000000000100000000000000
Alma                  1001000000100000000000000000000000000000000000000000000100001000000000000000000000000000000000000000
Alsfro_Draft          1000000000100000000000000000000000000010000000000000000000001000000000000000000000000000001000000000
Altwerkus_Draft       0000100000001000000000000000000000000000000010000000000000000100000000000000000000000000000000001000
Amelie_Draft          0010000000000000000000000000010011000000000000000001000000000000000000100000000000000000000000000000
Anaya                 0010000000000000000000000000001011000000000000000001000000000000000000100000000000000000000000000000
Angel                 0010000000000000000000000000000001000000000000000000000000000100000000100100000000000000100000000000
Angelica              0010000000000000000000000000001011000000000000000001000000000000000000100000000000000000000000000000
Anglerfish_Draft      1000000000100000000000000000100000000010000000000000000000001000010000000000000000000000000000000000
Annihilator_Draft     0010000000000000000000000000000001000000000000000000000000000100000000100100000000000000100000000000
Apizium_Draft         0000100000001000000000000000000000000000000010000000000000000100000000000000000000000000000000001000
Aragog_Draft          1001000000100000000000000000000000000000000000000000000000001000000000001000000000000010000000000000
Arbiter               0000100000001000000000000000000000000000000010000000000000000000010000000000000000000000000000001000
Arcanine_Draft        1000000000100000000000000000100000000010000000000000000000001000010000000000000100000000000000000000
ArcherS7              0000000000010000000010001010000000100000000000001000000000000000000010000001000000000100000000000000
Archetta_Draft        1001000000100000000000000000000000000000000000000000000000001000000000001000000000000010000000000000
Archie_Draft          0000000000000000000000000000000000001000000000010000001000000000000000010000000000000000000000100000
Ardmore               0000000000000000000100010001000010000000000100000000000000000000000000000000000000000000000000000000
Ares                  0000100000001000000000000000000000000000000010000000000000000000010000000000000000000000000000001000
Ariel_Draft           0000000000000000000100000000000000000000000000000000000000000000010000000000000001000000000000000000
Arturo                1001000100100000000000000000000000000000000000000000000000101000010000000000000000000000000000000000
Astraea               0000000000010000000010001010000000100000000000001000000000000000000010000001000000000100000000000000
Astro                 1001000000100000000000000000000000000000000000000000000000101000000000000000000000000000000000000000
Athena                0000100000001000000000000000000000000000000010000000000000000000000000000000000000000000000000001000
Audrey_Draft          0000100000001000000000000000000000000000000010000000000000000000000000000000000000000000000000001000
Ava3                  0000010000010000000010001010000000100000000000001000000000000000000010000001000000000100000000000000
Avani                 0000000000100000000000000000000000000000000000000000001000000000000000100101000000000000000000000000
Avrafan               0010000000000000000000000000000001000000000000000000000000000100000000100100000000000000100000000000
BAKA                  0000000000000000000100000000000000000000000000000000000000000000000000000000000101000000000100000000
BEEST_Draft           0010000000000000000000000000001011000000000000000001000000000000000000100000000000000000000000000000
BPBiebs31             1000000000100000000000000000100000000010000000000000000000001000010000000000000000000000000000000000
BPs                   0010000000000000000000000000000001000000000000000000000000000100000000100100000000000000100000000000
BQuat_Draft           0010000000000000000000000000000001000000000000000000000000000100000000100100000000000000100000000000
Babsiella             0000000000000000000100010000000000000000001000000000000000000010000000000000000000000000000001000000
BabyRatchet_Draft     1001000000100000000000000000001000000000000000000000000000001000000000000000000000000000000000000000
Bachome_Draft         1001000000100000000000000000000000000000000000000000000100001000000000000000000000000000000000000000
Backyardigan          1001000100100000000000000000000000000000000000000000000000101000010000000000000000000000000000000000
Badfish_Draft         0000100000001000000000000000000000000000000010000000000000000100000000000000000000000000000000001000
Bangla1971_Draft      0000000000010000000010001010000000100000000000001000000000000000000010000001000000000100000000000000
Banjo_Draft           0000100000001000000000000000000000000000000010000000000000000100000000000000000000000000000000001000
Barnyard              0000000000000000001000000000000100000001000000000000000000000000000100000000000000000000000000000000
BarrelRoll            0010000000000000000000000000001011000000000000000001000000000000000000100000000000000000000000000000
Bask21                0000000000000000000100010000010000000000000000000000000000000001000000000000000010000000000000000000
Batiatus_Draft        0000000000000000000100010001000010000000000100000000000000000000000000000000000100000000000000000000
BeanWater_Draft       0000010000010000000000001010000000100000000000001000000000000000000010000001000000000100000000000000
BeesKnees_Draft       1000000000100000000000000000000000000010000000000000000000001000010000000000000000000000000000000000
BellusTerra           1001000100100000000000000000000000000000000000000000000000001000010000000000000000000000000000000000
Benedict              1001000000100000000000000000000000000000000000000000000000001000000000001000000000000010000000000000
Bernal13_Draft        0001000000000000100000000000010000000000000000000000001001000000000000000000000000000010000000000000
Bethlehem             1000000000100000000000000000100000000010000000000000000000001000010000000000000000000000000000000000
BigMama_Draft         0000000000000000001000000000000100000001000000000000000000000000000001000000000000000000000000000000
BigNuz                0000000000000000000100010000000000010000000000000000000000000000000000000000000000001000000000000000
BillKnuckles          1000000000100000000000000001000000000010000000000000000010001000000000000000000000000000001000000000
Bipolar_Draft         0000000000000000000100010001000010000000000100000000000000000000000000000000000000000000000000000000
BlackStallion_Draft   0000100000001000000000000000000000000000000010000000000000000100000000000000000000000000000000001000
Blue7                 1001000000100000000000000000000000000000000000000000000000001000000000000000000000000010000000000000
Bob3_Draft            1000000000100000000000000000000000000010000000000000000000001000010000000000000000000000000000000000
Bobi                  0000000000000000000100010000000010000000000100000001000000000000000000100000000000000000000000000000
Bongo                 0000000000000000000000000000000000001000000000010000000000000000000000000000000000000001000000000000
Boomer                0000000000000000000100010000000000000000000101000001001000000000000000100000000000000000000000000000
Breeniome             0000000000010000000010001010000000100000000000001000000000000000000010000001000000000100000000000000
Breezona              0000000000000000000000000000000000001000000000010000001000000000000000010000000000000000000000100000
Brocalys_Draft        0000000000000000000100010001000010000000000100000100000000000000000000000000000000000000000000000000
Broseidon_Draft       1001000100100000000000000000000000000000000000000000000000101000010000000000000000000000000000000000
Browncna_Draft        0000100000001000000000000100000000000000000010000000000000000000000000000000000000000000000000001000
BruceB_Draft          0010000000000000000000000000000001000000000000000000000000000100000000100100000000000000100000000000
Bruiser_Draft         1001000100100000000000000000000000000000000000000000000000101000010000000000000000000000000000000000
Brujita               0000000000000000000100010000000000000000001000000000000000000010000000000000100000000000000001000000
Bruns                 1000000000100000000000000001000000000010000000000000000000001000000000000000000000000000001000000000
BubbleTrouble_Draft   1001000100100000000000000000000000000000000000000000000000101000010000000000000000000000000000000000
Bubbles123_Draft      0000000000000000000100010001000000000000000100000000001000000000000000000000000000000000000000000000
Bugsy_Draft           1001000000100000000000000000000000000000000000000000000000001000000000000000000000000000000000000000
Burger_Draft          1001000100100000000000000000000000000000000000000000000000101000010000000000000000000000000000000000
Butters               0000000000000000000100010000000000000000000000000000000000000000001000000000000000000000000000000000
Butterscotch          0000000000000000001000000000000100000001000000000000000000000000000001000000000000000000000000000000
BuzzLyseyear_Draft    0000000000000000000100010000000000000000000100000001001000000000000000100000000000000000000000000000
Bxb1                  1000000000100000000000000001000000000010000000000000000000001000010000000000100000000000000000000000
Bxz1                  0000000000010000000000001010000000100000000000001000000000000000000010000001000000000100000000000000
Bxz2                  1001000000100000000000000000001000000000000000000000000000101000000000000000000000000000000000000000
CREW_Draft            0010000000000000000000000000001011000000000000000001000000000000000000100000000000000000000000000000
Cabrinians_Draft      0000000000000000000100010001000000000000000100000000001000000000000000000000000000000000000000000000
Cactus_Draft          0000000000000000000100010000010000000000000000000000000000000001000000000000000110000000000000000000
Caelakin_Draft        1001000100100000000000000000000000000000000000000000000000101000010000000000000000000000000000000000
Cali                  0000010000010000000000001010000000100000000000001000000000000000000010000001000000000100000000000000
Camperdownii_Draft    1001000100100000000000000000000000000000000000000000000000101000010000000000000000000000000000000000
CaptainTrips_Draft    0000000000000000000100010001000010000000000100000000000000000000000000000000000000000000000000000000
Carcharodon_Draft     0000000000000000000100010000001000000000000000000000000000000000001000000000000000000000000000000000
Catalina_Draft        1001000000100000000000000000000000000000000000000000000100001000000000000000000000000000000000000000
Catdawg               0000000000000000010100000000000000000000000000000000000000000000000000100000110000000000000000000000
Catera                0000000000010000000010001010000000100000000000001000000000000000000010000001000000000100000000000000
Cerasum_Draft         0000000000000000000100010000000010000000000100000001000000000000000000100000000000000000000000000000
Chadwick_Draft        1001000000100000000000000000000000000000000000000000000000001000000000001000000000000010000000000000
Chah                  0000100000001000000000000000000000000000000010000000000000000100000000000000000000000000000000001000
Changeling_Draft      1001000000100000000000000000000000000000000000000000000000001000000000000000000000100000000000000000
Charlie               0000000000000000000100010000001000000000000000000000000000000000001000000000000000000000000000000000
CharlieB_Draft        0000000000010000000010001010000000100000000000001000000000000000000010000001000000000100000000000000
Che12                 1001000001100000000000000000000000000000000000000000000000001000000000000000000000100000000000000000
Che8                  0000000000000000000100010001000000000000000000000000001000000000000000000000000000000000000000000000
Che9c                 0000000000000000000100010000000000000000001101000000000000000000001000000000000000000000000001000000
Che9d                 0000000000100000000000000000000000000000000000000000001000000000000000100101000000000000000000000000
Cheetobro_Draft       0010000000000000000000000000010001000000000000000001001000000000000000100000000000000000000000000000
Cherrybomb426_Draft   0010000000000000000000000000000001000000000000000000000000000100000000100100000000000000100000000000
ChipMunk_Draft        1001000000100000000000000000000000000000000000000000000000001000000000000000000000000000000000000000
Chorkpop_Draft        0000100000001000000000000000000000000000000010000000000000000100000000000000000000000000000000001000
ChrisnMich            0000100000001000000000000100000000000000000010000000000000000000000000000000000000000000000000001000
Chunky_Draft          0000100000001000000000000000000000000000000010000000000000000100000000000000000000000000000000001000
Cjw1                  0000000000000000000100010000010000000000000000000000000000000001000000000000000010000000000000000000
Clarenza_Draft        1001000100100000000000000000000000000000000000000000000000101000010000000000000000000000000000000000
Colbert               0000100000001000000000000000000000000000000010000000000000000100000000000000000000000000000000001000
Collard_Draft         0010000000001000000000000000010001000000000000000001000000000000000000100000000000000000000010000000
Compostia_Draft       0000100000001000000000000000000000000000000010000000000000000000000000000000000000000000000000001000
ConceptII_Draft       1000000000100000000000000000100000000010000000000000000000001000010000000000000000000000000000000000
Contagion             0000000000000000000100010000010000000000000000000000000000000001000000000000000010000000000000000000
Cooper                0000100000001000000000000100000000000000000010000000000000000000000000000000000000000000000000001000
Corndog               0000000000000000010100000000000000000000000000000000000000000000000000100000110000000000000000000000
Corvo_Draft           1000000000100000000000000000100000000010000000000000000000001000000000000000000000000000001000000000
Courthouse            0000000000000000000100000000000000000000000000000000000000000000010000000000000001000000000000000000
CrimD                 0010000000000000000000000000001011000000000000000001000000000000000000100000000000000000000000000000
Crossroads            0000000000000000000000000000000000001000000000010000001000000000000000010000000000000000000000100000
Crownjwl_Draft        0000100000001000000000000000000000000000000010000000000000000100000000000000000000000000000000001000
Cuco                  1001000000100000000000000000000000000000000000000000000000001000000000001000000000000010000000000000
Czyszczon1_Draft      0000000000000000000100010000010000000000000000000000000000000001000000000000000010000000000000000000
D29                   1001000001100000000000000000000000000000000000000000000000001000000000000000000000100000000000000000
DD5                   1000000000100000000000000000000000000010000000000000000000001000000000000000000000000000001000000000
DLane                 0000000000000000000100010001000010000000000100000000000000000000000000000000000100000000000000000000
DS6A                  0001001000100000000000100000000000000100000000000001001000000000000000000001000100000000000000000000
DTDevon_Draft         0000000000010000000010001010000000100000000000001000000000000000000010000001000000000100000000000000
DaHudson_Draft        1001000000100000000000000000001000000000000000000000000000001000000000000000000000000000000000000000
DaVinci               1001000000100000000000000000000000000000000000000000000000001000000000000000000000000010000000000000
Daenerys              0000000000000000000100010001000000000000000100000000001000000000000000000000000000000000000000000000
Daffy_Draft           0000100000001000000000000000000000000000000010000000000000000100000000000000000000000000000000001000
Daisy                 0000100000001000000000000000000000000000000010000000000000000000000000000000000000000000000000001000
Damien_Draft          0000000000000000001000000000000100000001000000000000000000000000000101000000000000000000000000000000
Dandelion             0000000000010000000000001010000000100000000000001000000000000000000010000001000000000100000000000000
Dante_Draft           0000000000000000000100010001000000000000000001000000001000000000000000000000000000000000000000000000
DeadP                 0000000000000000000100010001000010000000000000000000000000000000000000000000000000000000000000000000
Delilah_Draft         0000010000010000000010001010000000100000000000001000000000000000000010000001000000000100000000000000
Dhanush               1001000100100000000000000000000000000000000000000000000000101000010000000000000000000000000000000000
DonSanchon_Draft      0000100000001000000000000000000000000000000010000000000000000100000000000000000000000000000000001000
Donovan               0000000000000000000100010000000000010000000000000000000000000000000000000000000100001000000000000000
Doom                  1000000000100000000000000000000000000010000000000000000000001000010000000000000000000000000000000000
Dori                  0000000000000000000000000000000000000000100001000000000000000000100000000000000000000000000000001001
Dorothy               0000000000000000000100010001000000000000000100000000001000000000000000000000000000000000000000000000
DotProduct            0000000000000000000100010001000000000000000100000000001000000000000000000000000000000000000000000000
DrDrey_Draft          0000000000000000000100010000010000000000000000000000000000000001000000000000000110000000000000000000
Drago                 0000000000000000000100010000000000000000000100000001001000000000000000100000000000000000000000000000
Drazdys               0000000000010000000010001010000000100000000000001000000000000000000010000001000000000100000000000000
Dreamboat             1000000000100000000000000000000000000010000000000000000000001000010000000000000000000000000000000000
Duke13_Draft          0000000000000000000100000000000000000000000000000000000000000000000000000000000101000000000100000000
Dumbo                 0000000000000000000100010000010000000000000000000000000000000001000000000000000110000000000000000000
Dusk_Draft            0000000000000000000100010000010000000000000000000000000000000001000000000000000110000000000000000000
Dylan                 0000000000000000010100000000000000000000000000000000000000000000000000100000110000000000000000000000
Dynamix_Draft         1000000000100000000000000000000000000010000000000000000000001000010000000000000000000000000000000000
ET08                  0000010000010000000010001010000000100000000000001000000000000000000010000001000000000100000000000000
Eagle                 1001000100100000000000000000000000000000000000000000000000001000010000000000000000000000000000000000
EagleEye              1001000000100000000000000000000000000000000000000000000000001000000000000000000000000010000000000000
Echild_Draft          1001000000100000000000000000000000000000000000000000000000001000000000000000000000000000000000000000
Edtherson_Draft       1000000000100000000000000000000000000010000000000000000000001000000000000000000000000000001000000000
ElTiger69             1001000000100000000000000000000000000000000000000000000000001000000000001000000000000010000000000000
Elph10                0000000000000000000100010000010000000000000000000000000000000001000000000000000010000000000000000000
EmToTheThree_Draft    0000010000010000000010001010000000100000000000001000000000000000000010000001000000000100000000000000
Emerson_Draft         0010000000000000000000000000001011000000000000000001000000000000000000100000000000000000000000000000
EmpTee_Draft          0000100000001000000000000000000000000000000010000000000000000100000000000000000000000000000000001000
Empress_Draft         0000000000000000000100010001000000000000000100000000001000000000000000000000000000000000000000000000
EpicPhail_Draft       1001000000100000000000000000001000000000000000000000000000001000000000000000000000000000000000000000
Equemioh13_Draft      1001000000100000000000000000000000000000000000000000000000001000000000000000000000000000000000000000
Eremos_Draft          0000100000001000000000000000000000000000000010000000000000000100000000000000000000000000000000001000
EricB                 1001000000100000000000000000000000000000000000000000000000001000000000000000000000000010000000000000
EricMillard_Draft     0000000000000000000100000000000000000000000000000000000000000000000000000000100101000000000100000000
Eris_Draft            1001000100100000000000000000000000000000000000000000000000101000010000000000000000000000000000000000
ErnieJ_Draft          0000000000010000000000001010000000100000000000001000000000000000000010000001000000000100000000000000
Estave1_Draft         0000000000000000000100010001000010000000000100000000000000000000000000000000000000000000000000000000
Et2Brutus_Draft       1001000000100000000000000000000000000000000000000000000100001000000000000000000000000000000000000000
Euphoria              1000000000100000000000000000100000000010000000000000000000001000000000000000000000000000001000000000
Eureka                0000000000000000000100010000010000000000000000000000000000000001000000000000000010000000000000000000
Evanesce_Draft        0010001000000000000000000000000001010000000000000000000000000000000000000000000000001000100000000000
EvilGenius_Draft      1001000000100000000000000000000000000000000000000000000000001000000000000000000000000000000000000000
Expelliarmus_Draft    1001000000100000000000000000000000000000000000000000000000101000000000000000000000000000000000000000
Faith1                0000000000000000000000000000000000001000000000010000001000000000000000010000000000000000000000100000
Fang                  0000100000001000000000000000000000000000000010000000000000000100000000000000000000000000000000001000
Farber_Draft          1001000000100000000000000000001000000000000000000000000000001000000000000000000000000000000000000000
Fascinus_Draft        1000000000100000000000000000000000000010000000000000000010001000010000000000100000000000000000000000
Fibonacci_Draft       1001000000100000000000000000000000000000010000000000000100001000000000000000000000000000000000000000
Fionnbharth           0010000000000000000000000000010001000000000000000001001000000000000000100000000000000000000000000000
Firecracker           0000000000000000010100000000000000000000000000000000000000000000000000100000110000000000000000000000
Fishburne             0000000000000000000100010000000000010000000000000000000000000000000000000000000100001000000000000000
FluffyNinja_Draft     0000100000001000000000000000000000000000000010000000000000000100000000000000000000000000000000001000
Flux                  1001000100100000000000000000000000000000000000000000000000101000010000000000000000000000000000000000
ForGetIt_Draft        1001000000100000000000000000000000000000000000000000000000001000000000001000000000000010000000000000
Forsytheast_Draft     1000000000100000000000000000000000000010000000000000000000001000010000000000000000000000000000000000
Frederick_Draft       0000100000001000000000000100000000000000000010000000000000000000000000000000000000000000000000001000
FriarPreacher_Draft   0000100000001000000000000000000000000000000010000000000000000100000000000000000000000000000000001000
Frosty24_Draft        0010000000000000000000000000000001000000000000000000000000000100000000100100000000000000100000000000
Fruitloop             0000000000000000000100010001000010000000000100000000000000000000000000000000000000000000000000000000
Funston_Draft         1001000100100000000000000000000000000000000000000000000000101000010000000000000000000000000000000000
Fushigi_Draft         1000000000100000000000000000000000000000000000000000000010001000010000000000000000000000000000000000
GUmbie                0000000000000000000100010001000000000000000100000000001000000000000000000000000000000000000000000000
Gadjet                0000100000001000000000000000000000000000000010000000000000000000000000000000000000000000000000001000
Gadost_Draft          1001000100100000000000000000000000000000000000000000000000101000010000000000000000000000000000000000
GageAP_Draft          1000000000100000000000000000100000000010000000000000000000001000010000000000000000000000000000000000
Gaia_Draft            0010000000000000000000000000000001000000000000000000000000000000000000000100000000000000000100000010
Gengar_Draft          0010000000001000000000000000010001000000000000000001000000000000000000100000000000000000000000000000
George                1001000000100000000000000000000000000000000000000000000000001000000000001000000000000010000000000000
Ghost                 0000000000010000000010001010000000100000000000001000000000000000000010000001000000000100000000000000
Giles                 0010001000000000000000000000000001010000000000000000000000000000000000000000000000001000100000000000
GingkoMaracino_Draft  1001000000100000000000000000001000000000000000000000000000001000000000000000000000000000000000000000
Girr_Draft            0000000000000000000100010001000000000000000100000000001000000000000000000000000000000000000000000000
Gizmo                 0000010000010000000010001010000000100000000000001000000000000000000010000001000000010100000000000000
Gladiator             1001000000100000000000000000000000000000000000000000000000001000000000000000000000000010000000000000
Goku_Draft            0000000000000000000100010000010000000000000000000000000000000001000000000000000010000000000000000000
Gomashi_Draft         0010000000000000000000000000000001000000000000000000000000000100000000100100000000000000100000000000
Goose                 1000000000100000000000000001001000000000000000000000000000001000000000001000000000000000000000000000
Grum1_Draft           1001000000100000000000000000001000000000000000000000000000001000000000000000000000000000000000000000
Gumball               0000000000000000001000000000000100000001000000000000000000000000000001000000000000000000000000000000
HH92_Draft            0010001000000000000000000000000001010000000000000000000000000000000000000000000000001000100000000000
HINdeR                1000000000100000000000000001000000000000000000000000000000001000000000001000000000000010000000000000
HUHilltop_Draft       0000000000000000000100010000000000010000000000000000000000000000000000000000000100001000000000000000
Hades_Draft           0000000000000000000100010001000010000000000100000000000000000000000000000000000000000000000000000000
Halley_Draft          0000000000000000000100000000000000000000000000000000000000000000000000000000100001000000000100000010
Halo                  0010000000000000000000000000000001000000000000000000000000000100000000100100000000000000100000000000
HamSlice_Draft        1001000100100000000000000000000000000000000000000000000000101000010000000000000000000000000000000000
Hammer                1001000000100000000000000000000000000000000000000000000000001000000000000000000000000010000000000000
Hamulus               0000000000000000000100010001000000000000000100000000001000000000000000000000000000000000000000000000
Harvey                0000100000001000000000000000000000000000000010000000000000000100000000000000000000000000000000001000
Hawkeye_Draft         0000000000000000001000000000000100000001000000000000000000000000000001000000000000000000000000000000
Heathcliff_Draft      0000100000001000000000000000000000000000000010000000000000000000000000000000000000000000000000001000
Hedgerow              0000100000001000000000000000000000000000000010000000000000000000010000000000000000000000000000001000
Heffalump_Draft       1001000000100000000000000000000000000000000000000000000000001000000000000000000000000000000000000000
Hegedechwinu_Draft    0000000000000000000100010000000010000000000100000001000000000000000000100000000000000000000000000000
HelDan                1001000000100000000000000000001000000000000000000000000000001000000000000000000000000000000000000000
Held_Draft            0000100000001000000000000000000000000000000010000000000000000100000000000000000000000000000000001000
Henry                 0000000000000000000100010000010000000000000000000000000000000001000000000000000010000000000000000000
Hercules11_Draft      1001000000100000000000000000001000000000000000000000000000001000000000000000000000000000000000000000
Hertubise             0000100000001000000000000000000000000000000010000000000000000100000000000000000000000000000000001000
Hetaeria_Draft        0000100000001000000000000000000000000000000010000000000000000100000000000000000000000000000000001000
Holli_Draft           1001000100100000000000000000000000000000000000000000000000101000010000000000000000000000000000000000
Homura_Draft          0010000000000000000000000000001011000000000000000001000000000000000000100000000000000000000000000000
Hope                  0010000000000000000000000000000001000000000000000000000000000100000000100100000000000000100000000000
Hope4ever_Draft       1000000000100000000000000000000000000010000000000000000000001000010000000000000000000000000000000000
Hopey_Draft           0000000000000000000100010000010000000000000000000000000000000001000000000000000010000000000000000000
ICleared              1001000100100000000000000000000000000000000000000000000000101000010000000000000000000000000000000000
Ibhubesi              0000000000000000000100010001000000000000000100000000001000000000000000000000000000000000000000000000
Ichabod_Draft         1000000000100000000000000000100000000010000000000000000000001000010000000000000000000000000000000000
Inventum_Draft        0000000000000000000100010001000000000000000100000000001000000000000000000000000000000000000000000000
IronMan_Draft         1001000000100000000000000000000000000000000000000000000000001000010000000000000000000000000000000000
IsaacEli              0000100000001000000000000000000000000000000010000000000000000100000000000000000000000000000000001000
Island3               0000000000000000000100010000000000000000001000000000000000000010000000000000100000000000000001000000
JAWS                  0010000000000000000000000000001011000000000000000001000000000000000000100000000000000000000000000000
JC27                  1000000000100000000000000000000000000010000000000000000000001000010000000000000000000000000000000000
JHC117                1001000000100000000000000000001000000000000000000000000000001000000000000000000000000000000000000000
Jabbawokkie           0000000000100000000000000100000000000000000000000000001000000000000000100100000000000000000000000000
JacAttac              0000100000001000000000000000000000000000000010000000000000000100000000000000000000000000000000001000
Jasper                1000000000100000000000000000000000000010000000000000000000001000000000000000000000000000001000000000
Jebeks                0000000000000000000100010000000000010000000000000000000000000000000000000000000100001000000000000000
Jeffabunny            1001000000100000000000000000000000000000000000000000000000001000000000000000000000000010000000000000
Jerm_Draft            1001000000100000000000000000000000000000000000000000000000001000000000000000000000000000000000000000
JewelBug_Draft        1001000000100000000000000000000000000000000000000000000000001000000000000000000000000010000000000000
Job42                 0000000000000000000100010000000000000000000100000001001000000000000000100000000000000000000000000000
Jobu08                1001000000100000000000000000001000000000000000000000000000001000000000000000000000000000000000000000
JoeDirt               0000000000000000000000000000000000001000000000010000001000000000000000010000001000000000000000100000
Joy99_Draft           0010000000000000000000000000001011000000000000000001000000000000000000100000000000000000000000000000
Jsquared_Draft        1001000001100000000000000000000000000000000000000000000000001000000000000000000000000000000000000000
KBG                   1000000000100000000000000000100000000010000000000000000000001000000000000000000000000000001000000000
KFPoly_Draft          1001000100100000000000000000000000000000000000000000000000101000010000000000000000000000000000000000
KLucky39              0000100000001000000000000000000000000000000010000000000000000100000000000000000000000000000000001000
KSSJEB                1000000000100000000000000000000000000010000000000000000000001000010000000000000000000000000000000000
Kamiyu                0000100000001000000000000000000000000000000010000000000000000000000000000000000000000000000000001000
Kampy_Draft           1001000100100000000000000000000000000000000000000000000000001000010000000000000000000000000000000000
KayaCho               0000100000001000000000000000000000000000000010000000000000000000010000000000000000000000000000001000
Kazan_Draft           1001000000100000000000000000000000000000000000000000000000001000000000000000000000000010000000000000
Keshu_Draft           0010000000000000000000000000010001000000000000000001001000000000000000100000000000000000000000000000
Kheth_Draft           0000100000001000000000000000000000000000000010000000000000000000010000000000000000000000000000001000
Kikipoo               0000100000001000000000000000000000000000000010000000000000000100000000000000000000000000000000001000
Kinbote_Draft         0010001000000000000000000000000001010000000000000000000000000000000000000000000000001000100000000000
KingVeveve_Draft      0000100000001000000000000000000000000000000010000000000000000100000000000000000000000000000000001000
KittenMittens_Draft   1001000000100000000000000000000000000010000000000000000000001000010000000000000000000000000000000000
Klein_Draft           0000000000000000000100000000000000000000000000000000000000000000000000000000100101000000000100000000
Kloppinator_Draft     0000100000001000000000000000000000000000000010000000000000000100000000000000000000000000000000001000
Konstantine           0000000000000000001000000000000100000001000000000000000000000000000101000000000000000000000000000000
Kostya                0000000000000000000100010000010000000000000000000000000000000001000000000000000010000000000000000000
Krakatau_Draft        0000000000000000000100010001000000000000000100000000001000000000000000000000000000000000000000000000
Kratark_Draft         1001000100100000000000000000000000000000000000000000000000101000010000000000000000000000000000000000
Kratio_Draft          0010000000001000000000000000010001000000000000000001000000000000000000100000000000000000000010000000
Kugel                 1000000000100000000000000001100000000010000000000000000000001000010000000000000000000000000000000000
Kykar_Draft           1000000000100000000000000001000000000010000000000000000000001000010000000000000000000000000000000000
L5                    1001000001100000000000000000000000000000000000000000000000001000000000000000000000000000000000000000
LHTSCC                1001000100100000000000000000000000000000000000000000000000001000010000000000000000000000000000000000
LRRHood               0000010000010000000000001010000000100000000000001000000000000000000010000001000000000100000000000000
Lamina13_Draft        1000000000100000000000000000000000000010000000000000000000001000010000000000000000000000000000000000
Larenn_Draft          1001000000100000000000000000000000000000000000000000000000001000010000000000000000000000000000000000
Larva                 0010000000001000000000000000010001000000000000000001000000000000000000100000000000000000000010000000
Lasso_Draft           0000100000001000000000000000000000000000000010000000000000000100000000000000000000000000000000001000
Laurie_Draft          0000100000001000000000000000000000000000000010000000000000000000010000000000000000000000000000001000
LeBron                0000000000000000000000000000000000001000000000010000001000000000000000010000001000000000000000100000
LeeLot_Draft          0000100000001000000000000000000000000000000010000000000000000100000000000000000000000000000000001000
Lego3393_Draft        0000100000001000000000000000000000000000000010000000000000000100000000000000000000000000000000001000
LemonSlice_Draft      0000100000001000000000000000000000000000000010000000000000000100000000000000000000000000000000001000
Lemur_Draft           1000000100100000000000000001000000000000000000000000000000101000010000000000000000000000000000000000
Lesedi                1000000000100000000000000000000000000010000000000000000000001000010000000000000000000000000000000000
Liefie                0010000000000000000000000000000001000000000000000000000000000100000000100100000000000000100000000000
Lilac                 0000000000000000000100010000010000000000000000000000000000000001000000000000000010000000000000000000
Lilith_Draft          1001000000100000000000000000001000000000000000000000000000001000000000000000000000000000000000000000
LinStu                0000010000010000000000001010000000100000000000001000000000000000000010000001000000000100000000000000
LittleCherry          1001000000100000000000000000000000000000000000000000000000001000000000001000000000000010000000000000
LittleE               0000000000000000000100000000000000000000000000000000000000000000000000000000000001000000000100000010
LittleGuy_Draft       1000000100100000000000000001000000000000000000000000000000101000010000000000000000000000000000000000
Littleton_Draft       0000000000010000000010001010000000100000000000001000000000000000000010000001000000000100000000000000
LizLemon_Draft        0000100000001000000000000000000000000000000010000000000000000000010000000000000000000000000000001000
Llama_Draft           0000000000000000000100010001000000000000000000000000001000000000000000000000000000000000000000000000
Llij                  0000000000000000000100010001000000000000000100000000001000000000000000000000000000000000000000000000
Loadrie_Draft         0000000000000000000000000000000000001000000000010000001000000000000000010000000000000000000000100000
Lockley               1000000000100000000000000000000000000010000000000000000000001000000000000000100000000000001000000000
Loser_Draft           1001000000100000000000000000000000000000000000000000000000001000000000000000000000100000000000000000
Lucky2013_Draft       0000000000000000000100000000000000000000000000000000000000000000010000000000000001000000000000000010
MPlant7149_Draft      1000000000100000000000000000000000000010000000000000000000001000000000000000000000000000001000000000
MRabcd_Draft          0000100000001000000000000000000000000000000010000000000000000100000000000000000000000000000000001000
MacnCheese            0010000000000000000000000000010001000000000000000001001000000000000000100000000000000000000000000000
MadamMonkfish_Draft   0000000000000000000100010000010000000000000000000000000000000001000000000000000110000000000000000000
Magnito_Draft         1000000000100000000000000000100000000010000000000000000000001000010000000000000000000000000000000000
Mainiac_Draft         1001000000100000000000000000001000000000000000000000000000001000000000000000000000000000000000000000
Malithi_Draft         0000000000000000000100010000000000010000000000000000000000000000000000000000000100001000000000000000
Mana_Draft            0000100000001000000000000000000000000000000010000000000000000100000000000000000000000000000000001000
Manad_Draft           0000100000001000000000000000000000000000000010000000000000000100000000000000000000000000000000001000
Manatee_Draft         1000000000100000000000000000100000000010000000000000000000001000000000000000000000000000001000000000
Mantra_Draft          0000000000000000000100010001000000000000000100000000001000000000000000000000000000000000000000000000
MarQuardt_Draft       1001000000100000000000000000001000000000000000000000000000001000000000000000000000000000000000000000
Marcell               1000000000100000000000000000000000000010000000000000000000001000010000000000000000000000000000000000
Marie_Draft           1001000000100000000000000000001000000000000000000000000000001000000000000000000000000000000000000000
Marvin                0000000000000000000000000101000000000000000000000000000000010000000000000000000000000000000000000000
Maverick_Draft        1001000100100000000000000000000000000000000000000000000000101000010000000000000000000000000000000000
McFly_Draft           1001000000100000000000000000000000000000000000000000000000001000000000000000000000000010000000000000
McGuire_Draft         1000000000100000000000000000000000000010000000000000000000001000010000000000000000000000000000000000
Medusa                1001000100100000000000000000000000000000000000000000000000001000010000000000000000000000000000000000
MeeZee                1001000100100000000000000000000000000000000000000000000000101000010000000000000000000000000000000000
Megatron_Draft        0000100000001000000000000000000000000000000010000000000000000100000000000000000000000000000000001000
Melvin                1001000100100000000000000000000000000000000000000000000000001000010000000000000000000000000000000000
Mendokysei_Draft      0001000000000000100000000000010000000000000000000000001001000000000000000000000000000010000000000000
MetalQZJ_Draft        1000000000100000000000000000100000000010000000000000000000001000000000000000000000000000001000000000
Methuselah            1001000000100000000000000000001000000000000000000000000000101000000000000000000000000000000000000000
MiaZeal_Draft         0000000000000000000100000000000000000000000000000000000000000000010000000000000001000000000000000010
MichelleMyBell_Draft  0000000000000000000100010000001000000000000000000000000000000000001000000000000000000000000000000000
Microwolf             1001000000100000000000000000001000000000000000000000000000001000000000000000000000000000000000000000
MilleniumForce_Draft  0000000000000000000100010001000010000000000101000000000000000000000000000000000000000000000000000000
Millski_Draft         1001000100100000000000000000000000000000000000000000000000101000010000000000000000000000000000000000
Milly_Draft           0010000000000000000000000000001011000100000000000001000000000000000000100000000000000000000000000000
Minerva_Draft         0000000000000000000100000000000000000000000000000000000000000000000000000000000001000000000100000000
Minnie_Draft          0000000000000000000100010001000010000000000100000000000000000000000000000000000000000000000000000000
Misomonster_Draft     1001000000100000000000000000001000000000000000000000000000101000000000000000000000000000000000000000
MisterCuddles_Draft   0000000000000000000100010001000000000000000100000000001000000000000000000000000000000000000000000000
MitKao_Draft          0000100000001000000000000000000000000000000010000000000000000100000000000000000000000000000000001000
MkaliMitinis3_Draft   0000000000000000000000000000000000001000000000010000001000000000000000010000000000000000000000100000
MoMoMixon             0000000000010000000010001010000000100000000000001000000000000000000010000001000000000100000000000000
MooMoo_Draft          0000000000000000000100010100000010000000000100000000000000000000000000100000000000000000000000000000
Morgushi              0000100000001000000000000000000000000000000010000000000000000100000000000000000000000000000000001000
Morpher26_Draft       1001000100100000000000000000000000000000000000000000000000101000010000000000000000000000000000000000
Morty_Draft           0000100000001000000000000000000000000000000010000000000000000100000000000000000000000000000000001000
MosMoris_Draft        0000000000000000000000000101000000000000000000000000000000010000000000000000000000000000000000000000
Mosaic_Draft          0000100000001000000000000000000000000000000010000000000000000100000000000000000000000000000000001000
Mozy                  0000000000000000000100010000000010000000000100000001000000000000000000100000000000000000000000000000
MrGordo               1000000000100000000000000000100000000010000000000000000000001000010000000000100000000000000000000000
Muddy                 0010000000000000000000000001000001000000000000000000000000010000000000000010000000000000000000000000
Mufasa_Draft          0010000000000000000000000100000011000100000000000001000000000000000000100000000000000000000000000000
Mulciber_Draft        1001000000100000000000000000000000000000010000000000000100001000000000000000000000000000000000000000
Mundrea_Draft         1001000100100000000000000000000000000000000000000000000000101000010000000000000000000000000000000000
Murdoc                0000100000001000000000000000000000000000000010000000000000000100000000000000000000000000000000001000
Murphy                0000000000000000000100010000010000000000000000000000000000000001000000000000000110000000000000000000
Murucutumbu_Draft     0010000000000000000000000000001011000000000000000001000000000000000000100000000000000000000000000000
Museum                1000000000100000000000000001100000000010000000000000000000001000010000000000000100000000000000000000
Mutaforma13           0000000000000000000100010001000010000000000100000000000000000000000000000000000000000000000000000000
Myrna                 0100000010000000000000001010000000100000000100001000110000000000000000010000000000000000010000000100
Myxus_Draft           1001000000100000000000000000000000000000000000000000000100001000000000000000000000000000000000000000
Naca_Draft            1001000000100100000000000000000000000000000000000000000000001000000000001000000000000010000000000000
Nappy                 0000000000010000000000001010000000100000000000001000000000000000000010000001000000000100000000000000
NelitzaMV_Draft       0000000000000000000100010000010000000000000000000000000000000001000000000000000010000000000000000000
Newman                0000100000001000000000000000000000000000000010000000000000000100000000000000000000000000000000001000
Nicholasp3_Draft      0000000000000000000000000000000000001000000000010000001000000000000000010000000000000000000000100000
Nigel                 0000100000001000000000000100000000000000000010000000000000000000000000000000000000000000000000001000
Nilo_Draft            0000000000000001001000000000000100000001000000000000000000000000010001000000000000000000000000000000
NoSleep_Draft         0000000000000000000100010000010000000000000000000000000000000001000000000000000010000000000000000000
Norbert_Draft         1001000000100000000000000000001000000000000000000000000000001000000000001000000000000000000000000000
Nova                  0000000000000000001000000000000100000001000000000000000000000000000001000000000000000000000000000000
NuevoMundo_Draft      0000000000010000000000001010000000100000000000001000000000000000000010000001000000000100000000000000
Nyxis_Draft           1000000100100000000000000001000000000000000000000000000000101000010000000000000000000000000000000000
OBUPride_Draft        0010001000000000000000000000000001010000000000000000000000000000000000000000000000001000100000000000
OSmaximus             0000100000001000000000000000000000000000000010000000000000000100000000000000000000000000000000001000
Oaker_Draft           0000000000000000001000000000000100000001000000000000000000000000000101000000000000000000000000000000
Obama12_Draft         1001000100100000000000000000000000000000000000000000000000001000010000000000000000000000000000000000
Odin                  1001000001100000000000000000000000000000000000000000000000001000000000000000000000100000000000000000
Ogopogo_Draft         0000000000000000000100010000000000000000000100000000001000000000000000100100000000000000000000000000
OkiRoe_Draft          0010000000001000000000000000010001000000000000000001000000000000000000100000000000000000000000000000
Oline                 0000100000001000000000000000000000000000000010000000000000000100000000000000000000000000000000001000
OliverWalter_Draft    0000100000001000000000000000000000000000000010000000000000000100000000000000000000000000000000001000
Ollie_Draft           1001000000100000000000000000001000000000000000000000000000001000000000000000000000000000000000000000
Omega                 0000000000000000000100000000000000000000000000000000000000000000000000000000000101000000000100000010
Omnicron_Draft        0010000000001000000000000000010001000100000000000001000000000000000000100000000000000000000000000000
Oosterbaan            0000100000001000000000000000000000000000000010000000000000000100000000000000000000000000000000001000
Optimus               0000000000000000000100000000000000000000000000000000000000000000000000000000000001000000000100000000
Orion                 0000100000001000000000000000000000000000000010000000000000000100000000000000000000000000000000001000
Ovechkin_Draft        0000000000000000000100010001000010000000000100000000000000000000000000000000000000000000000000000000
P28Green_Draft        1001000000100000000000000000001000000000000000000000000000001000000000000000000000000000000000000000
PBI1                  0000000000000000001000000000000100000001000000000000000000000000000001000000000000000000000000000000
PG1                   0000100000001000000000000000000000000000000010000000000000000100000000000000000000000000000000001000
PLot                  0000000000000000001000000000000100000001000000000000000000000000000001000000000000000000000000000000
PMC                   0000000000000000000100010001000000000000000101000000001000000000000000000000000000000000000000000000
Pacc40                0000000000000000000100010001000000000000000100000000001000000000000000000000000000000000000000000000
PackMan               1001000000100000000000000000000000000000000000000000000100001000000000000000000000000000000000000000
Papez_Draft           1000000000100000000000000000000000000010000000000000000000001000000000000000000000000000001000000000
Papyrus_Draft         0000000000000001001000000000000100000001000000000000000000000000010001000000000000000000000000000000
Pari_Draft            1000000000100000000000000000000000000010000000000000000000001000010000000000000000000000000000000000
Patience              0000000000000000001000000000000100000001000000000000000000000000000100000000000000000000000000000000
PattyP                1000000000100000000000000001100000000010000000000000000000001000000000000000000000000000001000000000
Peaches               1001000100100000000000000000000000000000000000000000000000101000010000000000000000000000000000000000
PegLeg                0000000000000000000000000000000000001000000000010000000000000000000000000000000000000001000000000000
Pepe_Draft            1000000000100000000000000000100000000010000000000000000000001000010000000000000000000000000000000000
Perseus               1000000000100000000000000000100000000010000000000000000000001000010000000000000000000000000000000000
Petp2012_Draft        1000000000100000000000000000000000000010000000000000000010001000010000000000000000000000000000000000
Phaedrus              0000100000001000000000000000000000000000000010000000000000000000000000000000000000000000000000001000
Phantastic_Draft      1001000000100000000000000000001000000000000000000000000000001000000000000000000000000000000000000000
Pharsalus_Draft       0000000000000000000100010000010000000000000000000000000000000001000000000000000110000000000000000000
Phaux                 0000000000000000000100010000010000000000000000000000000000000001000000000000000010000000000000000000
Phelemich_Draft       0000100000001000000000000000000000000000000010000000000000000100000000000000001000000000000000001000
Phighter1804_Draft    1001000100100000000000000000000000000000000000000000000000101000010000000000000000000000000000000000
Phineas_Draft         0000000000000000000100010000000000010000000000000000000000000000000000000000000100001000000000000000
Phipps                0000100000001000000000000000000000000000000010000000000000000100000000000000000000000000000000001000
Phlorence_Draft       1001000000100000000000000000000000000000000000000000000000001000000000001000000000000010000000000000
Phlyer                0000100000001000000000000000000000000000000010000000000000000000000000000000000000000000000000001000
Phoxy_Draft           1001000000100000000000000000001000000000000000000000000000101000000000000000000000000000000000000000
Phreak_Draft          0010000000000000000000000000000001000000000000000000000000000100000000100100000000000000100000000000
PhrostyMug_Draft      1000000000100000000000000000100000000010000000000000000000001000010000000000000000000000000000000000
Phrux                 0000000000000000000100010000010000000000000000000000000000000001000000000000000010000000000000000000
Pier_Draft            0000000000010000000000001010000000100000000000101000000000000000000010000001000000000100000000000000
Pinto_Draft           1000000000100000000000000000100000000010000000000000000000001000010000000000000000000000000000000000
Pio                   0000000000010000000000001010000000100000000000001000000000000000000010000001000000000100000000000000
Pipcraft_Draft        1001000100100000000000000000000000000000000000000000000000101000010000000000000000000000000000000000
Pipefish              0000100000001000000000000000000000000000000010000000000000000000000000000000000000000000000000001000
Pippy_Draft           0000000000000000000100010001000010000000000100000100000000000000000000000000000000000000000000000000
Pipsqueak_Draft       0000100000001000000000000000000000000000000010000000000000000100000000000000000000000000000000001000
Piro94_Draft          1001000000100000000000000000000000000000000000000000000000001000000000000000000000000000000000000000
Pixie                 0010000000000000000000000000010001000000000000000001001000000000000000100000000000000000000000000000
Pleione               0000010000010000000010001010000000100000000000001000000000000000000010000001000000000100000000000000
Pocahontas_Draft      1001000000100000000000000000001000000000000000000000000000001000000000001000000000000000000000000000
Popcicle_Draft        1001000000100000000000000000001000000000000000000000000000001000000000001000000000000000000000000000
Porky                 0000000000000000000100010000010000000000000000000000000000000001000000000000000110000000000000000000
PotatoSplit_Draft     1001000000100000000000000000001000000000000000000000000000001000000000000000000000000000000000000000
Power_Draft           1001000000100000000000000000000000000000000000000000000000001000000000000000000000000000000000000000
Predator              0000000000000000001001000000000100000001000000000000000000000000000101000000000000000000000000000000
Puhltonio             0000100000001000000000000000000000000000000010000000000000000100000000000000000000000000000000001000
Pukovnik              1001000000100000000000000000000000000000000000000000000000001000010000000000000000000000000000000000
Pumpkin               0000000000000000000100010000010000000000000000000000000000000001000000000000000010000000000000000000
Purky_Draft           0000000000000000000100010000000000010000000001000000000000000000000000000000000000001000000000000000
PurpleHaze_Draft      1001000000100000000000000000001000000000000000000000000000001000000000000000000000000000000000000000
QBert_Draft           0000010000010000000000001010000000100000000000001000000000000000000010000001000000000100000000000000
QuinnKiro_Draft       1001000000100000000000000000001000000000000000000000000000001000000000001000000000000000000000000000
Qyrzula               0000100000001000000000000000000000000000000010000000000000000000010000000000000000000000000000001000
Rakim                 0000000000000000000100010000010000000000000000000000000000000001000000000000000010000000000000000000
Ramsey                0000000000000000000100010000000000000000000100000001001000000000000000100000000000000000000000000000
Rebeuca               1001000000100000000000000000001000000000000000000000000000001000000000001000000000000000000000000000
RedRock               1001000000100000000000000000000000000000000000000000000000001000000000000000000000100000000000000000
Redi                  0000000000000000000100010000001000000000000000000000000000000000001000000000000000000000000000000000
Redno2                0000000000000000000100000000000000000000000000000000000000000000000000000000100001000000000100000010
Reprobate             0000100000001000000000000000000000000000000010000000000000000100000000000000001000000000000000001000
Rey                   0000000000000000000000000000000000001000000000010000000000000000000000000000000000000001000000000000
RhynO_Draft           1001000000100000000000000000001000000000000000000000000000001000000000001000000000000000000000000000
RidgeCB               1000000000100000000000000000100000000010000000000000000000001000000000000000000000000000001000000000
Ringer_Draft          1000000000100000000000000000100000000010000000000000000000001000010000000000000000000000000000000000
RiverMonster_Draft    0000000000000000000100010000010000000000000000000000000000000001000000000000000010000000000000000000
Rizal                 0000000000010000000010001010000000100000000000001000000000000000000010000001000000000100000000000000
Rockstar              1001000000100000000000000000001000000000000000000000000000001000000000000000000000000000000000000000
RockyHorror           0000000000000000000100010000000000000000000100000001001000000000000000100000000000000000000000000000
RonRayGun_Draft       0001000000000000100000000000010000000000000000000000001001000000000000000000000000000010000000000000
Roscoe_Draft          0000100000001000000000000000000000000000000010000000000000000100000000000000000000000000000000001000
Rosebush              0000100000001000000000000000000000000000000010000000000000000000010000000000000000000000000000001000
Ruby_Draft            0000000000000000000100010001000000000000000100000000001000000000000000000000000000000000000000000000
Rufus_Draft           1000000000100000000000000000000000000010000000000000000000001000010000000000000000000000000000000000
Rumpelstiltskin       0000000000000000000000000000000000001000000000010000001000000000000000010000000000000000000000100000
Ruotula_Draft         1000000000100000000000000000000000000010000000000000000010001000010000000000100000000000000000000000
Rutherferd_Draft      1000000000100000000000000001000000000010000000000000000000001000010000000000000000000000000000000000
SDcharge11            0000100000001000000000000000000000000000000010000000000000000100000000000000000000000000000000001000
SG4                   0000000000000000000100010101000010000000000100000000000000000000000000000000000000000000000000000000
Saal_Draft            0000000000000000000100010001000010000000000100000000000000000000000000000000000000000000000000000000
Sabertooth            1001000100100000000000000000000000000000000000000000000000101000010000000000000000000000000000000000
Sabia_Draft           1001000000100000000000000000001000000000000000000000000000001000000000000000000000000000000000000000
Saintus               1001000000100000000000000000000000000000000000000000000000001000000000000000000000000000000000000000
SamScheppers_Draft    0010000000000000000000000000010001000000000000000001001000000000000000100000000000000000000000000000
Sarfire               1000000000100000000000000000000000000010000000000000000000001000010000000000000000000000000000000000
Scoot17C              0000100000001000000000000000000000000000000010000000000000000100000000000000000000000000000000001000
ScottMcG              0000000000010000000010001010000000100000000000001000000000000000000010000001000000000100000000000000
Scowl_Draft           1000000000100000000000000000000000000010000000000000000000001000010000000000000000000000000000000000
Sebata                0000010000010000000000001010000000100000000000001000000000000000000010000001000000000100000000000000
SemperFi_Draft        1001000000100000000000000000000000000000000000000000000000001000000000000000000000000000000000000000
Send513               0000000000000001001000000000000100000001000000000000000000000000010001000000000000000000000000000000
Serendipity           0000100000001000000000000000000000000000000010000000000000000100000000000000000000000000000000001000
Serenity_Draft        1001000001100000000000000000000000000000000000000000000000001000000000000000000000000000000000000000
Severus               1001000000100000000000000000000000000010000000000000000000001000010000000000000000000000000000000000
Shaka                 1001000100100000000000000000000000000000000000000000000000101000010000000000000000000000000000000000
Shauna1               0000000000000000000100010001000010000000000100000000000000000000000000000000000100000000000000000000
Sheen_Draft           1000000000100000000000000001000000000000000000000000000000001000000000001000000000100010010000000000
ShiLan                0000000000000000000100010001000000000000000100000000001000000000000000000000000000000000000000000000
ShiVal                0000100000001000000000000000000000000000000010000000000000000100000000000000000000000000000000001000
Shipwreck_Draft       0000000000000000000100010000000000010000000000000000000000000000000000000000100100001000000000000000
Shrimp                0000010000010000000010001010000000100000000000001000000000000000000010000001000000000100000000000000
SiSi                  0000000000000000000100010001000000000000000100000000001000000000000000000000000000000000000000000000
Sigman_Draft          0000100000001000000000000000000000000000000010000000000000000100000000000000000000000000000000001000
Simpliphy_Draft       0000000000000000000100010000010000000000000000000000000000000001000000000000000110000000000000000000
SirDuracell           0000000000000000000100010000010000000000000000000000000000000001000000000000000110000000000000000000
SirHarley             0000000000000000001000000000000100000001000000000000000000000000000001000000000000000000000000000000
SkiPole               1000000000100000000000000000000000000010000000000000000000001000010000000000100000000000000000000000
SkinnyPete_Draft      0000000000000000000100010000000000000000000001000000000000000000001000000000000000000000000000000000
Slarp_Draft           0010000000000000000000000000010001000000000000000001001000000000000000100000000000000000000000000000
SmallFry_Draft        0000000000010000000010001010000000100000000000001000000000000000000010000001000000000100000000000000
Smeadley_Draft        1001000000100000000000000000000000000000000000000000000000101000000000000000000000000000000000000000
Solon                 1000000000100000000000000000000000000010000000000000000000001000000000000000000000000000001000000000
Sophia_Draft          0000100000001000000000000000000000000000000010000000000000000100000000000000000000000000000000001000
Soto_Draft            0000100000001000000000000000000000000000000010000000000000000100000000000000000000000000000000001000
Sparky_Draft          0000000000000010000000000000000010100000000101000001000000000000000000000000000000000000000000000000
Spartacus             0000000000000000000100010001000010000000000101000000000000000000000000000000000000000000000000000000
Spartan300_Draft      0000100000001000000000000000000000000000000010000000000000000100000000000000000000000000000000001000
Spike509_Draft        1001000000100000000000000000001000000000000000000000000000101000000000000000000000000000000000000000
Spoonbill_Draft       0000000000000000000100010001000000000000000100000000001000000000000000000000000100000000000000000000
Spud                  0000000000010000000010001010000000100000000000001000000000000000000010000001000000000100000000000000
Squid_Draft           0000100000001000000000000000000000000000000010000000000000000100000000000000000000000000000000001000
Squirty_Draft         0000000000000000000100010000000010000000000100000001000000000000000000100000000000000000000000010000
Stark_Draft           0000000000000000000100010000010000000000000000000000000000000001000000000000000010000000000000000000
Stinger               0000100000001000000000000100000000000000000010000000000000000000000000000000000000000000000000001000
Suffolk               0000100000001000000000000000000000000000000010000000000000000100000000000000000000000000000000001000
Sulley_Draft          0010000000000000000000000000001011000000000000000001000000000000000000100000000000000000000000000000
SuperAwesome_Draft    1001000000100000000000000000000000000000000000000000000000001000000000000000000000000010000000000000
SuperGrey_Draft       0000000000000000000100010001000010000000000100000000000000000000000000000000000000000000010000000000
SweetiePie_Draft      1001000000100000000000000000000000000000000000000000000000001000000000000000000000000000000000000000
Swirley_Draft         1001000000100000000000000000000000000000000000000000000000001000000000001000000000000010000000000000
Swish_Draft           0000100000001000000000000000000000000000000010000000000000000100000000000000000000000000000000001000
Switzer               1000000000100000000000000000100000000010000000000000000010001000010000000000000000000000000000000000
TM4                   0010000000000000000000000100000001000100000000000001000000000000000000100000000000000000000000000000
Taj                   0000000000000000000100010001000010000000000100000000000000000000000000000000000000000000000000000000
TallGRassMM           0000100000001000000000000000000000000000000010000000000000000100000000000000000000000000000000001000
Taquito_Draft         0010000000000000000000000000010001000000000000000001001000000000000000100000000000000000000000000000
Target_Draft          1000000000100000000000000001000000000010000000000000000000001000010000000000000000000000000000000000
Taurus_Draft          1001000000100000000000000000001000000000000000000000000000001000000000000000000000000000000000000000
TeardropMSU_Draft     0000000000000000000100010000010000000000000000000000000000000001000000000000000110000000000000000000
Teardrop_Draft        0000000000010000000010001010000000100000000000001000000000000000000010000001000000000100000000000000
Theia_Draft           1001000000100000000000000000000000000000000000000000000000001000000000001000000000000010000000000000
Thibault              0000000000000000000100000000000000000000000000000000000000000000010000010000100001000000000000000010
Thor_Draft            1000000000100000000000000000000000000010000000000000000000001000010000000000000000000000000000000000
Thora                 0000100000001000000000000000000000000000000010000000000000000100000000000000000000000000000000001000
ThreeOh3D2            0000100000001000000000000000000000000000000010000000000000000100000000000000000000000000000000001000
Tiffany_Draft         1001000000100000000000000000001000000000000000000000000000001000000000000000000000000000000000000000
Tiger                 1001000000100000000000000000000000000000000000000000000000001000000000001000000000000010000000000000
Timshel               1000000000100000000000000001000000000000000000000000000000001000000000001000000000000010000000000000
TinaFeyge_Draft       1001000100100000000000000000000000000000000000000000000000001000010000000000000000000000000000000000
TinyTim_Draft         0000010000010000000010001010000000100000000000001000000000000000000010000001000000000100000000000000
TiroTheta9            1001000100100000000000000000000000000000000000000000000000101000010000000000000000000000000000000000
Tortoise16_Draft      0000000000010000000010001010000000100000000000001000000000000000000010000001000000000100000000000000
Toto                  0000000000000000000100010000010000000000000000000000000000000001000000000000000010000000000000000000
Treddle_Draft         1000000000100000000000000000000000000010000000000000000000001000000000000000000000000000001000000000
Trike_Draft           1001000000100000000000000000000000000000000000000000000000101000010000000000000000000000000000000000
Tripl3t_Draft         1000000000100000000000000000100000000010000000000000000000001000010000000000000000000000000000000000
Trixie                1001000000100000000000000000000000000000000000000000000000001000000000000000000000000000000000000000
Troll4                0000000000000000001000000000000100000001000000000000000000000000000001000000000000000000000000000000
Trouble               1000000000100000000000000000000000000010000000000000000000001000010000000000000000000000000000000000
Trypo_Draft           0000100000001000000000000000000000000000000010000000000000000100000000000000000000000000000000001000
Tuco_Draft            0000000000000000000100010000010000000000000000000000000000000001000000000000000110000000000000000000
Turbido               1001000000100000000000000000000000000000000000000000000000001000000000000000000000000000000000000000
Turj99_Draft          1000000000100000000000000000100000000010000000000000000010001000010000000000000000000000000000000000
Tweety                0000000000000000000100010001000000000000000000000000001000000000000000000000000000000000000000000000
Twister               1001000000100000000000000000001000000010000000000000000000001000000000000000000000000000000000000000
TygerBlood_Draft      1001000100100000000000000000000000000000000000000000000000101000010000000000000000000000000000000000
Tyke_Draft            0000000000010000000010001010000000100000000000001000000000000000000010000001000000000100000000000000
U2                    1000000000100000000000000000100000000010000000000000000000001000010000000000000000000000000000000000
UPIE                  0000000000000000000000000000000000001000000000010000001000000000000000010000001000000000000000100000
Ukulele_Draft         0000000000000000000100010000010000000000000000000000000000000001000000000000000110000000000000000000
UncleHowie            0000100000001000000000000000000000000000000010000000000000000100000000000000000000000000000000001000
UnionJack_Draft       1001000000100000000000000000000000000000000000000000000000001000000000001000000000000010000000000000
Validus               0010000000000000000000000000001011000100000000000001000000000000000000100000000000000000000000000000
Velveteen             0000000000000000000100010000000010000000000100000001000000000000000000100000000000000000000000000000
Veracruz_Draft        1001000000100000000000000000001000000000000000000000000000001000000000001000000000000000000000000000
Violet                1000000000100000000000000000100000000010000000000000000000001000010000000000000000000000000000000000
Vista                 0000100000001000000000000000000000000000000010000000000000000100000000000000000000000000000000001000
Vivaldi_Draft         0000100000001000000000000000000000000000000010000000000000000100000000000000000000000000000000001000
Vix                   1001000000100000000000000000001000000000000000000000000000001000000000000000000000000000000000000000
VohminGhazi_Draft     1001000000100000000000000000000000000000000000000000000000001000000000000000000000000010000000000000
Vortex                0000100000001000000000000000000000000000000010000000000000000100000000000000000000000000000000001000
Wally                 0000000000010000000010001010000000100000000000001000000000000000000010000001000000000100000000000000
Wanda                 0000000000000000000100000000000000000000000000000000000000000000000000000000000001000000000100000000
Wander_Draft          1001000100100000000000000000000000000000000000000000000000101000010000000000000000000000000000000000
Waterdiva_Draft       0000100000001000000000000000000000000000000010000000000000000100000000000000000000000000000000001000
Wee                   0000000000000000000100010001000010000000000100000000000000000000000000000000000000000000000000000000
Weiss13_Draft         0000000000000001001000000000000100000001000000000000000000000000010001000000000000000000000000000000
Whabigail7_Draft      1001000000100000000000000000000000000000000000000000000000001000000000000000000000000000000000000000
Wheeler_Draft         1000000000100000000000000000000000000010000000000000000000001000010000000000000000000000000000000000
Whirlwind_Draft       0000000000000000000000000000001000001000000000010000001000000000000000010000000000000000000000100000
Wildcat               0000000000000000000000000000000000001000000000010010000000000000000000000001000000000000000000000000
Wile                  1001000100100000000000000000000000000000000000000000000000101000010000000000000000000000000000000000
Willis_Draft          0000010000010000000010001010000000100000000000001000000000000000000010000001000000000100000000000000
Winky                 0000000000000000000000000000000000001000000000010000001000000000000000010000000000000000000000100000
Xavier_Draft          0000100000001000000000000000000000000000000010000000000000000100000000000000000000000000000000001000
Xerxes_Draft          0000000000000000000100010000001000000000000000000000000000000000001000000000000000000000000000000000
Yahalom_Draft         0000100000001000000000000000000000000000000010000000000000000000000000000000000000000000000000001000
Yoshand               0000100000001000000000000000000000000000000010000000000000000100000000000000000000000000000000001000
Yoshi                 0000000000100000000000000000000000000000000001000000001000000000000000100100000000000000000000000000
YouGoGlencoco_Draft   0000100000001000000000000000000000000000000010000000000000000100000000000000000000000000000000001000
YungJamal_Draft       0000000000000000010100000000000000000000000000000000000000000000000000100000110000000000000000000000
Zapner_Draft          0000000000100000000000000100000000000000000000000000001000000000000000100100000000000000000000000000
Zeenon_Draft          0000010000010000000010001010000000100000000000001000000000000000000010000001000000000100000000000000
Zelda_Draft           0000100000001000000000000000000000000000000010000000000000000100000000000000000000000000000000001000
Zemanar               0000100000001000000000000100000000000000000010000000000000000000000000000000000000000000000000001000
Zephyr_Draft          1000000000100000000000000000000000000010000000000000000000001000000000000000000000000000001000000000
Zetzy_Draft           1001000000100000000000000000001000000000000000000000000000001000000000000000000000000000000000000000
Zeuska_Draft          1000000000100000000000000000100000000010000000000000000000001000000000000000000100000000001000000000
ZoeJ_Draft            0010000000000000000000000000001011000100000000000001000000000000000000100000000000000000000000000000
Zombie_Draft          0010000000000000000000000000000001000000000000000000000000000100000000100100000000000000100000000000
Zonia_Draft           0000100000001000000000000000000000000000000010000000000000000100000000000000000000000000000000001000
ZygoTaiga_Draft       0000010000010000000010001010000000100000000000001000000000000000000010000001000000010100000000000000
dirtMcgirt_Draft      0000000000000000000100010000000000000000000100000001001000000000000000100000000000000000000000000000

244                   0000000000000010000000000000000000000000100000000000100000000000000000000000000000000000000000000100
ABCat                 0000000000000010000000000000000000000000100000000000100000000000000000000000000000000000000000000100
ABU                   0000100100000000000000000000000000000000000000000000000000000000000000000100000000000000000000000000
ADZZY_Draft           0000010000000000000000000000000000000000000000000000000000001000000000000000000000001000000000000000
Abdiel_Draft          0000010001000000000000000000000000000000000000000000000000001000000000000000000000001000000000000000
Abrogate_Draft        0000000000000000000000000010000000000000000000000000000000000000000000000000000000000000000000000000
Acadian               0000100000000000000000010000000000000000000000000000000000000000000000000000010000000000000000000000
Achebe_Draft          0000010001000000000000000000000000000000000000000000000000000000000000000000000000001000000000000000
Adephagia             0000000000000000000100000000000000000000000000000000000000110000001000000001000000000000001000000000
Adjutor               0000000000000000000000010000100000000000000000100000000000000000000000000000000000000000000000000010
Aeneas                0000000000000000000000000010000000000000000000000000000000000000000000000000000000000000000000000000
Aglet_Draft           0000010001000000000010000000000000000000000000000000000000001000000000000000000000001000000000000000
Airmid                0000010000000000000000000000000000000000000000000000000000000000000000000000000000001000000000000000
Akoma                 0000100000000000000000100000001100000000000000000000000000000000000000010000010000000000000000000000
Alice                 0001000000000000001000000000000001000100000000000100001000000000000000000000000000000000000000000000
Alma                  0000010001000000000010000000000000000000000000000000000000000000000000000000000000001000000000000000
Alsfro_Draft          0000000000000000000000000000000000000000000000000000000000000000000100000000000000000000000000000000
Altwerkus_Draft       0000100100000000000000000000000000000000000000000000000000000000000000000100000000000000000000000000
Amelie_Draft          0000000000000000000000000000000000000000000000000000000000110000000000000001000000000000001000000000
Anaya                 0000000000000000000000000000000000000000000000000000000000110000001000000001000000000000001000000000
Angel                 0000000100000000000000000000000000000000000000000000000000000000000000000000000100000000001000000000
Angelica              0000000000000000000100000000000000000000000000000000000000110000001000000001000000000000001000000000
Anglerfish_Draft      0000000000000000000000000000000000000000000000000000000000000000000000000000000000000000000000000000
Annihilator_Draft     0000000100000000000000000000000000000000000000000000000000000000000000000000000100000000001000000000
Apizium_Draft         0000100100000000000000000000000000000000000000000000000000000000000000000100000000000000000000001000
Aragog_Draft          0000010000000000000000000000000000000000000000000000000000000000000001000000000000001000000000000000
Arbiter               0000000000000000000000100000000000000000000000000000000000000000000000000100010000000000000010000000
Arcanine_Draft        0000000000000000000000000000000000000000000000000000000000000000000000000000000000000000000000000000
ArcherS7              0001000000000000001000000000000001000100000000000100001000000000000000000000000000000000000000000000
Archetta_Draft        0000010000000000000000000000000000000000000000000000000000000000000000000000000000001000000000000000
Archie_Draft          0000000000000010000000000000000100000000000000000010000001000000000000000000000000000000100000000000
Ardmore               0000000000001000000000000000000100000000000000000000000000000000000100000000000000000000000000000000
Ares                  0000000000000000000000100000000000000000000000000000000000000000000000010000010000000000000010000000
Ariel_Draft           0000000000000010000000000000000010001010000000001000000100000001000000000000000000000000000000000000
Arturo                0000010001000000000000000000000000000000000000000000000000000000000000000000000000001000000000000000
Astraea               0001000000000000001000000000000001000100000000000100001000000000000000000000000000000000000000000000
Astro                 0000010000000000000000000000000000000000000000000000000000000000000000000000000000001000000000000000
Athena                0000100000000000000000100000001100000000000000000000000000000000000000010000010000000000000000000000
Audrey_Draft          0000100000000000000000100000001100000000000000000000000000000000000000010000010000000000000000000000
Ava3                  0001000000000000001000000000000001000100000000000100001000000000000000000000000000000000000000000000
Avani                 0000000000000000000000000000000000000000000000000000000000000000000000000000000010000000000000000000
Avrafan               0000000100000000000000000000000000000000000000000000000000000000000000000000000100000000001000000000
BAKA                  0000000000000010000000000000000010001010000000001000000100000001000100000000000000000000000000000000
BEEST_Draft           0000000000000000000100000000000000000000000000000000000000110000001000000001000000000000001000000000
BPBiebs31             0000000000000000000000000000000000000000000000000000000000000000000000000000000000000000000000000000
BPs                   0000000100000000000000000000000000000000000000000000000000000000000000000000000100000000001000000000
BQuat_Draft           0000000100000000000000000000000000000000000000000000000000000000000000000000000100000000001000000000
Babsiella             0000000100000000000000000000000000000000000000000000000000000000000000000000000000000000000000000000
BabyRatchet_Draft     0000010001000000000000000000000000000000000000000000000000001000000000000000000000001000000000000000
Bachome_Draft         0000010000000000000010000000000000000000000000000000000000000000000001000000000000001000000000000000
Backyardigan          0000010001000000000000000000000000000000000000000000000000000000000000000000000000001000000000000000
Badfish_Draft         0000000100000000000000000000000000000000000000000000000000000000000000000100000000000000000000000000
Bangla1971_Draft      0001000000000000001000000000000001000100000000000100001000000000000000000000000000000000000000000000
Banjo_Draft           0000100100000000000000000000000000000000000000000000000000000000000000000100000000000000000000000000
Barnyard              0000000000000001000000000000100000000000000000100000000000000000000000000000000000000000000000000000
BarrelRoll            0000000000000000000100000000000000000000000000000000000000110000001000000001000000000000001000000000
Bask21                0000000000000010000000000000000000000000100000000000100000000000000000000000000000000000000000000100
Batiatus_Draft        0000000000001000000000000000000100000000000000000000000000000000000100000000000000000000000000000000
BeanWater_Draft       0001000000000000001000000000000001000100000000000100001000000000000000000000000000000000000000000000
BeesKnees_Draft       0000000000000000000000000000000000000000000000000000000000000000000000000000000000000000000000000000
BellusTerra           0000010001000000000000000000000000000000000000000000000000001000000000000000000000001000000000000000
Benedict              0000010000000000000000000000000000000000000000000000000000000000000000000000000000001000000000000000
Bernal13_Draft        0100000000000000000000000000000000000000000000000000000000000000000000000000000000100000000000000000
Bethlehem             0000000000000000000000000000000000000000000000000000000000000000000000000000000000000000000000000000
BigMama_Draft         0000000000000000000000010000100000000000000000100000000000000000000000000000000000000000000000000010
BigNuz                0000000000000000000000010100000000000000000000000000000000000000000000000000000000000000000000000000
BillKnuckles          0000000000000000000000000000000000000000000000000000000000000000000000000000000000001000000000000000
Bipolar_Draft         0000000000001000000000000000000100000000000000000000000000000000000000000000000000000000000000000000
BlackStallion_Draft   0000100100000000000000000000000000000000000000000000000000000000000000000100000000000000000000000000
Blue7                 0000010000000000100000000000000000000000000000000000000000000000000000000000000000001000000000000000
Bob3_Draft            0000000000000000000000000010000000000000000000000000000000000000000000000000000000000000000000000000
Bobi                  0000000000000000000000000000000100000000000000000000000000000000000100000000000000000000000000000000
Bongo                 1000000000000000000000000000000000100000000000000000000000010000000000000000000001000000110000000000
Boomer                0000001000000000000000000000000000000000000000000000000000000000000100000000000000010000000000000000
Breeniome             0001000000000000001000000000000001000100000000000100001000000000000000000000000000000000000000000000
Breezona              0000000000000010000000000000000000000000000000000010000001000000000000000000000000000000100000000000
Brocalys_Draft        0000000000001000000000000000000100000000000000000000000000000000000000000000000000000000000001000000
Broseidon_Draft       0000010001000000000000000000000000000000000000000000000000000000000000000000000000001000000000000000
Browncna_Draft        0000100000000000000000010000000000000000000000000000000000000000000000000000011000000000000001000000
BruceB_Draft          0000000100000000000000000000000000000000000000000000000000000000000000000000000100000000001000000000
Bruiser_Draft         0000010001000000000000000000000000000000000000000000000000000000000000000000000000001000000000000000
Brujita               0000000100000000000000000000000000000000000000000000000000000000000000000000000000000000000000000000
Bruns                 0000000000000000000000000000000000000000000000000000000000000000000000000000000000000000000000000000
BubbleTrouble_Draft   0000010001000000000000000000000000000000000000000000000000000000000000000000000000001000000000000000
Bubbles123_Draft      0000001000001000000000001000000000000000000000000000000000000000000100000000000000000000000000000000
Bugsy_Draft           0000010000000000100000000000000000000000000000000000000000001000000000000000000000001000000000000000
Burger_Draft          0000010001000000000000000000000000000000000000000000000000000000000000000000000000001000000000000000
Butters               0000000100000000000000000000000000000001000100000000000000000000000000001000000000000000000000000000
Butterscotch          0000000000000000000000010000100000000000000000100000000000000000000000000000000000000000000000000010
BuzzLyseyear_Draft    0000001000000000000000000000000000000000000000000000000000000000000100000000000000010000000000000000
Bxb1                  0000000000000000000000000000000000000000000000000000000000000000000000000000000000001000000000000000
Bxz1                  0001000000000000001000000000000001000100000000000100001000000000000000000000000000000000000000000000
Bxz2                  0000010001000000000010000000000000000000000000000000000000000000000000000000000000001000000000000000
CREW_Draft            0000000000000000000100000000000000000000000000000000000000110000001000000001000000000000001000000000
Cabrinians_Draft      0000001000001000000000001001000000000000000000000000000000000000000100000000000000000000000000000000
Cactus_Draft          0000000000000010000000000000000000000000100000000000100000000000000000000000000000000000000000000100
Caelakin_Draft        0000010001000000000000000000000000000000000000000000000000000000000000000000000000001000000000000000
Cali                  0001000000000000001000000000000001000100000000000100001000000000000000000000000000000000000000000000
Camperdownii_Draft    0000010001000000000000000000000000000000000000000000000000000000000000000000000000001000000000000000
CaptainTrips_Draft    0000000000001000000000001000000000000000000000000000000010000000000100000000000000000000000000000000
Carcharodon_Draft     0000000000000000000000000000000000000001000100000000000000000000000010000000000000000000000000000000
Catalina_Draft        0000010001000000000010000000000000000000000000000000000000000000000000000000000000001000000000000000
Catdawg               0000000000000000000000000000000000000000000001010000000010000000000000000000000000000001000000000000
Catera                0001000000000000001000000000000001000100000000000100001000000000000000000000000000000000000000000000
Cerasum_Draft         0000001000000000000000000000000000000000000000000000000000000000000000000000000000000000000001000000
Chadwick_Draft        0000010000000000000000000000000000000000000000000000000000000000000000000000000000001000000000000000
Chah                  0000100100000000000000000000000000000000000000000000000000000000000000000100000000000000000000000000
Changeling_Draft      0000010001000000000000000000000000000000000000000000000000000000000000000000000000001000000000000000
Charlie               0000000000000000000000000000000000000001000100000000000000000000000010000000000000000000000000000000
CharlieB_Draft        0001000000000000001000000000000001000100000000000100001000000000000000000000000000000000000000000000
Che12                 0000010000000000000000000000000000000000000000000000000000001000000000000000000000001000000000000000
Che8                  0000001000001000000000000000000000000000000000000000000000000000000100000000000010000000000000000000
Che9c                 0000000000000000000000010000010000010000000010000000000000000000000000000000100000000000000000100000
Che9d                 0000000000000000000000000000000000000000000000000000000000000000000000000000000010010000000000000000
Cheetobro_Draft       0000000000000000000000000000000000000000000000000000000000100000000000000001000000000000001001000000
Cherrybomb426_Draft   0000000100000000000000000000000000000000000000000000000000000000000000000000000100000000001000000000
ChipMunk_Draft        0000010000000000100000000000000000000000000000000000000000001000000000000000000000001000000000000000
Chorkpop_Draft        0000100100000000000000000000000000000000000000000000000000000000000000000100000000000000000000000000
ChrisnMich            0000100000000000000000010000000000000000000000000000000000000000000000000000011000000000000001000000
Chunky_Draft          0000100100000000000000000000000000000000000000000000000000000000000000000100000000000000000000000000
Cjw1                  0000000000000010000000000010000000000000100000000000100000000000000000000000000000000000000000000100
Clarenza_Draft        0000010001000000000000000000000000000000000000000000000000000000000000000000000000001000000000000000
Colbert               0000100100000000000000000000000000000000000000000000000000000000000000000100000000000000000000000000
Collard_Draft         0000000000000000000000000000000000000000000000000000000000100000000000000001000000000000001000000000
Compostia_Draft       0000100000000000000000100000001100000000000000000000000000000000000000010000010000000000000000000000
ConceptII_Draft       0000000000000000000000000000000000000000000000000000000000000000000000000000000000000000000000000000
Contagion             0000000000000010000000000010000000000000100000000000100000000000000000000000000000000000000000000100
Cooper                0000100000000000000000010000000000000000000000000000000000000000000000000000011000000000000001000000
Corndog               0000000000000000000000000000000000000000000001010000000010000000000000000000000000000001000000000000
Corvo_Draft           0000000000000000000000000000000000000000000000000000000000000000000000000000000000000000000000000000
Courthouse            0000000000000010000000000000000010001010000000001000000100000001000000000000000000000000000000000000
CrimD                 0000000000000000000100000000000000000000000000000000000000110000001000000001000000000000001000000000
Crossroads            0000000000000010000000000000000000000000000000000010000001000000000000000000000000000000100000000000
Crownjwl_Draft        0000100100000000000000000000000000000000000000000000000000000000000000000100000000000000000000000000
Cuco                  0000010000000000000000000000000000000000000000000000000000000000000001000000000000001000000000000000
Czyszczon1_Draft      0000000000000010000000000000000000000000100000000000100000000000000000000000000000000000000000000100
D29                   0000010000000000000000000000000000000000000000000000000000001000000000000000000000001000000000000000
DD5                   0000000000000000000000000000000000000000000000000000000000000000000000000000000000000000000000000000
DLane                 0000000000001000000000000000000100000000000000000000000000000000000100000000000000000000000000000000
DS6A                  0000000000000000000000000000000000000000000000000000000000110000000000000000000000000000000000000000
DTDevon_Draft         0001000000000000001000000000000001000100000000000100001000000000000000000000000000000000000000000000
DaHudson_Draft        0000010001000000000010000000000000000000000000000000000000001000000000000000000000001000000000000000
DaVinci               0000010000000000100000000000000000000000000000000000000000000000000000000000000000001000000000000000
Daenerys              0000000000001000000000000000000100000000000000000000000000000000000100000000000000000000000000000000
Daffy_Draft           0000100100000000000000000000000000000000000000000000000000000000000000000100000000000000000000000000
Daisy                 0000100000000000000000100000001100000000000000000000000000000000000000010000010000000000000000000000
Damien_Draft          0000000000000001000000010000100000000100000000100000000000000000000000000000000000000000000000000000
Dandelion             0001000000000000001000000000000001000100000000000100001000000000000000000000000000000000000000000000
Dante_Draft           0000001000001000000000000000000000000000000000000000000000000000000100000000000000010000000000000000
DeadP                 0000000000001000000000000000000100000000000000000000000000000000000100000000000000000000000000000000
Delilah_Draft         0001000000000000001000000000000001000100000000000100001000000000000000000000000000000000000000000000
Dhanush               0000010001000000000000000000000000000000000000000000000000000000000000000000000000001000000000000000
DonSanchon_Draft      0000100100000000000000000000000000000000000000000000000000000000000000000100000000000000000000000000
Donovan               0000000100000000000000000100000000000000000000000000000000000000000000000000000000000000000000000000
Doom                  0000000000000000000000000010000000000000000000000000000000000000000000000000000000000000000000000000
Dori                  0000000000000000000000110000000000000000000000000000000000000000000000000100100000000000000000000000
Dorothy               0000000000001000000000000000000000000000000000000000000010000000000100000000000000010000000000000000
DotProduct            0000000000001000000000000000000100000000000000000000000000000000000100000000000000010000000000000000
DrDrey_Draft          0000000000000010000000000000000000000000100000000000100000000000000000000000000000000000000000000100
Drago                 0000000000000000000000000000000100000000000000000000000000000000000100000000000000000000000000000000
Drazdys               0001000000000000001000000000000001000100000000000100001000000000000000000000000000000000000000000000
Dreamboat             0000000000000000000000000000000000000000000000000000000000000000000000000000000000000000000000000000
Duke13_Draft          0000000000000010000000000000000010001010000000001000000100000001000100000000000000000000000000000000
Dumbo                 0000000000000010000000000000000000000000100000000000100000000000000000000000000000000000000000000100
Dusk_Draft            0000000000000010000000000000000000000000100000000000100000000000000000100000000000000000000000000100
Dylan                 0000000000000000000000000000000000000000000001010000000010000000000000000000000000000001000000000000
Dynamix_Draft         0000000000000000000000000000000000000000000000000000000000000000000000000000000000000000000000000000
ET08                  0001000000000000001000000000000001000100000000000100001000000000000000000000000000000000000000000000
Eagle                 0000010001000000000000000000000000000000000000000000000000001000000000000000000000001000000000000000
EagleEye              0000010000000000000000000000000000000000000000000000010000000000000000000000000000001000000000000000
Echild_Draft          0000010000000000100000000000000000000000000000000000000000000000000000000000000000001000000000000000
Edtherson_Draft       0000000000000000000000000010000000000000000000000000000000000000000000000000000000000000000000000000
ElTiger69             0000010000000000000000000000000000000000000000000000000000000000000000000000000000001000000000000000
Elph10                0000000000000010000000000000000000000000100000000000100000000000000000000000000000000000000000000100
EmToTheThree_Draft    0001000000000000001000000000000001000100000000000100001000000000000000000000000000000000000000000000
Emerson_Draft         0000000000000000000000000000000000000000000000000000000000110000001000000001000000000000001000000000
EmpTee_Draft          0000100100000000000000000000000000000000000000000000000000000000000000000100000000000000000000000000
Empress_Draft         0000001000001000000000000001000000000000000000000000000000000000000100000000000000000000000000000000
EpicPhail_Draft       0000010001000000000010000000000000000000000000000000000000001000000000000000000000001000000000000000
Equemioh13_Draft      0000010000000000100000000000000000000000000000000000000000001000000000000000000000001000000000000000
Eremos_Draft          0000100100000000000000000000000000000000000000000000000000000000000000000100000000000000000000000000
EricB                 0000010000000000100000000000000000000000000000000000000000000000000000000000000000001000000000000000
EricMillard_Draft     0000000000000010000000000000000010001010000000001000000100000001000000000000000000000000000000000000
Eris_Draft            0000010001000000000000000000000000000000000000000000000000000000000000000000000000001000000000000000
ErnieJ_Draft          0001000000000000001000000000000001000100000000000100001000000000000000000000000000000000000000000000
Estave1_Draft         0000001000001000000000001000000000000000000000000000000000000000000000000000000000010000000100100000
Et2Brutus_Draft       0000010000000000000010000000000000000000000000000000000000000000000001000000000000001000000000000000
Euphoria              0000000000000000000000000000000000000000000000000000000000000000000000000000000000000000000000000000
Eureka                0000000000000010000000000010000000000000100000000000100000000000000000000000000000000000000000000100
Evanesce_Draft        0000000100000000010000000000000000000000000000000000000000000100000000000000000000000100000000000000
EvilGenius_Draft      0000010000000000100000000000000000000000000000000000000000001000000000000000000000001000000000000000
Expelliarmus_Draft    0000010000000000000000000000000000000000000000000000000000000000000000000000000000001000000000000000
Faith1                0000000000000010000000000000000000000000000000000010000001000000000000000000000000000000100000000000
Fang                  0000100100000000000000000000000000000000000000000000000000000000000000000100000000000000000000000000
Farber_Draft          0000010001000000000010000000000000000000000000000000000000001000000000000000000000001000000000000000
Fascinus_Draft        0000000000000000000000000000000000000000000000000000000000000000000000000000000000000000000000000000
Fibonacci_Draft       0000010000000000000010000000000000000000000000000000000000000000000001000000000000001000000000000000
Fionnbharth           0000000000000000000000000000000000000000000000000000000000100000000000000001000000000000001001000000
Firecracker           0000000000000000000000000000000000000000000001010000000010000000000000000000000000000001000000000000
Fishburne             0000000100000000000000000100000000000000000000000000000000000000000000000000000000000000000000000000
FluffyNinja_Draft     0000100100000000000000000000000000000000000000000000000000000000000000000100000000000000000000000000
Flux                  0000010001000000000000000000000000000000000000000000000000000000000000000000000000001000000000000000
ForGetIt_Draft        0000010000000000000000000000000000000000000000000000000000000000000000000000000000001000000000000000
Forsytheast_Draft     0000000000000000000000000000000000000000000000000000000000000000000000000000000000000000000000000000
Frederick_Draft       0000100000000000000000010000000000000000000000000000000000000000000000000000011000000000000001000000
FriarPreacher_Draft   0000100100000000000000000000000000000000000000000000000000000000000000000100000000000000000000000000
Frosty24_Draft        0000000100000000000000000000000000000000000000000000000000000000000000000000000100000000001000000000
Fruitloop             0000000000001000000000000000000100000000000000000000000000000000000100000000000000010000000000000000
Funston_Draft         0000010001000000000000000000000000000000000000000000000000000000000000000000000000001000000000000000
Fushigi_Draft         0000000000000000000000000000000000000000000000000000000000000000000000000000000000000000000000000000
GUmbie                0000000000001000000000000000000100000000000000000000000000000000000100000000000000010000000000000000
Gadjet                0000100000000000000000100000001100000000000000000000000000000000000000010000010000000000000000000000
Gadost_Draft          0000010001000000000000000000000000000000000000000000000000000000000000000000000000001000000000000000
GageAP_Draft          0000000000000000000000000000000000000000000000000000000000000000000000000000000000000000000000000000
Gaia_Draft            0000000000000000000000000000001000000010000000000000000000000000000100000000000000000000001000000000
Gengar_Draft          0010000000000000000000000000000000000000000000000000000000100000001000000001000000000010001000000000
George                0000010000000000000000000000000000000000000000000000000000000000000001000000000000001000000000000000
Ghost                 0001000000000000001000000000000001000100000000000100001000000000000000000000000000000000000000000000
Giles                 0000000100000000010000000000000000000000000000000000000000000100000000000000000000000100000000000000
GingkoMaracino_Draft  0000010001000000000010000000000000000000000000000000000000001000000000000000000000001000000000000000
Girr_Draft            0000001000001000000000000000000000000000000000000000000000000000000100000000000000010000000000000000
Gizmo                 0001000000000000001000000000000001000100000000000100001000000000000000000000000000000000000000000000
Gladiator             0000010000000000100000000000000000000000000000000000000000000000000000000000000000001000000000000000
Goku_Draft            0000000000000010000000000010000000000000100000000000100000000000000000000000000000000000000000000100
Gomashi_Draft         0000000100000000000000000000000000000000000000000000000000000000000000000000000100000000001000000000
Goose                 0000010001000000000000000000000000000000000000000000000000000000000000000000000000001000000000000000
Grum1_Draft           0000010001000000000010000000000000000000000000000000000000001000000000000000000000001000000000000000
Gumball               0000000000000000000000010000100000000000000000100000000000000000000000000000000000000000000000000010
HH92_Draft            0000000100000000010000000000000000000000000000000000000000000100000000000000000000000100000000000000
HINdeR                0000000000000000000001000000000000000000000000000000000000000000010000000000000000001000000000000000
HUHilltop_Draft       0000000100000000000000000100000000000000000000000000000000000000000000000000000000000000000000000000
Hades_Draft           0000001000001000000000000000000000000000000000000000000000000000000100000000000000000000000000000000
Halley_Draft          0000000000000010000000000000000010000010000000001000000100000001000000000000000000000000000000000000
Halo                  0000000100000000000000000000000000000000000000000000000000000000000000000000000100000000001000000000
HamSlice_Draft        0000010001000000000000000000000000000000000000000000000000000000000000000000000000001000000000000000
Hammer                0000010000000000100000000000000000000000000000000000000000000000000000000000000000001000000000000000
Hamulus               0000000000001000000000000000000100000000000000000000000000000000000100000000000000010000000000000000
Harvey                0000100100000000000000000000000000000000000000000000000000000000000000000100000000000000000000000000
Hawkeye_Draft         0000000000000000000000010000100000000100001000100000000000000000000000000000000000000000000000000010
Heathcliff_Draft      0000100000000000000000100000001100000000000000000000000000000000000000010000010000000000000000000000
Hedgerow              0000000000000000000000100000000000000000000000000000000000000000000000000100010000000000000010000000
Heffalump_Draft       0000010001000000100000000000000000000000000000000000000000001000000000000000000000001000000000000000
Hegedechwinu_Draft    0000000000000000000000000000000100000000000000000000000000000000000100000000000000000000000000000000
HelDan                0000010001000000000000000000000000000000000000000000000000001000000000000000000000001000000000000000
Held_Draft            0000100100000000000000000000000000000000000000000000000000000000000000000100000000000000000000000000
Henry                 0000000000000010000000000000000000000000100000000000100000000000000000000000000000000000000000000100
Hercules11_Draft      0000010001000000000010000000000000000000000000000000000000001000000000000000000000001000000000000000
Hertubise             0000100100000000000000000000000000000000000000000000000000000000000000000100000000000000000000000000
Hetaeria_Draft        0000100100000000000000000000000000000000000000000000000000000000000000000100000000000000000000000000
Holli_Draft           0000010001000000000000000000000000000000000000000000000000000000000000000000000000001000000000000000
Homura_Draft          0000000000000000000100000000000000000000000000000000000000110000001000000001000000000000001000000000
Hope                  0000000100000000000000000000000000000000000000000000000000000000000000000000000100000000001000000000
Hope4ever_Draft       0000000000000000000000000000000000000000000000000000000000000000000000000000000000000000000000000000
Hopey_Draft           0000000000000010000000000000000000000000100000000000100000000000000000000000000000000000000000000100
ICleared              0000010001000000000000000000000000000000000000000000000000000000000000000000000000001000000000000000
Ibhubesi              0000000000001000000000000000000100000000000000000000000000000000000100000000000000000000000000000000
Ichabod_Draft         0000000000000000000000000000000000000000000000000000000000000000000000000000000000000000000000000000
Inventum_Draft        0000000000001000000000000000000100000000000000000000000000000000000100000000000000000000000000000000
IronMan_Draft         0000010001000000000000000000000000000000000000000000000000001000000000000000000000001000000000000000
IsaacEli              0000100100000000000000000000000000000000000000000000000000000000000000000100000000000000000000000000
Island3               0000000100000000000000000000000000000000000000000000000000000000000000000000000000000000000000000000
JAWS                  0000000000000000000100000000000000000000000000000000000000110000001000000001000000000000001000000000
JC27                  0000000000000000000000000000000000000000000000000000000000000000000000000000000000000000000000000000
JHC117                0000010001000000000010000000000000000000000000000000000000001000000000000000000000001000000000000000
Jabbawokkie           0000000000000000000000000000000000000000000000000000000000000000000000000000000010000000000000000000
JacAttac              0000100100000000000000000000000000000000000000000000000000000000000000000100000000000000000000000000
Jasper                0000000000000000000000000000000000000000000000000000000000000000000000000000000000000000000000000000
Jebeks                0000000100000000000000000100000000000000000000000000000000000000000000000000000000000000000000000000
Jeffabunny            0000010000000000100000000000000000000000000000000000000000000000000000000000000000001000000000000000
Jerm_Draft            0000010000000000100000000000000000000000000000000000000000001000000000000000000000001000000000000000
JewelBug_Draft        0000010000000000100000000000000000000000000000000000000000000000000000000000000000001000000000000000
Job42                 0000001000000000000000000001000000000000000000000000000000000000000100000000000000010000000000000000
Jobu08                0000010001000000000010000000000000000000000000000000000000001000000000000000000000001000000000000000
JoeDirt               0000000000000010000000000000000100000000000000000010000001000000000000000000000000000000100000000000
Joy99_Draft           0000000000000000000100000000000000000000000000000000000000110000001000000001000000000000001000000000
Jsquared_Draft        0000010000000000000000000000000000000000000000000000000000001000000000000000000000001000000000000000
KBG                   0000000000000000000000000000000000000000000000000000000000000000000000000000000000000000000000000000
KFPoly_Draft          0000010001000000000000000000000000000000000000000000000000000000000000000000000000001000000000000000
KLucky39              0000100100000000000000000000000000000000000000000000000000000000000000000100000000000000000000000000
KSSJEB                0000000000000000000000000000000000000000000000000000000000000000000000000000000000000000000000000000
Kamiyu                0000100000000000000000100000001100000000000000000000000000000000000000010000010000000000000000000000
Kampy_Draft           0000010001000000000000000000000000000000000000000000000000001000000000000000000000001000000000000000
KayaCho               0000000000000000000000000000000000000000000000000000000000000000000000000100011000000000000000000000
Kazan_Draft           0000010000000000100000000000000000000000000000000000000000000000000000000000000000001000000000000000
Keshu_Draft           0000000000000000000100000000000000000000000000000000000000100000000000000001000000000000001000000000
Kheth_Draft           0000000000000000000000100000000000000000000000000000000000000000000000000100010000000000000010000000
Kikipoo               0000100100000000000000000000000000000000000000000000000000000000000000000100000000000000000000000000
Kinbote_Draft         0000000100000000010000000000000000000000000000000000000000000100000000000000000000000100000000000000
KingVeveve_Draft      0000100100000000000000000000000000000000000000000000000000000000000000000100000000000000000000000000
KittenMittens_Draft   0000010000000000000000000000000000000000000000000000000000000000000000000000000000001000000000000000
Klein_Draft           0000000000000000000000000000000010001010000000001000000100000001000000000000000000000000000000000000
Kloppinator_Draft     0000100100000000000000000000000000000000000000000000000000000000000000000100000000000000000000000000
Konstantine           0000000000000001000000010000100000000100000000100000000000000000000000000000000000000000000000000000
Kostya                0000000000000010000000000000000000000000100000000000100000000000000000000000000000000000000000000100
Krakatau_Draft        0000000000001000000000000000000000000000000000000000000010000000000100000000000000010000000000000000
Kratark_Draft         0000010001000000000000000000000000000000000000000000000000000000000000000000000000001000000000000000
Kratio_Draft          0000000000000000000000000000000000000000000000000000000000100000000000000001000000000000001000000000
Kugel                 0000000000000000000000000000000000000000000000000000000000000000000000000000000000001000000000000000
Kykar_Draft           0000000000000000000000000010000000000000000000000000000000000000000000000000000000001000000000000000
L5                    0000010000000000000000000000000000000000000000000000000000001000000000000000000000001000000000000000
LHTSCC                0000010001000000000000000000000000000000000000000000000000001000000000000000000000001000000000000000
LRRHood               0001000000000000001000000000000001000100000000000100001000000000000000000000000000000000000000000000
Lamina13_Draft        0000000000000000000000000000000000000000000000000000000000000000000000000000000000000000000000000000
Larenn_Draft          0000010000000000000000000000000000000000000000000000000000001000000000000000000000001000000000000000
Larva                 0000000000000000000000000000000000000000000000000000000000110000000000000001000000000010001000000000
Lasso_Draft           0000100100000000000000000000000000000000000000000000000000000000000000000100000000000000000000000000
Laurie_Draft          0000000000000000000000100000000000000000000000000000000000000000000000010000010000000000000010000000
LeBron                0000000000000010000000000000000100000000000000000010000001000000000000000000000000000000100000000000
LeeLot_Draft          0000100100000000000000000000000000000000000000000000000000000000000000000100000000000000000000000000
Lego3393_Draft        0000100100000000000000000000000000000000000000000000000000000000000000000100000000000000000000001000
LemonSlice_Draft      0000100100000000000000000000000000000000000000000000000000000000000000000100000000000000000000000000
Lemur_Draft           0000010001000000000000000000000000000000000000000000000000000000000000000000000000001000000000000000
Lesedi                0000000000000000000000000000000000000000000000000000000000000000000000000000000000000000000000000000
Liefie                0000000100000000000000000000000000000000000000000000000000000000000000000000000100000000001000000000
Lilac                 0000000000000010000000000000000000000000100000000000100000000000000000000000000000000000000000000100
Lilith_Draft          0000010001000000000010000000000000000000000000000000000000001000000000000000000000001000000000000000
LinStu                0001000000000000001000000000000001000100000000000100001000000000000000000000000000000000000000000000
LittleCherry          0000010000000000000000000000000000000000000000000000000000000000000001000000000000001000000000000000
LittleE               0000000000000010000000000010000010000010000000001000000100000011000100000000000000000000000000000000
LittleGuy_Draft       0000010001000000000000000000000000000000000000000000000000000000000000000000000000001000000000000000
Littleton_Draft       0001000000000000001000000000000001000100000000000100001000000000000000000000000000000000000000000000
LizLemon_Draft        0000000000000000000000100000000000000000000000000000000000000000000000000100010000000000000010000000
Llama_Draft           0000000000001000000000000000000100000000000000000000000000000000000100000000000010000000000000000000
Llij                  0000000000001000000000000001000100000000000000000000000000000000000100000000000000000000000000000000
Loadrie_Draft         0000000000000010000000000000000000000000000000000010000001000000000000000000000000000000100000000000
Lockley               0000000000000000000000000000000000000000000000000000000000000000000000000000000000000000000000000000
Loser_Draft           0000010001000000000000000000000000000000000000000000000000000000000000000000000000001000000000000000
Lucky2013_Draft       0000000000000010000000000000000010000010000000001000000100000011000000000000000000000000000000000000
MPlant7149_Draft      0000000000000000000000000000000000000000000000000000000000000000000000000000000000000000000000000000
MRabcd_Draft          0000100100000000000000000000000000000000000000000000000000000000000000000100000000000000000000000000
MacnCheese            0000000000000000000100000000000000000000000000000000000000100000000000000001000000000000001000000000
MadamMonkfish_Draft   0000000000000010000000000000000000000000100000000000100000000000000000000000000000000000000000000100
Magnito_Draft         0000000000000000000000000000000000000000000000000000000000000000000000000000000000000000000000000000
Mainiac_Draft         0000010001000000000010000000000000000000000000000000000000001000000000000000000000001000000000000000
Malithi_Draft         0000000100000000000000000100000000000000000000000000000000000000000000000000000000000000000000000000
Mana_Draft            0000100100000000000000000000000000000000000000000000000000000000000000000100000000000000000000000000
Manad_Draft           0000100100000000000000000000000000000000000000000000000000000000000000000100000000000000000000000000
Manatee_Draft         0000000000000000000000000000000000000000000000000000000000000000000000000000000000000000000000000000
Mantra_Draft          0000000000001000000000000000000100000000000000000000000000000000000100000000000000010000000000000000
MarQuardt_Draft       0000010001000000000010000000000000000000000000000000000000001000000000000000000000001000000000000000
Marcell               0000000000000000000000000000000000000000000000000000000000000000000000000000000000000000000000000000
Marie_Draft           0000010001000000000010000000000000000000000000000000000000001000000000000000000000001000000000000000
Marvin                0000000000000100000000000000000000000000000000000000000000000000000000000000000001000000000000000001
Maverick_Draft        0000010001000000000000000000000000000000000000000000000000000000000000000000000000001000000000000000
McFly_Draft           0000010000000000100000000000000000000000000000000000000000000000000000000000000000001000000000000000
McGuire_Draft         0000000000000000000000000000000000000000000000000000000000000000000000000000000000000000000000000000
Medusa                0000010001000000000000000000000000000000000000000000000000001000000000000000000000001000000000000000
MeeZee                0000010001000000000000000000000000000000000000000000000000000000000000000000000000001000000000000000
Megatron_Draft        0000100100000000000000000000000000000000000000000000000000000000000000000100000000000000000000000000
Melvin                0000010001000000000000000000000000000000000000000000000000001000000000000000000000001000000000000000
Mendokysei_Draft      0100000000000000000000000000000000000000000000000000000000000000000000000000000000100000000000000000
MetalQZJ_Draft        0000000000000000000000000000000000000000000000000000000000000000000000000000000000000000000000010000
Methuselah            0000010001000000000010000000000000000000000000000000000000000000000000000000000000001000000000000000
MiaZeal_Draft         0000000000000010000000000000000010000010000000001000000100000001000000000000000000000000000000000000
MichelleMyBell_Draft  0000000000000000000000000000000000000001000100000000000000000000000000000000000000000000000000100000
Microwolf             0000010001000000000010000000000000000000000000000000000000001000000000000000000000001000000000000000
MilleniumForce_Draft  0000000000001000000000000000000100000000000000000000000000000000000100000000000000000000000000000000
Millski_Draft         0000010001000000000000000000000000000000000000000000000000000000000000000000000000001000000000000000
Milly_Draft           0000000000000000000000000000000000000000000000000000000000100000001000000001000000000000001000000000
Minerva_Draft         0000000000000010000000000000000010001010000000001000000100000001000100000000000000000000000000000000
Minnie_Draft          0000001000001000000000000000000000000000000000000000000000000000000100000000000000000000000000000000
Misomonster_Draft     0000010001000000000010000000000000000000000000000000000000000000000000000000000000001000000000000000
MisterCuddles_Draft   0000001000001000000000000000000000000000000000000000000000000000000100000000000000010000000000000000
MitKao_Draft          0000100100000000000000000000000000000000000000000000000000000000000000000100000000000000000000000000
MkaliMitinis3_Draft   0000000000000010000000000000000000000000000000000010000001000000000000000000000000000000100000000000
MoMoMixon             0001000000000000001000000000000001000100000000000100001000000000000000000000000000000000000000000000
MooMoo_Draft          0000000000000000000000000000000000000000000001010000000000000000000000000000000000000000000000000000
Morgushi              0000100100000000000000000000000000000000000000000000000000000000000000000100000000000000000000000000
Morpher26_Draft       0000010001000000000000000000000000000000000000000000000000000000000000000000000000001000000000000000
Morty_Draft           0000100100000000000000000000000000000000000000000000000000000000000000000100000000000000000000000000
MosMoris_Draft        0000000000000100000000000000000000000000000000000000000000000000000000000000000001000000000000000001
Mosaic_Draft          0000100100000000000000000000000000000000000000000000000000000000000000000100000000000000000000000000
Mozy                  0000000000000000000000000000000100000000000000000000000000000000000100000000000000000000000000000000
MrGordo               0000000000000000000000000000000000000000000000000000000000000000000000000000000000000000000000000000
Muddy                 0000000000000000000000010000000000000000000000000000000000000000000000000000000000000000001000000000
Mufasa_Draft          0000000000000000000000000000000000000000000000000000000000100000001000000001000000000000001000000000
Mulciber_Draft        0000010000000000000010000000000000000000000000000000000000000000000001000000000000001000000000000000
Mundrea_Draft         0000010001000000000000000000000000000000000000000000000000000000000000000000000000001000000000000000
Murdoc                0000100100000000000000000000000000000000000000000000000000000000000000000100000000000000000000000000
Murphy                0000000000000010000000000000000000000000100000000000100000000000000000000000000000000000000000000100
Murucutumbu_Draft     0000000000000000000100000000000000000000000000000000000000110000001000000001000000000000001000000000
Museum                0000000000000000000000000000000000000000000000000000000000000000000000000000000000000000000000000000
Mutaforma13           0000001000001000000000000000000000000000000000000000000000000000000100000000000000000000000000000000
Myrna                 0001000000000000001000000000000000000000010000000100001000000000100000000010000000000000000000000000
Myxus_Draft           0000010001000000000010000000000000000000000000000000000000000000000000000000000000001000000000000000
Naca_Draft            0000010000000000000000000000000000000000000000000000000000000000000000000000000000001000000000000000
Nappy                 0001000000000000001000000000000001000100000000000100001000000000000000000000000000000000000000000000
NelitzaMV_Draft       0000000000000010000000000000000000000000100000000000100000000000000000000000000000000000000000000100
Newman                0000100100000000000000000000000000000000000000000000000000000000000000000100000000000000000000000000
Nicholasp3_Draft      0000000000000010000000000000000000000000000000000010000001000000000000000000000000000000100000000000
Nigel                 0000100000000000000000010000000000000000000000000000000000000000000000000000011000000000000001000000
Nilo_Draft            0000000000000000000000000000100000000000000000100000000000000000000000000000000001000000000000000010
NoSleep_Draft         0000000000000010000000000000000000000000100000000000100000000000000000000000000000000000000000000100
Norbert_Draft         0000010001000000000000000000000000000000000000000000000000000000000000000000000000001000000000000000
Nova                  0000000000000000000000010000100000000000000000100000000000000000000000000000000000000000000000000010
NuevoMundo_Draft      0001000000000000001000000000000001000100000000000100001000000000000000000000000000000000000000000000
Nyxis_Draft           0000010001000000000000000000000000000000000000000000000000000000000000000000000000001000000000000000
OBUPride_Draft        0000000100000000010000000000000000000000000000000000000000000100000000000000000000000100000000000000
OSmaximus             0000100100000000000000000000000000000000000000000000000000000000000000000100000000000000000000000000
Oaker_Draft           0000000000000001000000010000100000000100000000100000000000000000000000000000000000000000000000000000
Obama12_Draft         0000010001000000000000000000000000000000000000000000000000001000000000000000000000001000000000000000
Odin                  0000010000000000000000000000000000000000000000000000000000001000000000000000000000001000000000000000
Ogopogo_Draft         0000000000000000000000000000000100000000000000000000000000000000000000000000000000010000000000000000
OkiRoe_Draft          0010000000000000000000000000000000000000000000000000000000110000001000000001000000000010001000000000
Oline                 0000100100000000000000000000000000000000000000000000000000000000000000000100000000000000000000000000
OliverWalter_Draft    0000100100000000000000000000000000000000000000000000000000000000000000000100000000000000000000000000
Ollie_Draft           0000010001000000000010000000000000000000000000000000000000001000000000000000000000001000000000000000
Omega                 0000000010000010000000000000000010000010000000001000000100000001000100000000000000000000000000000000
Omnicron_Draft        0010000000000000000000000000000000000000000000000000000000110000001000000001000000000010001001000000
Oosterbaan            0000100100000000000000000000000000000000000000000000000000000000000000000100000000000000000000000000
Optimus               0000000000000010000000000000000010001010000000001000000100000001000100000000000000000000000000000000
Orion                 0000100100000000000000000000000000000000000000000000000000000000000000000100000000000000000000000000
Ovechkin_Draft        0000000000001000000000000000000100000000000000000001000000000000000100000000000000000000000000000000
P28Green_Draft        0000010001000000000010000000000000000000000000000000000000001000000000000000000000001000000000000000
PBI1                  0000000000000000000000010000100000000000000000100000000000000000000000000000000000000000000000000010
PG1                   0000100100000000000000000000000000000000000000000000000000000000000000000100000000000000000000000000
PLot                  0000000000000000000000010000100000000000000000100000000000000000000000000000000000000000000000000010
PMC                   0000000000001000000000000000000100000000000000000000000000000000000100000000000000010000000000000000
Pacc40                0000000000001000000000000000000000000000000000000000000010000000000100000000000000000000000000000000
PackMan               0000010001000000000000000000000000000000000000000000000000000000000000000000000000001000000000000000
Papez_Draft           0000000000000000000000000000000000000000000000000000000000000000000000000000000000000000000000000000
Papyrus_Draft         0000000000000000000000000000100000000000000000100000000000000000000000000000000001000000000000000010
Pari_Draft            0000000000000000000000000000000000000000000000000000000000000000000000000000000000000000000000000000
Patience              0000001000000001000000000000100000000000000000100000000000000000000000000000000000000000000000000000
PattyP                0000000000000000000000000010000000000000000000000000000000000000000000000000000000000000000000000000
Peaches               0000010001000000000000000000000000000000000000000000000000000000000000000000000000001000000000000000
PegLeg                1000000000000000000000000000000000100000000000000000000000010000000000000000000001000000110000000000
Pepe_Draft            0000000000000000000000000000000000000000000000000000000000000000000000000000000000000000000000000000
Perseus               0000000000000000000000000010000000000000000000000000000000000000000000000000000000000000000000000000
Petp2012_Draft        0000000000000000000000000010000000000000000000000000000000000000000000000000000000000000000000000000
Phaedrus              0000100000000000000000100000001100000000000000000000000000000000000000010000010000000000000000000000
Phantastic_Draft      0000010001000000000000000000000000000000000000000000000000001000000000000000000000001000000000000000
Pharsalus_Draft       0000000000000010000000000000000000000000100000000000100000000000000000000000000000000000000000000100
Phaux                 0000000000000010000000000000000000000000100000000000100000000000000000000000000000000000000000000100
Phelemich_Draft       0000100000000000000000010000000000000000000000000000000000000000000000000000010000000000000000000000
Phighter1804_Draft    0000010001000000000000000000000000000000000000000000000000000000000000000000000000001000000000000000
Phineas_Draft         0000000100000000000000000100000000000000000000000000000000000000000000000000000000000000000000000000
Phipps                0000100100000000000000000000000000000000000000000000000000000000000000000100000000000000000000000000
Phlorence_Draft       0000010000000000000000000000000000000000000000000000000000000000000001000000000000001000000000000000
Phlyer                0000100000000000000000100000001100000000000000000000000000000000000000010000010000000000000000000000
Phoxy_Draft           0000010001000000000010000000000000000000000000000000000000000000000000000000000000001000000000000000
Phreak_Draft          0000000100000000000000000000000000000000000000000000000000000000000000000000000100000000001000000000
PhrostyMug_Draft      0000000000000000000000000010000000000000000000000000000000000000000000000000000000000000000000000000
Phrux                 0000000000000010000000000000000000000000100000000000100000000000000000000000000000000000000000000100
Pier_Draft            0001000000000000001000000000000001000100000000000100001000000000000000000000000000000000000000000000
Pinto_Draft           0000000000000000000000000000000000000000000000000000000000000000000000000000000000000000000000000000
Pio                   0001000000000000001000000000000001000100000000000100001000000000000000000000000000000000000000000000
Pipcraft_Draft        0000010001000000000000000000000000000000000000000000000000000000000000000000000000001000000000000000
Pipefish              0000100000000000000000100000001100000000000000000000000000000000000000010000010000000000000000000000
Pippy_Draft           0000000000001000000000001001000100000000000000000000000000000000000000000000000000000000000001000000
Pipsqueak_Draft       0000100100000000000000000000000000000000000000000000000000000000000000000100000000000000000000000000
Piro94_Draft          0000010000000000100000000000000000000000000000000000000000001000000000000000000000001000000000000000
Pixie                 0000000000000000000100000000000000000000000000000000000000100000000000000001000000000000001000000000
Pleione               0001000000000000001000000000000001000100000000000100001000000000000000000000000000000000000000000000
Pocahontas_Draft      0000010001000000000000000000000000000000000000000000000000000000000000000000000000001000000000000000
Popcicle_Draft        0000010001000000000000000000000000000000000000000000000000000000000000000000000000001000000000000000
Porky                 0000000000000010000000000000000000000000100000000000100000000000000000000000000000000000000000000100
PotatoSplit_Draft     0000010001000000000010000000000000000000000000000000000000001000000000000000000000001000000000000000
Power_Draft           0000010000000000000000000000000000000000000000000000010000001000000000000000000000001000000000000000
Predator              0000100000000001000000010000100000000000000000100000000000000000000000000000000000000000000000000000
Puhltonio             0000100100000000000000000000000000000000000000000000000000000000000000000100000000000000000000000000
Pukovnik              0000010001000000000000000000000000000000000000000000000000001000000000000000000000001000000000000000
Pumpkin               0000000000000010000000000000000000000000100000000000100000000000000000000000000000000000000000000100
Purky_Draft           0000000000100000000000000100000000000000000000000000000000000000000000000000000000000000000000100000
PurpleHaze_Draft      0000010001000000000010000000000000000000000000000000000000001000000000000000000000001000000000000000
QBert_Draft           0001000000000000001000000000000001000100000000000100001000000000000000000000000000000000000000000000
QuinnKiro_Draft       0000010001000000000000000000000000000000000000000000000000000000000000000000000000001000000000000000
Qyrzula               0000000000000000000000100000000000000000000000000000000000000000000000010000010000000000000010000000
Rakim                 0000000000000010000000000000000000000000100000000000100000000000000000000000000000000000000000000100
Ramsey                0000001000000000000000001000000000000000000000000000000000000000000100000000000000000000000000000000
Rebeuca               0000010001000000000000000000000000000000000000000000000000000000000000000000000000001000000000000000
RedRock               0000010001000000000000000000000000000000000000000000000000000000000000000000000000001000000000000000
Redi                  0000000000000000000000000000000000000001000100000000000000000000000000000000000000000000000001000000
Redno2                0000000000000010000000000000000010000010000000001000000100000001000000000000000000000000000000000000
Reprobate             0000100000000000000000010000000000000000000000000000000000000000000000000000010000000000000000000000
Rey                   1000000000000000000000000000000000100000000000000000000000010000000000000000000001000000110000000000
RhynO_Draft           0000010001000000000000000000000000000000000000000000000000000000000000000000000000001000000000000000
RidgeCB               0000000000000000000000000000000000000000000000000000000000000000000000000000000000000000000000000000
Ringer_Draft          0000000000000000000000000000000000000000000000000000000000000000000000000000000000000000000000000000
RiverMonster_Draft    0000000000000010000000000000000000000000100000000000100000000000000000000000000000000000000000000100
Rizal                 0001000000000000001000000000000001000100000000000100001000000000000000000000000000000000000000000000
Rockstar              0000010001000000000000000000000000000000000000000000000000001000000000000000000000001000000000000000
RockyHorror           0000000000000000000000000000000100000000000000000000000000000000000100000000000000010000000000000000
RonRayGun_Draft       0100000000000000000000000000000000000000000000000000000000000000000000000000000000100000000000000000
Roscoe_Draft          0000100100000000000000000000000000000000000000000000000000000000000000000100000000000000000000000000
Rosebush              0000000000000000000000100000000000000000000000000000000000000000000000000100010000000000000010000000
Ruby_Draft            0000001000001000000000000000000000000000000000000000000000000000000100000000000000010000000000000000
Rufus_Draft           0000000000000000000000000010000000000000000000000000000000000000000000000000000000000000000000000000
Rumpelstiltskin       0000000000000010000000000000000100000000000000000010000001000000000000000000000000000000100000000000
Ruotula_Draft         0000000000000000000000000000000000000000000000000000000000000000000000000000000000000000000000000000
Rutherferd_Draft      0000000000000000000000000000000000000000000000000000000000000000000000000000000000000000000000000000
SDcharge11            0000100100000000000000000000000000000000000000000000000000000000000000000100000000000000000000000000
SG4                   0000000000001000000000000000000000000000000000000000000000000000000100000000000000000000000000000000
Saal_Draft            0000001000001000000000000000000000000000000000000000000000000000000100000000000000000000000000000000
Sabertooth            0000010001000000000000000000000000000000000000000000000000000000000000000000000000001000000000000000
Sabia_Draft           0000010001000000000010000000000000000000000000000000000000001000000000000000000000001000000000000000
Saintus               0000010000000000000000000000000000000000000000000000000000000000000000000000000000001000000000000000
SamScheppers_Draft    0000000000000000000000000000000000000000000000000000000000100000000000000001000000000000001000000000
Sarfire               0000000000000000000000000000000000000000000000000000000000000000000000000000000000000000000000000000
Scoot17C              0000100100000000000000000000000000000000000000000000000000000000000000000100000000000000000000000000
ScottMcG              0001000000000000001000000000000001000100000000000100001000000000000000000000000000000000000000000000
Scowl_Draft           0000000000000000000000000000000000000000000000000000000000000000000000000000000000000000000000000000
Sebata                0001000000000000001000000000000001000100000000000100001000000000000000000000000000000000000000000000
SemperFi_Draft        0000010000000000000000000000000000000000000000000000010000001000000000000000000000001000000000000000
Send513               0000000000000000000000000000100000000000000000100000000000000000000000000000000001000000000000000010
Serendipity           0000100100000000000000000000000000000000000000000000000000000000000000000100000000000000000000000000
Serenity_Draft        0000010000000000000000000000000000000000000000000000000000001000000000000000000000001000000000000000
Severus               0000010000000000000000000000000000000000000000000000000000000000000000000000000000001000000000000000
Shaka                 0000010001000000000000000000000000000000000000000000000000000000000000000000000000001000000000000000
Shauna1               0000000000001000000000000000000100000000000000000000000000000000000000000000000000000000000000000000
Sheen_Draft           0000000000000000000000000000000000000100000000000000000000000000000000000000000000001000000000000000
ShiLan                0000000000001000000000000001000000000000000000000000000010000000000100000000000000000000000100000000
ShiVal                0000100100000000000000000000000000000000000000000000000000000000000000000100000000000000000000000000
Shipwreck_Draft       0000000100000000000000000100000000000000000000000000000000000000000000000000000000000000000000000000
Shrimp                0001000000000000001000000000000001000100000000000100001000000000000000000000000000000000000000000000
SiSi                  0000000000001000000000000000000000000000000000000000000010000000000100000000000000010000000000000000
Sigman_Draft          0000100100000000000000000000000000000000000000000000000000000000000000000100000000000000000000000000
Simpliphy_Draft       0000000000000010000000000000000000000000100000000000100000000000000000000000000000000000000000000100
SirDuracell           0000000000000010000000000000000000000000100000000000100000000000000000000000000000000000000000000100
SirHarley             0000000000000000000000010000100000000000000000100000000000000000000000000000000000000000000000000010
SkiPole               0000000000000000000000000000000000000000000000000000000000000000000000000000000000000000000000000000
SkinnyPete_Draft      0000000000100000000000000000000000000001000100000000000000000000000000000000000000000000000000000000
Slarp_Draft           0000000000000000000000000000000000000000000000000000000000100000000000000001000000000000001001000000
SmallFry_Draft        0001000000000000001000000000000001000100000000000100001000000000000000000000000000000000000000000000
Smeadley_Draft        0000010000000000000000000000000000000000000000000000000000000000000000000000000000001000000000000000
Solon                 0000000000000000000000000000000000000000000000000000000000000000000000000000000000000000000000000000
Sophia_Draft          0000100100000000000000000000000000000000000000000000000000000000000000000100000000000000000000000000
Soto_Draft            0000100100000000000000000000000000000000000000000000000000000000000000000100000000000000000000001000
Sparky_Draft          0100000000010000000000010000000000000000000000000000000000000000000000000000000000000000000000100000
Spartacus             0000001000001000000000000000000000000000000000000000000000000000000100000000000000000000000000000000
Spartan300_Draft      0000100100000000000000000000000000000000000000000000000000000000000000000100000000000000000000000000
Spike509_Draft        0000010001000000000010000000000000000000000000000000000000000000000000000000000000001000000000000000
Spoonbill_Draft       0000001000001000000000000000000000000000000000000000000000000000000100000000000000000000000000000000
Spud                  0001000000000000001000000000000001000100000000000100001000000000000000000000000000000000000000000000
Squid_Draft           0000100100000000000000000000000000000000000000000000000000000000000000000100000000000000000000000000
Squirty_Draft         0000000000100000000000000000000000000000000000000000000000000000000000000000000000000000000001100000
Stark_Draft           0000000000000010000000000000000000000000100000000000100000000000000000000000000000000000000000000100
Stinger               0000100000000000000000010000000000000000000000000000000000000000000000000000011000000000000001000000
Suffolk               0000100100000000000000000000000000000000000000000000000000000000000000000100000000000000000000000000
Sulley_Draft          0000000000000000000100000000000000000000000000000000000000110000001000000001000000000000001000000000
SuperAwesome_Draft    0000010000000000100000000000000000000000000000000000000000000000000000000000000000001000000000000000
SuperGrey_Draft       0000001000001000000000000000000000000000000000000000000000000000000100000000000000010000000000000000
SweetiePie_Draft      0000010000000000000000000000000000000000000000000000010000001000000000000000000000001000000000000000
Swirley_Draft         0000010000000000000000000000000000000000000000000000000000000000000001000000000000001000000000000000
Swish_Draft           0000100100000000000000000000000000000000000000000000000000000000000000000100000000000000000000000000
Switzer               0000000000000000000000000000000000000000000000000000000000000000000000000000000000000000000000000000
TM4                   0000000000000000000000000000000000000000000000000000000000100000001000000001000000000000001000000000
Taj                   0000000000001000000000000000000100000000000000000000000000000000000100000000000000000000000000000000
TallGRassMM           0000100100000000000000000000000000000000000000000000000000000000000000000100000000000000000000000000
Taquito_Draft         0000000000000000000000000000000000000000000000000000000000100000000000000001000000000000001000000000
Target_Draft          0000000000000000000000000010000000000000000000000000000000000000000000000000000000001000000000000000
Taurus_Draft          0000010001000000000010000000000000000000000000000000000000001000000000000000000000001000000000000000
TeardropMSU_Draft     0000000000000010000000000000000000000000100000000000100000000000000000000000000000000000000000000100
Teardrop_Draft        0001000000000000001000000000000001000100000000000100001000000000000000000000000000000000000000000000
Theia_Draft           0000010000000000000000000000000000000000000000000000000000000000000001000000000000001000000000000000
Thibault              0000000000000010000000000000000010000010000000001000000100000001000000000000000000000000000000000000
Thor_Draft            0000000000000000000000000000000000000000000000000000000000000000000000000000000000000000000000000000
Thora                 0000100100000000000000000000000000000000000000000000000000000000000000000100000000000000000000000000
ThreeOh3D2            0000100100000000000000000000000000000000000000000000000000000000000000000100000000000000000000000000
Tiffany_Draft         0000010001000000000010000000000000000000000000000000000000001000000000000000000000001000000000000000
Tiger                 0000010000000000000000000000000000000000000000000000000000000000000000000000000000001000000000000000
Timshel               0000000000000000000001000000000000000000000000000000000000000000010000000000000000001000000000000000
TinaFeyge_Draft       0000010001000000000000000000000000000000000000000000000000001000000000000000000000001000000000000000
TinyTim_Draft         0001000000000000001000000000000001000100000000000100001000000000000000000000000000000000000000000000
TiroTheta9            0000010001000000000000000000000000000000000000000000000000000000000000000000000000001000000000000000
Tortoise16_Draft      0001000000000000001000000000000001000100000000000100001000000000000000000000000000000000000000000000
Toto                  0000000000000010000000000000000000000000100000000000100000000000000000000000000000000000000000000100
Treddle_Draft         0000000000000000000000000010000000000000000000000000000000000000000000000000000000000000000000000000
Trike_Draft           0000010000000000000000000000000000000000000000000000000000000000000000000000000000001000000000000000
Tripl3t_Draft         0000000000000000000000000010000000000000000000000000000000000000000000000000000000000000000000000000
Trixie                0000010001000000100000000000000000000000000000000000000000001000000000000000000000001000000000000000
Troll4                0000000000000000000000010000100000000000000000100000000000000000000000000000000000000000000000000010
Trouble               0000000000000000000000000000000000000000000000000000000000000000000000000000000000000000000000000000
Trypo_Draft           0000100100000000000000000000000000000000000000000000000000000000000000000100000000000000000000001000
Tuco_Draft            0000000000000010000000000000000000000000100000000000100000000000000000100000000000000000000000000100
Turbido               0000010000000000100000000000000000000000000000000000000000001000000000000000000000001000000000000000
Turj99_Draft          0000000000000000000000000000000000000000000000000000000000000000000000000000000000000000000000000000
Tweety                0000000000001000000000000000000100000000000000000000000000000000000100000000000000010000000100000000
Twister               0000010001000000000000000000000000000000000000000000000000000000000000000000000000001000000000000000
TygerBlood_Draft      0000010001000000000000000000000000000000000000000000000000000000000000000000000000001000000000000000
Tyke_Draft            0001000000000000001000000000000001000100000000000100001000000000000000000000000000000000000000000000
U2                    0000000000000000000000000000000000000000000000000000000000000000000000000000000000000000000000000000
UPIE                  0000000000000010000000000000000100000000000000000010000001000000000000000000000000000000100000000000
Ukulele_Draft         0000000000000010000000000000000000000000100000000000100000000000000000000000000000000000000000000100
UncleHowie            0000100100000000000000000000000000000000000000000000000000000000000000000100000000000000000000000000
UnionJack_Draft       0000010000000000000000000000000000000000000000000000000000000000000000000000000000001000000000000000
Validus               0000000000000000000000000000000000000000000000000000000000110000000000000001000000000000001000000000
Velveteen             0000001000000000000000000000000000000000000000000000000000000000000000000000000000000000000001000000
Veracruz_Draft        0000010001000000000000000000000000000000000000000000000000000000000000000000000000001000000000000000
Violet                0000000000000000000000000000000000000000000000000000000000000000000000000000000000000000000000000000
Vista                 0000100100000000000000000000000000000000000000000000000000000000000000000100000000000000000000000000
Vivaldi_Draft         0000100100000000000000000000000000000000000000000000000000000000000000000100000000000000000000000000
Vix                   0000010001000000000010000000000000000000000000000000000000001000000000000000000000001000000000000000
VohminGhazi_Draft     0000010000000000100000000000000000000000000000000000000000000000000000000000000000001000000000000000
Vortex                0000100100000000000000000000000000000000000000000000000000000000000000000100000000000000000000000000
Wally                 0001000000000000001000000000000001000100000000000100001000000000000000000000000000000000000000000000
Wanda                 0000000000000010000000000000000000001010000000001000000100000001000100000000000000000000000000000000
Wander_Draft          0000010001000000000000000000000000000000000000000000000000000000000000000000000000001000000000000000
Waterdiva_Draft       0000100100000000000000000000000000000000000000000000000000000000000000000100000000000000000000000000
Wee                   0000000000001000000000000000000100000000000000000000000000000000000100000000000000010000000000000000
Weiss13_Draft         0000000000000000000000000000100000000000000000100000000000000000000000000000000001000000000000000010
Whabigail7_Draft      0000010000000000100000000000000000000000000000000000000000001000000000000000000000001000000000000000
Wheeler_Draft         0000000000000000000000000000000000000000000000000000000000000000000000000000000000000000000000000000
Whirlwind_Draft       0000000000000010000000000000000000000000000000000010000001000000000000010000000000000000100000000000
Wildcat               0000000000000000000000000000000000100000000000000000000000000000000000000010000000000000110000000000
Wile                  0000010001000000000000000000000000000000000000000000000000000000000000000000000000001000000000000000
Willis_Draft          0001000000000000001000000000000001000100000000000100001000000000000000000000000000000000000000000000
Winky                 0000000000000010000000000000000000000000000000000010000001000000000000000000000000000000100000000000
Xavier_Draft          0000100100000000000000000000000000000000000000000000000000000000000000000100000000000000000000000000
Xerxes_Draft          0000000000000000000000000000000000000001000100000000000000000000000010000000000000000000000000000000
Yahalom_Draft         0000100000000000000000100000001100000000000000000000000000000000000000010000010000000000000000000000
Yoshand               0000100100000000000000000000000000000000000000000000000000000000000000000100000000000000000000000000
Yoshi                 0000001000000000000000000000000000000000000000000000000000000000000000000000000010010000000000000000
YouGoGlencoco_Draft   0000100100000000000000000000000000000000000000000000000000000000000000000100000000000000000000000000
YungJamal_Draft       0000000000000000000000000000000000000000000001010000000010000000000000000000000000000001000000000000
Zapner_Draft          0000000000000000000000000000000000000000000000000000000000000000000000000000000010000000000000000000
Zeenon_Draft          0001000000000000001000000000000001000100000000000100001000000000000000000000000000000000000000000000
Zelda_Draft           0000100100000000000000000000000000000000000000000000000000000000000000000100000000000000000000000000
Zemanar               0000100000000000000000010000000000000000000000000000000000000000000000000000011000000000000001000000
Zephyr_Draft          0000000000000000000000000000000000000000000000000000000000000000000000000000000000000000000000000000
Zetzy_Draft           0000010001000000000010000000000000000000000000000000000000001000000000000000000000001000000000000000
Zeuska_Draft          0000000000000000000000000000000000000000000000000000000000000000000000000000000000000000000000000000
ZoeJ_Draft            0000000000000000000000000000000000000000000000000000000000100000001000000001000000000000001000000000
Zombie_Draft          0000000100000000000000000000000000000000000000000000000000000000000000000000000100000000001000000000
Zonia_Draft           0000100100000000000000000000000000000000000000000000000000000000000000000100000000000000000000000000
ZygoTaiga_Draft       0001000000000000001000000000000001000100000000000100001000000000000000000000000000000000000000000000
dirtMcgirt_Draft      0000000000000000000000000000000100000000000000000000000000000000000100000000000000000000000000000000

244                   0000000000000000000000000000000000000000000001000000000000000000000000100000000000000000000100000000
ABCat                 0000000000000000000000000000000000000000000001000000000000000000000000100000000000000000000100000000
ABU                   1000000001000000000000000000010000000001000000000000000000000000000000000000000000000000000000000000
ADZZY_Draft           0000000000000000000000000000000000000000000000000000010010000000000000000000000000000000000000000000
Abdiel_Draft          0000000000000000000000000000000000000000000000000000000010001000000000000000000000000000000000000000
Abrogate_Draft        0000000000000001000000000000000000000000000010010000000010000000000000000000000000000000000000000000
Acadian               1000000001000000000000000000010000000000000000000000000000000000000000000000000000100000000000000000
Achebe_Draft          0000000000000000000000000000000000000000000000000000000010001000000000000000000000000000000000000000
Adephagia             0000000000000000000000000000000000001000001000000000000000000000000000000000000000000000000000000000
Adjutor               0000000000101000010000000000000000000000000000000000000100000000001000000000000000000000000000000000
Aeneas                0000000000000001000000000000000000000000000010010010000010000000000000000000000000000000000000000000
Aglet_Draft           0000000000000000000000000000000000000000000001000000000010000000000000000000000000000000000000000000
Airmid                0000000000000000000000000000001000000000000000000000010000000000001000000000000000000000000000000000
Akoma                 0000000001000000000000000010010000000000000000000000000000000000000000000000000000000000000000000000
Alice                 0011100010000000000000000000000000000000000001000101000000000001000000000000100000010000100010000000
Alma                  0000000000000000000000000000000000010000000000000000010010000000000000000000000000000000000000000000
Alsfro_Draft          0000000000000001000000000000000000000000000010010000000010000000000000000000000000000000000000000000
Altwerkus_Draft       1000000001000000000000000000010000000001000000000000000000000000000000000000000000000000000000000000
Amelie_Draft          0000000000000000000000000000000000000000001000000000000000001000000000000000000000000000000000100000
Anaya                 0000000000000000000000000000000000001000001000000000000000000000000000000000000000000000000000000000
Angel                 0000000000000000000000010000000000000000000000000000000000000000000000000000000000000000000000100000
Angelica              0000000000000000000000000000000000001000001000000000000000000000000000000000000000000000000000100000
Anglerfish_Draft      0000000000000001000000000000000000000000000010010000000010000000000000000000000000000000000000000000
Annihilator_Draft     0000000000000000000000010000000000000000000000000000000000000000000000000000000000000000000000100000
Apizium_Draft         1000000001000000000000000000010000000001000000000000000000000000000000000000000000000000000000000000
Aragog_Draft          0000000000000000000000000000000000000000000000000000010000000000001000000000000000000000000000000000
Arbiter               0000000101000000000000000000010000000000000000000000000000000000000000000000000000000000000000000000
Arcanine_Draft        0000000000000001000000000000000000000000000010010000000010000000000000000000000000000000000000000000
ArcherS7              0011100010000000000000000000000000000000000001000101000000000001000000000000100000000000100010000000
Archetta_Draft        0000000000000000000000000000001000000000000000000000010000000000001000000000000000000000000000000000
Archie_Draft          0000000000000000100010000000000000000000000101000000000000100000000000000001000000000000000000000000
Ardmore               0000000000000010000000000000000000000000000001000010000000000000000000000000000000000000000000000000
Ares                  0000000101000000000000000000010000000000000000000000000000000000000000000000000000000000000000000000
Ariel_Draft           0000010000000000000010000100000000000000000010000000000000000000000001000000000000000000000000000000
Arturo                0000000000000000000000000000000000000000000000000000000010001000000000000000000000000000000000000000
Astraea               0011100010000000000000000000000000000000000001000101000000000001000000000000100000000000100010000000
Astro                 0000000000000000000000000000001000000000000000000000010010000000000000000000000000000000000000000000
Athena                0000000001000000000000000010010000000000000000000000000000000000000000000000000000000000000000000000
Audrey_Draft          0000000001000000000000000010010000000000000000000000000000000000000000000000000000000000000000000000
Ava3                  0011100010000000000000000000000000000000000001000101000000000001000000000000100000010000100010000000
Avani                 0000010000000000000000000000000100000000000000000000000000000000000000000000000000000001000000010000
Avrafan               0000000000000000000000010000000000000000000000000000000000000000000000000000000000000000000000100000
BAKA                  0000000000000000000010000100000000000000000000000010000000000000000001000000000000000000000000000000
BEEST_Draft           0000000000000000000000000000000000001000001000000000000000000000000000000000000000000000000000100000
BPBiebs31             0000000000000001000000000000000000000000000010010000000010000000000000000000000000000000000000000000
BPs                   0000000000000000000000010000000000000000000000000000000000000000000000000000000000000000000000100000
BQuat_Draft           0000000000000000000000010000000000000000000000000000000000000000000000000000000000000000000000100000
Babsiella             0000000000000000000001111000000000000000000000000000000000000000001100000010000010000000000000000000
BabyRatchet_Draft     0000000000000000000000000000000000000000000001000000000010000000000000000000000000000000000000000000
Bachome_Draft         0000000000000000000000000000000000000000000000000000010010010000000000000000000000000000000000000000
Backyardigan          0000000000000000000000000000000000000000000000000000000010001000000000000000000000000000000000000000
Badfish_Draft         1000000001000000000000000000010000000001000000000000000000000000000000000000000000000000000000000000
Bangla1971_Draft      0011100010000000000000000000000000000000000001000101000000000001000000000000100000000000100010000000
Banjo_Draft           1000000001000000000000000000010000000001000000000000000000000000000000000000000000000000000000000000
Barnyard              0000000000000000010000100010000000000010000000000000000100000000000000000000000000000000000000000000
BarrelRoll            0000000000000000000000000000000000001000001000000000000000000000000000000000000000000000000000100000
Bask21                0000000000000000000000000000000000000000000001000000000000000000000000100000000000000000000100000000
Batiatus_Draft        0000010000000010000000000000000000000000000001000010000000000000000000000000000000000000000000000000
BeanWater_Draft       0011100010000000000000000000000000000000000001000101000000000001000000000000100000010000100010000000
BeesKnees_Draft       0000000000000001000000000000000000000000000010010010000010000000000000000000000000000000000000000000
BellusTerra           0000000000000000000000000000000000000000000000000000000010001000000000000000000000000000000000000000
Benedict              0000000000000000000000000000001000000000000000000000010000000000001000000000000000000000000000000000
Bernal13_Draft        0000000000000000000000010000000000000000000000000000000000100000000000000000000001000000001000000000
Bethlehem             0000000000000001000000000000000000000000000010010010000010000000000000000000000000000000000000000000
BigMama_Draft         0000000000101000010000000000000000000000000000000000000100000000001000000000000000000000000000000000
BigNuz                0000000000000010000001111000000000000000000000000000000000000000001100000100000000000000000000000000
BillKnuckles          0000000000000001000000000000000000000000000010000000000010000000000000000000000000000000000000000000
Bipolar_Draft         0000000000000010000000000000000000000000000001000000000000000000000000000000001100000000000000000000
BlackStallion_Draft   1000000001000000000000000000010000000001000000000000000000000000000000000000000000000000000000000000
Blue7                 0000000000000000000000000000000000000000000000000000010010000000000000000000000000000000000000000000
Bob3_Draft            0000000000000001000000000000000000000000000010010010000010000000000000000000000000000000000000000000
Bobi                  0000010000000010000000000000000000000000001001000000000000000000000000000000000000000000000000000000
Bongo                 0000000000000000000000100000000000000000000000000000000000100000000000001000000000000100000010000100
Boomer                0000010000000010000000000000000000000000001001000010000000000000000000000000000000000000000000000000
Breeniome             0011100010000000000000000000000000000000000001000101000000000001000000000000100000000000100010000000
Breezona              0000000000000000100010000000000000000000000110000000000000100000001000000001000000000000000000000000
Brocalys_Draft        0000000000000010000000000000000000000000000001000000000000000000000000010000001000000000000000000000
Broseidon_Draft       0000000000000000000000000000000000000000000000000000000010001000000000000000000000000000000000000000
Browncna_Draft        1000000101000000000000000000010000000000000000000000000000000000000000000000000000100000000001000000
BruceB_Draft          0000000000000000000000010000000000000000000000000000000000000000000000000000000000000000000000100000
Bruiser_Draft         0000000000000000000000000000000000000000000000000000000010001000000000000000000000000000000000000000
Brujita               0000000000000000000001000000000000000000000000000000000000000010000100000010000010000000000000000000
Bruns                 0000000000000001000000000000000000000000000010010010000010000000000000000000000000000000000000000000
BubbleTrouble_Draft   0000000000000000000000000000000000000000000000000000000010001000000000000000000000000000000000000000
Bubbles123_Draft      0000000000000010000000000000000000000000000001000010000000000000000000010000000000000000000000000000
Bugsy_Draft           0000000000000000000000000000000000000000000001000000010010000000000000000000000000000000000000000000
Burger_Draft          0000000000000000000000000000000000000000000000000000000010001000000000000000000000000000000000000000
Butters               0000000000000010000001100000000000000100000000000000000000000010000100000000000000000000000000000000
Butterscotch          0000000000101000010000000000000000000000000000000000000100000000001000000000000000000000000000000000
BuzzLyseyear_Draft    0000000000000010000000000000000000000000001001000010000000000000000000000000000000000000000000000000
Bxb1                  0000000000000001000000000000000000000000000010000010000010000000000000000000000000000000000000000000
Bxz1                  0011100010000000000000000000000000000000000001000101000000000001000000000000100000010000100010000000
Bxz2                  0000000000000000000000000000000000000000000001000000000010000000000000000000000000000000000000000000
CREW_Draft            0000000000000000000000000000000000001000001000000000000000000000000000000000000000000000000000100000
Cabrinians_Draft      0000000000000010000000000000000000000000000001000010000000000000000000010000001000000000000000000000
Cactus_Draft          0000000000000000000000000000000000000000000001000000000000000000000000100000000000000000000100000000
Caelakin_Draft        0000000000000000000000000000000000000000000000000000000010001000000000000000000000000000000000000000
Cali                  0011100010000000000000000000000000000000000001000101000000000001000000000000100000010000100010000000
Camperdownii_Draft    0000000000000000000000000000000000000000000000000000000010001000000000000000000000000000000000000000
CaptainTrips_Draft    0000010000000010000000000000000000000000000001000000000000000000000000000000001000000000000000000000
Carcharodon_Draft     0000000000000010000001000000000000000100000000000000000000000010000100000000000000000000000000000000
Catalina_Draft        0000000000000000000000000000000000010000000000000000010010000000000000000000000000000000000000000000
Catdawg               0000000000000000000000000000000000000100000001000000000000000000000000000001000000000000000000000000
Catera                0011100010000000000000000000000000000000000001000101000000000001000000000000100000010000100010000000
Cerasum_Draft         0000000000000010000000000000000000000000001001000000000000000000000000000000001000000000000000000000
Chadwick_Draft        0000000000000000000000000000001000000000000000000000010000000000000000000000000000000000000000000000
Chah                  1000000001000000000000000000010000000001000000000000000000000000000000000000000000000000000000000000
Changeling_Draft      0000000000000000000000000000000000000000000000000000010010000000000000000000000000000100000000000000
Charlie               0000000000000010000001010000000000000100000000000000000000000000000100000000000000000000000000000000
CharlieB_Draft        0011100010000000000000000000000000000000000001000101000000000001000000000000100000010000100010000000
Che12                 0000000000000000000000000000000000000000000000000000010010000000000000000000000000000000000000000000
Che8                  0000010000000010000000000000000000000000000001000010000000000000000000000000000000000000000000000000
Che9c                 0000000000000000000001110000000000000000000000000000000000000000001000000010000010000000000000000000
Che9d                 0000000000000000000000000000000100000000000000000000000000000000000000000000001000000001000000010000
Cheetobro_Draft       0000000000000000000000000000000000000000001000000000000000001000000000000000000000000000000000001000
Cherrybomb426_Draft   0000000000000000000000010000000000000000000000000000000000000000000000000000000000000000000000100000
ChipMunk_Draft        0000000000000000000000000001000000000000000001000000010010000000000000000000000000000000000000000000
Chorkpop_Draft        1000000001000000000000000000010000000001000000000000000000000000000000000000000000000000000000000000
ChrisnMich            1000000001000000000000000000010000000000000000000000000000000000000000000000000000100000000000000000
Chunky_Draft          1000000001000000000000000000010000000001000000000000000000000000000000000000000000000000000000000000
Cjw1                  0000000000000000000000000000000000000000000001000000000000000000000000100000000000000000000100000000
Clarenza_Draft        0000000000000000000000000000000000000000000000000000000010001000000000000000000000000000000000000000
Colbert               1000000001000000000000000000010000000001000000000000000000000000000000000000000000000000000000000000
Collard_Draft         0000000000000000000000100000000000000000001000000000000000001000000000000000000000000000000000000000
Compostia_Draft       0000000001000000000000000010010000000000000000000000000000000000000000000000000000000000000000000000
ConceptII_Draft       0000000000000001000000000000000000000000000010010010000010000000000000000000000000000000000000000000
Contagion             0000000000000000000000000000000000000000000001000000000000000000000000100000000000000000000100000000
Cooper                1000000001000000000000000000010000000000000000000000000000000000000000000000000000100000000000000000
Corndog               0000000000000000000000000000000000000100000001000000000000000000000000000000000000000000000000000000
Corvo_Draft           0000000000000001000000000000000000000000000010010010000010000000000000000000000000000000000000000000
Courthouse            0000010000000000000010000100000000000000000010000000000000000000000001000000000000000000000000000000
CrimD                 0000000000000000000000000000000000001000001000000000000000000000000000000000000000000000000000100000
Crossroads            0000000000000000100010000000000000000000000110000000000000100000001000000001000000000000000000000000
Crownjwl_Draft        1000000001000000000000000000010000000001000000000000000000000000000000000000000000000000000000000000
Cuco                  0000000000000000000000000000000000000000000000000000010000000000001000000000000000000000000000000000
Czyszczon1_Draft      0000000000000000000000000000000000000000000001000000000000000000000000100000000000000000000100000000
D29                   0000000000000000000000000000000000000000000001000000010010000000010000000000000000000000000000000000
DD5                   0000000000000001000000000000000000000000000010010000000010000000000000000000000000000000000000000000
DLane                 0000000000000010000000000000000000000000000001000010000000000000000000000000000000000000000000001000
DS6A                  0100001000000000000000000000000000000000001001000000000000000000000000000000000000000000000000010000
DTDevon_Draft         0011100010000000000000000000000000000000000001000101000000000001000000000000100000010000100010000000
DaHudson_Draft        0000000000000000000000000000000000000000000001000000000010000000000000000000000000000000000000000000
DaVinci               0000000000000000000000000000000000000000000000000000010010000000000000000000000000000000000000000000
Daenerys              0000000000000010000000000000000000000000000001000010000000000000000000000000001000000000000000000000
Daffy_Draft           1000000001000000000000000000010000000001000000000000000000000000000000000000000000000000000000000000
Daisy                 0000000001000000000000000010010000000000000000000000000000000000000000000000000000000000000000000000
Damien_Draft          0000000000000000010000000000000000000000000000000000000100000000001000000000000000000000000000000001
Dandelion             0011100010000000000000000000000000000000000001000101000000000001000000000000100000010000100010000000
Dante_Draft           0000000000000010000000000000000000000000000001000010000000000000000000000000000000000000000000000000
DeadP                 0000010000000010000000000000000000000000000001000000000000000000000000000000000000000000000000000000
Delilah_Draft         0011100010000000000000000000000000000000000001000101000000000001000000000000100000010000100010000000
Dhanush               0000000000000000000000000000000000000000000000000000000010001000000000000000000000000000000000000000
DonSanchon_Draft      1000000001000000000000000000010000000001000000000000000000000000000000000000000000000000000000000000
Donovan               0000000000000010000001111000000000000001000000000000000000000000000100000100000000000000000000000000
Doom                  0000000000000001000000000000000000000000000010010010000010000000000000000000000000000000000000000000
Dori                  0000000001000000000001000000010000000000000000000000000000000010000000000000000000000000000000000000
Dorothy               0000000000000010000000000000000000000000000001000010000000000000000000000000001000000000000000000000
DotProduct            0000000000000010000000000000000000000000000001000010000000000000000000010000000000000000000000000000
DrDrey_Draft          0000000000000000000000000000000000000000000001000000000000000000000000100000000000000000000100000000
Drago                 0000000000000010000000000000000000000001001001000010000000000000000000010000000000000000000000000000
Drazdys               0011100010000000000000000000000000000000000001000101000000000001000000000000100000000000100010000000
Dreamboat             0000000000000001000000000000000000000000000010010010000010000000000000000000000000000000000000000000
Duke13_Draft          0000000000000000000010000100000000000000000000000010000000000000000001000000000000000000000000000000
Dumbo                 0000000000000000000000000000000000000000000001000000000000000000000000100000000000000000000100000000
Dusk_Draft            0000000000000000000000000000000000000000000001000000000000000000000000100000000000000000000100000000
Dylan                 0000000000000000000000000000000000000100000001000000000000000000000000000000000000000000000000000000
Dynamix_Draft         0000000000000001000000000000000000000000000010010010000010000000000000000000000000000000000000000000
ET08                  0011100010000000000000000000000000000000000001000101000000000001000000000000100000010000100010000000
Eagle                 0000000000000000000000000000000000000000000000000000000010001000000000000000000000000000000000000000
EagleEye              0000000000000000000000000001001000000000000000000000010010000000000000000000000000000000000000000000
Echild_Draft          0000000000000000000000000000000000000000000000000000010010010000000000000000000000000100000000000000
Edtherson_Draft       0000000000000001000000000000000000000000000010010000000010000000000000000000000000000000000000000000
ElTiger69             0000000000000000000000000000001000000000000000000000010000000000001000000000000000000000000000000000
Elph10                0000000000000000000000000000000000000000000001000000000000000000000000100000000000000000000100000000
EmToTheThree_Draft    0011100010000000000000000000000000000000000001000101000000000001000000000000100000010000100010000000
Emerson_Draft         0000000000000000000000000000000000001000001000000000000000000000000000000000000000000000000000100000
EmpTee_Draft          1000000001000000000000000000010000000001000000000000000000000000000000000000000000000000000000000000
Empress_Draft         0000000000000010000000000000000000000000000001000010000000000000000000000000001000000000000000000000
EpicPhail_Draft       0000000000000000000000000000000000000000000001000000000010000000000000000000000000000000000000000000
Equemioh13_Draft      0000000000000000000000000000000000000000000000000000010010010000000000000000000000000100000000000000
Eremos_Draft          1000000001000000000000000000010000000001000000000000000000000000000000000000000000000000000000000000
EricB                 0000000000000000000000000000000000000000000000000000010010000000000000000000000000000000000000000000
EricMillard_Draft     0000010000000000000010000100000000000000000000000000000000000000000001000000000000000000000000000000
Eris_Draft            0000000000000000000000000000000000000000000000000000000010001000000000000000000000000000000000000000
ErnieJ_Draft          0011100010000000000000000000000000000000000001000101000000000001000000000000100000010000100010000000
Estave1_Draft         0000010000000010000000000000000000000000000001000000000000000000000000000000000000000000000000000000
Et2Brutus_Draft       0000000000000000000000000000000000000000000000000000010010010000000000000000000000000000000000000000
Euphoria              0000000000000001000000000000000000000000000010010010000010000000000000000000000000000000000000000000
Eureka                0000000000000000000000000000000000000000000001000000000000000000000000100000000000000000000100000000
Evanesce_Draft        0000000000000000001100000000100000000000000000000000000000000000000000000000000000000000000000000000
EvilGenius_Draft      0000000000000000000000000001000000000000000001000000010010000000000000000000000000000000000000000000
Expelliarmus_Draft    0000000000000000000000000000001000000000000000000000010010000000000000000000000000000000000000000000
Faith1                0000000000000000100010000000000000000000000110000000000000100000001000000001000000000000000000000000
Fang                  1000000001000000000000000000010000000001000000000000000000000000000000000000000000000000000000000000
Farber_Draft          0000000000000000000000000000000000000000000001000000000010000000000000000000000000000000000000000000
Fascinus_Draft        0000000000000001000000000000000000000000000010010000000010000000000000000000000000000000000000000000
Fibonacci_Draft       0000000000000000000000000000000000000000000000000000010010010000000000000000000000000000000000000000
Fionnbharth           0000000000000000000000000000000000000000001000000000000000001000000000000000000000000000000000101000
Firecracker           0000000000000000000000000000000000000100000001000000000000000000000000000001000000000000000000000000
Fishburne             0000000000000010000001111000000000000000000000000000000000000000000100000100000000000000000000000000
FluffyNinja_Draft     1000000001000000000000000000010000000001000000000000000000000000000000000000000000000000000000000000
Flux                  0000000000000000000000000000000000000000000000000000000010001000000000000000000000000000000000000000
ForGetIt_Draft        0000000000000000000000000000001000000000000000000000010000000000001000000000000000000000000000000000
Forsytheast_Draft     0000000000000001000000000000000000000000000010010010000010000000000000000000000000000000000000000000
Frederick_Draft       1000000001000000000000000000010000000000000000000000000000000000000000000000000000100000000001000000
FriarPreacher_Draft   1000000001000000000000000000010000000001000000000000000000000000000000000000000000000000000000000000
Frosty24_Draft        0000000000000000000000010000000000000000000000000000000000000000000000000000000000000000000000100000
Fruitloop             0000000000000010000000000000000000000001000001000000000000000000000000000000000000000000000000000000
Funston_Draft         0000000000000000000000000000000000000000000000000000000010001000000000000000000000000000000000000000
Fushigi_Draft         0000000000000001000000000000000000000000010010010000000010000000000000000000000000000000000000000000
GUmbie                0000000000000010000000000000000000000000000001000010000000000000000000010000000000000000000000000000
Gadjet                0000000001000000000000000010010000000000000000000000000000000000000000000000000000000000000000000000
Gadost_Draft          0000000000000000000000000000000000000000000000000000000010001000000000000000000000000000000000000000
GageAP_Draft          0000000000000001000000000000000000000000000010010000000010000000000000000000000000000000000000000000
Gaia_Draft            0000000000000100000010000000000000000000000000000010000000000000100000000000000001000000000000000000
Gengar_Draft          0000000000000000000000100000000000000000001000000000000000000000000000000000000000000000000000000000
George                0000000000000000000000000000000000000000000000000000010000000000001000000000000000000000000000000000
Ghost                 0011100010000000000000000000000000000000000001000101000000000001000000000000100000000000100010000000
Giles                 0000000000000000001100000000100000000000000000000000000000000000000000000000000000000000000000000000
GingkoMaracino_Draft  0000000000000000000000000000000000000000000001000000000010000000000000000000000000000000000000000000
Girr_Draft            0000000000000010000000000000000100000000000000000010000000000000000000000000000000000000000000000000
Gizmo                 0011100010000000000000000000000000000000000001000101000000000001000000000000100000010000100010000000
Gladiator             0000000000000000000000000000000000000000000000000000010010000000000000000000000000000000000000000000
Goku_Draft            0000000000000000000000000000000000000000000001000000000000000000000000100000000000000000000100000000
Gomashi_Draft         0000000000000000000000010000000000000000000000000000000000000000000000000000000000000000000000100000
Goose                 0000000000000000000000000000000000000000000001000000000010000000000000000000000000000000000000000000
Grum1_Draft           0000000000000000000000000000000000000000000001000000000010000000000000000000000000000000000000000000
Gumball               0000000000101000010000000000000000000000000000000000000100000000001000000000000000000000000000000000
HH92_Draft            0000000000000000001100000000100000000000000000000000000000000000000000000000000000000000000000000000
HINdeR                0000000000000000000000000000000000000000000001000010000010000000000000000000000000000000000000000000
HUHilltop_Draft       0000000000000010000001111000000000000000000000000000000000000100000100000100000000000000000000000000
Hades_Draft           0000010000000010000000000000000000000000000001000010000000000000000000000000000100000000000000000000
Halley_Draft          0000010000000000000010000000000000000000000000000000000000000000000001000000000000000000000000000000
Halo                  0000000000000000000000010000000000000000000000000000000000000000000000000000000000000000000000100000
HamSlice_Draft        0000000000000000000000000000000000000000000000000000000010001000000000000000000000000000000000000000
Hammer                0000000000000000000000000000000000000000000000000000010010000000000000000000000000000000000000000000
Hamulus               0000000000000010000000000000000100000000000000000010000000000000000000000000000000000000000000000000
Harvey                1000000001000000000000000000010000000001000000000000000000000000000000000000000000000000000000000000
Hawkeye_Draft         0000000000101000010000000000000000000000000000000000000100000000001000000000000000000000000000000010
Heathcliff_Draft      0000000001000000000000000010010000000000000000000000000000000000000000000000000000000000000000000000
Hedgerow              0000000101000000000000000000010000000000000000000000000000000000000000000000000000000000000000000000
Heffalump_Draft       0000000000000000000000000000000000000000000000000000010010011000000000000000000000000000000000000000
Hegedechwinu_Draft    0000010000000010000000000000000000000000001001000000000000000000000000000000001000000000000000000000
HelDan                0000000000000000000000000000000000000000000001000000000010000000000000000000000000000000000000000000
Held_Draft            1000000001000000000000000000010000000001000000000000000000000000000000000000000000000000000000000000
Henry                 0000000000000000000000000000000000000000000001000000000000000000000000100000000000000000000100000000
Hercules11_Draft      0000000000000000000000000000000000000000000001000000000010000000000000000000000000000000000000000000
Hertubise             1000000001000000000000000000010000000001000000000000000000000000000000000000000000000000000000000000
Hetaeria_Draft        1000000001000000000000000000010000000001000000000000000000000000000000000000000000000000000000000000
Holli_Draft           0000000000000000000000000000000000000000000000000000000010001000000000000000000000000000000000000000
Homura_Draft          0000000000000000000000000000000000001000001000000000000000000000000000000000000000000000000000100000
Hope                  0000000000000000000000010000000000000000000000000000000000000000000000000000000000000000000000100000
Hope4ever_Draft       0000010000000001000000000000000000000000000010010010000010000000000000000000000000000000000000000000
Hopey_Draft           0000000000000000000000000000000000000000000001000000000000000000000000100000000000000000000100000000
ICleared              0000000000000000000000000000000000000000000000000000000010001000000000000000000000000000000000000000
Ibhubesi              0000010000000010000000000000000000000000000001000010000000000000000000010000000000000000000000000000
Ichabod_Draft         0000000000000001000000000000000000000000000010010010000010000000000000000000000000000000000000000000
Inventum_Draft        0000010000000010000000000000000000000000000001000010000000000000000000000000001000000000000000000000
IronMan_Draft         0000000000000000000000000000000000000000000000000000010010001000000000000000000000000000000000000000
IsaacEli              1000000001000000000000000000010000000001000000000000000000000000000000000000000000000000000000000000
Island3               0000000000000000000001000000000000000000000000000000000000000010000100000010000010000000000000000000
JAWS                  0000000000000000000000000000000000001000001000000000000000000000000000000000000000000000000000100000
JC27                  0000000000000001000000000000000000000000000010010000000010000000000000000000000000000000000000000000
JHC117                0000000000000000000000000000000000000000000001000000000010000000000000000000000000000000000000000000
Jabbawokkie           0000010000000000000000000000000100000000000000000000000000000000000000010000000000000001000000010000
JacAttac              1000000001000000000000000000010000000001000000000000000000000000000000000000000000000000000000000000
Jasper                0000000000000001000000000000000000000000000010010010000010000000000000000000000000000000000000000000
Jebeks                0000000000000010000001111000000000000000000000000000000000000100000100000100000000000000000000000000
Jeffabunny            0000000000000000000000000000000000000000000000000000010010000000000000000000000000000000000000000000
Jerm_Draft            0000000000000000000000000000000000000000000001000000010010000000000000000000000000000000000000000000
JewelBug_Draft        0000000000000000000000000000000000000000000000000000010010000000000000000000000000000000000000000000
Job42                 0000000000000010000000000000000000000000001001000010000000000000000000000000001000000000000000000000
Jobu08                0000000000000000000000000000000000000000000001000000000010000000000000000000000000000000000000000000
JoeDirt               0000000000000000100010000000000000000000000101000000000000000000000000000001000000000000000000010000
Joy99_Draft           0000000000000000000000000000000000001000001000000000000000000000000000000000000000000000000000100000
Jsquared_Draft        0000000000000000000000000000000000000000000001000000010010000000010000000000000000000000000000000000
KBG                   0000000000000001000000000000000000000000000010010000000010000000000000000000000000000000000000000000
KFPoly_Draft          0000000000000000000000000000000000000000000000000000000010001000000000000000000000000000000000000000
KLucky39              1000000001000000000000000000010000000001000000000000000000000000000000000000000000000000000000000000
KSSJEB                0000000000000001000000000000000000000000000010010010000010000000000000000000000000000000000000001000
Kamiyu                0000000001000000000000000010010000000000000000000000000000000000000000000000000000000000000000000000
Kampy_Draft           0000000000000000000000000000000000000000000000000000000010001000000000000000000000000000000000000000
KayaCho               1000000001000000000000000000010000000000000000000000000000001000000000000000000000100000010000000000
Kazan_Draft           0000000000000000000000000000000000000000000000000000010010000000000000000000000000000000000000000000
Keshu_Draft           0000000000000000000000000000000000001000001000000000000000001000000000000000000000000000000000100000
Kheth_Draft           0000000101000000000000000000010000000000000000000000000000000000000000000000000000000000000000000000
Kikipoo               1000000001000000000000000000010000000001000000000000000000000000000000000000000000000000000000000000
Kinbote_Draft         0000000000000000001100000000100000000000000000000000000000000000000000000000000000000000000000000000
KingVeveve_Draft      1000000001000000000000000000010000000001000000000000000000000000000000000000000000000000000000000000
KittenMittens_Draft   0000000000000000000000000000000000000000000001000000000010000000000000000000000000000000000000000000
Klein_Draft           0000000000000000000010000100000000000000000000000000000000000000000001000000000000000000000000000000
Kloppinator_Draft     1000000001000000000000000000010000000001000000000000000000000000000000000000000000000000000000000000
Konstantine           0000000000000000010000000000000000000000000000000000000100000000001000000000000000000000000000000001
Kostya                0000000000000000000000000000000000000000000001000000000000000000000000100000000000000000000100000000
Krakatau_Draft        0000000000000010000000000000000000000000000001000010000000000000000000000000000000000000000000000000
Kratark_Draft         0000000000000000000000000000000000000000000000000000000010001000000000000000000000000000000000000000
Kratio_Draft          0000000000000000000000100000000000000000001000000000000000001000000000000000000000000000000000000000
Kugel                 0000000000000001000000000000000000000000000010000010000010000000000000000000000000000000000000000000
Kykar_Draft           0000000000000001000000000000000000000000000010000000000010000000000000000000000000000000000000000000
L5                    0000000000000000000000000000000000000000000001000000010010000000010000000000000000000000000000000000
LHTSCC                0000000000000000000000000000000000000000000000000000000010001000000000000000000000000000000000000000
LRRHood               0011100010000000000000000000000000000000000001000101000000000001000000000000100000010000100010000000
Lamina13_Draft        0000000000000001000000000000000000000000000010010010000010000000000000000000000000000000000000001000
Larenn_Draft          0000000000000000000000000000000000000000000000000000010010001000010000000000000000000000000000000000
Larva                 0000000000000000000000100000000000000000001000000000000000001000000000000000000000000000000000000000
Lasso_Draft           1000000001000000000000000000010000000001000000000000000000000000000000000000000000000000000000000000
Laurie_Draft          0000000101000000000000000000010000000000000000000000000000000000000000000000000000000000000000000000
LeBron                0000000000000000100010000000000000000000000101000000000000000000000000000001000000000000000000010000
LeeLot_Draft          1000000001000000000000000000010000000001000000000000000000000000000000000000000000000000000000000000
Lego3393_Draft        1000000001000000000000000000010000000001000000000000000000000000000000000000000000000000000000000000
LemonSlice_Draft      1000000001000000000000000000010000000001000000000000000000000000000000000000000000000000000000000000
Lemur_Draft           0000000000000000000000000000000000000000000000000000000010001000000000000000000000000000000000000000
Lesedi                0000000000000001000000000000000000000000000010010000000010000000000000000000000000000000000000000000
Liefie                0000000000000000000000010000000000000000000000000000000000000000000000000000000000000000000000100000
Lilac                 0000000000000000000000000000000000000000000001000000000000000000000000100000000000000000000100000000
Lilith_Draft          0000000000000000000000000000000000000000000001000000000010000000000000000000000000000000000000000000
LinStu                0011100010000000000000000000000000000000000001000101000000000001000000000000100000010000100010000000
LittleCherry          0000000000000000000000000000000000000000000000000000010000000000001000000000000000000000000000000000
LittleE               0000010000000000000000000000000000000000000000000010000000000000000001000000000000000000000000000000
LittleGuy_Draft       0000000000000000000000000000000000000000000000000000000010001000000000000000000000000000000000000000
Littleton_Draft       0011100010000000000000000000000000000000000001000101000000000001000000000000100000010000100010000000
LizLemon_Draft        0000000101000000000000000000010000000000000000000000000000000000000000000000000000000000000000000000
Llama_Draft           0000010000000010000000000000000000000000000001000010000000000000000000000000000000000000000000000000
Llij                  0000000000000010000000000000000000000001000001000010000000000000000000010000000000000000000000000000
Loadrie_Draft         0000000000000000100010000000000000000000000110000000000000100000001000000001000000000000000000000000
Lockley               0000000000000001000000000000000000000000000010010010000010000000000000000000000000000000000000000000
Loser_Draft           0000000000000000000000000000000000000000000000000000010010000000000000000000000000000100000000000000
Lucky2013_Draft       0000010000000000000000000100000000000000000010000000000000000000000001000000000000000000000000000000
MPlant7149_Draft      0000000000000001000000000000000000000000000010010010000010000000000000000000000000000000000000000000
MRabcd_Draft          1000000001000000000000000000010000000001000000000000000000000000000000000000000000000000000000000000
MacnCheese            0000000000000000000000100000000000000000001000000000000000001000000000000000000000000000000000100000
MadamMonkfish_Draft   0000000000000000000000000000000000000000000001000000000000000000000000100000000000000000000100000000
Magnito_Draft         0000000000000001000000000000000000000000000010010000000010000000000000000000000000000000000000000000
Mainiac_Draft         0000000000000000000000000000000000000000000001000000000010000000000000000000000000000000000000000000
Malithi_Draft         0000000000000010000001111000000000000000000000000000000000000100000100000100000000000000000000000000
Mana_Draft            1000000001000000000000000000010000000001000000000000000000000000000000000000000000000000000000000000
Manad_Draft           1000000001000000000000000000010000000001000000000000000000000000000000000000000000000000000000000000
Manatee_Draft         0000000000000001000000000000000000000000000010010010000010000000000000000000000000000000000000000000
Mantra_Draft          0000000000000010000000000000000000000000000001000010000000000000000000000000000000000000000000001000
MarQuardt_Draft       0000000000000000000000000000000000000000000001000000000010000000000000000000000000000000000000000000
Marcell               0000000000000001000000000000000000000000000010010010000010000000000000000000000000000000000000000000
Marie_Draft           0000000000000000000000000000000000000000000001000000000010000000000000000000000000000000000000000000
Marvin                0000000000000000000000000000000001100000100000000000000000100000000000000000000000001000000000000000
Maverick_Draft        0000000000000000000000000000000000000000000000000000000010001000000000000000000000000000000000000000
McFly_Draft           0000000000000000000000000000000000000000000000000000010010000000000000000000000000000000000000000000
McGuire_Draft         0000000000000001000000000000000000000000000010010010000010000000000000000000000000000000000000000000
Medusa                0000000000000000000000000000000000000000000000000000000010001000000000000000000000000000000000000000
MeeZee                0000000000000000000000000000000000000000000000000000000010001000000000000000000000000000000000000000
Megatron_Draft        1000000001000000000000000000010000000001000000000000000000000000000000000000000000000000000000000000
Melvin                0000000000000000000000000000000000000000000000000000000010001000000000000000000000000000000000000000
Mendokysei_Draft      0000000000000000000000010000000000000000000000000000000000100000000000000000000001000000001000000000
MetalQZJ_Draft        0000000000000001000000000000000000000000000010010010000010000000000000000000000000000000000000000000
Methuselah            0000000000000000000000000000000000000000000001000000000010000000000000000000000000000000000000000000
MiaZeal_Draft         0000010000000000000000000100000000000000000010000000000000000000000001000000000000000000000000000000
MichelleMyBell_Draft  0000000000000010000001110000000000000100000000000000000000000000000100000000000000000000000000000000
Microwolf             0000000000000000000000000000000000000000000001000000000010000000000000000000000000000000000000000000
MilleniumForce_Draft  0000010000000010000000000000000000000000000001000010000000000000000000000000000000000000000000000000
Millski_Draft         0000000000000000000000000000000000000000000000000000000010001000000000000000000000000000000000000000
Milly_Draft           0000000000000000000000100000000000000000001000000000000000000000000000000000000000000000000000100000
Minerva_Draft         0000000000000000000010000100000000000000000000000010000000000000000001000000000000000010000000000000
Minnie_Draft          0000000000000010000000000000000000000000000001001000000000000000000000000000001000000000000000000000
Misomonster_Draft     0000000000000000000000000000000000000000000001000000000010000000000000000000000000000000000000000000
MisterCuddles_Draft   0000000000000010000000000000000100000000000000000010000000000000000000000000000000000000000000000000
MitKao_Draft          1000000001000000000000000000010000000001000000000000000000000000000000000000000000000000000000000000
MkaliMitinis3_Draft   0000000000000000100010000000000000000000000110000000000000100000001000000001000000000000000000000000
MoMoMixon             0011100010000000000000000000000000000000000001000101000000000001000000000000100000010000100010000000
MooMoo_Draft          0000000000000000000000000000000000000000000001000000000000000000000000000010001000000000000000000000
Morgushi              1000000001000000000000000000010000000001000000000000000000000000000000000000000000000000000000000000
Morpher26_Draft       0000000000000000000000000000000000000000000000000000000010001000000000000000000000000000000000000000
Morty_Draft           1000000001000000000000000000010000000001000000000000000000000000000000000000000000000000000000000000
MosMoris_Draft        0000000000000000000000000000000001100000100000000000000000100000000000000000000000001000000000000000
Mosaic_Draft          1000000001000000000000000000010000000001000000000000000000000000000000000000000000000000000000000000
Mozy                  0000000000000010000000000000000000000000001001000000000000000000000000000000000000000000000000000000
MrGordo               0000000000000001000000000000000000000000000010010010000010000000000000000000000000000000000000000000
Muddy                 0000000000000000000000100000000000000000000000000000000001000000001000000000010000000000000000000000
Mufasa_Draft          0000000000000000000000100000000000000000001000000000000000000000000000000000000000000000000000100000
Mulciber_Draft        0000000000000000000000000000000000000000000000000000010010010000000000000000000000000000000000000000
Mundrea_Draft         0000000000000000000000000000000000000000000000000000000010001000000000000000000000000000000000000000
Murdoc                1000000001000000000000000000010000000001000000000000000000000000000000000000000000000000000000000000
Murphy                0000000000000000000000000000000000000000000001000000000000000000000000100000000000000000000100000000
Murucutumbu_Draft     0000000000000000000000000000000000001000001000000000000000000000000000000000000000000000000000000000
Museum                0000000000000001000000000000000000000000000010010010000010000000000000000000000000000000000000000000
Mutaforma13           0000010000000010000000000000000000000000000001000010000000000000000000000000000000000000000000000000
Myrna                 0010100010000000000010000000000000000000000000100101101000000001000000000000100000000000100000000100
Myxus_Draft           0000000000000000000000000000000000010000000000000000010010000000000000000000000000000000000000000000
Naca_Draft            0000000000000000000000000000000000000000000000000000010000000000000000000000000000000000000000000000
Nappy                 0011100010000000000000000000000000000000000001000101000000000001000000000000100000010000100010000000
NelitzaMV_Draft       0000000000000000000000000000000000000000000001000000000000000000000000100000000000000000000100000000
Newman                1000000001000000000000000000010000000001000000000000000000000000000000000000000000000000000000000000
Nicholasp3_Draft      0000000000000000100010000000000000000000000110000000000000100000001000000001000000000000000000000000
Nigel                 1000000001000000000000000000010000000000000000000000000000000000000000000000000000100000000000000000
Nilo_Draft            0000000000010000010000000010000000000000000000000000000000000000000010000000000000000000000010000000
NoSleep_Draft         0000000000000000000000000000000000000000000001000000000000000000000000100000000000000000000100000000
Norbert_Draft         0000000000000000000000000000000000000000000001000000000010000000000000000000000000000000000000000000
Nova                  0000000000101000010000000000000000000000000000000000000100000000001000000000000000000000000000000000
NuevoMundo_Draft      0011100010000000000000000000000000000000000001000101000000000001000000000000100000010000100010000000
Nyxis_Draft           0000000000000000000000000000000000000000000000000000000010001000000000000000000000000000000000000000
OBUPride_Draft        0000000000000000001100000000100000000000000000000000000000000000000000000000000000000000000000000000
OSmaximus             1000000001000000000000000000010000000001000000000000000000000000000000000000000000000000000000000000
Oaker_Draft           0000000000000000010000000000000000000000000000000000000100000000001000000000000000000000000000000001
Obama12_Draft         0000000000000000000000000000000000000000000000000000000010001000000000000000000000000000000000000000
Odin                  0000000000000000000000000000000000000000000000000000010010000000000000000000000000000000000000000000
Ogopogo_Draft         0000000000000010000000000000000000000001000001000000000000000000000000000000000000000000000000000000
OkiRoe_Draft          0000000000000000000000100000000000000000001000000000000000000000000000000000000000000000000000000000
Oline                 1000000001000000000000000000010000000001000000000000000000000000000000000000000000000000000000000000
OliverWalter_Draft    1000000001000000000000000000010000000001000000000000000000000000000000000000000000000000000000000000
Ollie_Draft           0000000000000000000000000000000000000000000001000000000010000000000000000000000000000000000000000000
Omega                 0000000000000000000000000100000000000000000000000000000000000000000001000000000000000000000000000000
Omnicron_Draft        0000000000000000000000000000000000000000001000000000000000000000000000000000000000000000000000000000
Oosterbaan            1000000001000000000000000000010000000001000000000000000000000000000000000000000000000000000000000000
Optimus               0000000000000000000010000100000000000000000000000010000000000000000001000000000000000010000000000000
Orion                 1000000001000000000000000000010000000001000000000000000000000000000000000000000000000000000000000000
Ovechkin_Draft        0000010000000010000000000000000100000000000000000010000000000000000000000000000000000000000000000000
P28Green_Draft        0000000000000000000000000000000000000000000001000000000010000000000000000000000000000000000000000000
PBI1                  0000000000101000010000000000000000000000000000000000000100000000001000000000000000000000000000000000
PG1                   1000000001000000000000000000010000000001000000000000000000000000000000000000000000000000000000000000
PLot                  0000000000101000010000000000000000000000000000000000000100000000001000000000000000000000000000000000
PMC                   0000010000000010000000000000000000000000000001000010000000000000000000000000000000000000000000000000
Pacc40                0000000000000010000000000000000000000000000001000010000000000000000000000000001000000000000000000000
PackMan               0000000000000000000000000000000000010000000000000000010010000000000000000000000000000000000000000000
Papez_Draft           0000000000000001000000000000000000000000010010010010000010000000000000000000000000000000000000000000
Papyrus_Draft         0000000000010000010000000010000000000000000000000000000000000000000010000000000000000000000000000000
Pari_Draft            0000000000000001000000000000000000000000000010010010000010000000000000000000000000000000000000000000
Patience              0000000000000000010000100000000100000000000000000000000100000000000000000000000000000000000000000000
PattyP                0000000000000001000000000000000000000000000010010010000010000000000000000000000000000000000000000000
Peaches               0000000000000000000000000000000000000000000000000000000010001000000000000000000000000000000000000000
PegLeg                0000000000000000000000100000000000000000000000000000000000100000000000001000000000000100000010000100
Pepe_Draft            0000000000000001000000000000000000000000000010010000000010000000000000000000000000000000000000000000
Perseus               0000000000000001000000000000000000000000000010010000000010000000000000000000000000000000000000000000
Petp2012_Draft        0000000000000001000000000000000000000000000010010010000010000000000000000000000000000000000000000000
Phaedrus              0000000001000000000000000010010000000000000000000000000000000000000000000000000000000000000000000000
Phantastic_Draft      0000000000000000000000000000000000000000000001000000000010000000000000000000000000000000000000000000
Pharsalus_Draft       0000000000000000000000000000000000000000000001000000000000000000000000100000000000000000000100000000
Phaux                 0000000000000000000000000000000000000000000001000000000000000000000000100000000000000000000100000000
Phelemich_Draft       1000000001000000000000000000010000000000000000000000000000000000000000000000000000100000000000000000
Phighter1804_Draft    0000000000000000000000000000000000000000000000000000000010001000000000000000000000000000000000000000
Phineas_Draft         0000000000000010000001111000000000000000000000000000000000000100000100000100000000000000000000000000
Phipps                1000000001000000000000000000010000000001000000000000000000000000000000000000000000000000000000000000
Phlorence_Draft       0000000000000000000000000000000000000000000000000000010000000000001000000000000000000000000000000000
Phlyer                0000000001000000000000000010010000000000000000000000000000000000000000000000000000000000000000000000
Phoxy_Draft           0000000000000000000000000000000000000000000001000000000010000000000000000000000000000000000000000000
Phreak_Draft          0000000000000000000000010000000000000000000000000000000000000000000000000000000000000000000000100000
PhrostyMug_Draft      0000000000000001000000000000000000000000000010010010000010000000000000000000000000000000000000000000
Phrux                 0000000000000000000000000000000000000000000001000000000000000000000000100000000000000000000100000000
Pier_Draft            0011100010000000000000000000000000000000000001000101000000000001000000000000100000010000100010000000
Pinto_Draft           0000000000000001000000000000000000000000000010010000000010000000000000000000000000000000000000000000
Pio                   0011100010000000000000000000000000000000000001000101000000000001000000000000100000010000100010000000
Pipcraft_Draft        0000000000000000000000000000000000000000000000000000000010001000000000000000000000000000000000000000
Pipefish              0000000101000000000000000010010000000000000000000000000000000000000000000000000000000000000000000000
Pippy_Draft           0000000000000010000000000000000000000000000001000000000000000000000000010000001000000000000000000000
Pipsqueak_Draft       1000000001000000000000000000010000000001000000000000000000000000000000000000000000000000000000000000
Piro94_Draft          0000000000000000000000000000000000000000000000000000010010010000000000000000000000000100000000000000
Pixie                 0000000000000000000000000000000000001000001000000000000000001000000000000000000000000000000000100000
Pleione               0011100010000000000000000000000000000000000001000101000000000001000000000000100000010000100010000000
Pocahontas_Draft      0000000000000000000000000000000000000000000001000000000010000000000000000000000000000000000000000000
Popcicle_Draft        0000000000000000000000000000000000000000000001000000000010000000000000000000000000000000000000000000
Porky                 0000000000000000000000000000000000000000000001000000000000000000000000100000000000000000000100000000
PotatoSplit_Draft     0000000000000000000000000000000000000000000001000000000010000000000000000000000000000000000000000000
Power_Draft           0000000000000000000000000000000000000000000001000000010010000000000000000000000000000000000000000000
Predator              0000000000000000010000000000000000000000000000000000000100000000001000000000000000000000000000000000
Puhltonio             1000000001000000000000000000010000000001000000000000000000000000000000000000000000000000000000000000
Pukovnik              0000000000000000000000000000000000000000000000000000010010001000000000000000000000000000000000000000
Pumpkin               0000000000000000000000000000000000000000000001000000000000000000000000100000000000000000000100000000
Purky_Draft           0000000000000010000001111000000000000000000000000000000000000000000100000100000000000000000000000000
PurpleHaze_Draft      0000000000000000000000000000000000000000000001000000000010000000000000000000000000000000000000000000
QBert_Draft           0011100010000000000000000000000000000000000001000101000000000001000000000000100000010000100010000000
QuinnKiro_Draft       0000000000000000000000000000000000000000000001000000000010000000000000000000000000000000000000000000
Qyrzula               0000000101000000000000000000010000000000000000000000000000000000000000000000000000000000000000000000
Rakim                 0000000000000000000000000000000000000000000001000000000000000000000000100000000000000000000100000000
Ramsey                0000000000000010000000000000000000000000001001000010000000000000000000000000000100000000000000000000
Rebeuca               0000000000000000000000000000000000000000000001000000000010000000000000000000000000000000000000000000
RedRock               0000000000000000000000000000000000000000000000000000010010000000000000000000000000000100000000000000
Redi                  0000000000000010000001000000000010000100000000000000000000000010000100000000000000000000000000000000
Redno2                0000010000000000000010000000000000000000000000000000000000000000000001000000000000000000000000000000
Reprobate             1000000001000000000000000000010000000000000000000000000000000000000000000000000000100000000000000000
Rey                   0000000000000000000000000001000000000000000000000000000000100000000000001000000000000100000000000000
RhynO_Draft           0000000000000000000000000000000000000000000001000000000010000000000000000000000000000000000000000000
RidgeCB               0000000000000001000000000000000000000000000010010010000010000000000000000000000000000000000000000000
Ringer_Draft          0000000000000001000000000000000000000000000010010000000010000000000000000000000000000000000000000000
RiverMonster_Draft    0000000000000000000000000000000000000000000001000000000000000000000000100000000000000000000100000000
Rizal                 0011100010000000000000000000000000000000000001000101000000000001000000000000100000000000100010000000
Rockstar              0000000000000000000000000000000000000000000001000000000010000000000000000000000000000000000000000000
RockyHorror           0000000000000010000000000000000000000000001001000010000000000000000000000000000000000000000000000000
RonRayGun_Draft       0000000000000000000000010000000000000000000000000000000000100000000000000000000001000000001000000000
Roscoe_Draft          1000000001000000000000000000010000000001000000000000000000000000000000000000000000000000000000000000
Rosebush              0000000101000000000000000000010000000000000000000000000000000000000000000000000000000000000000000000
Ruby_Draft            0000000000000010000000000000000100000000000000000010000000000000000000000000000000000000000000000000
Rufus_Draft           0000000000000001000000000000000000000000000010010010000010000000000000000000000000000000000000000000
Rumpelstiltskin       0000000000000000100010000000000000000000000101000000000000100000000000000000000000000000000000000000
Ruotula_Draft         0000000000000001000000000000000000000000000010010010000010000000000000000000000000000000000000000000
Rutherferd_Draft      0000000000000001000000000000000000000000000010010000000010000000000000000000000000000000000000000000
SDcharge11            1000000001000000000000000000010000000001000000000000000000000000000000000000000000000000000000000000
SG4                   0000010000000010000000000000000100000000000000000000000000000000000000000000000000000000000000000000
Saal_Draft            0000000000000010000000000000000000000000000001000010000000000000000000010000000000000000000000000000
Sabertooth            0000000000000000000000000000000000000000000000000000000010001000000000000000000000000000000000000000
Sabia_Draft           0000000000000000000000000000000000000000000001000000000010000000000000000000000000000000000000000000
Saintus               0000000000000000000000000000001000000000000000000000010010000000000000000000000000000000000000000000
SamScheppers_Draft    0000000000000000000000100000000000000000001000000000000000001000000000000000000000000000000000001000
Sarfire               0000000000000001000000000000000000000000000010010010000010000000000000000000000000000000000000000000
Scoot17C              1000000001000000000000000000010000000001000000000000000000000000000000000000000000000000000000000000
ScottMcG              0011100010000000000000000000000000000000000001000101000000000001000000000000100000010000100010000000
Scowl_Draft           0000000000000001000000000000000000000000000010010010000010000000000000000000000000000000000000000000
Sebata                0011100010000000000000000000000000000000000001000101000000000001000000000000100000010000100010000000
SemperFi_Draft        0000000000000000000000000000000000000000000001000000010010000000000000000000000000000000000000000000
Send513               0000000000010000010000000010000000000000000000000000000000000000000010000000000000000000000010000000
Serendipity           1000000001000000000000000000010000000001000000000000000000000000000000000000000000000000000000000000
Serenity_Draft        0000000000000000000000000000000000000000000001000000010010000000010000000000000000000000000000000000
Severus               0000000000000000000000000000000000000000000001000000000010000000000000000000000000000000000000000000
Shaka                 0000000000000000000000000000000000000000000000000000000010001000000000000000000000000000000000000000
Shauna1               0000010000000010000000000000000000000000000001000000000000000000000000000000000100000000000000000000
Sheen_Draft           0000000000000000000000000000000000000000000001000000000010000000000000000000000000000000000000000000
ShiLan                0000000000000010000000000000000000000000000001000010000000000000000000000000001000000000000000000000
ShiVal                1000000001000000000000000000010000000001000000000000000000000000000000000000000000000000000000000000
Shipwreck_Draft       0000000000000010000001011000000000000000000000000000000000000100000100000100000000000000000000000000
Shrimp                0011100010000000000000000000000000000000000001000101000000000001000000000000100000010000100010000000
SiSi                  0000000000000010000000000000000000000000000001000010000000000000000000000000000000000000000000000000
Sigman_Draft          1000000001000000000000000000010000000001000000000000000000000000000000000000000000000000000000000000
Simpliphy_Draft       0000000000000000000000000000000000000000000001000000000000000000000000100000000000000000000100000000
SirDuracell           0000000000000000000000000000000000000000000001000000000000000000000000100000000000000000000100000000
SirHarley             0000000000101000010000000000000000000000000000000000000100000000001000000000000000000000000000000000
SkiPole               0000000000000001000000000000000000000000000010010000000010000000000000000000000000000000000000000000
SkinnyPete_Draft      0000000000000010000001110000000010000100000000000000000000000000000100000000000000000000000000000000
Slarp_Draft           0000000000000000000000000000000000000000001000000000000000001000000000000000000000000000000000001000
SmallFry_Draft        0011100010000000000000000000000000000000000001000101000000000001000000000000100000000000100010000000
Smeadley_Draft        0000000000000000000000000000001000000000000000000000010010000000000000000000000000000000000000000000
Solon                 0000000000000001000000000000000000000000000010010000000010000000000000000000000000000000000000000000
Sophia_Draft          1000000001000000000000000000010000000001000000000000000000000000000000000000000000000000000000000000
Soto_Draft            1000000001000000000000000000010000000001000000000000000000000000000000000000000000000000000000000000
Sparky_Draft          0000000000000000000000110000000000000001001000000000000000100000001000000000000000001000000000000000
Spartacus             0000010000000010000000000000000000000001000001000000000000000000000000000000000000000000000000000000
Spartan300_Draft      1000000001000000000000000000010000000001000000000000000000000000000000000000000000000000000000000000
Spike509_Draft        0000000000000000000000000000000000000000000001000000000010000000000000000000000000000000000000000000
Spoonbill_Draft       0000000000000010000000000000000000000000000001000010000000000000000000010000001000000000000000000000
Spud                  0011100010000000000000000000000000000000000001000101000000000001000000000000100000010000100010000000
Squid_Draft           1000000001000000000000000000010000000001000000000000000000000000000000000000000000000000000000000000
Squirty_Draft         0000010000000010000000000000000010000000001000000000000000000000000100000000000000000000000000000000
Stark_Draft           0000000000000000000000000000000000000000000001000000000000000000000000100000000000000000000100000000
Stinger               1000000101000000000000000000010000000000000000000000000000000000000000000000000000100000000000000000
Suffolk               1000000001000000000000000000010000000001000000000000000000000000000000000000000000000000000000000000
Sulley_Draft          0000000000000000000000000000000000001000001000000000000000000000000000000000000000000000000000100000
SuperAwesome_Draft    0000000000000000000000000000000000000000000000000000010010000000000000000000000000000000000000000000
SuperGrey_Draft       0000010000000010000000000000000000000000000001000000000000000000000000010000001000000000000000000000
SweetiePie_Draft      0000000000000000000000000000000000000000000001000000010010000000000000000000000000000000000000000000
Swirley_Draft         0000000000000000000000000000000000000000000000000000010000000000001000000000000000000000000000000000
Swish_Draft           1000000001000000000000000000010000000001000000000000000000000000000000000000000000000000000000000000
Switzer               0000000000000001000000000000000000000000000010010010000010000000000000000000000000000000000000000000
TM4                   0000000000000000000000100000000000000000001000000000000000000000000000000000000000000000000000100000
Taj                   0000010000000010000000000000000000000001000001000000000000000000000000000000000000000000000000000000
TallGRassMM           1000000001000000000000000000010000000001000000000000000000000000000000000000000000000000000000000000
Taquito_Draft         0000000000000000000000100000000000000000001000000000000000001000000000000000000000000000000000001000
Target_Draft          0000000000000001000000000000000000000000000010000010000010000000000000000000000000000000000000000000
Taurus_Draft          0000000000000000000000000000000000000000000001000000000010000000000000000000000000000000000000000000
TeardropMSU_Draft     0000000000000000000000000000000000000000000001000000000000000000000000100000000000000000000100000000
Teardrop_Draft        0011100010000000000000000000000000000000000001000101000000000001000000000000100000000000100010000000
Theia_Draft           0000000000000000000000000000000000000000000000000000010000000000001000000000000000000000000000000000
Thibault              0000000000000000000010000100000000000000000010000000000000000000000001000000000000000010000000000000
Thor_Draft            0000000000000001000000000000000000000000000010010010000010000000000000000000000000000000000000000000
Thora                 1000000001000000000000000000010000000001000000000000000000000000000000000000000000000000000000000000
ThreeOh3D2            1000000001000000000000000000010000000001000000000000000000000000000000000000000000000000000000000000
Tiffany_Draft         0000000000000000000000000000000000000000000001000000000010000000000000000000000000000000000000000000
Tiger                 0000000000000000000000000000001000000000000000000000010000000000001000000000000000000000000000000000
Timshel               0000000000000000000000000000000000000000000001000010000010000000000000000000000000000000000000000000
TinaFeyge_Draft       0000000000000000000000000000000000000000000000000000000010001000000000000000000000000000000000000000
TinyTim_Draft         0011100010000000000000000000000000000000000001000101000000000001000000000000100000010000100010000000
TiroTheta9            0000000000000000000000000000000000000000000000000000000010001000000000000000000000000000000000000000
Tortoise16_Draft      0011100010000000000000000000000000000000000001000101000000000001000000000000100000000000100010000000
Toto                  0000000000000000000000000000000000000000000001000000000000000000000000100000000000000000000100000000
Treddle_Draft         0000000000000001000000000000000000000000000010010000000010000000000000000000000000000000000000000000
Trike_Draft           0000000000000000000000000000000000000000000001000000000010000000000000000000000000000000000000000000
Tripl3t_Draft         0000000000000001000000000000000000000000000010010010000010000000000000000000000000000000000000000000
Trixie                0000000000000000000000000000000000000000000000000000010010000000000000000000000000000100000000000000
Troll4                0000000000101000010000000000000000000000000000000000000100000000001000000000000000000000000000000000
Trouble               0000000000000001000000000000000000000000000010010000000010000000000000000000000000000000000000001000
Trypo_Draft           1000000001000000000000000000010000000001000000000000000000000000000000000000000000000000000000000000
Tuco_Draft            0000000000000000000000000000000000000000000001000000000000000000000000100000000000000000000100000000
Turbido               0000000000000000000000000000000000000000000001000000010010000000000000000000000000000000000000000000
Turj99_Draft          0000000000000001000000000000000000000000000010010010000010000000000000000000000000000000000000000000
Tweety                0000010000000010000000000000000000000000000001000000000000000000000000000000000000000000000000000000
Twister               0000000000000000000000000000000000000000000001000000000010000000000000000000000000000000000000000000
TygerBlood_Draft      0000000000000000000000000000000000000000000000000000000010001000000000000000000000000000000000000000
Tyke_Draft            0011100010000000000000000000000000000000000001000101000000000001000000000000100000000000100010000000
U2                    0000000000000001000000000000000000000000000010010010000010000000000000000000000000000000000000000000
UPIE                  0000000000000000100010000000000000000000000101000000000000000000000000000001000000000000000000010000
Ukulele_Draft         0000000000000000000000000000000000000000000001000000000000000000000000100000000000000000000100000000
UncleHowie            1000000001000000000000000000010000000001000000000000000000000000000000000000000000000000000000000000
UnionJack_Draft       0000000000000000000000000000001000000000000000000000010000000000000000000000000000000000000000000000
Validus               0000000000000000000000000000000000001000001000000000000000001000000000000000000000000000000000100000
Velveteen             0000000000000010000000000000000000000000001001000000000000000000000000000000001000000000000000000000
Veracruz_Draft        0000000000000000000000000000000000000000000001000000000010000000000000000000000000000000000000000000
Violet                0000000000000001000000000000000000000000000010010010000010000000000000000000000000000000000000000000
Vista                 1000000001000000000000000000010000000001000000000000000000000000000000000000000000000000000000000000
Vivaldi_Draft         1000000001000000000000000000010000000001000000000000000000000000000000000000000000000000000000000000
Vix                   0000000000000000000000000000000000000000000001000000000010000000000000000000000000000000000000000000
VohminGhazi_Draft     0000000000000000000000000000000000000000000000000000010010000000000000000000000000000000000000000000
Vortex                1000000001000000000000000000010000000001000000000000000000000000000000000000000000000000000000000000
Wally                 0011100010000000000000000000000000000000000001000101000000000001000000000000100000010000100010000000
Wanda                 0000000000000000000010000100000000000000000000000010000000000000000001000000000000000000000000000000
Wander_Draft          0000000000000000000000000000000000000000000000000000000010001000000000000000000000000000000000000000
Waterdiva_Draft       1000000001000000000000000000010000000001000000000000000000000000000000000000000000000000000000000000
Wee                   0000010000000010000000000000000000000001000001000000000000000000000000000000000000000000000000000000
Weiss13_Draft         0000000000010000010000000010000000000000000000000000000000000000000010000000000000000000000010000000
Whabigail7_Draft      0000000000000000000000000000000000000000000001000000010010000000000000000000000000000000000000000000
Wheeler_Draft         0000000000000001000000000000000000000000000010010010000010000000000000000000000000000000000000001000
Whirlwind_Draft       0000000000000000100010000000000000000000000110000000000000000000000000000001000000000000000000010000
Wildcat               0000000000000000000000000000000000000000000001000000000000000000000000000000000000000000000000000000
Wile                  0000000000000000000000000000000000000000000000000000000010001000000000000000000000000000000000000000
Willis_Draft          0011100010000000000000000000000000000000000001000101000000000001000000000000100000010000100010000000
Winky                 0000000000000000100010000000000000000000000110000000000000100000001000000001000000000000000000000000
Xavier_Draft          1000000001000000000000000000010000000001000000000000000000000000000000000000000000000000000000000000
Xerxes_Draft          0000000000000010000001000000000000000100000000000000000000000010000100000000000000000000000000000000
Yahalom_Draft         0000000001000000000000000010010000000000000000000000000000000000000000000000000000000000000000000000
Yoshand               1000000001000000000000000000010000000001000000000000000000000000000000000000000000000000000000000000
Yoshi                 0000000000000000000000000000000100000000000000000000000000000000000000010000000000000001000000010000
YouGoGlencoco_Draft   1000000001000000000000000000010000000001000000000000000000000000000000000000000000000000000000000000
YungJamal_Draft       0000000000000000000000000000000000000100000001000000000000000000000000000000000000000000000000000000
Zapner_Draft          0000010000000000000000000000000100000000000000000000000000000000000000010000000000000001000000010000
Zeenon_Draft          0011100010000000000000000000000000000000000001000101000000000001000000000000100000010000100010000000
Zelda_Draft           1000000001000000000000000000010000000001000000000000000000000000000000000000000000000000000000000000
Zemanar               1000000101000000000000000000010000000000000000000000000000000000000000000000000000100000000001000000
Zephyr_Draft          0000000000000001000000000000000000000000000010010010000010000000000000000000000000000000000000000000
Zetzy_Draft           0000000000000000000000000000000000000000000001000000000010000000000000000000000000000000000000000000
Zeuska_Draft          0000000000000001000000000000000000000000000010010000000010000000000000000000000000000000000000000000
ZoeJ_Draft            0000000000000000000000100000000000000000001000000000000000000000000000000000000000000000000000100000
Zombie_Draft          0000000000000000000000010000000000000000000000000000000000000000000000000000000000000000000000100000
Zonia_Draft           1000000001000000000000000000010000000001000000000000000000000000000000000000000000000000000000000000
ZygoTaiga_Draft       0011100010000000000000000000000000000000000001000101000000000001000000000000100000010000100010000000
dirtMcgirt_Draft      0000000000000010000000000000000000000001001001000010000000000000000000010000000000000000000000000000

244                   1010010000010000000000000000000000000000000000000000000000000000000000000000000000000000100000000000
ABCat                 1010010000010000000000000000000000000000000000000000000000000000000000000000000000000000100000000000
ABU                   0000000000000000000000000000000000000000100001000000000000000000000000000000000000000000000000000000
ADZZY_Draft           0100000000000000000000000000000000000000001000000000000000000000000000000001000100000000000000000000
Abdiel_Draft          0100000000000000000000000000000000000000001000000000000000000000001000000000100000000000000000000000
Abrogate_Draft        0100000000000000000000000000000000000000001000000000001000000000000000000000000000000000000000000000
Acadian               0000000000000000000000000000000000000000000000000000000000000000000000000000000000000000000000000000
Achebe_Draft          0100000000000000000000000000000000000000001000000000000000000000001000000000100000000000000000000000
Adephagia             0000000000000000000000000000000000000000000000000100000000001100000000000000000000000000000000000000
Adjutor               0000000000000000000010000000000000000000000000000000000000000000000100000000000000000100000000000000
Aeneas                0100000000000000000000000000000000000000001000000000001000000000000000000000000000000000000000000000
Aglet_Draft           0100000000000000000000000000000000000000001000000000000000000000000000000000000000000000000000000000
Airmid                0100000000000000000000000000000000000000001000000000000000000000000000000000000000000000000000000000
Akoma                 0000000000000000000000100000000000000000000000000000000000000000000000000000000000000000000000000000
Alice                 0000000000000000000000001000000000000000000000010000000100000000000000010000000000000000000000000000
Alma                  0100000000000000000000000000000000000000001000000000000000000000000000000000000100000000000000000000
Alsfro_Draft          0100000000000000000000000000000000000000001000000000001000000000000000000000000000000000000000000000
Altwerkus_Draft       0000000000000000000000000000000000000000100001000000000000000000000000000000000000000000000000000000
Amelie_Draft          0000000000000000000000000000000000000010000001000100000000000100000000000000000000000000000001000000
Anaya                 0000000000000000000000010000000000000000000000000100000000001100000000000000000000000000000000000000
Angel                 0000000000000000000000000010000000000000000000000000000000000000000000000000000000000000000000000000
Angelica              0000000000000000000000000000000000000000000000000100000000001100000000000000000000000000000000000000
Anglerfish_Draft      0100000000000000000000000000000000000000001000000000001000000000000000000000000000000000000000000000
Annihilator_Draft     0000000000000000000000000010000000000000000000000000000000000000000000000000000000000000000000000000
Apizium_Draft         0000000000000000000000000000000000000000100001000000000000000000000000000000000000000000000000000000
Aragog_Draft          0100000000000000000000000000000000000000001000000000000000000000000000000000000000000000000000000000
Arbiter               0000000000000000000000000000000000000000000000000000000000000000000000000000000000000000000000000000
Arcanine_Draft        0100000000000000000000000000000000000000001000000000000000000000000000000000000000000000000000000000
ArcherS7              0000000000000000000000001000000000000000000000010000000100000000000000010000000000000000000000001000
Archetta_Draft        0100000000000000000000000000000000000000001000000000000000000000000000000000000000000000000000000000
Archie_Draft          1000000000010000000001000000000000000000000000001000000000000000000000001000000100000000000000000000
Ardmore               0000000000000000000000000000000000000000000000000000000000000000000000000000000010000000000000000000
Ares                  0000000000000000000000000000000000000000000000000000000000000000000000000000000000000000000000000000
Ariel_Draft           0010000100010000000000000000000000000000000000000000000000000000000000000010000000000000000000000000
Arturo                0100000000000000000000000000000000000000001000000000000000000000001000000000100000000000000000000000
Astraea               0000000000000000000000001000000000000000000000010000000100000000000000010000000000000000000000001000
Astro                 0100000000000000000000000000000000000000001000000000000000000000000000000000000000000000000000000000
Athena                0000000000000000000000100000000000000000000000000000000000000000000000000000000000000000000000000000
Audrey_Draft          0000000000000000000000100000000000000000000000000000000000000000000000000000000000000000000000000000
Ava3                  0000000000000000000000001000000000000000000000010000000100000000000000010000000000000000000000000000
Avani                 0010000000000000000000000010000000000000000000000000000000000000000000000000000000000000000000000000
Avrafan               0000000000000000000000000010000000000000000000000000000000000000000000000000000000000000000000000000
BAKA                  0000000100010000000000000000000000110000000000000000000000000000000000000010000000010000000000000000
BEEST_Draft           0000000000000000000000000000000000000000000000000100000000001100000000000000000000000000000000000000
BPBiebs31             0100000000000000000000000000000000000000001000000000001000000000000000000000000000000000000000000000
BPs                   0000000000000000000000000010000000000000000000000000000000000000000000000000000000000000000000000000
BQuat_Draft           0000000000000000000000000010000000000000000000000000000000000000000000000000000000000000000000000000
Babsiella             0000000000000000001000000000000000010000000000000000000010000000000000000000000010000000000000000100
BabyRatchet_Draft     0100000000000000000000000000000000000000001000000000000000000000000000000000000000000000000000000000
Bachome_Draft         0100000000000000000000000000000000000000000000000000000000000000000000000000000100000000000000000000
Backyardigan          0100000000000000000000000000000000000000001000000000000000000000001000000000100000000000000000000000
Badfish_Draft         0000000000000000000000000000000000000000100001000000000000000000000000000000000000000000000000000000
Bangla1971_Draft      0000000000000000000000001000000000000000000000010000000100000000000000010000000000000000000000001000
Banjo_Draft           0000000000000000000000000000000000000000100001000000000000000000000000000000000000000000000000000000
Barnyard              0000000000000000000000000000000000000000000000000000000000000000000010000000010000000000000000010000
BarrelRoll            0000000000000000000000000000000000000000000000000100000000001100000000000000000000000000000000000000
Bask21                1010010000010000000000000000000000000000000000000000000000000000000000000000000000000000100000000000
Batiatus_Draft        0000000000000000000000000000000000000000000000000000000000000000000000000000000010000000000000000000
BeanWater_Draft       0000000000000000000000001000000000000000010000010000000100000000000000010000000000000000000000000000
BeesKnees_Draft       0100000000000000000000000000000000000000001000000000000000000000000000000000000000000000000000000000
BellusTerra           0100000000000000000000000000000000000000001000000000000000000000001000000000100000000000000000000000
Benedict              0100000000000000000000000000000000000000001000000000000000000000000000000000000000000000000000000000
Bernal13_Draft        0001000000000000000000000000000100000000000000100000000000000000000000000000000000000000000000000000
Bethlehem             0100000000000000000000000000000000000000001000000000001000000000000000000000000000000000000000000000
BigMama_Draft         0000000000000000000010000000000000000000000000000000000000000000000100000000000000000100000000000000
BigNuz                0000000000000010000000000000000000000000000000000000000010000000000000100010000000000000000000000000
BillKnuckles          0100000000000000000000000000000000000000001000000000001000000000000000000000000000000000000000000000
Bipolar_Draft         0010000000000000000000000000000000000000000000000000000000000000000000000000000010000000000000000000
BlackStallion_Draft   0000000000000000000000000000000000000000100001000000000000000000000000000000000000000010000000000000
Blue7                 0100000000000000000000000000000000000000001000000000000000000000000000000001000100000000000000000000
Bob3_Draft            0100000000000000000000000000000000000000001000000000000000000000000000000000000000000000000000000000
Bobi                  0000000000000000000000000000000000000000000000000000000001000000000000000000000010000000000000000000
Bongo                 0000000000000000000000000000000000000000000000001000000000100000000000000000000000000000000000001000
Boomer                0000000000000000000000000000000000000000000000100000000001000000000000000000000010000000000000000000
Breeniome             0000000000000000000000001000000000000000000000010000000100000000000000010000000000000000000000001000
Breezona              1000000000010000000001000000000000000000000000001000000000000000000000001000000100000000000000000000
Brocalys_Draft        0000000000000000000000000000000000000000000000000000000000000000000000000000000010000000000000000000
Broseidon_Draft       0100000000000000000000000000000000000000001000000000000000000000001000000000100000000000000000000000
Browncna_Draft        0000000000000000000000000000000000001000000000000000000000000000000000000000000000000000000000000000
BruceB_Draft          0000000000000000000000000010000000000000000000000000000000000000000000000000000000000000000000000000
Bruiser_Draft         0100000000000000000000000000000000000000001000000000000000000000001000000000100000000000000000000000
Brujita               0000000000000100001000000000000000010000000000000000100010000000000000000000000010000000000000000100
Bruns                 0100000000000000000000000000000000000000001000000000001000000000000000000000000000000000000000000000
BubbleTrouble_Draft   0100000000000000000000000000000000000000001000000000000000000000001000000000100000000000000000000000
Bubbles123_Draft      0000000000000000010000000000000000000000000000000000000000000000000000000000000010000000000000000000
Bugsy_Draft           0100000000000000000100000000000000000000001000000000000000000000000000000000100100000000000000000000
Burger_Draft          0100000000000000000000000000000000000000001000000000000000000000001000000000100000000000000000000000
Butters               0000000000000100000000000000000000000000000000100000000000000000000000000000000000000000000000000000
Butterscotch          0000000000000000000010000000000000000000000000000000000000000000000100000000000000000100000000000000
BuzzLyseyear_Draft    0000000000000000000000000000000000000000000000100000000000000000000000000000000010000000001000000000
Bxb1                  0100000000000000000000000000000000000000001000000000000000000000000000000000000000000000000000000000
Bxz1                  0000000000000000000000001000000000000000010000010000000100000000000000010000000000000000000000001000
Bxz2                  0100000000000000000000000000000000000000001000000000000000000000000000000000000000000000000000000000
CREW_Draft            0000000000000000000000000000000000000000000000000100000000001100000000000000000000000000000000000000
Cabrinians_Draft      0000000000000000010000000000000000000000000000000000000000000000000000000000000010000000000000000000
Cactus_Draft          1010010000010000000000000000000000000000000000000000000000000000000000000000000000000000100000000000
Caelakin_Draft        0100000000000000000000000000000000000000001000000000000000000000001000000000100000000000000000000000
Cali                  0000000000000000000000001000000000000000010000010000000100000000000000010000000000000000000000000000
Camperdownii_Draft    0100000000000000000000000000000000000000001000000000000000000000001000000000100000000000000000000000
CaptainTrips_Draft    0000000000000000010000000000000000000000000000100000000000000000000000000000000010000000000000000000
Carcharodon_Draft     0000000000000000000000000000000010000000000000100000000000000000000000000000000000000000000000000000
Catalina_Draft        0100000000000000000000000000000000000000001000000000000000000000000000000000000000000000000000000000
Catdawg               0000000000000000100000000000000000010000000000000100000000000000000000000000000000000000000000000000
Catera                0000000000000000000000001000000000000000000000010000000100000000000000010000000000000000000000001000
Cerasum_Draft         0000000000000000000000000000000000000000000000000000000001000000000000000000000010000000000000000000
Chadwick_Draft        0100000000000000000000000000000000000000001000000000000000000000000000000000000000000000000000000000
Chah                  0000000000000000000000000000000000000000100001000000000000000000000000000000000000000000000000000000
Changeling_Draft      0100000000000000000100000000000000000000001000000000000000000000001000000000000100000000000000000000
Charlie               0000000000000000000000000000000000000000000000100000000000000000000000000000000000000000000000000000
CharlieB_Draft        0000000000000000000000001000000000000000010000010000000100000000000000010000000000000000000000001000
Che12                 0100000000000000000000000000000000000000001000000000000000000000000000000001000100000000000000000000
Che8                  0000000000000000000000000000000000000000000000100000000000000000000000000000000010000000001000000000
Che9c                 0000000000000000001000000000000000000000000000000000100010000000000000000000000010100000000000000000
Che9d                 0010000000000000000000000010000000000000000000100000000000000000000000000000000000000000000000000000
Cheetobro_Draft       0000000000000000000000000000000000000000000000000100000000000000000000000000000000000000000000000000
Cherrybomb426_Draft   0000000000000000000000000010000000000000000000000000000000000000000000000000000000000000000000000000
ChipMunk_Draft        0100000000000000000100000000000000000000001000000000000000000000000000000000000100000000000000000000
Chorkpop_Draft        0000000000000000000000000000000000000000100001000000000000000000000000000000000000000000000000000000
ChrisnMich            0000000000000000000000000000000000001000000000000000000000000000000000000000000000000000000000000000
Chunky_Draft          0000000000000000000000000000000001000000100001000000000000000000000000000000000000000000000000000000
Cjw1                  1010010000010000000000000000000000000000000000000000000000000000000000000000000000000000100000000000
Clarenza_Draft        0100000000000000000000000000000000000000001000000000000000000000001000000000100000000000000000000000
Colbert               0000000000000000000000000000000000000000100001000000000000000000000000000000000000000000000000000000
Collard_Draft         0000000000000000000000000000000000000000000001000100000000000110000000000000000000000000000001000000
Compostia_Draft       0000000000000000000000100000000000000000000000000000000000000000000000000000000000000000000000000000
ConceptII_Draft       0100000000000000000000000000000000000000001000000000000000000000000000000000000000000000000000000000
Contagion             1010010000010000000000000000000000000000000000000000000000000000000000000000000000000000100000000000
Cooper                0000000000000000000000000000000000001000000000000000000000000000000000000000000000000000000000000000
Corndog               0000000000000000100000000000000000010000000000000100000000000000000000000000000000000000000000000000
Corvo_Draft           0100000000000000000000000000000000000000001000000000000000000000000000000000000000000000000000000000
Courthouse            0010000100010000000000000000000000010000000000000000000000000000000000000010000000000000000000000000
CrimD                 0000000000000000000000000000000000000000000000000100000000001100000000000000000000000000000000000000
Crossroads            1000000000010000000001000000000000000000000000001000000000000000000000001000000100000000000000000000
Crownjwl_Draft        0000000000000000000000000000000000000000100001000000000000000000000000000000000000000000000000000000
Cuco                  0100000000000000000000000000000000000000001000000000000000000000000000000000000000000000000000000000
Czyszczon1_Draft      1010010000010000000000000000000000000000000000000000000000000000000000000000000000000000100000000000
D29                   0100000000000000000000000000000000000000001000000000000000000000000000000000000100000000000000000000
DD5                   0100000000000000000000000000000000000000001000000000001000000000000000000000000000000000000000000000
DLane                 0000000000000000000000000000000000000000000000000000000000000000000000000000000010000000000000000000
DS6A                  0000000000000000000000000000100000000000000000000001000000000000000000000000000000000000000000000000
DTDevon_Draft         0000000000000000000000001000000000000000010000010000000100000000000000010000000000000000000000001000
DaHudson_Draft        0100000000000000000000000000000000000000001000000000000000000000000000000000000000000000000000000000
DaVinci               0100000000000000000000000000000000000000001000000000000000000000000000000001000100000000000000000000
Daenerys              0000000000000000000000000000000000000000000000000000000000000000000000000000000010000000000000000000
Daffy_Draft           0000000000000000000000000000000000000000100001000000000000000000000000000000000000000000000000000000
Daisy                 0000000000000000000000100000000000000000000000000000000000000000000000000000000000000000000000000000
Damien_Draft          0000000000000000000000000000000000000000000000000000000000010001000000000000000000000000000000000000
Dandelion             0000000000000000000000001000000000000000010000010000000100000000000000010000000000000000000000001000
Dante_Draft           0000000000000000000000000000000000000000000000000000000000000000000000000000000010000000000000000000
DeadP                 0000000000000000000000000000000000000000000000000000000000000000000000000000000010000000001000000000
Delilah_Draft         0000000000000000000000001000000000000000000000010000000100000000000000010000000000000000000000000000
Dhanush               0100000000000000000000000000000000000000001000000000000000000000001000000000100000000000000000000000
DonSanchon_Draft      0000000000000000000000000000000000000000100001000000000000000000000000000000000000000000000000000000
Donovan               0000000000000110000000000000000000000000000000100000000010000000000000000010000000000000000000000100
Doom                  0100000000000000000000000000000000000000001000000000001000000000000000000000000000000000000000000000
Dori                  0000000000000100000000000000000000000000000000000000000000000000000000000000000000000000000000000000
Dorothy               0000000000000000000000000000000000000000000000000000000000000000000000000000000010000000000000000000
DotProduct            0000000000000000000000000000000000000000000000000000000000000000000000000000000010000000000000000000
DrDrey_Draft          1010010000010000000000000000000000000000000000000000000000000000000000000000000000000000100000000000
Drago                 0000000000000000000000000000000000100000000000000000000001000000000000000000000010000000000000000000
Drazdys               0000000000000000000000001000000000000000000000010000000100000000000000010000000000000000000000001000
Dreamboat             0100000000000000000000000000000000000000001000000000001000000000000000000000000000000000000000000000
Duke13_Draft          0000000100010000000000000000000000110000000000000000000000000000000000000010000000010000000000000000
Dumbo                 1010010000010000000000000000000000000000000000000000000000000000000000000000000000000000100000000000
Dusk_Draft            1010010000010000000000000000000000000000000000000000000000000000000000000000000000000000100000000000
Dylan                 0000000000000000100000000000000000010000000000000100000000000000000000000000000000000000000000000000
Dynamix_Draft         0100000000000000000000000000000000000000001000000000000000000000000000000000000000000000000000000000
ET08                  0000000000000000000000001000000000000000000000010000000100000000000000010000000000000000000000000000
Eagle                 0100000000000000000000000000000000000000001000000000000000000000001000000000100000000000000000000000
EagleEye              0100000000000000000000000000000000000000001000000000000000000000000000000001000100000000000000000000
Echild_Draft          0100000000000000000000000000000000000000001000000000000000000000000000000000100100000000000000000000
Edtherson_Draft       0100000000000000000000000000000000000000001000000000001000000000000000000000000000000000000000000000
ElTiger69             0100000000000000000000000000000000000000001000000000000000000000000000000000000000000000000000000000
Elph10                1010010000010000000000000000000000000000000000000000000000000000000000000000000000000000100000000000
EmToTheThree_Draft    0000000000000000000000001000000000000000010000010000000100000000000000010000000000000000000000000000
Emerson_Draft         0000000000000000000000010000000000000000000000000100000000001100000000000000000000000000000000000000
EmpTee_Draft          0000000000000000000000000000000000000000100001000000000000000000000000000000000000000000000000000000
Empress_Draft         0000000000000000000000000000000000000000000000000000000000000000000000000000000010000000000000000000
EpicPhail_Draft       0100000000000000000000000000000000000000001000000000000000000000000000000000000000000000000000000000
Equemioh13_Draft      0100000000000000000000000000000000000000001000000000000000000000000000000000000100000000000000000000
Eremos_Draft          0000000000000000000000000000000001000000100001000000000000000000000000000000000000000000000000000000
EricB                 0100000000000000000000000000000000000000001000000000000000000000000000000001000100000000000000000000
EricMillard_Draft     0000000100010000000000000000000000010000000000000000000000000000000000000010000000010000000000000000
Eris_Draft            0100000000000000000000000000000000000000001000000000000000000000001000000000100000000000000000000000
ErnieJ_Draft          0000000000000000000000001000000000000000010000010000000100000000000000010000000000000000000000001000
Estave1_Draft         0010000000000000010000000000000000000000000000100000000000000000000000000000000010000000001000000000
Et2Brutus_Draft       0100000000000000000000000000000000000000000000000000000000000000000000000000000100000000000000000000
Euphoria              0100000000000000000000000000000000000000001000000000001000000000000000000000000000000000000000000000
Eureka                1010010000010000000000000000000000000000000000000000000000000000000000000000000000000000100000000000
Evanesce_Draft        0000000001100000000000000000000000000000000000000000000000000000000001000000000000000000000000000000
EvilGenius_Draft      0100000000000000000100000000000000000000001000000000000000000000000000000000000100000000000000000000
Expelliarmus_Draft    0100000000000000000000000000000000000000001000000000000000000000000000000000000000000000000000000000
Faith1                1000000000010000000001000000000000000000000000001000000000000000000000001000000100000000000000000000
Fang                  0000000000000000000000000000000000000000100001000000000000000000000000000000000000000000000000000000
Farber_Draft          0100000000000000000000000000000000000000001000000000000000000000000000000000000000000000000000000000
Fascinus_Draft        0100000000000000000000000000000000000000001000000000000000000000000000000000000000000000000000000000
Fibonacci_Draft       0100000000000000000000000000000000000000000000000000000000000000000000000000000100000000000000000000
Fionnbharth           0000000000000000000000000000000000000000000000000100000000000000000000000000000000000000000000000000
Firecracker           0000000000000000100000000000000000010000000000000100000000000000000000000000000000000000000000000000
Fishburne             0000000000000110000000000000000000000000000000100000000010000000000000000010000000000000000000000100
FluffyNinja_Draft     0000000000000000000000000000000000000000100001000000000000000000000000000000000000000010000000000000
Flux                  0100000000000000000000000000000000000000001000000000000000000000001000000000100000000000000000000000
ForGetIt_Draft        0100000000000000000000000000000000000000001000000000000000000000000000000000000000000000000000000000
Forsytheast_Draft     0100000000000000000000000000000000000000001000000000000000000000000000000000000000000000000000000000
Frederick_Draft       0000000000000000000000000000000000001000000000000000000000000000000000000000000000000000000000000000
FriarPreacher_Draft   0000000000000000000000000000000000000000100001000000000000000000000000000000000000000000000000000000
Frosty24_Draft        0000000000000000000000000010000000000000000000000000000000000000000000000000000000000000000000000000
Fruitloop             0000000000000000000000000000000000000000000000000000000000000000000000000000000010000000000000000000
Funston_Draft         0100000000000000000000000000000000000000001000000000000000000000001000000000100000000000000000000000
Fushigi_Draft         0100000000000000000000000000000000000000001000000000001000000000000000000000000000000000000000000000
GUmbie                0000000000000000000000000000000000000000000000000000000000000000000000000000000010000000001000000000
Gadjet                0000000000000000000000100000000000000000000000000000000000000000000000000000000000000000000000000000
Gadost_Draft          0100000000000000000000000000000000000000001000000000000000000000001000000000100000000000000000000000
GageAP_Draft          0100000000000000000000000000000000000000001000000000001000000000000000000000000000000000000000000000
Gaia_Draft            0000000100000000000000000000000000000000000000000000000000000000100000000000000000010000000000000000
Gengar_Draft          0000000000000000000000000000000000000000000000000100000000000110000000000000000000000000000001000000
George                0100000000000000000000000000000000000000001000000000000000000000000000000000000000000000000000000000
Ghost                 0000000000000000000000001000000000000000000000010000000100000000000000010000000000000000000000001000
Giles                 0000000001100000000000000000000000000000000000000000000000000000000001000000000000000000000000000000
GingkoMaracino_Draft  0100000000000000000000000000000000000000001000000000000000000000000000000000000000000000000000000000
Girr_Draft            0000000000000000001000000000000000000000000010000000000000000000000000000000000010000000000000000000
Gizmo                 0000000000000000000000001000000000000000000000010000000100000000000000010000000000000000000000000000
Gladiator             0100000000000000000000000000000000000000001000000000000000000000000000000001000100000000000000000000
Goku_Draft            1010010000010000000000000000000000000000000000000000000000000000000000000000000000000000100000000000
Gomashi_Draft         0000000000000000000000000010000000000000000000000000000000000000000000000000000000000000000000000000
Goose                 0100000000000000000000000000000000000000001000000000000000000000000000000000100000000000000000000000
Grum1_Draft           0100000000000000000000000000000000000000001000000000000000000000000000000000000000000000000000000000
Gumball               0000000000000000000010000000000000000000000000000000000000000000000100000000000000000100000000000000
HH92_Draft            0000000001100000000000000000000000000000000000000000000000000000000001000000000000000000000000000000
HINdeR                0100000000000000000000000000000000000000001000000000000000000000001000000000000000000000000000000000
HUHilltop_Draft       0000000000000110000000000000000000000000000000000000000010000000000000000010000000000000000000000100
Hades_Draft           0000000000000000000000000000000000000000000000100000000000000000000000000000000010000000000000000000
Halley_Draft          0000000100010000000000000000000000010000000000000000000000000000000000000010000000010000000000000000
Halo                  0000000000000000000000000010000000000000000000000000000000000000000000000000000000000000000000000000
HamSlice_Draft        0100000000000000000000000000000000000000001000000000000000000000001000000000100000000000000000000000
Hammer                0100000000000000000000000000000000000000001000000000000000000000000000000001000100000000000000000000
Hamulus               0000000000000000000000000000000000000000000000000000000000000000000000000000000010000000000000000000
Harvey                0000000000000000000000000000000000000000100001000000000000000000000000000000000000000000000000000000
Hawkeye_Draft         0000000000000000000010000000000000000000000000000000000000000000000100000000000000000100000000000000
Heathcliff_Draft      0000000000000000000000100000000000000000000000000000000000000000000000000000000000000000000000000000
Hedgerow              0000000000000000000000000000000000000000000000000000000000000000000000000000000000000000000000000000
Heffalump_Draft       0100000000000000000000000000000000000000001000000000000000000000000000000000100100000000000000000000
Hegedechwinu_Draft    0000000000000000000000000000000000000000000000100000000001000000000000000000000010000000000000000000
HelDan                0100000000000000000000000000000000000000001000000000000000000000000000000000000000000000000000000000
Held_Draft            0000000000000000000000000000000001000000100001000000000000000000000000000000000000000000000000000000
Henry                 1010010000010000000000000000000000000000000000000000000000000000000000000000000000000000100000000000
Hercules11_Draft      0100000000000000000000000000000000000000001000000000000000000000000000000000000000000000000000000000
Hertubise             0000000000000000000000000000000000000000100001000000000000000000000000000000000000000000000000000000
Hetaeria_Draft        0000000000000000000000000000000000000000100001000000000000000000000000000000000000000000000000000000
Holli_Draft           0100000000000000000000000000000000000000001000000000000000000000001000000000100000000000000000000000
Homura_Draft          0000000000000000000000000000000000000000000000000100000000001100000000000000000000000000000000000000
Hope                  0000000000000000000000000010000000000000000000000000000000000000000000000000000000000000000000000000
Hope4ever_Draft       0100000000000000000000000000000000000000001000000000001000000000000000000000000000000000000000000000
Hopey_Draft           1010010000010000000000000000000000000000000000000000000000000000000000000000000000000000100000000000
ICleared              0100000000000000000000000000000000000000001000000000000000000000001000000000100000000000000000000000
Ibhubesi              0000000000000000000000000000000000000000000000000000000000000000000000000000000010000000000000000000
Ichabod_Draft         0100000000000000000000000000000000000000001000000000000000000000000000000000000000000000000000000000
Inventum_Draft        0000000000000000000000000000000000000000000000000000000000000000000000000000000010000000000000000000
IronMan_Draft         0100000000000000000000000000000000000000001000000000000000000000000000000001100100000000000000000000
IsaacEli              0000000000000000000000000000000000000000100001000000000000000000000000000000000000000000000000000000
Island3               0000000000000100001000000000000000010000000000000000100010000000000000000000000010000000000000000100
JAWS                  0000000000000000000000000000000000000000000000000100000000001100000000000000000000000000000000000000
JC27                  0100000000000000000000000000000000000000001000000000001000000000000000000000000000000000000000000000
JHC117                0100000000000000000000000000000000000000001000000000000000000000000000000000000000000000000000000000
Jabbawokkie           0010000000000000000000000010000000000000000000000000000000000000000000000000000000000000011000000000
JacAttac              0000000000000000000000000000000000000000100001000000000000000000000000000000000000000000000000000000
Jasper                0110000000000000000000000000000000000000001000000000001000000000000000000000000000000000000000000000
Jebeks                0000000000000110000000000000000000000000000000000000000010000000000000000010000000000000000000000100
Jeffabunny            0100000000000000000000000000000000000000001000000000000000000000000000000001000100000000000000000000
Jerm_Draft            0100000000000000000100000000000000000000001000000000000000000000000000000000100100000000000000000000
JewelBug_Draft        0100000000000000000000000000000000000000001000000000000000000000000000000001000100000000000000000000
Job42                 0000000000000000000000000000000000000000000000100000000001000000000000000000000010000000000000000000
Jobu08                0100000000000000000000000000000000000000001000000000000000000000000000000000000000000000000000000000
JoeDirt               1000000000010000000001000000000000000000000000001000000000000000000000001000000100000000000000000000
Joy99_Draft           0000000000000000000000000000000000000000000000000100000000001100000000000000000000000000000000000000
Jsquared_Draft        0100000000000000000000000000000000000000001000000000000000000000000000000000000100000000000010000000
KBG                   0100000000000000000000000000000000000000001000000000001000000000000000000000000000000000000000000000
KFPoly_Draft          0100000000000000000000000000000000000000001000000000000000000000001000000000100000000000000000000000
KLucky39              0000000000000000000000000000000000000000100001000000000000000000000000000000000000000000000000000000
KSSJEB                0100000000000000000000000000000000000000001000000000000000000000000000000000000000000000000000000000
Kamiyu                0000000000000000000000100000000000000000000000000000000000000000000000000000000000000000000000000000
Kampy_Draft           0100000000000000000000000000000000000000001000000000000000000000001000000000100000000000000000000000
KayaCho               0000000000000000000000000000000000001100000000000000000000000000000000000000000000000000000000000000
Kazan_Draft           0100000000000000000000000000000000000000001000000000000000000000000000000001000100000000000000000000
Keshu_Draft           0000000000000000000000000000000000000001000000000100000000000100000000000000000000000000000000000000
Kheth_Draft           0000000000000000000000000000000000000000000000000000000000000000000000000000000000000000000000000000
Kikipoo               0000000000000000000000000000000000000000100001000000000000000000000000000000000000000000000000000000
Kinbote_Draft         0000000001100000000000000000000000000000000000000000000000000000000001000000000000000000000000000000
KingVeveve_Draft      0000000000000000000000000000000001000000100001000000000000000000000000000000000000000000000000000000
KittenMittens_Draft   0100000000000000000000000000000000000000001000000000000000000000000000000000100000000000000000000000
Klein_Draft           0000000100010000000000000000000000110000000000000000000000000000000000000010000000010000000000000000
Kloppinator_Draft     0000000000000000000000000000000001000000100001000000000000000000000000000000000000000000000000000000
Konstantine           0000000000000000000000000000000000000000000000000000000000010001000000000000000000000000000000000000
Kostya                1010010000010000000000000000000000000000000000000000000000000000000000000000000000000000100000000000
Krakatau_Draft        0000000000000000001000000000000000000000000010000000000000000000000000000000000010000000000000000000
Kratark_Draft         0100000000000000000000000000000000000000001000000000000000000000001000000000100000000000000000000000
Kratio_Draft          0000000000000000000000000000000000000000000001000100000000000110000000000000000000000000000001000000
Kugel                 0100000000000000000000000000000000000000001000000000001000000000000000000000000000000000000000000000
Kykar_Draft           0100000000000000000000000000000000000000001000000000000000000000000000000000000000000000000000000000
L5                    0100000000000000000000000000000000000000001000000000000000000000000000000000000100000000000010000000
LHTSCC                0100000000000000000000000000000000000000001000000000000000000000001000000000100000000000000000000000
LRRHood               0000000000000000000000001000000000000000010000010000000100000000000000010000000000000000000000000000
Lamina13_Draft        0100000000000000000000000000000000000000001000000000001000000000000000000000000000000000000000000000
Larenn_Draft          0100000000000000000000000000000000000000001000000000000000000000000000000000100100000000000000000000
Larva                 0000000000000000000000000000000000000000000001000100000000000110000000000000000000000000000001000000
Lasso_Draft           0000000000000000000000000000000000000000100001000000000000000000000000000000000000000000000000000000
Laurie_Draft          0000000000000000000000000000000000000000000000000000000000000000000000000000000000000000000000000000
LeBron                1000000000010000000001000000000000000000000000001000000000000000000000001000000100000000000000000000
LeeLot_Draft          0000000000000000000000000000000000000000100001000000000000000000000000000000000000000000000000000000
Lego3393_Draft        0000000000000000000000000000000000000000100001000000000000000000000000000000000000000000000000000000
LemonSlice_Draft      0000000000000000000000000000000001000000100001000000000000000000000000000000000000000000000000000000
Lemur_Draft           0100000000000000000000000000000000000000001000000000000000000000001000000000100000000000000000000000
Lesedi                0100000000000000000000000000000000000000001000000000001000000000000000000000000000000000000000000000
Liefie                0000000000000000000000000010000000000000000000000000000000000000000000000000000000000000000000000000
Lilac                 1010010000010000000000000000000000000000000000000000000000000000000000000000000000000000100000000000
Lilith_Draft          0100000000000000000000000000000000000000001000000000000000000000000000000000000000000000000000000000
LinStu                0000000000000000000000001000000000000000010000010000000100000000000000010000000000000000000000000000
LittleCherry          0100000000000000000000000000000000000000001000000000000000000000000000000000000000000000000000000000
LittleE               0000000100010000000000000000000000000000000000000000000000000000000000000010000000010000000000000000
LittleGuy_Draft       0100000000000000000000000000000000000000001000000000000000000000001000000000100000000000000000000000
Littleton_Draft       0000000000000000000000001000000000000000000000010000000100000000000000010000000000000000000000001000
LizLemon_Draft        0000000000000000000000000000000000000000000000000000000000000000000000000000000000000000000000000000
Llama_Draft           0000000000000000000000000000000000000000000000000000000000000000000000000000000010100000001000000000
Llij                  0000000000000000000000000000000000100000000000000000000000000000000000000000000010000000000000000000
Loadrie_Draft         1000000000010000000001000000000000000000000000001000000000000000000000001000000100000000000000000000
Lockley               0100000000000000000000000000000000000000001000000000001000000000000000000000000000000000000000000000
Loser_Draft           0100000000000000000100000000000000000000001000000000000000000000000000000000000100000000000000000000
Lucky2013_Draft       0010000100010000000000000000000000100000000000000000000000000000000000000010000000000000000000000000
MPlant7149_Draft      0100000000000000000000000000000000000000001000000000001000000000000000000000000000000000000000000000
MRabcd_Draft          0000000000000000000000000000000000000000100001000000000000000000000000000000000000000000000000000000
MacnCheese            0000000000000000000000000000000000000001000001000100000000000100000000000000000000000000000000000000
MadamMonkfish_Draft   1010010000010000000000000000000000000000000000000000000000000000000000000000000000000000100000000000
Magnito_Draft         0100000000000000000000000000000000000000001000000000000000000000000000000000000000000000000000000000
Mainiac_Draft         0100000000000000000000000000000000000000001000000000000000000000000000000000000000000000000000000000
Malithi_Draft         0000000000000110000000000000000000000000000000000000000010000000000000000010000000000000000000000100
Mana_Draft            0000000000000000000000000000000001000000100001000000000000000000000000000000000000000010000000000000
Manad_Draft           0000000000000000000000000000000001000000100001000000000000000000000000000000000000000010000000000000
Manatee_Draft         0100000000000000000000000000000000000000001000000000001000000000000000000000000000000000000000000000
Mantra_Draft          0000000000000000000000000000000000000000000000100000000000000000000000000000000010000000001000000000
MarQuardt_Draft       0100000000000000000000000000000000000000001000000000000000000000000000000000000000000000000000000000
Marcell               0100000000000000000000000000000000000000001000000000001000000000000000000000000000000000000000000000
Marie_Draft           0100000000000000000000000000000000000000001000000000000000000000000000000000000000000000000000000000
Marvin                0000000000001000000000000100000100010000000000000000000000000000010000000000000000000000000000000000
Maverick_Draft        0100000000000000000000000000000000000000001000000000000000000000001000000000100000000000000000000000
McFly_Draft           0100000000000000000000000000000000000000001000000000000000000000000000000001000100000000000000000000
McGuire_Draft         0100000000000000000000000000000000000000001000000000000000000000000000000000000000000000000000000000
Medusa                0100000000000000000000000000000000000000001000000000000000000000001000000000100000000000000000000000
MeeZee                0100000000000000000000000000000000000000001000000000000000000000001000000000100000000000000000000000
Megatron_Draft        0000000000000000000000000000000000000000100001000000000000000000000000000000000000000000000000000000
Melvin                0100000000000000000000000000000000000000001000000000000000000000001000000000100000000000000000000000
Mendokysei_Draft      0000000000000000000000000000000100000000000000100000000000000000000000000000000000000000000000000000
MetalQZJ_Draft        0100000000000000000000000000000000000000001000000000000000000000000000000000000000000000000000000000
Methuselah            0100000000000000000000000000000000000000001000000000000000000000000000000000000000000000000000000000
MiaZeal_Draft         0010000100010000000000000000000000110000000000000000000000000000000000000010000000000000000000000000
MichelleMyBell_Draft  0000000000000000000000000000000010000000000000100000000000000000000000000000000000000000000000000000
Microwolf             0100000000000000000000000000000000000000001000000000000000000000000000000000000000000000000000000000
MilleniumForce_Draft  0000000000000000000000000000000000000000000000100000000000000000000000000000000010000000000000000000
Millski_Draft         0100000000000000000000000000000000000000001000000000000000000000001000000000100000000000000000000000
Milly_Draft           0000000000000000000000000000000000000000000001000100000000001100000000000000000000000000000000000000
Minerva_Draft         0000000100010000000000000000000000010000000000000000000000000000000000000010000000010000000000000000
Minnie_Draft          0000000000000000000000000000000000000000000000000000000000000000000000000000000010000000000000000000
Misomonster_Draft     0100000000000000000000000000000000000000001000000000000000000000000000000000000000000000000000000000
MisterCuddles_Draft   0000000000000000001000000000000000000000000010000000000000000000000000000000000010000000000000000000
MitKao_Draft          0000000000000000000000000000000001000000100001000000000000000000000000000000000000000000000000000000
MkaliMitinis3_Draft   1000000000010000000001000000000000000000000000001000000000000000000000001000000100000000000000000000
MoMoMixon             0000000000000000000000001000000000000000010000010000000100000000000000010000000000000000000000001000
MooMoo_Draft          0010000000000000001000000000000000000000000000000000000000000000000000000000000010000000000000000001
Morgushi              0000000000000000000000000000000000000000100001000000000000000000000000000000000000000000000000000000
Morpher26_Draft       0100000000000000000000000000000000000000001000000000000000000000001000000000100000000000000000000000
Morty_Draft           0000000000000000000000000000000000000000100001000000000000000000000000000000000000000000000000000000
MosMoris_Draft        0000000000001000000000000100000100010000000000000000000000000000010000000000000000000000000000000000
Mosaic_Draft          0000000000000000000000000000000001000000100001000000000000000000000000000000000000000000000000000000
Mozy                  0000000000000000000000000000000000000000000000000000000001000000000000000000000010100000001000000000
MrGordo               0100000000000000000000000000000000000000001000000000001000000000000000000000000000000000000000000000
Muddy                 0000000000000000000000000000000000000000000000000000000000000000000000000100000000000000000000000000
Mufasa_Draft          0000000000000000000000000000000000000010000001000100000000000100000000000000000000000000000000000000
Mulciber_Draft        0100000000000000000000000000000000000000000000000000000000000000000000000000000100000000000000000000
Mundrea_Draft         0100000000000000000000000000000000000000001000000000000000000000001000000000100000000000000000000000
Murdoc                0000000000000000000000000000000000000000100001000000000000000000000000000000000000000000000000000000
Murphy                1010010000010000000000000000000000000000000000000000000000000000000000000000000000000000100000000000
Murucutumbu_Draft     0000000000000000000000000000000000000000000001000100000000001100000000000000000000000000000000000000
Museum                0100000000000000000000000000000000000000001000000000000000000000000000000000000000000000000000000000
Mutaforma13           0000000000000000000000000000000000000000000000100000000000000000000000000000000010001000000000000000
Myrna                 0000001010000001000000001000000000000000000000000000000100000000000000011000001000000001000000001000
Myxus_Draft           0100000000000000000000000000000000000000001000000000000000000000000000000000000100000000000000000000
Naca_Draft            0100000000000000000000000000000000000000001000000000000000000000000000000000000000000000000000000000
Nappy                 0000000000000000000000001000000000000000010000010000000100000000000000010000000000000000000000001000
NelitzaMV_Draft       1010010000010000000000000000000000000000000000000000000000000000000000000000000000000000100000000000
Newman                0000000000000000000000000000000000000000100001000000000000000000000000000000000000000000000000000000
Nicholasp3_Draft      1000000000010000000001000000000000000000000000001000000000000000000000001000000100000000000000000000
Nigel                 0000000000000000000000000000000000001000000100000000000000000000000000000000000000000000000000000000
Nilo_Draft            0000000000000000000010000000011000000000000000000000000000000000000000000000000000000000000000000000
NoSleep_Draft         1010010000010000000000000000000000000000000000000000000000000000000000000000000000000000100000000000
Norbert_Draft         0100000000000000000000000000000000000000001000000000000000000000000000000000000000000000000000000000
Nova                  0000000000000000000010000000000000000000000000000000000000000000000100000000000000000100000000000000
NuevoMundo_Draft      0000000000000000000000001000000000000000010000010000000100000000000000010000000000000000000000001000
Nyxis_Draft           0100000000000000000000000000000000000000001000000000000000000000001000000000100000000000000000000000
OBUPride_Draft        0000000001100000000000000000000000000000000000000000000000000000000001000000000000000000000000000000
OSmaximus             0000000000000000000000000000000000000000100001000000000000000000000000000000000000000000000000000000
Oaker_Draft           0000000000000000000000000000000000000000000000000000000000010001000000000000000000000000000000000000
Obama12_Draft         0100000000000000000000000000000000000000001000000000000000000000001000000000100000000000000000000000
Odin                  0100000000000000000000000000000000000000001000000000000000000000000000000001000000000000000000000000
Ogopogo_Draft         0010000000000000000000000010000000000000000000000000000000000000000000000000000010000000001000000000
OkiRoe_Draft          0000000000000000000000000000000000000000000000000100000000000110000000000000000000000000000001000000
Oline                 0000000000000000000000000000000000000000100001000000000000000000000000000000000000000000000000000000
OliverWalter_Draft    0000000000000000000000000000000001000000100001000000000000000000000000000000000000000010000000000000
Ollie_Draft           0100000000000000000000000000000000000000001000000000000000000000000000000000000000000000000000000000
Omega                 0000000100010000000000000000000000000000000000000000000000000000000000000010000000010000000000000000
Omnicron_Draft        0000100000000000000000000000000000000000000000000100000000000110000000000000000000001000000001000000
Oosterbaan            0000000000000000000000000000000000000000100001000000000000000000000000000000000000000000000000000000
Optimus               0000000100010000000000000000000000110000000000000000000000000000000000000010000000010000000000000000
Orion                 0000000000000000000000000000000000000000100001000000000000000000000000000000000000000000000000000000
Ovechkin_Draft        0000000000000000000000000000000000000000000000100000000000000000000000000000000010000000000000000000
P28Green_Draft        0100000000000000000000000000000000000000001000000000000000000000000000000000000000000000000000000000
PBI1                  0000000000000000000010000000000000000000000000000000000000000000000100000000000000000100000000000000
PG1                   0000000000000000000000000000000000000000100001000000000000000000000000000000000000000000000000000000
PLot                  0000000000000000000010000000000000000000000000000000000000000000000100000000000000000100000000000000
PMC                   0000000000000000000000000000000000000000000000100000000000000000000000000000000010000000000000000000
Pacc40                0000000000000000000000000000000000000000000000100000000000000000000000000000000010000000000000000000
PackMan               0100000000000000000000000000000000000000001000000000000000000000000000000000000100000000000000000000
Papez_Draft           0100000000000000000000000000000000000000001000000000000000000000000000000000000000000000000000000000
Papyrus_Draft         0000000000000000000010000000011000000000000000000000000000000000000000000000000000000000000000000000
Pari_Draft            0100000000000000000000000000000000000000001000000000001000000000000000000000000000000000000000000000
Patience              0000000000000000000000000000000000000000000000000000000000000000000000000000010001000000000000100000
PattyP                0100000000000000000000000000000000000000001000000000001000000000000000000000000000000000000000000000
Peaches               0100000000000000000000000000000000000000001000000000000000000000001000000000100000000000000000000000
PegLeg                0000000000000000000000000000000000000000000000001000000000100000000000000000000000000000000000001000
Pepe_Draft            0100000000000000000000000000000000100000001000000000001000000000000000000000000000000000000000000000
Perseus               0100000000000000000000000000000000000000001000000000001000000000000000000000000000000000000000000000
Petp2012_Draft        0100000000000000000000000000000000000000001000000000000000000000000000000000000000000000000000000000
Phaedrus              0000000000000000000000100000000000000000000000000000000000000000000000000000000000000000000000000000
Phantastic_Draft      0100000000000000000000000000000000000000001000000000000000000000000000000000000000000000000000000000
Pharsalus_Draft       1010010000010000000000000000000000000000000000000000000000000000000000000000000000000000100000000000
Phaux                 1010010000010000000000000000000000000000000000000000000000000000000000000000000000000000100000000000
Phelemich_Draft       0000000000000000000000000000000000000000000000000000000000000000000000000000000000000000000100000010
Phighter1804_Draft    0100000000000000000000000000000000000000001000000000000000000000001000000000100000000000000000000000
Phineas_Draft         0000000000000110000000000000000000000000000000000000000010000000000000000010000000000000000000000100
Phipps                0000000000000000000000000000000000000000100001000000000000000000000000000000000000000000000000000000
Phlorence_Draft       0100000000000000000000000000000000000000001000000000000000000000000000000000000000000000000000000000
Phlyer                0000000000000000000000100000000000000000000000000000000000000000000000000000000000000000000000000000
Phoxy_Draft           0100000000000000000000000000000000000000001000000000000000000000000000000000000000000000000000000000
Phreak_Draft          0000000000000000000000000010000000000000000000000000000000000000000000000000000000000000000000000000
PhrostyMug_Draft      0100000000000000000000000000000000000000001000000000001000000000000000000000000000000000000000000000
Phrux                 1010010000010000000000000000000000000000000000000000000000000000000000000000000000000000100000000000
Pier_Draft            0000000000000000000000001000000000000000000000010000000100000000000000010000000000000000000000001000
Pinto_Draft           0100000000000000000000000000000000000000001000000000001000000000000000000000000000000000000000000000
Pio                   0000000000000000000000001000000000000000010000010000000100000000000000010000000000000000000000001000
Pipcraft_Draft        0100000000000000000000000000000000000000001000000000000000000000001000000000100000000000000000000000
Pipefish              0000000000000000000000100000000000000000000000000000000000000000000000000000000000000000000000000000
Pippy_Draft           0000000000000000010000000000000000000000000000000000000000000000000000000000000010000000000000000000
Pipsqueak_Draft       0000000000000000000000000000000000000000100001000000000000000000000000000000000000000000000000000000
Piro94_Draft          0100000000000000000000000000000000000000001000000000000000000000000000000000000100000000000000000000
Pixie                 0000000000000000000000000000000000000001000000000100000000000100000000000000000000000000000000000000
Pleione               0000000000000000000000001000000000000000000000010000000100000000000000010000000000000000000000000000
Pocahontas_Draft      0100000000000000000000000000000000000000001000000000000000000000000000000000000000000000000000000000
Popcicle_Draft        0100000000000000000000000000000000000000001000000000000000000000000000000000000000000000000000000000
Porky                 1010010000010000000000000000000000000000000000000000000000000000000000000000000000000000100000000000
PotatoSplit_Draft     0100000000000000000000000000000000000000001000000000000000000000000000000000000000000000000000000000
Power_Draft           0100000000000000000100000000000000000000001000000000000000000000000000000000100100000000000000000000
Predator              0000000000000000000000000000000000000000000000000010000000010001000000000000000000000000000000000000
Puhltonio             0000000000000000000000000000000000000000100001000000000000000000000000000000000000000000000000000000
Pukovnik              0100000000000000000000000000000000000000000000000000000000000000000000000001000100000000000000000000
Pumpkin               1010010000010000000000000000000000000000000000000000000000000000000000000000000000000000100000000000
Purky_Draft           0000000000000010001000000000000000000000000000000000000010000000000000000010000000000000000000000000
PurpleHaze_Draft      0100000000000000000000000000000000000000001000000000000000000000000000000000000000000000000000000000
QBert_Draft           0000000000000000000000001000000000000000010000010000000100000000000000010000000000000000000000000000
QuinnKiro_Draft       0100000000000000000000000000000000000000001000000000000000000000000000000000000000000000000000000000
Qyrzula               0000000000000000000000000000000000000000000000000000000000000000000000000000000000000000000000000000
Rakim                 1010010000010000000000000000000000000000000000000000000000000000000000000000000000000000100000000000
Ramsey                0000000000000000010000000000000000000000000000100000000001000000000000000000000010000000000000000000
Rebeuca               0100000000000000000000000000000000000000001000000000000000000000000000000000100000000000000000000000
RedRock               0100000000000000000100000000000000000000001000000000000000000000000000000000000100000000000000000000
Redi                  0000000000000000000000000000000000000000000000100000000000000000000000000000000000000000000000000000
Redno2                0000000100010000000000000000000000010000000000000000000000000000000000000010000000010000000000000000
Reprobate             0000000000000000000000000000000000000000000000000000000000000000000000000000000000000000000100000010
Rey                   0000000000000000000000000001000000000000000000001000000000100000000000000000000000000000000000001000
RhynO_Draft           0100000000000000000000000000000000000000001000000000000000000000000000000000000000000000000000000000
RidgeCB               0100000000000000000000000000000000000000001000000000001000000000000000000000000000000000000000000000
Ringer_Draft          0100000000000000000000000000000000000000000000000000001000000000000000000000000000000000000000000000
RiverMonster_Draft    1010010000010000000000000000000000000000000000000000000000000000000000000000000000000000100000000000
Rizal                 0000000000000000000000001000000000000000000000010000000100000000000000010000000000000000000000001000
Rockstar              0100000000000000000000000000000000000000001000000000000000000000000000000000000000000000000000000000
RockyHorror           0000000000000000000000000000000000000000000000100000010001000000000000000000000010000000000000000000
RonRayGun_Draft       0000000000000000000000000000000100000000000000100000000000000000000000000000000000000000000000000000
Roscoe_Draft          0000000000000000000000000000000001000000100001000000000000000000000000000000000000000000000000000000
Rosebush              0000000000000000000000000000000000000000000000000000000000000000000000000000000000000000000000000000
Ruby_Draft            0000000000000000001000000000000000000000000010000000000000000000000000000000000010000000000000000000
Rufus_Draft           0100000000000000000000000000000000000000001000000000001000000000000000000000000000000000000000000000
Rumpelstiltskin       1000000000010000000001000000000000000000000000001000000000000000000000001000000100000000000000000000
Ruotula_Draft         0100000000000000000000000000000000000000000000000000000000000000000000000000000000000000000000000000
Rutherferd_Draft      0100000000000000000000000000000000000000001000000000001000000000000000000000000000000000000000000000
SDcharge11            0000000000000000000000000000000000000000100001000000000000000000000000000000000000000000000000000000
SG4                   0000000000000000000000000000000000000000000000000000000000000000000000000000000010000000000000000000
Saal_Draft            0000000000000000000000000000000000000000000000000000000000000000000000000000000010000000001000000000
Sabertooth            0100000000000000000000000000000000000000001000000000000000000000001000000000100000000000000000000000
Sabia_Draft           0100000000000000000000000000000000000000001000000000000000000000000000000000000000000000000000000000
Saintus               0100000000000000000000000000000000000000001000000000000000000000000000000000000000000000000000000000
SamScheppers_Draft    0000000000000000000000000000000000000000000000000100000000000000000000000000000000000000000000000000
Sarfire               0100000000000000000000000000000000000000001000000000000000000000000000000000000000000000000000000000
Scoot17C              0000000000000000000000000000000000000000100001000000000000000000000000000000000000000000000000000000
ScottMcG              0000000000000000000000001000000000000000010000010000000100000000000000010000000000000000000000001000
Scowl_Draft           0100000000000000000000000000000000100000001000000000001000000000000000000000000000000000000000000000
Sebata                0000000000000000000000001000000000000000010000010000000100000000000000010000000000000000000000000000
SemperFi_Draft        0100000000000000000100000000000000000000001000000000000000000000000000000000100100000000000000000000
Send513               0000000000000000000010000000011000000000000000000000000000000000000000000000000000000000000000000000
Serendipity           0000000000000000000000000000000000000000100001000000000000000000000000000000000000000000000000000000
Serenity_Draft        0100000000000000000000000000000000000000001000000000000000000000000000000000000100000000000010000000
Severus               0100000000000000000000000000000000000000001000000000000000000000000000000000100000000000000000000000
Shaka                 0100000000000000000000000000000000000000001000000000000000000000001000000000100000000000000000000000
Shauna1               0010000000000000000000000000000000000000000000000000000000000000000000000000000010000000000000000000
Sheen_Draft           0100000000000000000000000000000000000000001000000000000000000000001000000000000000000000000000000000
ShiLan                0000000000000000000000000000000000100000000000100000000000000000000000000000000010000000000000000000
ShiVal                0000000000000000000000000000000000000000100001000000000000000000000000000000000000000000000000000000
Shipwreck_Draft       0000000000000110000000000000000000000000000000000000000010000000000000000010000000000000000000000100
Shrimp                0000000000000000000000001000000000000000000000010000000100000000000000010000000000000000000000000000
SiSi                  0000000000000000000000000000000000000000000000000000000000000000000000000000000010000000000000000000
Sigman_Draft          0000000000000000000000000000000000000000100001000000000000000000000000000000000000000010000000000000
Simpliphy_Draft       1010010000010000000000000000000000000000000000000000000000000000000000000000000000000000100000000000
SirDuracell           1010010000010000000000000000000000000000000000000000000000000000000000000000000000000000100000000000
SirHarley             0000000000000000000010000000000000000000000000000000000000000000000100000000000000000100000000000000
SkiPole               0100000000000000000000000000000000000000001000000000000000000000000000000000000000000000000000000000
SkinnyPete_Draft      0000000000000000000000000000000000000000000000100000000000000000000000000000000000000000000000000000
Slarp_Draft           0000000000000000000000000000000000000000000000000100000000000000000000000000000000000000000000000000
SmallFry_Draft        0000000000000000000000001000000000000000000000010000000100000000000000010000000000000000000000001000
Smeadley_Draft        0100000000000000000000000000000000000000001000000000000000000000000000000000000000000000000000000000
Solon                 0100000000000000000000000000000000000000001000000000000000000000000000000000000000000000000000000000
Sophia_Draft          0000000000000000000000000000000001000000100001000000000000000000000000000000000000000000000000000000
Soto_Draft            0000000000000000000000000000000001000000100001000000000000000000000000000000000000000000000000000000
Sparky_Draft          0000000000000000001000000000000100000000000000000000000001000000000000000000000000000000000000000000
Spartacus             0000000000000000000000000000000000000000000000100000000000000000000000000000000010000000000000000000
Spartan300_Draft      0000000000000000000000000000000000000000100001000000000000000000000000000000000000000000000000000000
Spike509_Draft        0100000000000000000000000000000000000000001000000000000000000000000000000000000000000000000000000000
Spoonbill_Draft       0000000000000000000000000000000000000000000000000000000000000000000000000000000010000000000000000000
Spud                  0000000000000000000000001000000000000000010000010000000100000000000000010000000000000000000000001000
Squid_Draft           0000000000000000000000000000000000000000100001000000000000000000000000000000000000000000000000000000
Squirty_Draft         0000000000000000000000000000000000000000000000000000000001000000000000000000000010000000001000000000
Stark_Draft           1010010000010000000000000000000000000000000000000000000000000000000000000000000000000000100000000000
Stinger               0000000000000000000000000000000000001000000000000000000000000000000000000000000000000000000000000000
Suffolk               0000000000000000000000000000000000000000100001000000000000000000000000000000000000000000000000000000
Sulley_Draft          0000000000000000000000000000000000000000000000000100000000001100000000000000000000000000000000000000
SuperAwesome_Draft    0100000000000000000000000000000000000000001000000000000000000000000000000001000100000000000000000000
SuperGrey_Draft       0000000000000000000000000000000000100000000000000000000000000000000000000000000010000000000000000000
SweetiePie_Draft      0100000000000000000100000000000000000000001000000000000000000000000000000000100100000000000000000000
Swirley_Draft         0100000000000000000000000000000000000000001000000000000000000000000000000000000000000000000000000000
Swish_Draft           0000000000000000000000000000000001000000100001000000000000000000000000000000000000000010000000000000
Switzer               0100000000000000000000000000000000000000001000000000000000000000000000000000000000000000000000000000
TM4                   0000000000000000000000000000000000000000000000000100000000000100000000000000000000000000000000000000
Taj                   0000000000000000000000000000000000000000000000000000000000000000000000000000000010000000001000000000
TallGRassMM           0000000000000000000000000000000000000000100001000000000000000000000000000000000000000000000000000000
Taquito_Draft         0000000000000000000000000000000000000000000000000100000000000000000000000000000000000000000000000000
Target_Draft          0100000000000000000000000000000000000000001000000000001000000000000000000000000000000000000000000000
Taurus_Draft          0100000000000000000000000000000000000000001000000000000000000000000000000000000000000000000000000000
TeardropMSU_Draft     1010010000010000000000000000000000000000000000000000000000000000000000000000000000000000100000000000
Teardrop_Draft        0000000000000000000000001000000000000000000000010000000100000000000000010000000000000000000000001000
Theia_Draft           0100000000000000000000000000000000000000001000000000000000000000000000000000000000000000000000000000
Thibault              0000000100010000000000000000000000010000000000000000000000000000000000001010000000000000000000000000
Thor_Draft            0100000000000000000000000000000000000000001000000000000000000000000000000000000000000000000000000000
Thora                 0000000000000000000000000000000000000000100001000000000000000000000000000000000000000000000000000000
ThreeOh3D2            0000000000000000000000000000000000000000100001000000000000000000000000000000000000000000000000000000
Tiffany_Draft         0100000000000000000000000000000000000000001000000000000000000000000000000000000000000000000000000000
Tiger                 0100000000000000000000000000000000000000001000000000000000000000000000000000000000000000000000000000
Timshel               0100000000000000000000000000000000000000001000000000000000000000001000000000000000000000000000000000
TinaFeyge_Draft       0100000000000000000000000000000000000000001000000000000000000000001000000000100000000000000000000000
TinyTim_Draft         0000000000000000000000001000000000000000000000010000000100000000000000010000000000000000000000000000
TiroTheta9            0100000000000000000000000000000000000000001000000000000000000000001000000000100000000000000000000000
Tortoise16_Draft      0000000000000000000000001000000000000000000000010000000100000000000000010000000000000000000000001000
Toto                  1010010000010000000000000000000000000000000000000000000000000000000000000000000000000000100000000000
Treddle_Draft         0100000000000000000000000000000000000000001000000000001000000000000000000000000000000000000000000000
Trike_Draft           0100000000000000000000000000000000000000001000000000000000000000000000000000100000000000000000000000
Tripl3t_Draft         0100000000000000000000000000000000000000001000000000001000000000000000000000000000000000000000000000
Trixie                0100000000000000000100000000000000000000001000000000000000000000000000000000000100000000000000000000
Troll4                0000000000000000000010000000000000000000000000000000000000000000000100000000000000000100000000000000
Trouble               0100000000000000000000000000000000000000001000000000001000000000000000000000000000000000000000000000
Trypo_Draft           0000000000000000000000000000000001000000100001000000000000000000000000000000000000000010000000000000
Tuco_Draft            1010010000010000000000000000000000000000000000000000000000000000000000000000000000000000100000000000
Turbido               0100000000000000000100000000000000000000001000000000000000000000000000000000100100000000000000000000
Turj99_Draft          0100000000000000000000000000000000000000001000000000000000000000000000000000000000000000000000000000
Tweety                0000000000000000000000000000000000000000000000000000000000000000000000000000000010000000000000000000
Twister               0100000000000000000000000000000000000000001000000000000000000000000000000000100000000000000000000000
TygerBlood_Draft      0100000000000000000000000000000000000000001000000000000000000000001000000000100000000000000000000000
Tyke_Draft            0000000000000000000000001000000000000000010000010000000100000000000000010000000000000000000000001000
U2                    0100000000000000000000000000000000000000001000000000001000000000000000000000000000000000000000000000
UPIE                  1000000000010000000001000000000000000000000000001000000000000000000000001000000100000000000000000000
Ukulele_Draft         1010010000010000000000000000000000000000000000000000000000000000000000000000000000000000100000000000
UncleHowie            0000000000000000000000000000000000000000100001000000000000000000000000000000000000000000000000000000
UnionJack_Draft       0100000000000000000000000000000000000000001000000000000000000000000000000000000000000000000000000000
Validus               0000000000000000000000010000000000000110000001000100000000000100000000000000000000000000000000000000
Velveteen             0000000000000000000000000000000000000000000000100000000001000000000000000000000010000000000000000000
Veracruz_Draft        0100000000000000000000000000000000000000001000000000000000000000000000000000000000000000000000000000
Violet                0100000000000000000000000000000000000000001000000000001000000000000000000000000000000000000000000000
Vista                 0000000000000000000000000000000000000000100001000000000000000000000000000000000000000000000000000000
Vivaldi_Draft         0000000000000000000000000000000000000000100001000000000000000000000000000000000000000010000000000000
Vix                   0100000000000000000000000000000000000000001000000000000000000000000000000000000000000000000000000000
VohminGhazi_Draft     0100000000000000000000000000000000000000001000000000000000000000000000000001000100000000000000000000
Vortex                0000000000000000000000000000000000000000100001000000000000000000000000000000000000000000000000000000
Wally                 0000000000000000000000001000000000000000000000010000000100000000000000010000000000000000000000001000
Wanda                 0000000100010000000000000000000000010000000000000000000000000000000000000010000000010000000000000000
Wander_Draft          0100000000000000000000000000000000000000001000000000000000000000001000000000100000000000000000000000
Waterdiva_Draft       0000000000000000000000000000000000000000100001000000000000000000000000000000000000000000000000000000
Wee                   0000000000000000000000000000000000000000000000000000000000000000000000000000000010000000001000000000
Weiss13_Draft         0000000000000000000010000000011000000000000000000000000000000000000000000000000000000000000000000000
Whabigail7_Draft      0100000000000000000100000000000000000000001000000000000000000000000000000000100100000000000000000000
Wheeler_Draft         0100000000000000000000000000000000000000001000000000001000000000000000000000000000000000000000000000
Whirlwind_Draft       1000000000010000000001000000000000000000000000001000000000000000000000001000000100000000000000000000
Wildcat               0000000000000000000000000000000000000000000000001000000000100000000000000000000000000000000000000000
Wile                  0100000000000000000000000000000000000000001000000000000000000000001000000000100000000000000000000000
Willis_Draft          0000000000000000000000001000000000000000000000010000000100000000000000010000000000000000000000000000
Winky                 1000000000010000000001000000000000000000000000001000000000000000000000001000000100000000000000000000
Xavier_Draft          0000000000000000000000000000000000000000100001000000000000000000000000000000000000000010000000000000
Xerxes_Draft          0000000000000000000000000000000010000000000000100000000000000000000000000000000000000000000000000000
Yahalom_Draft         0000000000000000000000100000000000000000000000000000000000000000000000000000000000000000000000000000
Yoshand               0000000000000000000000000000000000000000100001000000000000000000000000000000000000000000000000000000
Yoshi                 0010000000000000000000000010000000000000000000000000000000000000000000000000000000000000001000000000
YouGoGlencoco_Draft   0000000000000000000000000000000000000000100001000000000000000000000000000000000000000000000000000000
YungJamal_Draft       0000000000000000100000000000000000010000000000000100000000000000000000000000000000000000000000000000
Zapner_Draft          0010000000000000000000000010000000000000000000000000000000000000000000000000000000000000011000000000
Zeenon_Draft          0000000000000000000000001000000000000000000000010000000100000000000000010000000000000000000000000000
Zelda_Draft           0000000000000000000000000000000000000000100001000000000000000000000000000000000000000000000000000000
Zemanar               0000000000000000000000000000000000001000000000000000000000000000000000000000000000000000000000000000
Zephyr_Draft          0100000000000000000000000000000000000000001000000000000000000000000000000000000000000000000000000000
Zetzy_Draft           0100000000000000000000000000000000000000001000000000000000000000000000000000000000000000000000000000
Zeuska_Draft          0100000000000000000000000000000000000000001000000000001000000000000000000000000000000000000000000000
ZoeJ_Draft            0000000000000000000000000000000000000010000001000100000000000100000000000000000000000000000000000000
Zombie_Draft          0000000000000000000000000010000000000000000000000000000000000000000000000000000000000000000000000000
[truncated: 3,642,669 more chars]
