# Supplementary material for: Whole genome comparison of a large collection of mycobacteriophages reveals a continuum of phage genetic diversity
Source: eLife. 2015 Apr 28;4:e06416. doi: 10.7554/eLife.06416 (PMC4408529; doi:10.7554/eLife.06416)
Supplement: Figure 4—source data 1. — DOI: http://dx.doi.org/10.7554/eLife.06416.013 [file elife-06416-fig4-data1.txt]

pham	number of members	mean translation length	244	ABCat	ABU	ADZZY_Draft	Abdiel_Draft	Abrogate_Draft	Acadian	Achebe_Draft	Adephagia	Adjutor	Aeneas	Aglet_Draft	Airmid	Akoma	Alice	Alma	Alsfro_Draft	Altwerkus_Draft	Amelie_Draft	Anaya	Angel	Angelica	Anglerfish_Draft	Annihilator_Draft	Apizium_Draft	Aragog_Draft	Arbiter	Arcanine_Draft	ArcherS7	Archetta_Draft	Archie_Draft	Ardmore	Ares	Ariel_Draft	Arturo	Astraea	Astro	Athena	Audrey_Draft	Ava3	Avani	Avrafan	BAKA	BEEST_Draft	BPBiebs31	BPs	BQuat_Draft
1	3	2271.0000
3	2	2131.0000
4	4	2110.5000
6	109	1975.3394			ABU_28				Acadian_27							Akoma_28				Altwerkus_Draft_28							Apizium_Draft_28		Arbiter_29						Ares_29					Athena_29	Audrey_Draft_28
10	1	1983.0000
14	4	1851.2500
15	2	1842.0000
16	13	1703.6923																															Archie_Draft_16
17	1	1797.0000
19	16	1627.8125																																		Ariel_Draft_31									BAKA_gp31
20	5	1544.2000
22	10	1593.3000										Adjutor_28
24	35	1576.7714	244_24	ABCat_21
25	45	1347.8000															Alice_90														ArcherS7_97							Astraea_95				Ava3_98
26	47	1323.9574									Adephagia_21										Amelie_Draft_17	Anaya_22	Angel_16	Angelica_21		Annihilator_Draft_16																		Avrafan_16		BEEST_Draft_21		BPs_16	BQuat_Draft_16
27	20	971.2000
32	45	1276.0222															Alice_89														ArcherS7_96							Astraea_94				Ava3_97
33	3	1343.3333
34	5	1359.0000
36	61	1181.1639																																Ardmore_14
38	101	831.3168	244_28	ABCat_25																														Ardmore_18											BAKA_gp36
39	14	1250.0000
41	45	1214.7778															Alice_81														ArcherS7_87							Astraea_86				Ava3_89
42	1	1287.0000
45	45	1265.9556															Alice_138														ArcherS7_144							Astraea_141				Ava3_146
49	45	911.9333															Alice_83														ArcherS7_89							Astraea_88				Ava3_91
56	1	1208.0000
57	5	1183.0000																																									Avani_17
58	45	1146.7778															Alice_196														ArcherS7_209							Astraea_203				Ava3_208
59	28	895.6071																																		Ariel_Draft_35							Avani_24
61	45	1150.5778															Alice_232														ArcherS7_247							Astraea_241				Ava3_243
62	16	1093.8750										Adjutor_65
64	1	1149.0000
67	43	1012.4186												Aglet_Draft_28
68	58	912.6552						Abrogate_Draft_24					Aeneas_26		Airmid_22				Alsfro_Draft_26									Aragog_Draft_21				Archetta_Draft_23							Astro_22
71	16	924.5625																											Arbiter_32						Ares_32
72	136	560.8824						Abrogate_Draft_31, Abrogate_Draft_32					Aeneas_33, Aeneas_34						Alsfro_Draft_33, Alsfro_Draft_34						Anglerfish_Draft_32, Anglerfish_Draft_33					Arcanine_Draft_36, Arcanine_Draft_37																	BPBiebs31_32, BPBiebs31_33
74	7	1038.1429
75	15	825.9333									Adephagia_27											Anaya_28		Angelica_27																						BEEST_Draft_27
79	20	961.6000										Adjutor_86
80	140	675.1714	244_29	ABCat_26				Abrogate_Draft_35																										Ardmore_19		Ariel_Draft_36							Avani_25		BAKA_gp37		BPBiebs31_36
82	45	882.0222															Alice_239														ArcherS7_254							Astraea_249				Ava3_250
84	108	918.6667			ABU_59				Acadian_56							Akoma_56				Altwerkus_Draft_60							Apizium_Draft_60		Arbiter_54						Ares_55					Athena_58	Audrey_Draft_57
85	44	627.1818															Alice_175														ArcherS7_187							Astraea_182				Ava3_187
89	29	859.1724				ADZZY_Draft_26												Alma_27
91	41	890.9756									Adephagia_10										Amelie_Draft_6	Anaya_11	Angel_4	Angelica_10		Annihilator_Draft_4																		Avrafan_4		BEEST_Draft_10		BPs_4	BQuat_Draft_4
92	45	948.3333															Alice_129														ArcherS7_135							Astraea_132				Ava3_137
93	14	511.8571
96	1	953.0000
104	1	942.0000
105	1	937.0000
111	53	838.6415					Abdiel_Draft_25			Achebe_Draft_23																											Arturo_24
113	4	875.0000
115	63	578.4762						Abrogate_Draft_11					Aeneas_13						Alsfro_Draft_13						Anglerfish_Draft_11					Arcanine_Draft_16																	BPBiebs31_12
118	14	612.2143																															Archie_Draft_20						Astro_28
120	4	822.7500
121	35	707.3143	244_9	ABCat_8
124	27	867.1852									Adephagia_69										Amelie_Draft_56	Anaya_72		Angelica_68																						BEEST_Draft_66
128	109	820.9266			ABU_9				Acadian_11							Akoma_12				Altwerkus_Draft_10							Apizium_Draft_10		Arbiter_13						Ares_13					Athena_13	Audrey_Draft_12
135	16	718.6250																																		Ariel_Draft_9									BAKA_gp6
138	4	856.0000
144	108	597.6111			ABU_2				Acadian_6							Akoma_6				Altwerkus_Draft_2							Apizium_Draft_2		Arbiter_7						Ares_7					Athena_6	Audrey_Draft_6
149	2	809.5000
150	6	834.0000
154	6	792.0000																			Amelie_Draft_23
159	15	480.2000										Adjutor_6, Adjutor_7
160	41	661.8780																Alma_33
162	49	788.7959																							Anglerfish_Draft_25					Arcanine_Draft_29																	BPBiebs31_25
163	31	617.2581												Aglet_Draft_34
169	160	674.7625				ADZZY_Draft_52	Abdiel_Draft_50			Achebe_Draft_48				Aglet_Draft_55	Airmid_44			Alma_51										Aragog_Draft_41				Archetta_Draft_46					Arturo_49		Astro_47
173	14	797.0000																					Angel_22			Annihilator_Draft_22																		Avrafan_22				BPs_22	BQuat_Draft_22
174	23	586.9565																															Archie_Draft_18
175	11	712.4545
176	5	786.8000
180	10	756.9000
183	1	781.0000
184	45	752.8889															Alice_125														ArcherS7_131							Astraea_128				Ava3_133
185	13	566.0000
186	44	576.6591															Alice_75														ArcherS7_83							Astraea_81				Ava3_84
187	2	692.0000
188	4	770.0000
192	99	751.0606			ABU_31				Acadian_30							Akoma_31				Altwerkus_Draft_31							Apizium_Draft_31													Athena_32	Audrey_Draft_31
194	9	761.8889																															Archie_Draft_25
196	9	756.0000										Adjutor_31
200	5	754.0000
201	44	624.1136															Alice_98														ArcherS7_104							Astraea_102				Ava3_106
206	6	721.5000
208	3	710.3333
212	13	370.9231																																		Ariel_Draft_43									BAKA_gp48
213	1	702.0000
216	20	643.5000										Adjutor_52
217	75	683.9867						Abrogate_Draft_25					Aeneas_27						Alsfro_Draft_27						Anglerfish_Draft_26					Arcanine_Draft_30																	BPBiebs31_26
218	9	682.0000										Adjutor_32
220	109	600.8349			ABU_12				Acadian_13							Akoma_14				Altwerkus_Draft_12							Apizium_Draft_12		Arbiter_15						Ares_15					Athena_15	Audrey_Draft_14
222	13	388.6923
226	21	641.8571																																		Ariel_Draft_32									BAKA_gp33
227	1	660.0000
230	109	624.9817			ABU_8				Acadian_10							Akoma_11				Altwerkus_Draft_9							Apizium_Draft_9		Arbiter_12						Ares_12					Athena_12	Audrey_Draft_11
235	5	642.0000
236	1	641.0000
238	232	606.8879				ADZZY_Draft_45	Abdiel_Draft_45	Abrogate_Draft_43		Achebe_Draft_43			Aeneas_47	Aglet_Draft_49	Airmid_39			Alma_45	Alsfro_Draft_46						Anglerfish_Draft_46			Aragog_Draft_36		Arcanine_Draft_50		Archetta_Draft_41					Arturo_44		Astro_42								BPBiebs31_45
240	1	636.0000
247	56	567.2143									Adephagia_23										Amelie_Draft_19	Anaya_24	Angel_18	Angelica_23		Annihilator_Draft_18																		Avrafan_18		BEEST_Draft_23		BPs_18	BQuat_Draft_18
252	108	615.8241			ABU_61				Acadian_58							Akoma_58				Altwerkus_Draft_63							Apizium_Draft_64		Arbiter_56						Ares_57					Athena_60	Audrey_Draft_59
253	19	589.4737															Alice_3																									Ava3_3
255	6	447.0000
257	46	618.1304					Abdiel_Draft_31			Achebe_Draft_29																											Arturo_30
260	1	618.0000
262	7	568.4286				ADZZY_Draft_31
267	239	592.6151				ADZZY_Draft_28	Abdiel_Draft_27	Abrogate_Draft_27		Achebe_Draft_25			Aeneas_29	Aglet_Draft_30	Airmid_24			Alma_30	Alsfro_Draft_29						Anglerfish_Draft_28			Aragog_Draft_23		Arcanine_Draft_32		Archetta_Draft_25					Arturo_26		Astro_24				Avani_19				BPBiebs31_28
272	44	377.3636															Alice_247														ArcherS7_263							Astraea_258				Ava3_259
273	114	571.0877			ABU_53				Acadian_52							Akoma_52				Altwerkus_Draft_54							Apizium_Draft_55		Arbiter_50						Ares_51					Athena_54	Audrey_Draft_53
284	1	594.0000
288	4	593.0000
289	3	585.3333
290	5	571.2000
291	20	573.9500										Adjutor_8
293	144	539.9792	244_26	ABCat_23																														Ardmore_16		Ariel_Draft_33									BAKA_gp34
297	30	587.0000																													ArcherS7_214							Astraea_208				Ava3_213
302	1	584.0000
303	1	584.0000
308	117	565.4615	244_25	ABCat_22																														Ardmore_15
310	45	578.8000															Alice_120														ArcherS7_126							Astraea_123				Ava3_128
311	15	517.4667
312	45	578.8889															Alice_133														ArcherS7_139							Astraea_136				Ava3_141
313	66	543.2273																																Ardmore_2
325	31	570.7097						Abrogate_Draft_49					Aeneas_53												Anglerfish_Draft_54					Arcanine_Draft_56																	BPBiebs31_52
331	53	509.9057	244_34	ABCat_31																	Amelie_Draft_26
334	63	524.1905									Adephagia_30			Aglet_Draft_12								Anaya_31		Angelica_30																						BEEST_Draft_30
337	20	529.2000										Adjutor_9
338	48	380.5208									Adephagia_41										Amelie_Draft_36	Anaya_43		Angelica_41										Ardmore_36												BEEST_Draft_41
341	54	369.7407									Adephagia_25										Amelie_Draft_21	Anaya_26	Angel_20	Angelica_25		Annihilator_Draft_20																		Avrafan_20		BEEST_Draft_25		BPs_20	BQuat_Draft_20
342	46	551.8696															Alice_220														ArcherS7_234							Astraea_227				Ava3_230
345	14	548.4286
346	17	545.1176																															Archie_Draft_5
354	7	512.2857
356	74	506.6486						Abrogate_Draft_37					Aeneas_40						Alsfro_Draft_39						Anglerfish_Draft_39					Arcanine_Draft_41																	BPBiebs31_38
357	20	518.7000										Adjutor_30
363	1	545.0000
364	2	545.0000
369	4	522.0000
372	60	485.0333																																Ardmore_85
373	108	471.9167			ABU_52				Acadian_51							Akoma_49				Altwerkus_Draft_53							Apizium_Draft_54		Arbiter_49						Ares_50					Athena_50	Audrey_Draft_49
374	11	490.1818
378	1	537.0000
379	17	521.7059																															Archie_Draft_4
381	45	536.0000															Alice_112														ArcherS7_119							Astraea_116				Ava3_121
384	1	472.0000
385	1	531.0000
386	48	503.5625									Adephagia_9										Amelie_Draft_5	Anaya_10		Angelica_9																						BEEST_Draft_9
388	1	530.0000
391	1	529.0000
392	63	430.6190																															Archie_Draft_39										Avani_50
395	8	496.0000																Alma_11
396	7	504.5714
397	3	521.0000
399	46	503.6957								Achebe_Draft_31																											Arturo_32		Astro_30
400	3	516.3333
401	232	482.8233				ADZZY_Draft_13	Abdiel_Draft_12	Abrogate_Draft_12		Achebe_Draft_11			Aeneas_14	Aglet_Draft_15	Airmid_10			Alma_14	Alsfro_Draft_14						Anglerfish_Draft_12			Aragog_Draft_9		Arcanine_Draft_17		Archetta_Draft_11					Arturo_11		Astro_10								BPBiebs31_13
402	94	438.3617			ABU_49				Acadian_47											Altwerkus_Draft_50			Angel_27			Annihilator_Draft_27	Apizium_Draft_51																	Avrafan_27				BPs_27	BQuat_Draft_27
403	3	519.0000
404	35	516.5143	244_11	ABCat_10
407	1	516.0000
408	122	486.1475					Abdiel_Draft_8	Abrogate_Draft_9		Achebe_Draft_7			Aeneas_10												Anglerfish_Draft_8				Arbiter_46	Arcanine_Draft_13					Ares_47	Ariel_Draft_46	Arturo_7										BPBiebs31_10
409	8	510.7500
410	6	428.6667
415	44	434.0909															Alice_99														ArcherS7_105							Astraea_103				Ava3_107
416	18	456.0556										Adjutor_29
418	72	479.7778									Adephagia_8										Amelie_Draft_4	Anaya_9	Angel_2	Angelica_8		Annihilator_Draft_2																	Avani_3	Avrafan_2		BEEST_Draft_8		BPs_2	BQuat_Draft_2
420	15	493.8667																															Archie_Draft_76
422	28	471.4286													Airmid_31													Aragog_Draft_29				Archetta_Draft_32
429	21	494.1429																					Angel_3			Annihilator_Draft_3																	Avani_4	Avrafan_3				BPs_3	BQuat_Draft_3
432	1	503.0000
433	48	475.8333															Alice_236														ArcherS7_251							Astraea_246				Ava3_247	Avani_35
434	19	467.4737
436	5	502.0000
437	6	446.0000							Acadian_32
438	36	390.0000		ABCat_96																										Arcanine_Draft_64															BAKA_gp151
443	35	496.8857	244_13	ABCat_12
449	16	471.2500																																		Ariel_Draft_13									BAKA_gp10
450	8	477.2500				ADZZY_Draft_10
452	2	492.0000
456	14	477.7143
458	44	488.3636															Alice_130														ArcherS7_136							Astraea_133				Ava3_138
461	34	464.8824													Airmid_28													Aragog_Draft_27				Archetta_Draft_29
463	3	485.3333
465	19	467.2105																					Angel_43			Annihilator_Draft_42																		Avrafan_43				BPs_43	BQuat_Draft_43
466	3	403.3333
471	20	470.6000																	Alsfro_Draft_11
473	12	468.2500																																											BAKA_gp51
475	3	464.3333
478	4	471.2500
480	13	475.3077																															Archie_Draft_59
482	1	478.0000
483	109	476.9450			ABU_29				Acadian_28							Akoma_29				Altwerkus_Draft_29							Apizium_Draft_29		Arbiter_30						Ares_30					Athena_30	Audrey_Draft_29
485	1	477.0000
496	8	434.2500
505	1	471.0000
507	3	460.3333
509	4	439.7500
510	3	468.0000
515	45	461.8667															Alice_233														ArcherS7_248							Astraea_242				Ava3_244
517	99	449.4545			ABU_32				Acadian_31							Akoma_32				Altwerkus_Draft_32							Apizium_Draft_32													Athena_33	Audrey_Draft_32
518	157	402.3185				ADZZY_Draft_27	Abdiel_Draft_26			Achebe_Draft_24				Aglet_Draft_29	Airmid_23			Alma_28										Aragog_Draft_22				Archetta_Draft_24					Arturo_25		Astro_23
519	24	424.2500
521	107	436.5421			ABU_50															Altwerkus_Draft_51			Angel_28			Annihilator_Draft_28	Apizium_Draft_52																	Avrafan_28				BPs_28	BQuat_Draft_28
523	1	461.0000
527	98	361.1224					Abdiel_Draft_4			Achebe_Draft_3				Aglet_Draft_5				Alma_7																			Arturo_3
528	3	452.6667
530	1	456.0000
531	47	451.0638																																Ardmore_3
535	2	453.5000
536	63	439.0000	244_92	ABCat_88																													Archie_Draft_88			Ariel_Draft_153									BAKA_gp158
538	6	438.5000
539	22	416.6364
540	5	439.8000
541	45	450.9333															Alice_137														ArcherS7_143							Astraea_140				Ava3_145
542	14	329.0000									Adephagia_51													Angelica_51																						BEEST_Draft_50
543	58	249.7759												Aglet_Draft_84, Aglet_Draft_90				Alma_86
545	2	450.0000
548	21	443.4762														Akoma_38													Arbiter_38						Ares_39					Athena_39	Audrey_Draft_38
549	29	419.8966							Acadian_49			Adjutor_40
550	6	442.0000
553	9	445.1111
555	19	363.9474						Abrogate_Draft_56					Aeneas_62
556	6	424.6667
559	20	395.7500										Adjutor_56
560	1	442.0000
561	13	366.3077														Akoma_4																								Athena_4	Audrey_Draft_4
562	48	397.0625														Akoma_46																	Archie_Draft_28	Ardmore_29						Athena_47	Audrey_Draft_46
563	16	442.0000																																		Ariel_Draft_202									BAKA_gp205
564	44	441.9773															Alice_249														ArcherS7_265							Astraea_260				Ava3_261
565	4	404.7500
567	1	440.0000
573	9	418.2222																																		Ariel_Draft_144									BAKA_gp149
577	49	363.2857															Alice_159														ArcherS7_175							Astraea_169				Ava3_172
580	17	410.4706																																		Ariel_Draft_87									BAKA_gp86
586	7	430.2857
587	35	375.6000	244_12	ABCat_11
588	1	429.0000
589	1	429.0000
590	7	428.7143
597	1	426.0000
599	6	412.6667
601	20	404.0500										Adjutor_17
602	6	411.5000
603	16	384.2500																																		Ariel_Draft_12									BAKA_gp9
606	45	418.6000															Alice_190														ArcherS7_203							Astraea_197				Ava3_202
608	13	421.0000																															Archie_Draft_72
610	1	420.0000
611	35	418.4571	244_82	ABCat_78
612	4	415.0000
615	45	411.1556															Alice_63														ArcherS7_69							Astraea_70				Ava3_71
616	16	405.3750																																		Ariel_Draft_11									BAKA_gp8
617	11	403.6364
619	13	411.8462																															Archie_Draft_140
620	34	396.7941									Adephagia_35										Amelie_Draft_31	Anaya_36		Angelica_35																						BEEST_Draft_35
625	22	398.5909									Adephagia_84										Amelie_Draft_66	Anaya_88		Angelica_82																						BEEST_Draft_81
627	59	371.0000				ADZZY_Draft_34	Abdiel_Draft_33							Aglet_Draft_37
630	5	399.8000
640	2	408.0000
642	16	393.5000																																		Ariel_Draft_166									BAKA_gp173
645	1	406.0000
647	2	406.0000
648	20	311.3000									Adephagia_31											Anaya_32		Angelica_31																						BEEST_Draft_31
649	61	382.8852																	Alsfro_Draft_8															Ardmore_20											BAKA_gp38
651	3	404.3333
652	11	398.3636																										Aragog_Draft_3
656	2	404.0000
657	17	375.8824														Akoma_33																			Ares_33					Athena_34	Audrey_Draft_33
658	1	403.0000
660	84	386.2857			ABU_33															Altwerkus_Draft_33							Apizium_Draft_33		Arbiter_33
665	2	399.0000
666	33	329.2424									Adephagia_72										Amelie_Draft_59	Anaya_77		Angelica_72																						BEEST_Draft_69
669	2	400.0000
671	31	359.2258							Acadian_90							Akoma_98													Arbiter_82						Ares_85					Athena_99	Audrey_Draft_98
672	8	270.5000
677	14	362.0000																					Angel_32			Annihilator_Draft_32																		Avrafan_32				BPs_32	BQuat_Draft_32
678	7	389.8571																																									Avani_105
679	9	381.8889
682	3	396.0000
683	24	336.5417
684	165	320.5212				ADZZY_Draft_16	Abdiel_Draft_15			Achebe_Draft_14				Aglet_Draft_18	Airmid_13			Alma_17										Aragog_Draft_12				Archetta_Draft_14					Arturo_14		Astro_13
685	5	395.6000
686	4	383.5000
692	5	382.0000
694	17	383.9412																															Archie_Draft_8
695	4	376.7500
702	49	380.5102									Adephagia_22										Amelie_Draft_18	Anaya_23	Angel_17	Angelica_22		Annihilator_Draft_17																		Avrafan_17		BEEST_Draft_22		BPs_17	BQuat_Draft_17
705	3	375.3333
707	8	367.3750																											Arbiter_2						Ares_2
709	17	374.4706
712	6	337.3333
713	1	386.0000
717	4	249.0000																									Apizium_Draft_46
718	35	278.9143	244_27	ABCat_24
719	14	344.5714										Adjutor_2
720	2	384.0000
721	88	373.6477			ABU_42				Acadian_41											Altwerkus_Draft_42							Apizium_Draft_42
722	1	383.0000
723	45	357.5333															Alice_192														ArcherS7_205							Astraea_199				Ava3_204
731	44	369.9091															Alice_246														ArcherS7_262							Astraea_257				Ava3_258
732	45	343.7556															Alice_185														ArcherS7_198							Astraea_192				Ava3_197
733	36	254.4722																																		Ariel_Draft_105							Avani_62
734	1	375.0000
740	12	252.7500																											Arbiter_61						Ares_63
743	45	364.6444															Alice_198														ArcherS7_211							Astraea_205				Ava3_210
749	109	364.3303			ABU_30				Acadian_29							Akoma_30				Altwerkus_Draft_30							Apizium_Draft_30		Arbiter_31						Ares_31					Athena_31	Audrey_Draft_30
750	10	365.8000										Adjutor_67
751	8	217.8750
752	10	368.3000										Adjutor_47
759	1	366.0000
760	147	200.3061																																Ardmore_12
761	72	356.3333						Abrogate_Draft_5					Aeneas_6						Alsfro_Draft_7						Anglerfish_Draft_4					Arcanine_Draft_7																	BPBiebs31_6
762	13	352.1538																															Archie_Draft_6
763	20	303.7000										Adjutor_58
765	5	364.0000
767	5	331.0000
773	27	291.3333																															Archie_Draft_50			Ariel_Draft_148									BAKA_gp181
774	21	340.2381
775	31	345.5484
777	32	328.0313																					Angel_42			Annihilator_Draft_41																		Avrafan_42				BPs_42	BQuat_Draft_42
778	10	354.9000
779	13	250.6923																																		Ariel_Draft_1									BAKA_gp1
780	17	353.1765														Akoma_47																								Athena_48	Audrey_Draft_47
781	4	296.5000
783	5	338.4000
784	109	283.5138			ABU_18				Acadian_20							Akoma_21				Altwerkus_Draft_18							Apizium_Draft_18		Arbiter_21						Ares_21					Athena_22	Audrey_Draft_21
787	13	339.9231													Airmid_4																	Archetta_Draft_3							Astro_4
790	12	348.7500																																									Avani_36
795	3	287.0000
801	2	354.5000
802	4	220.5000
808	4	327.7500																Alma_2
809	16	332.6250									Adephagia_28											Anaya_29		Angelica_28																						BEEST_Draft_28
814	12	318.2500
815	1	351.0000
817	136	169.3162			ABU_56, ABU_57															Altwerkus_Draft_57, Altwerkus_Draft_58							Apizium_Draft_58
818	2	350.0000
822	2	312.0000
826	48	308.2708									Adephagia_13										Amelie_Draft_9	Anaya_14		Angelica_13																						BEEST_Draft_13
827	25	285.5200																															Archie_Draft_130, Archie_Draft_139
831	85	321.4235						Abrogate_Draft_10					Aeneas_12						Alsfro_Draft_12						Anglerfish_Draft_9					Arcanine_Draft_14						Ariel_Draft_47											BPBiebs31_11
836	206	321.0728	244_37	ABCat_34										Aglet_Draft_13			Alice_238														ArcherS7_253		Archie_Draft_29	Ardmore_30				Astraea_248				Ava3_249
839	1	345.0000
841	67	334.9403						Abrogate_Draft_15					Aeneas_17						Alsfro_Draft_17						Anglerfish_Draft_16					Arcanine_Draft_20																	BPBiebs31_16
843	1	344.0000
845	45	339.2222															Alice_207														ArcherS7_220							Astraea_214				Ava3_219
848	95	267.0105											Aeneas_37																					Ardmore_24											BAKA_gp42
850	45	340.0444															Alice_208														ArcherS7_221							Astraea_215				Ava3_220
857	1	340.0000
860	67	317.7910				ADZZY_Draft_5									Airmid_3			Alma_6										Aragog_Draft_2				Archetta_Draft_2							Astro_3
861	1	339.0000
862	16	279.1250										Adjutor_14
863	217	284.1935				ADZZY_Draft_14	Abdiel_Draft_13	Abrogate_Draft_13		Achebe_Draft_12			Aeneas_15	Aglet_Draft_16				Alma_15	Alsfro_Draft_15						Anglerfish_Draft_13, Anglerfish_Draft_14					Arcanine_Draft_18							Arturo_12		Astro_11								BPBiebs31_14
865	1	338.0000
866	18	310.3333																															Archie_Draft_17
868	8	289.6250
869	64	312.1563					Abdiel_Draft_10			Achebe_Draft_9											Amelie_Draft_27																Arturo_9
870	5	332.8000
871	7	335.2857
873	45	333.0444															Alice_92														ArcherS7_99							Astraea_97				Ava3_100
874	1	335.0000
875	5	285.8000
876	39	313.0000										Adjutor_36			Airmid_7													Aragog_Draft_6				Archetta_Draft_8
877	20	296.3000
879	4	333.2500
881	16	334.0000																																		Ariel_Draft_28									BAKA_gp28
883	70	131.0143	244_21, 244_22	ABCat_19, ABCat_20
884	16	311.8750
887	3	331.6667
888	9	332.0000
891	8	175.1250
893	14	314.9286																															Archie_Draft_55
897	45	329.0000															Alice_114														ArcherS7_121							Astraea_118				Ava3_123
900	1	329.0000
902	20	325.1500
904	4	310.7500
905	4	316.7500
908	4	326.0000
910	11	312.2727							Acadian_2
912	33	281.5758															Alice_93																									Ava3_101
913	3	320.3333
914	10	324.6000
915	3	313.6667
917	8	242.3750																																									Avani_15, Avani_16
920	45	320.5333															Alice_195														ArcherS7_208							Astraea_202				Ava3_207
921	1	324.0000
922	3	324.0000
924	35	323.4571	244_19	ABCat_18
925	49	313.5714															Alice_24														ArcherS7_28							Astraea_30				Ava3_30
926	3	324.0000
927	57	182.1404																			Amelie_Draft_15, Amelie_Draft_16		Angel_14, Angel_15	Angelica_20		Annihilator_Draft_14, Annihilator_Draft_15																		Avrafan_14, Avrafan_15		BEEST_Draft_20		BPs_14, BPs_15	BQuat_Draft_14, BQuat_Draft_15
928	10	306.1000																																									Avani_18
932	11	289.0909
935	3	318.6667
937	1	322.0000
938	3	322.0000
940	48	316.0208	244_68	ABCat_64																													Archie_Draft_65
942	232	269.9612				ADZZY_Draft_77	Abdiel_Draft_67	Abrogate_Draft_67		Achebe_Draft_65			Aeneas_71	Aglet_Draft_77	Airmid_70			Alma_73	Alsfro_Draft_71						Anglerfish_Draft_71			Aragog_Draft_65		Arcanine_Draft_75		Archetta_Draft_66					Arturo_65		Astro_82								BPBiebs31_72
950	52	303.2692	244_30	ABCat_27																																Ariel_Draft_37							Avani_26
952	1	320.0000
954	1	320.0000
955	35	320.0000	244_117	ABCat_116
957	1	319.0000
958	17	292.7647																																		Ariel_Draft_111									BAKA_gp118
961	2	255.5000
963	5	318.0000
964	5	318.0000
966	64	311.9063	244_89	ABCat_85																													Archie_Draft_77			Ariel_Draft_123									BAKA_gp128
969	2	317.0000
972	11	311.8182
974	9	314.2222
975	1	316.0000
977	10	179.2000
978	6	316.0000
981	11	302.2727
987	13	209.6154
988	14	285.1429										Adjutor_59
990	13	311.9231																															Archie_Draft_27
991	12	239.5000														Akoma_45																								Athena_46	Audrey_Draft_45
992	3	294.0000																				Anaya_53
995	45	192.4444															Alice_88														ArcherS7_94							Astraea_93				Ava3_96
999	2	310.0000
1000	20	311.0500																					Angel_7			Annihilator_Draft_7																	Avani_7	Avrafan_7				BPs_7	BQuat_Draft_7
1001	1	312.0000
1002	1	311.0000
1003	4	306.0000
1005	4	309.5000
1010	6	265.3333
1014	3	310.0000
1016	16	170.1250
1023	13	285.2308																																											BAKA_gp169
1024	22	281.5000																																											BAKA_gp15
1026	2	301.0000
1027	4	293.0000																			Amelie_Draft_37
1028	3	300.6667
1035	21	185.9524
1036	389	161.7198				ADZZY_Draft_24, ADZZY_Draft_25	Abdiel_Draft_23, Abdiel_Draft_24	Abrogate_Draft_23		Achebe_Draft_22			Aeneas_25	Aglet_Draft_26, Aglet_Draft_27	Airmid_20, Airmid_21			Alma_25, Alma_26	Alsfro_Draft_24						Anglerfish_Draft_23, Anglerfish_Draft_24			Aragog_Draft_19, Aragog_Draft_20		Arcanine_Draft_27, Arcanine_Draft_28		Archetta_Draft_21, Archetta_Draft_22					Arturo_22, Arturo_23		Astro_20, Astro_21								BPBiebs31_23, BPBiebs31_24
1038	1	304.0000
1039	4	267.2500
1041	87	261.3103			ABU_20															Altwerkus_Draft_20	Amelie_Draft_35						Apizium_Draft_20
1046	32	298.9375
1047	88	195.0341															Alice_123, Alice_124														ArcherS7_129, ArcherS7_130							Astraea_126, Astraea_127				Ava3_131, Ava3_132
1048	17	299.4706																															Archie_Draft_13
1049	38	284.8684									Adephagia_61										Amelie_Draft_49	Anaya_63		Angelica_61																						BEEST_Draft_60
1051	1	302.0000
1052	1	302.0000
1053	3	300.3333
1054	1	312.0000
1057	46	169.9130						Abrogate_Draft_51					Aeneas_55						Alsfro_Draft_55						Anglerfish_Draft_56																						BPBiebs31_54
1058	45	301.0000															Alice_107														ArcherS7_114							Astraea_111				Ava3_116
1060	13	299.7692
1063	13	244.9231
1064	4	293.2500
1067	4	232.2500
1070	14	287.2857									Adephagia_42											Anaya_44		Angelica_42																						BEEST_Draft_42
1071	28	288.8214									Adephagia_78										Amelie_Draft_64	Anaya_83		Angelica_77																						BEEST_Draft_75
1078	12	138.8333
1079	4	227.7500
1080	1	299.0000
1081	2	299.0000
1085	50	296.4600					Abdiel_Draft_51			Achebe_Draft_49																											Arturo_50
1086	10	268.1000										Adjutor_60
1089	1	298.0000
1092	5	296.4000
1095	1	298.0000
1097	45	288.6444															Alice_204														ArcherS7_217							Astraea_211				Ava3_216
1098	15	286.9333																															Archie_Draft_75
1099	1	297.0000
1101	25	288.0400																																		Ariel_Draft_34									BAKA_gp35
1104	17	263.2941				ADZZY_Draft_2
1105	63	289.5079					Abdiel_Draft_85			Achebe_Draft_82																											Arturo_84
1106	2	295.0000
1107	1	296.0000
1110	58	244.7241				ADZZY_Draft_1												Alma_1															Archie_Draft_117
1111	66	271.5758																																Ardmore_11
1112	1	295.0000
1113	3	293.6667
1117	12	289.4167																																											BAKA_gp53
1118	2	289.5000
1119	10	291.9000										Adjutor_42
1122	10	173.2000
1123	1	293.0000
1126	35	292.6000	244_53	ABCat_50
1127	2	293.0000
1128	16	293.0000
1133	2	292.0000
1134	3	292.0000
1139	7	201.1429																			Amelie_Draft_70
1141	1	290.0000
1142	1	290.0000
1150	30	285.6000																													ArcherS7_3							Astraea_3
1152	10	288.1000
1154	2	280.5000
1157	1	288.0000
1158	14	266.5714										Adjutor_33
1159	13	287.8462																																									Avani_55
1163	5	252.6000
1167	20	281.6000										Adjutor_25
1169	1	286.0000
1170	37	215.9730																Alma_8										Aragog_Draft_4
1174	63	249.1429	244_102	ABCat_98																													Archie_Draft_90			Ariel_Draft_154									BAKA_gp159
1175	4	264.0000
1178	52	261.4615	244_115	ABCat_111																													Archie_Draft_98
1179	20	280.9000
1180	42	251.4524
1181	1	285.0000
1184	1	285.0000
1189	66	278.3485																																Ardmore_17
1192	5	284.0000
1196	98	221.0306				ADZZY_Draft_32	Abdiel_Draft_5			Achebe_Draft_4				Aglet_Draft_6							Amelie_Draft_24																Arturo_4		Astro_5
1198	114	274.7281					Abdiel_Draft_59			Achebe_Draft_56				Aglet_Draft_66																							Arturo_58
1200	6	279.0000
1203	1	283.0000
1204	16	282.3750																																		Ariel_Draft_207									BAKA_gp210
1207	232	228.9095				ADZZY_Draft_23	Abdiel_Draft_22	Abrogate_Draft_21		Achebe_Draft_21			Aeneas_23	Aglet_Draft_25	Airmid_19			Alma_24	Alsfro_Draft_23						Anglerfish_Draft_22			Aragog_Draft_18		Arcanine_Draft_26		Archetta_Draft_20					Arturo_21		Astro_19								BPBiebs31_22
1210	72	91.3750						Abrogate_Draft_7					Aeneas_8						Alsfro_Draft_9						Anglerfish_Draft_6					Arcanine_Draft_11																	BPBiebs31_8
1213	109	267.0183			ABU_13				Acadian_14							Akoma_15				Altwerkus_Draft_13							Apizium_Draft_13		Arbiter_16						Ares_16					Athena_16	Audrey_Draft_15
1216	13	252.3846				ADZZY_Draft_76
1217	5	282.0000
1220	15	163.5333									Adephagia_19, Adephagia_20											Anaya_20, Anaya_21		Angelica_19																						BEEST_Draft_19
1221	1	281.0000
1222	1	281.0000
1223	2	198.0000
1225	35	280.9429	244_59	ABCat_56
1227	30	230.4333									Adephagia_38										Amelie_Draft_34			Angelica_38																						BEEST_Draft_38
1228	6	263.0000
1234	7	280.0000
1237	55	210.3818																	Alsfro_Draft_6															Ardmore_45									Avani_61
1239	16	212.8750																											Arbiter_8						Ares_8
1240	16	278.3125													Airmid_11													Aragog_Draft_10				Archetta_Draft_12
1241	2	249.0000
1245	26	163.1538																															Archie_Draft_14, Archie_Draft_15
1247	61	271.6721																																Ardmore_34
1248	11	266.8182							Acadian_1
1250	1	277.0000
1251	5	277.0000
1253	12	277.0000													Airmid_84													Aragog_Draft_80
1254	44	276.9545															Alice_122														ArcherS7_128							Astraea_125				Ava3_130
1255	1	277.0000
1256	109	246.1468			ABU_22				Acadian_22							Akoma_23				Altwerkus_Draft_22							Apizium_Draft_22		Arbiter_24						Ares_24					Athena_24	Audrey_Draft_23
1258	5	251.6000
1259	4	193.5000
1263	6	213.5000
1264	10	245.3000				ADZZY_Draft_93
1265	232	267.9267				ADZZY_Draft_70	Abdiel_Draft_63	Abrogate_Draft_61		Achebe_Draft_61			Aeneas_66	Aglet_Draft_69	Airmid_66			Alma_69	Alsfro_Draft_66						Anglerfish_Draft_64			Aragog_Draft_62		Arcanine_Draft_68		Archetta_Draft_64					Arturo_62		Astro_77								BPBiebs31_65
1266	4	274.0000
1267	45	261.0000															Alice_189														ArcherS7_202							Astraea_196				Ava3_201
1268	2	236.0000
1270	5	267.8000
1273	3	275.0000
1275	16	245.7500																																		Ariel_Draft_20									BAKA_gp20
1277	12	260.5000
1279	13	219.0000									Adephagia_89											Anaya_93		Angelica_87																						BEEST_Draft_86
1281	2	250.5000
1284	45	261.2000	244_93	ABCat_89																																Ariel_Draft_128
1285	4	273.0000																								Annihilator_Draft_61
1286	47	273.0000																																Ardmore_6
1288	201	255.2090				ADZZY_Draft_56	Abdiel_Draft_52			Achebe_Draft_50				Aglet_Draft_59	Airmid_49			Alma_56	Alsfro_Draft_53									Aragog_Draft_46				Archetta_Draft_50					Arturo_51		Astro_53
1289	28	251.6786									Adephagia_49										Amelie_Draft_44	Anaya_51		Angelica_49																						BEEST_Draft_48
1290	1	272.0000
1292	41	239.7317	244_55	ABCat_52
1293	1	272.0000
1294	44	272.0000															Alice_108														ArcherS7_115							Astraea_112				Ava3_117
1295	56	216.8214																							Anglerfish_Draft_91					Arcanine_Draft_94						Ariel_Draft_115									BAKA_gp121		BPBiebs31_91
1298	4	232.0000
1300	72	262.6944						Abrogate_Draft_47					Aeneas_51						Alsfro_Draft_51						Anglerfish_Draft_52					Arcanine_Draft_54																	BPBiebs31_50
1302	45	257.0000															Alice_182														ArcherS7_194							Astraea_189				Ava3_193
1307	41	253.2439			ABU_66															Altwerkus_Draft_70							Apizium_Draft_71
1308	4	270.0000																																					Astro_94
1309	3	177.6667
1310	2	241.5000
1311	4	269.0000
1312	20	269.0000													Airmid_8													Aragog_Draft_7				Archetta_Draft_9							Astro_8
1313	45	266.9111															Alice_206														ArcherS7_219							Astraea_213				Ava3_218
1317	1	268.0000
1318	5	267.8000
1321	7	268.0000
1322	14	259.7143																					Angel_56			Annihilator_Draft_55																		Avrafan_56				BPs_56	BQuat_Draft_56
1323	17	265.0588																																		Ariel_Draft_95									BAKA_gp102
1326	1	267.0000
1331	121	212.2397															Alice_231														ArcherS7_246			Ardmore_87				Astraea_240				Ava3_242	Avani_107
1333	2	265.5000
1334	2	198.0000
1340	44	266.0000															Alice_117														ArcherS7_123							Astraea_120				Ava3_125
1342	1	265.0000
1343	18	232.5000																																		Ariel_Draft_135									BAKA_gp137
1349	96	206.1563			ABU_48				Acadian_46											Altwerkus_Draft_48							Apizium_Draft_49		Arbiter_45						Ares_46
1350	27	181.4074																																		Ariel_Draft_29									BAKA_gp29, BAKA_gp30
1351	1	264.0000
1353	9	188.2222										Adjutor_83
1356	20	235.6000														Akoma_1													Arbiter_1						Ares_1					Athena_1	Audrey_Draft_1
1361	5	262.0000
1362	48	187.9167									Adephagia_57										Amelie_Draft_48	Anaya_59		Angelica_57												Ariel_Draft_155									BAKA_gp160	BEEST_Draft_56
1365	2	262.0000
1368	2	262.0000
1369	17	229.9412
1370	45	240.2222															Alice_194														ArcherS7_207							Astraea_201				Ava3_206
1371	8	249.7500																											Arbiter_88						Ares_92
1373	76	183.4868					Abdiel_Draft_77			Achebe_Draft_74								Alma_83																			Arturo_76
1376	47	150.7021																																Ardmore_1
1377	1	261.0000
1379	67	177.4776									Adephagia_70						Alice_202				Amelie_Draft_57	Anaya_74		Angelica_69							ArcherS7_215							Astraea_209				Ava3_214				BEEST_Draft_67
1383	1	260.0000
1387	2	180.5000
1388	4	258.5000
1390	6	152.1667
1391	155	238.8710				ADZZY_Draft_50	Abdiel_Draft_48			Achebe_Draft_46				Aglet_Draft_53	Airmid_42			Alma_49										Aragog_Draft_39				Archetta_Draft_44					Arturo_47
1392	15	256.1333															Alice_201
1394	22	237.0455																							Anglerfish_Draft_72					Arcanine_Draft_76																	BPBiebs31_74
1395	12	250.3333														Akoma_57																								Athena_59	Audrey_Draft_58
1397	6	239.3333
1398	2	163.0000
1399	1	257.0000
1401	8	242.0000							Acadian_97
1405	24	251.3750				ADZZY_Draft_84
1409	48	243.1875	244_70	ABCat_66																													Archie_Draft_67
1410	45	255.9778															Alice_234														ArcherS7_249							Astraea_243				Ava3_245
1411	7	228.4286
1415	12	252.1667							Acadian_66							Akoma_67																								Athena_69	Audrey_Draft_68
1417	1	255.0000
1419	3	251.3333
1420	32	185.4063	244_112																															Ardmore_42		Ariel_Draft_145									BAKA_gp150
1421	1	254.0000
1423	87	177.8391						Abrogate_Draft_70					Aeneas_80				Alice_41		Alsfro_Draft_78						Anglerfish_Draft_78					Arcanine_Draft_82						Ariel_Draft_191		Astraea_48									BPBiebs31_80
1426	1	253.0000
1427	44	127.5909															Alice_65														ArcherS7_73							Astraea_72				Ava3_74
1428	2	222.0000																														Archetta_Draft_34
1431	4	240.2500
1435	5	228.8000
1438	6	218.3333
1440	6	245.5000
1442	6	251.1667																																											BAKA_gp132
1447	19	184.6842	244_113																																	Ariel_Draft_162									BAKA_gp170
1448	13	247.8462																															Archie_Draft_36
1450	44	251.0000															Alice_131														ArcherS7_137							Astraea_134				Ava3_139
1452	1	251.0000
1454	1	251.0000
1455	47	240.8511																																Ardmore_4
1457	45	250.8222															Alice_235														ArcherS7_250							Astraea_244				Ava3_246
1458	1	250.0000
1459	1	250.0000
1462	30	234.3667																Alma_94
1463	157	182.7707				ADZZY_Draft_51	Abdiel_Draft_49			Achebe_Draft_47				Aglet_Draft_54	Airmid_43			Alma_50										Aragog_Draft_40				Archetta_Draft_45					Arturo_48		Astro_46
1464	44	231.8864															Alice_55														ArcherS7_60							Astraea_62				Ava3_62
1465	11	241.3636							Acadian_15																				Arbiter_17						Ares_17
1467	1	249.0000
1469	36	215.0556																																Ardmore_38
1470	4	236.7500
1471	3	248.0000
1472	47	242.9149															Alice_226														ArcherS7_241					Ariel_Draft_14		Astraea_235				Ava3_237
1474	10	236.1000										Adjutor_64
1477	2	247.0000
1478	99	227.4343			ABU_95				Acadian_89							Akoma_97				Altwerkus_Draft_99							Apizium_Draft_100		Arbiter_81						Ares_84					Athena_98	Audrey_Draft_97
1480	13	228.4615																																											BAKA_gp2
1485	6	141.6667																			Amelie_Draft_65	Anaya_85, Anaya_87
1486	6	217.1667
1491	47	204.7872																																Ardmore_5
1492	3	245.0000
1493	16	241.0000																															Archie_Draft_125
1496	1	244.0000							Acadian_3
1497	3	235.6667
1498	48	235.8542												Aglet_Draft_58				Alma_55
1499	44	244.0000															Alice_66														ArcherS7_74							Astraea_73				Ava3_75
1505	1	243.0000
1506	1	243.0000
1507	5	238.0000
1508	31	230.6452				ADZZY_Draft_54
1510	1	242.0000
1511	4	144.5000
1512	44	223.3409															Alice_228														ArcherS7_243							Astraea_237				Ava3_239
1513	1	242.0000
1515	29	232.7241																																									Avani_106		BAKA_gp16
1516	10	237.0000																																											BAKA_gp11
1519	42	231.0238															Alice_8														ArcherS7_10							Astraea_15				Ava3_11
1522	1	241.0000
1524	21	236.8571														Akoma_42													Arbiter_42						Ares_43					Athena_43	Audrey_Draft_42
1526	6	205.6667
1528	109	173.5413			ABU_23				Acadian_23							Akoma_24				Altwerkus_Draft_23							Apizium_Draft_23		Arbiter_25						Ares_25					Athena_25	Audrey_Draft_24
1529	45	227.2889															Alice_126														ArcherS7_132							Astraea_129				Ava3_134
1532	10	223.4000
1533	3	196.0000
1537	45	237.0444															Alice_119														ArcherS7_125							Astraea_122				Ava3_127
1538	6	208.1667
1539	45	211.6444															Alice_94														ArcherS7_100							Astraea_98				Ava3_102
1540	5	234.8000																																					Astro_75
1542	45	238.0889															Alice_203														ArcherS7_216							Astraea_210				Ava3_215
1544	1	238.0000
1546	3	180.0000
1548	44	236.0909															Alice_229														ArcherS7_244							Astraea_238				Ava3_240
1549	26	223.1538
1550	21	232.3810																			Amelie_Draft_74			Angelica_39																						BEEST_Draft_39
1552	8	216.8750																			Amelie_Draft_67
1553	108	225.4815			ABU_69				Acadian_71							Akoma_71				Altwerkus_Draft_74							Apizium_Draft_73		Arbiter_64						Ares_66					Athena_73	Audrey_Draft_72
1557	1	237.0000
1558	1	237.0000
1559	2	155.5000
1560	8	237.0000																											Arbiter_5						Ares_5
1561	109	197.4312			ABU_74				Acadian_75							Akoma_77				Altwerkus_Draft_79							Apizium_Draft_78		Arbiter_67						Ares_69					Athena_79	Audrey_Draft_78
1563	1	237.0000
1566	1	236.0000
1570	70	228.9714						Abrogate_Draft_6					Aeneas_7												Anglerfish_Draft_5					Arcanine_Draft_9																	BPBiebs31_7
1571	5	211.8000																															Archie_Draft_126
1572	44	236.0000															Alice_70														ArcherS7_78							Astraea_76				Ava3_79
1573	1	235.0000
1576	1	235.0000
1577	8	233.2500																											Arbiter_3						Ares_3
1578	16	231.6250																																		Ariel_Draft_90									BAKA_gp97
1579	1	235.0000
1581	10	234.2000										Adjutor_15
1585	14	220.0000										Adjutor_68
1586	43	235.0000															Alice_86														ArcherS7_92							Astraea_91				Ava3_94
1587	10	126.2000
1590	1	234.0000
1591	1	234.0000
1594	17	225.8824																																		Ariel_Draft_134									BAKA_gp136
1599	84	193.7500			ABU_70															Altwerkus_Draft_75							Apizium_Draft_74
1601	7	225.1429																																					Astro_7
1605	1	233.0000
1607	2	229.5000
1612	5	233.0000																																									Avani_23
1613	150	83.1867			ABU_79, ABU_81															Altwerkus_Draft_85							Apizium_Draft_83, Apizium_Draft_85
1614	7	209.7143
1616	1	232.0000
1618	60	212.3667																																Ardmore_23											BAKA_gp41
1620	1	232.0000
1623	1	232.0000
1624	44	227.5909															Alice_64														ArcherS7_70							Astraea_71				Ava3_72
1625	6	193.3333
1629	3	230.0000
1632	3	231.0000
1634	2	207.5000
1636	9	196.5556																											Arbiter_9						Ares_9
1637	31	213.6452													Airmid_48													Aragog_Draft_45				Archetta_Draft_49							Astro_52
1639	6	206.0000
1642	19	200.6842																					Angel_51			Annihilator_Draft_49																		Avrafan_51				BPs_51	BQuat_Draft_50
1643	5	229.8000
1645	72	102.0139															Alice_1														ArcherS7_1, ArcherS7_269							Astraea_1, Astraea_264				Ava3_1, Ava3_265
1647	8	185.5000	244_100
1648	1	229.0000
1651	1	229.0000
1655	2	219.0000
1656	45	228.6667															Alice_184														ArcherS7_197							Astraea_191				Ava3_196
1658	24	190.9167																Alma_36
1661	1	228.0000
1664	4	204.2500
1666	6	223.8333
1669	5	228.0000
1670	20	224.3000																																									Avani_99
1671	8	211.6250
1673	7	197.1429
1674	6	204.3333
1675	4	218.5000							Acadian_57
1676	24	152.8333																	Alsfro_Draft_5												ArcherS7_222					Ariel_Draft_45
1678	5	227.0000
1680	21	224.1429																		Altwerkus_Draft_3							Apizium_Draft_3
1684	66	178.6364					Abdiel_Draft_76			Achebe_Draft_73								Alma_82																			Arturo_75
1689	48	218.6458	244_80	ABCat_76																													Archie_Draft_71
1690	8	204.6250
1691	4	219.0000
1694	2	225.0000
1695	14	196.0000
1698	48	180.3125					Abdiel_Draft_62			Achebe_Draft_59																											Arturo_61
1699	1	225.0000
1701	17	220.1765
1705	13	221.6923																																											BAKA_gp14
1706	1	224.0000
1707	1	224.0000
1709	5	198.2000
1710	4	219.5000
1711	10	193.2000
1712	3	217.0000							Acadian_59
1714	1	223.0000
1715	2	218.0000
1719	225	198.4044				ADZZY_Draft_59	Abdiel_Draft_55	Abrogate_Draft_53		Achebe_Draft_53			Aeneas_57	Aglet_Draft_63	Airmid_54			Alma_59	Alsfro_Draft_57						Anglerfish_Draft_57			Aragog_Draft_51		Arcanine_Draft_60		Archetta_Draft_55					Arturo_54		Astro_59								BPBiebs31_56
1723	1	222.0000
1725	4	222.0000
1726	4	222.0000
1727	3	210.6667
1731	1	221.0000
1738	1	221.0000
1739	9	207.0000										Adjutor_38
1743	6	218.3333
1746	1	220.0000
1752	80	207.1375			ABU_38				Acadian_37											Altwerkus_Draft_38							Apizium_Draft_38
1759	1	219.0000
1761	1	219.0000
1768	16	203.5625																																		Ariel_Draft_146									BAKA_gp152
1769	1	218.0000
1772	46	182.3478									Adephagia_12										Amelie_Draft_8	Anaya_13		Angelica_12																						BEEST_Draft_12
1773	1	218.0000
1775	1	218.0000
1776	34	176.8235	244_138	ABCat_138
1777	99	182.8283			ABU_6				Acadian_8							Akoma_8				Altwerkus_Draft_7							Apizium_Draft_7													Athena_9	Audrey_Draft_8
1780	1	217.0000
1781	10	216.2000										Adjutor_26
1782	109	215.0000			ABU_36				Acadian_35							Akoma_36				Altwerkus_Draft_36							Apizium_Draft_36		Arbiter_36						Ares_36					Athena_37	Audrey_Draft_36
1784	26	188.8846																												Arcanine_Draft_58
1786	1	216.0000																																Ardmore_46
1788	1	216.0000
1789	1	216.0000
1790	10	193.1000										Adjutor_75
1792	6	158.6667
1794	4	194.5000						Abrogate_Draft_1
1795	1	216.0000
1796	1	216.0000
1803	73	159.2329																																Ardmore_50									Avani_65
1804	2	198.0000
1806	44	215.0000															Alice_183														ArcherS7_195							Astraea_190				Ava3_194
1807	87	187.1609			ABU_26				Acadian_26											Altwerkus_Draft_26							Apizium_Draft_26
1813	1	214.0000
1815	4	174.0000							Acadian_72
1816	2	214.0000
1817	29	211.6897																																Ardmore_78
1818	4	214.0000
1819	6	208.3333																																									Avani_5
1822	3	210.0000
1827	8	213.0000													Airmid_5																	Archetta_Draft_5
1828	3	213.0000
1829	2	210.0000
1831	61	136.4590																																Ardmore_82
1832	14	150.7143																					Angel_50			Annihilator_Draft_48																		Avrafan_50				BPs_50	BQuat_Draft_49
1835	29	118.9655				ADZZY_Draft_48
1838	2	171.0000
1839	13	202.6923																															Archie_Draft_7
1840	3	181.0000
1842	1	211.0000																																		Ariel_Draft_15
1843	88	205.7159			ABU_51				Acadian_50											Altwerkus_Draft_52							Apizium_Draft_53
1844	6	163.8333
1848	21	170.9524
1849	1	210.0000
1850	32	169.0000		ABCat_37																																		Astraea_245
1851	2	210.0000
1853	5	210.0000
1854	21	199.3333	244_114	ABCat_110																																Ariel_Draft_164
1855	47	203.2766									Adephagia_18										Amelie_Draft_14	Anaya_19	Angel_13	Angelica_18		Annihilator_Draft_13																		Avrafan_13		BEEST_Draft_18		BPs_13	BQuat_Draft_13
1856	13	187.0000																																									Avani_100
1860	1	209.0000
1865	2	195.5000
1867	2	208.0000
1869	9	208.0000																										Aragog_Draft_74
1870	45	207.9111															Alice_110														ArcherS7_117							Astraea_114				Ava3_119
1871	12	161.6667														Akoma_62																								Athena_64	Audrey_Draft_63
1872	56	180.5000				ADZZY_Draft_79												Alma_75																					Astro_84
1873	88	188.4091			ABU_1				Acadian_5											Altwerkus_Draft_1							Apizium_Draft_1
1875	77	188.8312			ABU_60															Altwerkus_Draft_62							Apizium_Draft_63
1877	5	207.0000
1879	85	133.7059			ABU_71															Altwerkus_Draft_76			Angel_61				Apizium_Draft_75																	Avrafan_62				BPs_63
1880	9	180.7778																																											BAKA_gp64
1881	2	181.0000
1884	2	202.5000
1888	16	176.7500									Adephagia_86											Anaya_90		Angelica_84																						BEEST_Draft_83
1890	10	205.1000										Adjutor_61
1891	2	206.0000
1892	103	204.0680			ABU_17															Altwerkus_Draft_17			Angel_31			Annihilator_Draft_31	Apizium_Draft_17																	Avrafan_31				BPs_31	BQuat_Draft_31
1897	25	119.2400	244_66
1898	83	113.6386	244_43, 244_44	ABCat_39, ABCat_40																														Ardmore_71
1899	109	199.1651			ABU_37				Acadian_36							Akoma_37				Altwerkus_Draft_37							Apizium_Draft_37		Arbiter_37						Ares_38					Athena_38	Audrey_Draft_37
1900	36	113.7500																													ArcherS7_16							Astraea_18				Ava3_18
1902	7	194.7143
1904	1	205.0000
1906	1	205.0000
1908	4	203.0000
1912	1	204.0000																																		Ariel_Draft_17
1913	10	196.8000										Adjutor_49
1914	86	153.6860			ABU_62															Altwerkus_Draft_64							Apizium_Draft_65		Arbiter_58						Ares_59
1915	2	141.0000
1919	6	184.1667
1920	4	194.0000
1925	2	203.0000
1926	39	147.0769	244_101	ABCat_97
1928	24	101.2917	244_45
1930	2	128.5000
1933	1	202.0000
1934	1	202.0000
1937	125	117.1440					Abdiel_Draft_36			Achebe_Draft_33				Aglet_Draft_42	Airmid_33													Aragog_Draft_31				Archetta_Draft_35					Arturo_34		Astro_32
1939	44	202.0000															Alice_109														ArcherS7_116							Astraea_113				Ava3_118
1942	5	118.2000
1946	5	201.0000
1950	12	201.0000														Akoma_16																								Athena_17	Audrey_Draft_16
1951	33	183.5455																																		Ariel_Draft_22									BAKA_gp22
1952	1	201.0000
1955	6	138.6667
1956	1	200.0000
1961	22	182.5000
1962	89	160.0225					Abdiel_Draft_79			Achebe_Draft_75	Adephagia_75											Anaya_80															Arturo_78									BEEST_Draft_72
1967	12	191.5833															Alice_252
1970	1	199.0000
1971	10	190.7000
1975	25	165.0400																					Angel_36			Annihilator_Draft_35																		Avrafan_36				BPs_36	BQuat_Draft_36
1976	3	198.0000							Acadian_18
1981	72	76.4306						Abrogate_Draft_72					Aeneas_83						Alsfro_Draft_80						Anglerfish_Draft_80					Arcanine_Draft_85																	BPBiebs31_83
1983	28	175.8929									Adephagia_65										Amelie_Draft_53	Anaya_68		Angelica_65																						BEEST_Draft_62
1984	1	198.0000
1985	45	198.0000															Alice_116														ArcherS7_122							Astraea_119				Ava3_124
1986	1	198.0000
1988	1	198.0000
1989	8	186.7500																																		Ariel_Draft_157
1994	24	76.6667																																									Avani_89
1996	12	150.8333													Airmid_38																	Archetta_Draft_40							Astro_41
1997	4	182.0000
1998	32	98.9375																																								Ava3_52
1999	45	196.0222															Alice_128														ArcherS7_134							Astraea_131				Ava3_136
2000	1	197.0000
2001	2	197.0000
2002	12	192.5833														Akoma_27																								Athena_28	Audrey_Draft_27
2003	3	155.6667
2009	6	196.6667																																									Avani_14
2010	4	108.7500
2012	2	189.0000
2013	8	163.5000																																											BAKA_gp87
2014	10	175.3000										Adjutor_66
2015	12	191.4167
2017	1	196.0000
2022	227	154.6388				ADZZY_Draft_62	Abdiel_Draft_57	Abrogate_Draft_57		Achebe_Draft_54			Aeneas_63	Aglet_Draft_64	Airmid_59			Alma_62							Anglerfish_Draft_61			Aragog_Draft_56		Arcanine_Draft_65		Archetta_Draft_60				Ariel_Draft_126	Arturo_56		Astro_64						BAKA_gp130
2023	35	164.8286																													ArcherS7_17											Ava3_19	Avani_87		BAKA_gp193
2025	1	195.0000							Acadian_4
2028	2	195.0000
2029	7	172.7143
2030	5	184.2000
2031	2	138.5000						Abrogate_Draft_88					Aeneas_100
2032	15	183.4000																																		Ariel_Draft_18									BAKA_gp17
2033	6	133.5000
2034	13	178.7692																																											BAKA_gp50
2035	15	143.8667																																				Astraea_9
2037	39	129.7692																													ArcherS7_76											Ava3_77
2040	6	130.6667
2041	1	193.0000
2042	2	193.0000
2044	3	175.3333
2045	10	186.5000										Adjutor_41
2046	3	162.3333
2047	4	163.0000
2049	1	192.0000																																									Avani_75
2050	6	191.1667
2052	1	192.0000
2054	5	192.0000
2057	31	192.0000																																Ardmore_56									Avani_72
2059	6	155.1667
2060	4	192.0000
2061	4	192.0000
2062	9	111.4444
2067	8	191.0000																											Arbiter_6						Ares_6
2069	4	173.7500
2071	1	191.0000
2074	13	165.1538																					Angel_33																					Avrafan_33				BPs_33	BQuat_Draft_33
2078	14	186.1429									Adephagia_87										Amelie_Draft_68	Anaya_91		Angelica_85																						BEEST_Draft_84
2079	15	166.6667																																		Ariel_Draft_42									BAKA_gp47
2082	5	190.0000
2083	2	168.0000
2085	34	188.3235																													ArcherS7_72											Ava3_73
2086	9	179.4444										Adjutor_76
2087	18	175.6667													Airmid_82													Aragog_Draft_78											Astro_93
2088	8	139.8750
2089	65	174.9231	244_99	ABCat_95																													Archie_Draft_84			Ariel_Draft_130									BAKA_gp133
2090	11	102.8182																										Aragog_Draft_53				Archetta_Draft_57
2091	10	148.3000																																		Ariel_Draft_163
2092	89	147.4607					Abdiel_Draft_9			Achebe_Draft_8																											Arturo_8
2094	5	175.4000
2095	47	187.9362																																Ardmore_7
2096	12	189.0000														Akoma_5																								Athena_5	Audrey_Draft_5
2101	3	162.6667
2102	1	188.0000
2103	31	159.6452																																											BAKA_gp171
2104	1	188.0000
2105	4	188.0000
2106	5	181.2000
2109	35	188.0000	244_15	ABCat_14
2112	56	150.3393											Aeneas_58		Airmid_55																								Astro_60								BPBiebs31_57
2113	157	170.9682				ADZZY_Draft_15	Abdiel_Draft_14			Achebe_Draft_13				Aglet_Draft_17	Airmid_12			Alma_16										Aragog_Draft_11				Archetta_Draft_13					Arturo_13		Astro_12
2114	15	184.6667																																Ardmore_59									Avani_80
2117	12	82.0000																																Ardmore_68
2118	1	187.0000
2119	1	187.0000
2125	62	144.3065																																Ardmore_37									Avani_51
2128	42	152.8333	244_133	ABCat_133																																Ariel_Draft_230
2130	1	186.0000
2133	1	186.0000
2138	2	136.5000																																									Avani_59
2140	43	55.1860																																									Avani_77
2143	5	134.0000
2146	5	169.8000
2147	1	185.0000
2151	1	185.0000
2152	4	172.0000
2154	1	185.0000
2155	1	185.0000
2156	1	185.0000
2159	3	121.0000
2160	2	184.0000
2161	6	183.1667
2162	44	179.1136															Alice_95														ArcherS7_101							Astraea_99				Ava3_103
2163	2	159.5000
2164	125	138.4080				ADZZY_Draft_35	Abdiel_Draft_34			Achebe_Draft_32				Aglet_Draft_38	Airmid_32													Aragog_Draft_30				Archetta_Draft_33					Arturo_33		Astro_31
2167	14	181.3571																					Angel_44			Annihilator_Draft_43																		Avrafan_44				BPs_44	BQuat_Draft_44
2169	2	183.0000
2170	2	183.0000
2174	3	183.0000
2175	7	183.0000
2178	100	166.3700					Abdiel_Draft_69			Achebe_Draft_67				Aglet_Draft_79	Airmid_72													Aragog_Draft_67				Archetta_Draft_68					Arturo_67
2181	14	166.7143															Alice_14
2183	7	128.0000															Alice_40																					Astraea_47
2185	1	182.0000
2187	5	172.8000																																											BAKA_gp88
2188	1	182.0000
2189	3	158.0000
2191	6	182.0000																																									Avani_6
2192	4	144.0000															Alice_15
2196	1	181.0000
2198	45	180.0222															Alice_91														ArcherS7_98							Astraea_96				Ava3_99
2200	22	175.1818																													ArcherS7_196											Ava3_195
2201	21	131.0476						Abrogate_Draft_76					Aeneas_87										Angel_52			Annihilator_Draft_51																		Avrafan_52				BPs_52	BQuat_Draft_52
2204	3	173.0000
2205	60	161.7500																																Ardmore_51									Avani_66
2211	2	179.0000
2212	1	181.0000
2213	13	143.0000																															Archie_Draft_91
2214	20	177.9000														Akoma_48													Arbiter_48						Ares_49					Athena_49	Audrey_Draft_48
2215	9	177.1111																																											BAKA_gp167
2216	22	163.5000														Akoma_18													Arbiter_18						Ares_18					Athena_19	Audrey_Draft_18
2219	3	177.3333
2222	14	180.0000																					Angel_6			Annihilator_Draft_6																		Avrafan_6				BPs_6	BQuat_Draft_6
2224	75	163.4000						Abrogate_Draft_45					Aeneas_49						Alsfro_Draft_49						Anglerfish_Draft_49					Arcanine_Draft_52																	BPBiebs31_48
2225	20	164.7500																							Anglerfish_Draft_17					Arcanine_Draft_21
2231	5	179.0000
2232	4	163.0000
2233	144	133.5347	244_77	ABCat_73		ADZZY_Draft_65	Abdiel_Draft_60			Achebe_Draft_57				Aglet_Draft_67																							Arturo_59		Astro_74
2238	13	176.4615																																											BAKA_gp13
2239	9	177.0000																											Arbiter_47						Ares_48
2240	10	130.0000
2242	1	178.0000
2243	1	178.0000
2245	24	171.4167																																		Ariel_Draft_212									BAKA_gp217
2246	12	127.1667
2247	107	157.9346			ABU_46				Acadian_45							Akoma_44				Altwerkus_Draft_47							Apizium_Draft_47		Arbiter_44						Ares_45					Athena_45	Audrey_Draft_44
2248	1	177.0000
2250	1	177.0000
2251	8	175.5000																											Arbiter_65						Ares_67
2253	1	177.0000
2255	17	169.8235																																									Avani_53
2258	28	112.8571																																Ardmore_70
2264	1	176.0000
2266	40	102.2750																							Anglerfish_Draft_68					Arcanine_Draft_72																	BPBiebs31_70
2267	9	176.0000										Adjutor_62
2268	1	176.0000
2274	6	105.6667
2275	88	124.5341			ABU_65				Acadian_65											Altwerkus_Draft_68							Apizium_Draft_69
2278	24	165.5000
2279	2	175.0000																																									Avani_47
2281	21	159.5714								Achebe_Draft_34
2283	2	173.5000
2285	3	151.3333
2286	94	99.3511					Abdiel_Draft_53			Achebe_Draft_51				Aglet_Draft_60				Alma_57																			Arturo_52
2288	2	169.5000
2289	1	174.0000
2290	2	140.0000
2291	12	119.4167
2296	1	174.0000
2297	3	169.3333
2300	2	147.0000
2301	19	134.4211																																		Ariel_Draft_61									BAKA_gp68
2302	23	154.1304																																Ardmore_86		Ariel_Draft_16
2304	1	173.0000
2308	1	173.0000
2309	3	172.0000
2311	8	169.2500																																		Ariel_Draft_2
2312	1	173.0000
2316	44	172.9545															Alice_244														ArcherS7_259							Astraea_254				Ava3_255
2318	8	152.3750		ABCat_41
2319	4	125.7500																	Alsfro_Draft_37						Anglerfish_Draft_37
2320	3	129.6667											Aeneas_38
2323	47	159.8085									Adephagia_24										Amelie_Draft_20	Anaya_25	Angel_19	Angelica_24		Annihilator_Draft_19																		Avrafan_19		BEEST_Draft_24		BPs_19	BQuat_Draft_19
2325	4	151.5000
2329	1	171.0000
2330	2	132.5000
2331	7	166.8571																											Arbiter_70						Ares_73
2332	3	154.3333
2333	10	162.7000										Adjutor_63
2334	4	169.0000
2338	40	154.5250	244_23																Alsfro_Draft_61																												BPBiebs31_61
2339	45	165.0889															Alice_106														ArcherS7_113							Astraea_110				Ava3_115
2340	4	171.0000
2342	38	168.7105																													ArcherS7_67											Ava3_69
2343	14	86.7857																																Ardmore_44
2344	5	114.0000
2346	11	161.0909
2348	11	131.6364																													ArcherS7_24
2349	1	170.0000
2353	1	170.0000
2354	8	166.5000
2355	17	165.5294																															Archie_Draft_12
2357	1	170.0000
2361	4	169.7500
2363	67	170.0000						Abrogate_Draft_14					Aeneas_16						Alsfro_Draft_16						Anglerfish_Draft_15					Arcanine_Draft_19																	BPBiebs31_15
2365	6	136.8333																													ArcherS7_155
2366	1	169.0000
2367	1	169.0000
2368	1	169.0000
2369	4	129.0000
2370	1	169.0000
2371	1	169.0000
2374	22	155.4091														Akoma_19													Arbiter_19						Ares_19					Athena_20	Audrey_Draft_19
2375	3	169.0000
2376	2	169.0000
2379	16	164.3125																																											BAKA_gp12
2380	79	123.8987																																Ardmore_32
2381	8	165.8750
2382	3	169.0000
2383	16	168.3750																																		Ariel_Draft_215									BAKA_gp219
2384	21	124.8571																	Alsfro_Draft_41
2385	16	128.6250
2386	16	161.3750																																		Ariel_Draft_149									BAKA_gp155
2387	9	166.7778
2388	1	168.0000
2390	2	169.5000
2391	5	165.0000
2392	5	163.2000
2394	4	167.2500
2396	38	130.3684
2397	15	111.6000																																		Ariel_Draft_58, Ariel_Draft_76
2398	8	150.2500																																											BAKA_gp75
2399	1	167.0000
2400	1	167.0000
2401	1	167.0000
2402	28	140.5357									Adephagia_36										Amelie_Draft_32	Anaya_37		Angelica_36																						BEEST_Draft_36
2404	2	160.5000
2405	35	116.2857	244_67	ABCat_63
2410	1	167.0000
2412	44	167.0000															Alice_113														ArcherS7_120							Astraea_117				Ava3_122
2414	13	158.0000									Adephagia_79											Anaya_84		Angelica_78																						BEEST_Draft_76
2415	66	129.8636				ADZZY_Draft_69				Achebe_Draft_60					Airmid_64			Alma_68										Aragog_Draft_61								Ariel_Draft_110			Astro_76						BAKA_gp117
2417	1	166.0000
2419	1	166.0000																			Amelie_Draft_62
2421	12	138.7500														Akoma_72																								Athena_74	Audrey_Draft_73
2424	10	162.4000										Adjutor_54
2427	1	166.0000
2429	5	165.2000
2430	7	165.5714																																		Ariel_Draft_211
2431	17	166.0000																		Altwerkus_Draft_44
2432	233	148.2961				ADZZY_Draft_29	Abdiel_Draft_28	Abrogate_Draft_28		Achebe_Draft_26			Aeneas_30	Aglet_Draft_31	Airmid_25			Alma_31	Alsfro_Draft_30						Anglerfish_Draft_29			Aragog_Draft_24		Arcanine_Draft_33		Archetta_Draft_26					Arturo_27		Astro_25								BPBiebs31_29
2434	18	156.0000													Airmid_50													Aragog_Draft_47				Archetta_Draft_51
2436	45	146.1556															Alice_186														ArcherS7_199							Astraea_193				Ava3_198
2437	1	165.0000
2438	5	165.0000
2439	2	149.0000
2440	1	165.0000
2441	77	121.9351			ABU_64															Altwerkus_Draft_67							Apizium_Draft_68
2444	13	159.8462																															Archie_Draft_19
2445	77	95.2468			ABU_85															Altwerkus_Draft_90							Apizium_Draft_90
2446	5	165.0000
2447	21	158.9048																					Angel_9			Annihilator_Draft_9																	Avani_9	Avrafan_9				BPs_9	BQuat_Draft_9
2448	9	145.7778											Aeneas_46																	Arcanine_Draft_49
2451	1	164.0000
2454	8	162.8750																											Arbiter_79						Ares_82
2455	1	164.0000
2456	5	157.6000
2457	1	164.0000
2467	7	160.2857
2468	4	154.5000															Alice_148
2469	4	130.0000				ADZZY_Draft_57
2470	10	157.2000																											Arbiter_53						Ares_54
2473	6	161.6667
2476	12	114.4167
2479	64	143.5781					Abdiel_Draft_30			Achebe_Draft_28																											Arturo_29
2480	10	109.2000							Acadian_76
2482	1	162.0000
2483	86	109.2558			ABU_83				Acadian_77											Altwerkus_Draft_87							Apizium_Draft_87
2484	7	151.1429																																		Ariel_Draft_107
2485	7	150.4286																				Anaya_65
2486	2	124.5000
2487	5	162.0000
2489	4	148.5000
2494	45	161.6222															Alice_74														ArcherS7_82							Astraea_80				Ava3_83
2495	28	143.2500									Adephagia_32										Amelie_Draft_28	Anaya_33		Angelica_32																						BEEST_Draft_32
2496	5	142.0000
2498	3	159.0000
2499	2	160.5000
2500	1	161.0000
2501	77	118.4416			ABU_73															Altwerkus_Draft_78							Apizium_Draft_77
2502	3	146.3333
2503	1	161.0000
2505	1	161.0000
2506	8	159.8750																											Arbiter_28						Ares_28
2507	2	160.0000
2508	42	155.4286																													ArcherS7_237							Astraea_230				Ava3_233
2509	13	156.7692																															Archie_Draft_138
2510	9	161.0000										Adjutor_44
2511	1	161.0000
2512	1	161.0000
2514	7	135.2857
2515	232	144.6897				ADZZY_Draft_4	Abdiel_Draft_2	Abrogate_Draft_3		Achebe_Draft_1			Aeneas_2	Aglet_Draft_3	Airmid_2			Alma_5	Alsfro_Draft_4						Anglerfish_Draft_3			Aragog_Draft_1		Arcanine_Draft_5		Archetta_Draft_1					Arturo_1		Astro_2								BPBiebs31_3
2516	2	141.0000
2517	2	158.0000
2518	1	160.0000
2524	4	160.0000											Aeneas_75						Alsfro_Draft_75
2525	17	154.6471																															Archie_Draft_9
2527	16	131.3750																															Archie_Draft_43
2528	1	160.0000
2532	45	147.2667															Alice_213														ArcherS7_227							Astraea_220				Ava3_225
2533	1	159.0000
2535	14	138.3571													Airmid_86													Aragog_Draft_82				Archetta_Draft_75
2537	7	148.1429
2538	2	159.0000
2539	5	154.4000
2540	3	93.6667
2541	3	139.0000
2542	7	112.5714
2544	2	156.5000											Aeneas_59
2546	232	142.3276				ADZZY_Draft_22	Abdiel_Draft_21	Abrogate_Draft_20		Achebe_Draft_20			Aeneas_22	Aglet_Draft_24	Airmid_18			Alma_23	Alsfro_Draft_22						Anglerfish_Draft_21			Aragog_Draft_17		Arcanine_Draft_25		Archetta_Draft_19					Arturo_20		Astro_18								BPBiebs31_21
2547	35	156.0857	244_72	ABCat_68
2549	13	154.3846																															Archie_Draft_30
2550	1	158.0000
2551	5	152.6000
2552	1	158.0000
2554	2	157.0000
2555	3	145.6667							Acadian_82
2556	22	123.4091																																Ardmore_66
2557	1	158.0000
2559	1	158.0000
2561	32	132.4688						Abrogate_Draft_22					Aeneas_24
2564	45	157.8889															Alice_173														ArcherS7_186							Astraea_181				Ava3_186
2565	46	76.8043																																Ardmore_40									Avani_57
2567	8	149.7500																											Arbiter_59						Ares_60
2568	48	150.1458	244_96, 244_97	ABCat_92
2569	2	157.0000
2570	1	157.0000
2572	1	157.0000
2573	1	157.0000
2579	9	157.0000																																											BAKA_gp65
2580	3	156.6667
2581	3	152.3333
2582	20	155.7000	244_20
2583	12	156.0000							Acadian_55							Akoma_55																								Athena_57	Audrey_Draft_56
2584	44	157.0000															Alice_141														ArcherS7_147							Astraea_144				Ava3_149
2585	18	151.2778									Adephagia_71										Amelie_Draft_58	Anaya_75		Angelica_70																						BEEST_Draft_68
2586	9	140.8889
2588	45	151.1111															Alice_118														ArcherS7_124							Astraea_121				Ava3_126
2589	45	155.0222															Alice_121														ArcherS7_127							Astraea_124				Ava3_129
2591	10	131.7000																													ArcherS7_95
2593	10	151.5000										Adjutor_39
2595	6	153.5000
2600	15	143.2667															Alice_35																					Astraea_42
2603	30	132.8000										Adjutor_55
2606	4	156.0000
2608	13	150.8462																															Archie_Draft_37
2609	5	143.6000
2610	5	146.8000																																									Avani_104
2611	3	156.0000
2612	38	67.1579						Abrogate_Draft_81					Aeneas_92
2613	11	145.0000							Acadian_60
2616	4	153.5000
2617	44	104.1364															Alice_176														ArcherS7_188							Astraea_183				Ava3_188
2618	12	144.5000														Akoma_96																								Athena_97	Audrey_Draft_96
2621	1	155.0000
2622	1	155.0000
2624	4	138.2500
2625	14	132.6429
2627	1	155.0000
2632	2	124.5000
2633	1	154.0000
2635	1	154.0000
2637	1	154.0000
2638	1	154.0000
2640	14	138.7857																																											BAKA_gp207
2642	1	154.0000
2647	18	154.0000
2648	9	128.4444
2651	7	133.4286																									Apizium_Draft_105
2652	2	133.5000																																											BAKA_gp70
2653	35	138.4286	244_38	ABCat_35
2654	1	153.0000
2655	4	138.7500
2658	19	144.2632										Adjutor_11
2659	1	153.0000
2661	7	134.1429
2663	1	153.0000
2667	150	127.7067				ADZZY_Draft_41	Abdiel_Draft_41			Achebe_Draft_38				Aglet_Draft_45	Airmid_36			Alma_42										Aragog_Draft_34				Archetta_Draft_38					Arturo_39		Astro_37
2668	35	144.6857	244_122	ABCat_121
2669	35	151.6857	244_6	ABCat_5
2673	21	153.0000																							Anglerfish_Draft_73					Arcanine_Draft_77																	BPBiebs31_75
2676	8	142.5000
2677	4	119.0000
2678	1	152.0000
2679	3	144.3333
2681	1	152.0000
2682	6	152.0000
2683	5	148.0000
2684	1	152.0000
2685	8	138.0000
2689	1	152.0000
2690	44	152.0000															Alice_212														ArcherS7_226							Astraea_219				Ava3_224
2692	9	117.4444
2694	1	151.0000
2695	1	151.0000
2696	1	151.0000
2698	1	151.0000
2700	5	150.6000
2702	2	145.5000
2703	38	135.9211															Alice_54														ArcherS7_59							Astraea_61				Ava3_61
2705	38	132.2368																																		Ariel_Draft_79
2707	1	151.0000
2709	5	151.0000
2715	5	141.0000
2719	7	147.1429																																		Ariel_Draft_187
2721	3	148.0000
2722	5	150.0000
2723	5	150.0000
2725	3	150.0000
2726	3	150.0000
2728	5	149.2000
2730	1	150.0000
2731	21	144.1905
2732	1	150.0000
2733	137	64.9270	244_47	ABCat_44															Alsfro_Draft_83						Anglerfish_Draft_85					Arcanine_Draft_88						Ariel_Draft_193, Ariel_Draft_72							Avani_88, Avani_91		BAKA_gp200		BPBiebs31_87
2734	1	149.0000
2735	1	149.0000
2736	2	116.0000
2737	2	146.0000
2738	1	149.0000
2739	17	101.0588																																		Ariel_Draft_98									BAKA_gp104
2741	13	139.6923																															Archie_Draft_57
2746	16	149.0000																																		Ariel_Draft_24									BAKA_gp24
2748	4	149.0000
2749	1	149.0000
2751	5	149.0000
2752	232	130.1897				ADZZY_Draft_18	Abdiel_Draft_17	Abrogate_Draft_17		Achebe_Draft_16			Aeneas_19	Aglet_Draft_20	Airmid_14			Alma_19	Alsfro_Draft_19						Anglerfish_Draft_18			Aragog_Draft_13		Arcanine_Draft_22		Archetta_Draft_15					Arturo_16		Astro_14								BPBiebs31_18
2754	7	94.0000
2755	70	129.0714			ABU_82															Altwerkus_Draft_86							Apizium_Draft_86
2756	47	142.0000									Adephagia_17										Amelie_Draft_13	Anaya_18	Angel_12	Angelica_17		Annihilator_Draft_12																		Avrafan_12		BEEST_Draft_17		BPs_12	BQuat_Draft_12
2757	10	58.4000																																											BAKA_gp83
2758	77	132.2857			ABU_77															Altwerkus_Draft_82							Apizium_Draft_81
2765	11	77.0000														Akoma_50																								Athena_51	Audrey_Draft_50
2766	23	136.5652																Alma_74
2768	1	148.0000
2769	1	148.0000
2770	12	147.9167														Akoma_61																								Athena_63	Audrey_Draft_62
2772	5	144.4000
2773	11	103.6364									Adephagia_40													Angelica_40																						BEEST_Draft_40
2777	63	136.4127					Abdiel_Draft_29			Achebe_Draft_27																											Arturo_28
2783	89	146.3483			ABU_7				Acadian_9											Altwerkus_Draft_8							Apizium_Draft_8
2784	5	145.6000
2785	10	143.9000
2787	1	147.0000
2788	1	147.0000
2789	1	147.0000
2790	1	147.0000
2792	6	128.8333
2795	7	119.5714		ABCat_145
2798	1	147.0000
2799	1	147.0000
2803	8	137.0000																															Archie_Draft_142
2806	31	146.3548																													ArcherS7_261							Astraea_256				Ava3_257
2807	10	145.2000										Adjutor_74
2810	71	135.6338					Abdiel_Draft_68							Aglet_Draft_78																							Arturo_66
2811	1	146.0000
2813	4	110.0000
2814	1	146.0000
2815	1	146.0000
2817	32	132.5625			ABU_10
2818	2	128.5000
2820	3	113.0000
2821	5	146.0000
2823	13	116.3077
2824	5	145.4000
2827	35	140.1714	244_56	ABCat_53
2828	39	145.6923															Alice_47														ArcherS7_52							Astraea_54				Ava3_54
2830	8	56.2500
2831	5	118.0000
2833	3	138.6667
2836	1	145.0000
2837	1	145.0000
2840	1	145.0000
2841	1	145.0000
2842	1	145.0000
2844	1	145.0000
2845	21	126.6667				ADZZY_Draft_78
2847	66	115.2121						Abrogate_Draft_30					Aeneas_32						Alsfro_Draft_32						Anglerfish_Draft_31					Arcanine_Draft_35																	BPBiebs31_31
2848	2	145.0000
2851	3	110.3333
2852	3	145.0000																																				Astraea_158
2854	49	142.4082	244_31	ABCat_28																																Ariel_Draft_38							Avani_27
2856	6	136.5000
2857	3	138.0000							Acadian_94
2859	2	140.0000
2861	4	133.7500
2864	3	143.3333
2866	20	44.5000																																									Avani_96
2868	4	139.0000
2869	1	144.0000
2870	18	141.3333							Acadian_34							Akoma_35																			Ares_35					Athena_36	Audrey_Draft_35
2871	1	144.0000
2872	10	137.7000
2877	46	131.8696												Aglet_Draft_86
2879	100	129.9000			ABU_15				Acadian_16							Akoma_17				Altwerkus_Draft_15							Apizium_Draft_15													Athena_18	Audrey_Draft_17
2882	38	117.9737									Adephagia_26										Amelie_Draft_22	Anaya_27	Angel_21	Angelica_26		Annihilator_Draft_21																		Avrafan_21		BEEST_Draft_26		BPs_21	BQuat_Draft_21
2884	12	80.4167
2886	13	120.7692																									Apizium_Draft_104
2887	1	143.0000
2888	6	134.5000
2889	2	142.5000
2890	6	94.5000
2891	1	143.0000
2893	8	140.5000																											Arbiter_76						Ares_79
2896	8	143.0000																											Arbiter_4						Ares_4
2897	16	137.5625																																		Ariel_Draft_114									BAKA_gp120
2898	1	143.0000
2899	2	143.0000
2901	3	143.0000
2902	3	142.0000
2908	1	143.0000
2909	1	143.0000
2910	13	142.6154																															Archie_Draft_11
2911	5	143.0000
2913	13	134.7692																					Angel_46			Annihilator_Draft_45																		Avrafan_46				BPs_46	BQuat_Draft_46
2914	232	120.4181				ADZZY_Draft_20	Abdiel_Draft_19	Abrogate_Draft_18		Achebe_Draft_18			Aeneas_20	Aglet_Draft_22	Airmid_16			Alma_21	Alsfro_Draft_20						Anglerfish_Draft_19			Aragog_Draft_15		Arcanine_Draft_23		Archetta_Draft_17					Arturo_18		Astro_16								BPBiebs31_19
2915	17	128.4706									Adephagia_54											Anaya_56		Angelica_54																						BEEST_Draft_53
2916	5	126.6000
2918	1	142.0000															Alice_115
2921	4	84.5000
2922	1	142.0000
2923	1	142.0000
2926	83	126.8434			ABU_35															Altwerkus_Draft_35							Apizium_Draft_35		Arbiter_35
2927	49	122.1837	244_87	ABCat_83
2929	1	142.0000
2931	1	142.0000
2932	15	134.1333																					Angel_54			Annihilator_Draft_53																		Avrafan_54				BPs_54	BQuat_Draft_54
2936	109	138.7431			ABU_25				Acadian_25							Akoma_26				Altwerkus_Draft_25							Apizium_Draft_25		Arbiter_27						Ares_27					Athena_27	Audrey_Draft_26
2937	6	81.8333
2939	1	142.0000
2940	1	142.0000
2941	15	136.6667										Adjutor_22
2942	16	141.8125										Adjutor_35
2950	5	135.8000							Acadian_54
2952	45	109.8000															Alice_31														ArcherS7_37							Astraea_38				Ava3_39
2953	35	117.8571	244_103	ABCat_100
2954	1	141.0000
2956	4	132.7500
2957	1	141.0000																			Amelie_Draft_46
2959	2	141.0000													Airmid_65
2960	1	141.0000
2961	1	141.0000
2962	2	140.5000
2963	2	137.0000
2966	5	138.0000
2968	1	141.0000
2970	4	141.0000
2972	1	141.0000
2976	13	128.6154																															Archie_Draft_48
2980	45	140.6222															Alice_177														ArcherS7_189							Astraea_184				Ava3_189
2981	3	137.6667
2982	16	137.0000													Airmid_51													Aragog_Draft_48				Archetta_Draft_52
2984	1	140.0000
2985	4	119.2500
2986	4	133.7500
2987	45	138.0444															Alice_132														ArcherS7_138							Astraea_135				Ava3_140
2988	63	52.4921			ABU_80															Altwerkus_Draft_84							Apizium_Draft_84
2991	2	108.0000
2992	2	116.0000
2993	16	138.7500																																		Ariel_Draft_25									BAKA_gp25
2994	16	138.7500																																		Ariel_Draft_54									BAKA_gp61
2995	23	123.2609									Adephagia_43										Amelie_Draft_38	Anaya_45		Angelica_43																						BEEST_Draft_43
2996	35	127.4571																Alma_47
2998	2	137.5000
2999	10	138.8000										Adjutor_16
3001	64	77.1563																																Ardmore_54									Avani_70
3004	13	138.0769																															Archie_Draft_101
3008	13	139.6923																															Archie_Draft_32
3009	1	140.0000
3010	1	140.0000
3012	19	50.8421
3014	12	126.6667
3015	1	139.0000
3019	1	139.0000																			Amelie_Draft_73
3020	2	120.0000
3021	3	136.3333
3023	140	93.7000											Aeneas_1		Airmid_1			Alma_4	Alsfro_Draft_2						Anglerfish_Draft_2					Arcanine_Draft_4							Arturo_hypothetical protein		Astro_1								BPBiebs31_2
3025	5	138.6000
3026	5	139.0000
3028	1	139.0000
3029	1	139.0000
3030	3	137.0000
3031	4	139.0000
3034	16	139.0000																																		Ariel_Draft_91									BAKA_gp98
3035	35	94.8857						Abrogate_Draft_4					Aeneas_3																																		BPBiebs31_4
3038	109	135.3211			ABU_41				Acadian_40							Akoma_41				Altwerkus_Draft_41							Apizium_Draft_41		Arbiter_41						Ares_42					Athena_42	Audrey_Draft_41
3041	5	136.2000								Achebe_Draft_66
3042	8	115.1250
3044	13	136.6154																															Archie_Draft_95
3049	1	138.0000
3056	1	138.0000
3057	44	89.6591															Alice_181														ArcherS7_193							Astraea_188				Ava3_192
3058	2	106.0000
3059	5	127.8000
3061	1	138.0000
3062	8	121.8750																	Alsfro_Draft_64																	Ariel_Draft_73
3065	4	122.5000
3066	1	138.0000
3071	5	112.6000
3072	4	117.0000
3073	13	128.7692																															Archie_Draft_97
3074	2	116.5000
3076	47	106.8085	244_78	ABCat_74
3077	63	92.4603						Abrogate_Draft_38					Aeneas_41						Alsfro_Draft_40						Anglerfish_Draft_40					Arcanine_Draft_42																	BPBiebs31_39
3078	7	129.7143
3079	2	120.0000
3080	13	121.0000														Akoma_91																								Athena_93	Audrey_Draft_92
3083	6	132.1667																																					Astro_55
3084	14	101.7143																																Ardmore_64
3087	1	137.0000
3089	53	86.6226												Aglet_Draft_83																									Astro_86
3092	1	137.0000
3093	9	125.8889
3094	2	127.0000
3095	4	133.2500				ADZZY_Draft_11
3096	5	137.0000
3097	9	129.0000
3099	1	137.0000
3102	3	135.0000
3103	3	135.0000
3105	35	136.0857	244_69	ABCat_65
3106	16	108.1875
3107	2	127.0000
3109	2	137.0000
3112	197	127.5584				ADZZY_Draft_21	Abdiel_Draft_20	Abrogate_Draft_19		Achebe_Draft_19			Aeneas_21	Aglet_Draft_23	Airmid_17			Alma_22	Alsfro_Draft_21						Anglerfish_Draft_20			Aragog_Draft_16		Arcanine_Draft_24		Archetta_Draft_18					Arturo_19										BPBiebs31_20
3114	45	115.4667															Alice_221														ArcherS7_235							Astraea_228				Ava3_231
3116	1	137.0000
3117	17	132.4706																															Archie_Draft_80
3119	57	114.5439																								Annihilator_Draft_56								Ardmore_69									Avani_41	Avrafan_57				BPs_58	BQuat_Draft_45
3120	19	112.0526						Abrogate_Draft_80					Aeneas_91
3121	23	97.0435																							Anglerfish_Draft_93
3125	6	132.6667
3127	1	136.0000
3128	1	136.0000
3129	1	136.0000
3130	1	136.0000
3131	6	135.1667
3133	5	86.6000
3134	13	126.5385																															Archie_Draft_82
3136	5	136.0000
3137	7	129.8571																																									Avani_40
3139	16	136.0000																																		Ariel_Draft_188									BAKA_gp195
3140	77	73.6623			ABU_89															Altwerkus_Draft_93							Apizium_Draft_94
3147	43	108.3721															Alice_197														ArcherS7_210							Astraea_204				Ava3_209
3148	4	95.2500
3151	44	136.0000															Alice_237														ArcherS7_252							Astraea_247				Ava3_248
3154	6	127.0000
3155	5	134.0000
3156	1	135.0000
3157	10	128.1000																																											BAKA_gp239
3158	35	79.6286	244_79	ABCat_75
3159	1	135.0000
3161	1	135.0000
3162	1	135.0000
3163	1	135.0000
3166	3	127.3333																																											BAKA_gp81
3167	1	135.0000
3168	10	134.0000										Adjutor_20
3169	40	107.8500										Adjutor_72																																	BAKA_gp144
3172	6	131.1667
3175	22	130.9091																Alma_60																			Arturo_55
3176	17	133.2353
3178	1	135.0000
3180	5	135.0000
3183	27	101.0370				ADZZY_Draft_98
3184	1	135.0000
3191	1	135.0000
3193	1	135.0000
3194	1	135.0000
3195	61	127.5574																																Ardmore_10
3196	20	133.8500
3199	5	135.0000
3200	5	135.0000
3202	2	127.0000
3206	2	133.5000
3207	5	64.4000
3208	1	134.0000
3212	10	120.5000																																				Astraea_10
3213	5	97.4000
3216	1	134.0000
3217	4	134.0000																																		Ariel_Draft_180
3218	2	132.5000
3219	2	134.0000
3221	5	134.0000
3223	2	134.0000
3225	3	124.6667
3227	4	133.5000
3230	84	121.0357						Abrogate_Draft_69					Aeneas_79						Alsfro_Draft_77						Anglerfish_Draft_77					Arcanine_Draft_81						Ariel_Draft_201									BAKA_gp204		BPBiebs31_79
3231	40	130.3000																													ArcherS7_238							Astraea_231				Ava3_234
3232	35	134.0000	244_18	ABCat_17
3234	1	134.0000
3237	5	134.0000																																									Avani_13
3238	2	128.0000
3241	110	87.2364						Abrogate_Draft_59			Adephagia_66		Aeneas_65						Alsfro_Draft_65		Amelie_Draft_54	Anaya_69		Angelica_66	Anglerfish_Draft_63					Arcanine_Draft_67																BEEST_Draft_63	BPBiebs31_64
3242	14	113.7857																			Amelie_Draft_25
3244	2	132.5000
3245	1	133.0000
3246	8	71.7500																											Arbiter_23						Ares_23
3247	1	133.0000
3249	12	122.0000
3250	20	125.4500									Adephagia_85											Anaya_89		Angelica_83																						BEEST_Draft_82
3251	43	121.9767															Alice_12														ArcherS7_13							Astraea_6				Ava3_15
3253	2	129.5000
3254	7	125.2857										Adjutor_82
3256	13	85.6923
3257	5	130.0000
3258	26	119.3077
3260	8	132.2500
3261	14	116.8571																																											BAKA_gp92
3262	1	133.0000
3267	7	133.0000
3268	34	131.2941	244_51	ABCat_48
3270	4	122.2500
3271	29	122.3793	244_132	ABCat_132
3272	3	131.0000
3273	74	111.7703						Abrogate_Draft_33					Aeneas_35						Alsfro_Draft_35						Anglerfish_Draft_34					Arcanine_Draft_38																	BPBiebs31_34
3274	4	130.0000
3275	1	133.0000
3276	1	133.0000
3277	12	127.7500																															Archie_Draft_131
3278	1	133.0000
3280	8	132.6250
3282	77	133.0000			ABU_98															Altwerkus_Draft_102							Apizium_Draft_103
3284	4	119.0000
3287	2	130.0000
3288	2	130.5000
3289	1	132.0000
3293	2	127.0000
3294	56	120.2679															Alice_21														ArcherS7_25							Astraea_27				Ava3_27
3296	17	117.7059																																		Ariel_Draft_56									BAKA_gp63
3298	4	130.7500
3300	9	131.8889									Adephagia_39
3304	5	130.0000
3307	41	127.3415	244_35	ABCat_32														Alma_12
3308	5	130.4000
3309	4	114.0000
3310	12	124.5833
3311	2	91.5000
3312	1	132.0000
3313	44	117.1591															Alice_215														ArcherS7_229							Astraea_222				Ava3_227
3315	3	131.3333
3316	77	122.5455			ABU_94															Altwerkus_Draft_98							Apizium_Draft_99
3317	14	132.0000																					Angel_35			Annihilator_Draft_34																		Avrafan_35				BPs_35	BQuat_Draft_35
3319	76	119.3816						Abrogate_Draft_42					Aeneas_45						Alsfro_Draft_45						Anglerfish_Draft_45					Arcanine_Draft_47																	BPBiebs31_44
3321	12	96.1667										Adjutor_45
3323	34	127.8235	244_130	ABCat_129
3324	44	114.8864																													ArcherS7_31							Astraea_33				Ava3_33
3325	67	114.6716																																Ardmore_49									Avani_64
3326	10	106.6000
3327	33	123.1212									Adephagia_68										Amelie_Draft_55	Anaya_71		Angelica_67																						BEEST_Draft_65
3328	10	126.2000
3329	1	131.0000
3330	1	131.0000
3331	130	127.9769			ABU_34				Acadian_33							Akoma_34				Altwerkus_Draft_34							Apizium_Draft_34		Arbiter_34				Archie_Draft_24		Ares_34					Athena_35	Audrey_Draft_34
3332	2	119.5000
3333	1	131.0000
3335	13	128.0769																															Archie_Draft_85
3336	5	130.0000
3337	3	129.0000
3338	1	131.0000
3339	2	130.5000
3340	2	91.0000
3341	1	131.0000
3344	1	131.0000
3345	16	128.1250																															Archie_Draft_2
3347	3	131.0000
3349	1	131.0000
3351	16	128.8125																																		Ariel_Draft_49									BAKA_gp55
3352	4	126.5000
3356	32	129.0938	244_139	ABCat_139
3357	7	101.0000
3360	13	123.3846																															Archie_Draft_46
3361	20	121.2500										Adjutor_21
3364	1	131.0000
3365	2	131.0000
3367	6	125.8333
3368	17	121.2353																																		Ariel_Draft_150									BAKA_gp156
3372	1	130.0000
3373	1	130.0000
3376	1	130.0000
3377	1	130.0000
3378	1	130.0000
3379	1	130.0000
3382	3	75.3333
3385	9	103.5556
3386	4	88.7500
3387	9	130.0000																																											BAKA_gp223
3390	3	129.0000							Acadian_73
3391	1	130.0000
3392	5	130.0000
3393	4	130.0000
3394	47	127.4468					Abdiel_Draft_6			Achebe_Draft_5																											Arturo_5
3398	76	120.7763			ABU_4															Altwerkus_Draft_5							Apizium_Draft_5
3399	16	117.4375
3400	90	107.1778					Abdiel_Draft_3			Achebe_Draft_2				Aglet_Draft_4																							Arturo_2
3401	2	126.5000
3406	1	129.0000
3407	1	129.0000
3409	1	129.0000
3410	31	74.8710																																									Avani_103
3411	45	128.0222															Alice_187														ArcherS7_200							Astraea_194				Ava3_199
3412	1	129.0000
3413	5	129.0000																					Angel_47																					Avrafan_47				BPs_47
3415	1	129.0000
3419	21	117.0952																																		Ariel_Draft_4									BAKA_gp4
3421	1	129.0000
3422	1	129.0000
3425	11	127.0909																	Alsfro_Draft_56																										BAKA_gp142
3426	12	127.3333																																		Ariel_Draft_8									BAKA_gp5
3427	35	122.9143	244_17	ABCat_16
3429	39	127.6410	244_42	ABCat_38
3430	4	116.2500
3432	9	125.1111
3433	9	113.1111																											Arbiter_52						Ares_53
3434	28	104.5000											Aeneas_78																							Ariel_Draft_200									BAKA_gp203
3436	16	127.6875													Airmid_40													Aragog_Draft_37				Archetta_Draft_42
3438	44	103.4318															Alice_61														ArcherS7_66							Astraea_68				Ava3_68
3444	9	105.5556
3445	1	128.0000
3446	65	112.4923		ABCat_6																											ArcherS7_15							Astraea_19				Ava3_17
3447	2	111.0000
3448	1	128.0000
3450	1	128.0000
3451	3	106.6667
3454	3	127.6667
3455	1	128.0000
3459	12	126.5833														Akoma_93																								Athena_95	Audrey_Draft_94
3460	8	126.5000																											Arbiter_57						Ares_58
3461	1	128.0000
3462	16	110.5000																																		Ariel_Draft_44									BAKA_gp49
3463	23	124.3913																													ArcherS7_173							Astraea_167
3465	46	123.5000									Adephagia_14										Amelie_Draft_10	Anaya_15		Angelica_14																						BEEST_Draft_14
3467	4	119.7500
3468	5	128.0000
3469	4	121.5000
3470	1	128.0000
3472	3	128.0000
3476	1	128.0000
3478	4	107.0000		ABCat_135
3483	4	128.0000
3484	3	97.3333
3485	1	128.0000
3486	1	128.0000
3488	9	114.2222
3491	5	92.2000						Abrogate_Draft_87
3492	8	88.1250
3493	14	91.1429																																		Ariel_Draft_63									BAKA_gp71
3494	11	119.9091							Acadian_95
3495	1	127.0000
3498	5	103.8000
3499	1	127.0000
3500	1	127.0000
3504	43	120.7907		ABCat_108																																Ariel_Draft_160
3505	36	122.2778	244_73	ABCat_69
3506	8	113.0000																											Arbiter_66						Ares_68
3509	5	122.2000
3517	12	125.5833
3521	1	127.0000
3523	1	127.0000
3525	15	103.9333
3527	247	97.4130	244_33	ABCat_30	ABU_58			Abrogate_Draft_36					Aeneas_39						Alsfro_Draft_38	Altwerkus_Draft_59					Anglerfish_Draft_38		Apizium_Draft_59							Ardmore_26		Ariel_Draft_40							Avani_29		BAKA_gp44		BPBiebs31_37
3529	13	120.0000																															Archie_Draft_70
3531	1	126.0000
3532	2	117.5000
3533	3	120.6667
3535	8	117.8750
3536	1	126.0000
3539	43	80.0233																													ArcherS7_5							Astraea_5				Ava3_5
3540	5	111.2000
3543	24	120.0417
3544	47	115.5745	244_36	ABCat_33																																									BAKA_gp52
3546	21	68.2381											Aeneas_82																																		BPBiebs31_82
3549	1	126.0000
3550	3	126.0000
3552	4	126.0000
3555	90	118.8556				ADZZY_Draft_89	Abdiel_Draft_81			Achebe_Draft_77								Alma_89																			Arturo_80
3558	45	125.8000															Alice_199														ArcherS7_212							Astraea_206				Ava3_211
3560	13	120.6923																															Archie_Draft_49
3562	9	111.2222
3564	1	125.0000																	Alsfro_Draft_96
3565	8	112.2500																											Arbiter_86						Ares_89
3566	1	125.0000																												Arcanine_Draft_10
3567	7	122.1429																																Ardmore_60									Avani_81
3568	17	93.8235																			Amelie_Draft_45																						Avani_67
3569	1	125.0000
3570	2	117.5000
3571	6	119.6667
3573	6	123.8333
3577	18	115.3889									Adephagia_46										Amelie_Draft_40	Anaya_48		Angelica_46																						BEEST_Draft_45
3578	9	116.4444
3579	31	85.9032	244_64	ABCat_61
3580	4	87.7500
3581	8	125.0000
3582	3	125.0000
3583	12	124.2500																																											BAKA_gp95
3584	55	120.6545	244_74	ABCat_70																																Ariel_Draft_131									BAKA_gp134
3586	78	115.2692			ABU_27															Altwerkus_Draft_27							Apizium_Draft_27
3592	87	101.2644			ABU_16				Acadian_17											Altwerkus_Draft_16							Apizium_Draft_16
3593	1	124.0000
3594	19	121.7368									Adephagia_29											Anaya_30		Angelica_29																						BEEST_Draft_29
3599	4	112.0000
3604	1	124.0000
3605	2	113.0000
3606	1	124.0000
3610	5	124.0000
3611	2	122.5000
3613	3	102.0000
3614	5	120.0000
3615	6	118.1667																																									Avani_10
3616	16	102.1250																																		Ariel_Draft_100									BAKA_gp106
3617	3	113.0000
3618	4	112.5000
3620	25	103.2000															Alice_188														ArcherS7_201							Astraea_195
3628	1	124.0000
3629	14	104.9286																																		Ariel_Draft_74
3630	20	120.9000														Akoma_25													Arbiter_26						Ares_26					Athena_26	Audrey_Draft_25
3632	45	123.8667															Alice_150														ArcherS7_159							Astraea_152				Ava3_157
3633	44	124.0000															Alice_49														ArcherS7_54							Astraea_56				Ava3_56
3637	1	123.0000
3638	1	123.0000
3640	1	123.0000
3641	10	121.4000										Adjutor_18
3642	3	67.6667
3643	3	98.0000
3644	4	117.2500
3645	2	123.0000
3647	1	123.0000
3649	2	123.0000																												Arcanine_Draft_1
3650	108	121.5185			ABU_39				Acadian_38							Akoma_39				Altwerkus_Draft_39							Apizium_Draft_39		Arbiter_39						Ares_40					Athena_40	Audrey_Draft_39
3652	2	120.5000
3654	2	114.0000
3655	3	114.3333
3658	4	123.0000																Alma_92
3659	10	85.0000
3660	75	89.0533				ADZZY_Draft_73									Airmid_68			Alma_71										Aragog_Draft_63				Archetta_Draft_65
3661	7	99.0000
3663	28	121.0714		ABCat_82
3667	7	123.0000
3668	75	92.4000			ABU_54											Akoma_51																				Ariel_Draft_83				Athena_52					BAKA_gp91
3670	39	122.8462															Alice_101														ArcherS7_107							Astraea_105				Ava3_109
3671	3	115.3333
3672	48	102.2708							Acadian_91								Alice_20														ArcherS7_23							Astraea_26				Ava3_26
3673	3	122.0000
3674	35	116.1714		ABCat_86																																									BAKA_gp141
3675	4	122.0000
3677	2	122.0000
3678	8	116.2500
3680	44	111.3864															Alice_82														ArcherS7_88							Astraea_87				Ava3_90
3681	13	94.8462
3686	1	122.0000
3688	1	122.0000
3690	1	122.0000
3692	1	122.0000
3693	1	122.0000
3694	1	122.0000
3695	45	108.3111															Alice_69														ArcherS7_77							Astraea_75				Ava3_78
3696	5	118.6000								Achebe_Draft_78																													Astro_85
3697	1	122.0000
3698	1	122.0000
3700	1	122.0000
3702	3	122.0000																																											BAKA_gp227
3703	3	121.3333
3704	6	120.8333																Alma_32
3706	47	117.9787									Adephagia_15										Amelie_Draft_11	Anaya_16	Angel_10	Angelica_15		Annihilator_Draft_10																		Avrafan_10		BEEST_Draft_15		BPs_10	BQuat_Draft_10
3708	1	122.0000
3710	3	118.0000
3712	9	122.0000
3713	13	115.7692																																					Astro_17
3714	1	122.0000
3716	1	121.0000
3717	1	121.0000
3718	2	121.0000
3720	1	121.0000
3721	9	109.3333										Adjutor_70
3722	11	117.5455																																									Avani_86
3724	5	119.2000
3725	11	98.0909									Adephagia_81											Anaya_86																								BEEST_Draft_78
3730	1	121.0000
3731	2	108.5000
3734	5	111.2000
3735	1	121.0000
3736	68	107.0441																																Ardmore_57		Ariel_Draft_116							Avani_73		BAKA_gp122
3738	2	121.0000
3739	18	114.0000
3740	96	104.9271			ABU_40				Acadian_39											Altwerkus_Draft_40							Apizium_Draft_40		Arbiter_40						Ares_41
3741	1	121.0000
3742	16	119.6875																																		Ariel_Draft_94									BAKA_gp101
3743	1	121.0000
3744	21	118.6190				ADZZY_Draft_88												Alma_84
3747	42	112.0476															Alice_140														ArcherS7_146							Astraea_143				Ava3_148
3748	1	121.0000
3752	9	121.0000
3754	1	121.0000
3755	2	121.0000
3756	9	93.4444									Adephagia_80													Angelica_79																						BEEST_Draft_77
3758	10	121.0000																													ArcherS7_153
3760	4	121.0000
3761	4	121.0000
3762	1	121.0000
3763	1	121.0000
3764	1	121.0000
3765	1	121.0000
3768	5	121.0000																																									Avani_20
3769	56	120.1071																																Ardmore_52									Avani_68
3770	39	120.9487															Alice_38														ArcherS7_47							Astraea_45				Ava3_49
3771	1	122.0000
3772	8	104.0000																																		Ariel_Draft_213
3773	87	110.6782			ABU_24				Acadian_24											Altwerkus_Draft_24							Apizium_Draft_24
3777	1	120.0000
3778	1	120.0000
3779	1	120.0000
3780	1	120.0000
3781	1	120.0000
3782	4	119.0000
3783	4	110.2500
3784	1	120.0000
3785	1	120.0000
3787	19	110.5263																																									Avani_1
3790	14	89.2857																																		Ariel_Draft_231									BAKA_gp233
3792	10	118.2000										Adjutor_23
3795	14	100.7857									Adephagia_37											Anaya_38		Angelica_37																						BEEST_Draft_37
3797	5	119.4000																																	Ares_90
3798	2	120.0000
3800	17	113.4706									Adephagia_33										Amelie_Draft_29	Anaya_34		Angelica_33																						BEEST_Draft_33
3804	1	120.0000
3805	1	120.0000
3807	1	120.0000
3809	3	118.3333
3811	1	120.0000
3812	61	84.2295																																Ardmore_22											BAKA_gp40
3813	9	120.0000
3815	8	105.1250
3816	54	109.7222															Alice_139														ArcherS7_145					Ariel_Draft_224		Astraea_142				Ava3_147
3818	5	117.4000
3819	1	120.0000
3820	9	93.0000
3821	12	114.4167														Akoma_53																								Athena_55	Audrey_Draft_54
3822	44	118.8864															Alice_25														ArcherS7_29							Astraea_31				Ava3_31
3823	1	119.0000
3825	1	119.0000
3826	28	114.8214																																		Ariel_Draft_23									BAKA_gp23
3828	36	73.3889																																		Ariel_Draft_70
3829	11	113.0909																															Archie_Draft_118
3831	7	101.0000
3832	1	119.0000
3833	36	55.2500																																						Athena_7			Avani_43
3834	1	119.0000
3836	1	119.0000
3837	38	80.3684																																Ardmore_39
3839	13	100.1538																																		Ariel_Draft_71
3841	1	119.0000
3843	1	119.0000
3844	24	77.7500									Adephagia_7										Amelie_Draft_3	Anaya_8		Angelica_7																						BEEST_Draft_7
3845	2	119.0000
3847	1	119.0000
3848	6	103.6667
3850	12	118.0833
3851	1	119.0000
3853	1	119.0000
3855	34	111.4706	244_143	ABCat_143
3857	9	119.0000
3858	44	115.5000															Alice_84														ArcherS7_90							Astraea_89				Ava3_92
3862	2	114.5000
3863	20	98.5000
3865	15	113.4000																					Angel_49			Annihilator_Draft_47																		Avrafan_49				BPs_49	BQuat_Draft_48
3866	30	112.7667	244_81	ABCat_77
3867	2	117.5000
3869	1	118.0000
3871	1	118.0000
3872	1	118.0000
3874	1	118.0000
3877	1	118.0000
3879	1	118.0000
3880	8	113.6250																											Arbiter_63						Ares_65
3881	3	118.0000
3882	22	88.1818									Adephagia_44											Anaya_46		Angelica_44
3883	3	118.0000
3885	5	118.0000
3886	3	89.3333																Alma_35
3889	3	84.0000
3903	5	110.6000
3906	13	115.3077																																								Ava3_185
3907	18	99.5556																				Anaya_42	Angel_58			Annihilator_Draft_59																		Avrafan_59				BPs_60	BQuat_Draft_58
3908	14	72.4286
3909	71	102.2113												Aglet_Draft_33	Airmid_27													Aragog_Draft_26				Archetta_Draft_28
3911	1	117.0000
3913	1	117.0000
3914	1	117.0000
3915	1	117.0000
3917	5	114.4000
3918	5	115.4000
3919	12	115.3333														Akoma_85																								Athena_87	Audrey_Draft_86
3922	2	117.0000
3926	1	117.0000
3930	3	110.3333
3931	1	117.0000
3932	11	116.8182
3933	1	117.0000
3934	2	115.0000
[truncated: 3,206 more rows]
[truncated: 580 more columns]
