# Supplementary material for: Whole genome comparison of a large collection of mycobacteriophages reveals a continuum of phage genetic diversity
Source: eLife. 2015 Apr 28;4:e06416. doi: 10.7554/eLife.06416 (PMC4408529; doi:10.7554/eLife.06416)
Supplement: Figure 6—source data 1. — DOI: http://dx.doi.org/10.7554/eLife.06416.019 [file elife-06416-fig6-data1.xlsx]

## Sheet: A_CLASP.txt
Cluster	Sample Size	1	2	3	4	5	6	7	8	9	10	11	12	13	14	15	16	17	18	19	20	MIN	MAX	AVERAGE		Cluster	Sample Size
A	5	35.4813	32.4328	50.8213	31.3691	50.1098	31.4127	37.8825	34.6288	34.0196	36.3398	43.4673	44.5388	31.4517	36.4818	28.3608	37.2698	30.7902	41.6967	36.9377	47.2337	28.3608	50.8213	37.6363		A	5	13.185	9.2755
A	10	34.5434	43.0376	37.414	38.2579	39.9761	41.5761	42.8919	35.7989	39.7647	37.7402	36.8049	36.5332	41.0584	38.3396	33.5968	36.9692	38.4651	37.0259	34.1004	39.5844	33.5968	43.0376	38.1739		A	10	4.86366	4.57716
A	20	41.4837	36.1767	37.8558	38.1575	36.3827	39.9615	37.5385	38.4085	39.6172	37.1684	39.0086	38.5822	37.4018	36.3675	38.6828	40.6895	36.9658	41.2399	45.5737	38.0832	36.1767	45.5737	38.7673		A	20	6.80643	2.59054
A	30	39.4883	38.0963	36.4445	36.1305	37.4628	39.4071	41.4533	37.5189	41.3721	37.7652	40.7118	39.4856	38.4969	38.9219	37.9759	37.1327	37.9477	37.4077	36.3408	40.8667	36.1305	41.4533	38.5213		A	30	2.93195	2.39085
B	5	67.8224	54.3799	69.3249	90.78	93.1872	68.5259	73.7753	69.2446	68.9878	54.3428	67.8924	63.1978	47.4028	67.0014	66.9489	72.5538	94.6128	69.4953	74.5075	54.0004	47.4028	94.6128	69.3992		B	5	25.2136	21.9963
B	10	61.3415	55.9842	56.0682	80.5908	69.4804	70.614	70.3071	82.4989	50.6575	55.4686	71.5184	55.6448	61.6366	72.2006	61.8678	61.902	51.7022	70.6319	82.4329	64.6048	50.6575	82.4989	65.3577		B	10	17.1412	14.7001
B	20	63.4517	63.3244	77.8484	76.2756	57.4258	67.7619	57.3351	58.153	72.1697	59.6909	68.5706	69.605	65.0684	76.7168	52.5895	66.7465	78.7555	59.5512	66.5194	60.1821	52.5895	78.7555	65.8871		B	20	12.8684	13.2976
B	30	63.5236	65.8261	65.2071	65.2888	69.2487	64.3666	58.2383	63.5468	70.0581	66.2164	69.895	69.2061	66.6125	64.3968	60.0883	65.9591	69.1098	59.6302	68.4813	61.592	58.2383	70.0581	65.3246		B	30	4.73351	7.08622
C	5	93.4942	91.4533	89.9925	92.2666	68.3355	92.0535	91.226	95.308	89.4257	92.8249	92.1006	90.8851	93.0882	68.4275	91.1132	92.0219	68.1741	90.2926	68.8828	68.7622	68.1741	95.308	86.0064		C	5	9.30153	17.8323
C	10	91.0377	93.2239	91.8207	91.7991	91.6036	79.7125	93.1082	92.0521	79.302	79.5158	92.7659	90.3382	90.4544	92.5262	91.4351	92.4713	92.15	92.1335	93.0622	79.3251	79.302	93.2239	89.4919		C	10	3.73199	10.1899
C	20	85.3328	86.2655	91.9574	91.7337	90.9744	91.8707	86.1567	87.1195	85.935	91.6566	91.7473	91.3713	86.9058	86.0553	91.3695	91.5593	85.4847	91.5864	91.1305	85.8293	85.3328	91.9574	89.1021		C	20	2.85534	3.76931
C	30	87.7774	91.94	92.0315	88.0051	91.1468	91.3643	87.6791	87.813	87.705	87.7339	87.9741	91.7912	91.3557	87.6359	87.8861	91.6688	88.2729	87.8191	88.514	87.8449	87.6359	92.0315	89.1979		C	30	2.83357	1.56202
E	5	87.1777	85.7318	86.3416	84.9986	87.7073	88.3244	87.4127	84.6423	90.2067	87.5375	88.7367	88.1399	87.569	88.1399	90.1495	86.1736	86.9612	86.7674	87.2314	86.5615	84.6423	90.2067	87.3255		E	5	2.88114	2.68322
E	10	86.9202	87.8767	87.5821	86.9654	87.4141	86.6302	86.1853	87.8928	87.3409	87.4697	86.3834	86.8915	85.999	86.7746	88.5908	85.3771	87.966	87.0854	85.8935	88.2824	85.3771	88.5908	87.076		E	10	1.51473	1.69897
E	20	87.641	86.8225	87.3252	87.2897	87.7187	87.5292	88.3027	86.8151	87.0346	87.2802	87.2099	87.5251	87.1835	86.9454	86.3453	86.7088	87.6636	86.654	86.8664	87.0241	86.3453	88.3027	87.1942		E	20	1.10848	0.848974
E	30	87.293	87.1876	88.067	87.277	87.3207	87.7278	87.4919	87.5987	86.8655	87.321	87.1639	86.9395	87.4956	87.1248	87.4607	87.2511	87.3022	87.2427	86.9159	86.931	86.8655	88.067	87.2989		E	30	0.768164	0.433366
F	5	47.8248	62.2191	51.7176	50.8459	50.7301	51.1194	54.3303	51.7468	60.346	44.781	54.8	50.0835	61.5419	61.7969	59.2855	62.7549	42.3976	45.7568	68.6738	62.2432	42.3976	68.6738	54.7498		F	5	13.924	12.3522
F	10	59.7184	50.2661	48.9784	45.547	58.3534	57.7152	56.6445	49.7492	48.9936	52.1367	57.2022	52.3405	48.6632	58.9463	56.0864	46.8179	54.1192	55.8604	65.1206	59.5591	45.547	65.1206	54.1409		F	10	10.9797	8.5939
F	20	54.5891	54.6678	52.0324	58.2308	55.9627	52.9615	54.0197	56.8686	54.6373	53.3034	50.4731	53.686	58.2624	62.3842	59.3	56.1852	47.469	51.7753	58.0898	58.447	47.469	62.3842	55.1673		F	20	7.21693	7.6983
F	30	54.7512	52.0442	52.5179	55.9141	53.0199	56.5118	59.7074	53.36	52.4762	53.9387	53.2995	55.3276	54.0231	54.8154	55.8887	52.1339	55.4925	58.3136	53.2778	55.5579	52.0442	59.7074	54.6186		F	30	5.08885	2.5744
K	5	44.8582	78.2473	47.0238	40.347	42.1752	55.1651	42.7026	46.6883	45.2093	78.567	61.819	45.8631	40.5724	73.2145	44.6872	60.748	52.6884	43.6106	56.9548	54.7189	40.347	78.567	52.793		K	5	25.774	12.446
K	10	52.3293	50.9739	47.5757	49.7425	52.5741	52.962	48.9522	68.7586	59.4981	50.8642	45.0654	49.3569	48.256	43.8636	46.4502	50.1227	50.2888	45.9375	44.1835	47.8245	43.8636	68.7586	50.279		K	10	18.4796	6.4154
K	20	47.3977	51.9844	50.4298	50.805	57.7731	53.2971	47.4538	52.3041	47.3133	55.798	53.3589	51.406	48.622	51.5602	53.3159	51.3143	54.9038	54.3015	45.9792	52.1721	45.9792	57.7731	51.5745		K	20	6.19855	5.59533
K	30	50.4262	50.9727	53.5031	51.7305	49.9445	49.6965	51.7951	51.8918	51.429	51.4994	50.6976	51.0334	50.8287	49.6966	50.3779	52.9682	50.8345	51.7951	50.8406	52.0998	49.6965	53.5031	51.2031		K	30	2.30006	1.50654			8.57386		9.45181	7.69591
																																5.90452		6.17569	5.63334
																																2.85079		3.10935	2.59223
																				5	10	20	30	33	35	45	66	108	232
																			Cluster A	37.6363	38.1739	38.7673	38.5213						38.3
																			Cluster B	69.3992	65.3577	65.8871	65.3246					66.2
																			Cluster C	86.0064	89.4919	89.1021	89.1979			89.3
																			Cluster E	87.3255	87.076	87.1942	87.2989		87.2
																			Cluster F	54.7498	54.1409	55.1673	54.6186				54.4
																			Cluster K	52.793	50.279	51.5745	51.2031	51.8
																									13.185	4.86366	6.80643	2.93195	0
																									9.2755	4.57716	2.59054	2.39085	0
																									25.2136	17.1412	12.8684	4.73351	0
																									21.9963	14.7001	13.2976	7.08622	0
																									9.30153	3.73199	2.85534	2.83357	0
																									17.8323	10.1899	3.76931	1.56202	0
																									2.88114	1.51473	1.10848	0.768164	0
																									2.68322	1.69897	0.848974	0.433366	0
																									13.924	10.9797	7.21693	5.08885	0
																									12.3522	8.5939	7.6983	2.5744	0
																									25.774	18.4796	6.19855	2.30006	0
																									12.446	6.4154	5.59533	1.50654	0
