# Supplementary material for: Whole genome comparison of a large collection of mycobacteriophages reveals a continuum of phage genetic diversity
Source: eLife. 2015 Apr 28;4:e06416. doi: 10.7554/eLife.06416 (PMC4408529; doi:10.7554/eLife.06416)
Supplement: Figure 7—source data 1. — DOI: http://dx.doi.org/10.7554/eLife.06416.024 [file elife-06416-fig7-data1.xlsx]

## Sheet: Part A
Phages	Mean Phams	Upper	Lower	Hanes Fit		New Phams	Predicted New
1	109.08	151.2	66.96	68.3957		109.08	68.3957
2	208.18	271.47	144.89	134.942		99.096	66.5462
3	299.09	378.31	219.87	199.713		90.914	64.7707
4	383.98	476.57	291.39	262.778		84.89	63.0654
5	462.24	565.49	358.99	324.205		78.262	61.4265
6	534.55	646.7	422.4	384.055		72.303	59.8507
7	604.57	724.13	485.01	442.39		70.023	58.3348
8	670.16	796.41	543.91	499.266		65.59	56.8757
9	731.93	863.6	600.26	554.737		61.768	55.4707
10	790.89	927.69	654.09	608.854		58.965	54.1172
11	846.97	987.93	706.01	661.666		56.08	52.8125
12	900.45	1044.01	756.89	713.221		53.479	51.5545
13	951.02	1097.78	804.26	763.562		50.565	50.3409
14	999.92	1149.63	850.21	812.731		48.906	49.1697
15	1047.28	1199.09	895.47	860.77		47.361	48.0389
16	1091.74	1246.15	937.33	907.717		44.456	46.9466
17	1134.66	1291.11	978.21	953.608		42.922	45.8912
18	1176.63	1334.88	1018.38	998.479		41.967	44.8709
19	1216.62	1375.94	1057.3	1042.36		39.989	43.8844
20	1255.4	1416.05	1094.75	1085.29		38.784	42.93
21	1292.73	1454.06	1131.4	1127.3		37.332	42.0064
22	1329.75	1491.27	1168.23	1168.41		37.015	41.1122
23	1364.61	1526.65	1202.57	1208.66		34.859	40.2464
24	1398.85	1561.47	1236.23	1248.07		34.244	39.4076
25	1431.85	1594.77	1268.93	1286.66		33.004	38.5947
26	1464.5	1627.87	1301.13	1324.47		32.647	37.8068
27	1496.8	1660.5	1333.1	1361.51		32.295	37.0427
28	1527.22	1691.36	1363.08	1397.81		30.428	36.3016
29	1556.2	1721.3	1391.1	1433.39		28.98	35.5825
30	1585.45	1750.7	1420.2	1468.28		29.25	34.8845
31	1613.79	1778.8	1448.78	1502.49		28.34	34.2069
32	1641.24	1806.65	1475.83	1536.03		27.445	33.5488
33	1668.57	1833.51	1503.63	1568.94		27.332	32.9096
34	1694.79	1860.18	1529.4	1601.23		26.222	32.2884
35	1720.73	1887.02	1554.44	1632.92		25.935	31.6847
36	1746.09	1912.72	1579.46	1664.01		25.356	31.0977
37	1771.07	1938.07	1604.07	1694.54		24.993	30.5269
38	1794.94	1961.3	1628.58	1724.51		23.861	29.9717
39	1818.57	1985.69	1651.45	1753.95		23.641	29.4315
40	1842.02	2009.32	1674.72	1782.85		23.445	28.9057
41	1864.57	2032.37	1696.77	1811.24		22.548	28.394
42	1886.96	2054.01	1719.91	1839.14		22.384	27.8957
43	1909.64	2076.73	1742.55	1866.55		22.685	27.4104
44	1930.66	2097.97	1763.35	1893.49		21.024	26.9376
45	1952.31	2119.69	1784.93	1919.97		21.646	26.477
46	1973.32	2141.18	1805.46	1945.99		21.007	26.0281
47	1994.1	2162.12	1826.08	1971.58		20.776	25.5905
48	2014.43	2183.01	1845.85	1996.75		20.336	25.1639
49	2035.02	2203.47	1866.57	2021.5		20.591	24.7478
50	2054.57	2223.01	1886.13	2045.84		19.546	24.342
51	2074.07	2242.54	1905.6	2069.78		19.499	23.946
52	2093.31	2261.46	1925.16	2093.34		19.248	23.5597
53	2112.14	2279.96	1944.32	2116.53		18.828	23.1826
54	2131.06	2298.98	1963.14	2139.34		18.91	22.8145
55	2149.04	2317.27	1980.81	2161.8		17.989	22.4551
56	2167.22	2335.41	1999.03	2183.9		18.177	22.1042
57	2184.87	2353.82	2015.92	2205.66		17.652	21.7614
58	2203.08	2371.41	2034.75	2227.09		18.208	21.4265
59	2220.57	2388.72	2052.42	2248.19		17.485	21.0993
60	2237.36	2405.65	2069.07	2268.97		16.799	20.7795
61	2254.44	2422.65	2086.23	2289.43		17.079	20.4669
62	2270.98	2439.32	2102.64	2309.59		16.533	20.1614
63	2287.41	2455.87	2118.95	2329.46		16.427	19.8626
64	2303.54	2471.71	2135.37	2349.03		16.142	19.5704
65	2320.26	2488.54	2151.98	2368.31		16.718	19.2846
66	2336.18	2504.01	2168.35	2387.32		15.913	19.0051
67	2351.42	2519.49	2183.35	2406.05		15.241	18.7316
68	2366.64	2535	2198.28	2424.51		15.221	18.4639
69	2381.64	2549.7	2213.58	2442.71		15.004	18.2019
70	2396.94	2564.88	2229	2460.66		15.293	17.9455
71	2411.68	2579.05	2244.31	2478.35		14.746	17.6944
72	2426.44	2593.51	2259.37	2495.8		14.759	17.4486
73	2440.89	2607.82	2273.96	2513.01		14.445	17.2079
74	2455.42	2622.2	2288.64	2529.98		14.537	16.9721
75	2469.97	2636.73	2303.21	2546.72		14.547	16.7411
76	2484.11	2650.63	2317.59	2563.24		14.142	16.5148
77	2498.09	2664.44	2331.74	2579.53		13.982	16.2931
78	2512.27	2678.3	2346.24	2595.61		14.18	16.0758
79	2526.29	2692.46	2360.12	2611.47		14.012	15.8628
80	2539.74	2705.72	2373.76	2627.13		13.452	15.654
81	2553.12	2719.06	2387.18	2642.57		13.382	15.4494
82	2566.46	2732.37	2400.55	2657.82		13.344	15.2487
83	2579.73	2745.66	2413.8	2672.88		13.266	15.0519
84	2593.03	2758.57	2427.49	2687.73		13.305	14.8589
85	2606.26	2771.67	2440.85	2702.4		13.231	14.6695
86	2618.95	2784.41	2453.49	2716.89		12.69	14.4838
87	2631.86	2797.39	2466.33	2731.19		12.91	14.3016
88	2644.7	2810.4	2479	2745.31		12.84	14.1227
89	2656.95	2822.76	2491.14	2759.26		12.24	13.9473
90	2669.49	2835.54	2503.44	2773.03		12.555	13.775
91	2681.81	2847.79	2515.83	2786.64		12.316	13.606
92	2693.55	2859.43	2527.67	2800.08		11.737	13.44
93	2705.35	2870.89	2539.81	2813.36		11.798	13.2771
94	2717.12	2882.22	2552.02	2826.47		11.774	13.1171
95	2729.06	2894.14	2563.98	2839.43		11.934	12.9599
96	2740.57	2905.54	2575.6	2852.24		11.516	12.8056
97	2752.19	2916.93	2587.45	2864.89		11.619	12.654
98	2763.91	2928.38	2599.44	2877.4		11.71	12.5051
99	2775.25	2939.69	2610.81	2889.76		11.344	12.3588
100	2786.47	2950.48	2622.46	2901.97		11.217	12.2151
101	2797.77	2962.04	2633.5	2914.05		11.31	12.0739
102	2808.9	2973.34	2644.46	2925.98		11.13	11.9351
103	2819.8	2983.8	2655.8	2937.78		10.899	11.7986
104	2830.8	2994.76	2666.84	2949.44		10.995	11.6645
105	2841.68	3005.64	2677.72	2960.98		10.89	11.5327
106	2852.38	3016.38	2688.38	2972.38		10.694	11.4031
107	2862.88	3026.55	2699.21	2983.66		10.505	11.2756
108	2873.82	3037.52	2710.12	2994.81		10.92	11.1503
109	2884.39	3047.91	2720.87	3005.83		10.583	11.0271
110	2894.83	3058.7	2730.96	3016.74		10.435	10.9059
111	2905.08	3068.62	2741.54	3027.53		10.257	10.7867
112	2915.46	3078.91	2752.01	3038.2		10.376	10.6694
113	2925.86	3089.35	2762.37	3048.75		10.403	10.554
114	2936.23	3099.69	2772.77	3059.19		10.369	10.4405
115	2946.27	3109.82	2782.72	3069.52		10.038	10.3288
116	2956.13	3119.68	2792.58	3079.74		9.858	10.2189
117	2965.81	3129.03	2802.59	3089.85		9.682	10.1108
118	2975.58	3138.78	2812.38	3099.85		9.768	10.0043
119	2985.11	3148.1	2822.12	3109.75		9.531	9.89956
120	2994.75	3157.48	2832.02	3119.55		9.647	9.79642
121	3004.81	3167.72	2841.9	3129.24		10.054	9.69488
122	3014.25	3177.26	2851.24	3138.84		9.443	9.59491
123	3023.86	3186.81	2860.91	3148.34		9.603	9.49648
124	3033.37	3196.04	2870.7	3157.73		9.514	9.39956
125	3043.16	3205.82	2880.5	3167.04		9.788	9.30412
126	3052.21	3214.72	2889.7	3176.25		9.058	9.21012
127	3061.6	3223.75	2899.45	3185.37		9.396	9.11754
128	3070.91	3233.1	2908.72	3194.39		9.314	9.02634
129	3080.08	3242.12	2918.04	3203.33		9.159	8.93651
130	3089.31	3251.45	2927.17	3212.18		9.231	8.84802
131	3098.33	3260.17	2936.49	3220.94		9.023	8.76083
132	3107.27	3268.84	2945.7	3229.61		8.936	8.67492
133	3116.45	3278.07	2954.83	3238.2		9.179	8.59027
134	3125.38	3286.96	2963.8	3246.71		8.927	8.50686
135	3134.52	3295.89	2973.15	3255.13		9.148	8.42465
136	3143.27	3304.82	2981.72	3263.48		8.753	8.34363
137	3152.59	3314.46	2990.72	3271.74		9.318	8.26377
138	3161.3	3323.03	2999.57	3279.93		8.711	8.18505
139	3169.6	3331.44	3007.76	3288.03		8.295	8.10746
140	3177.94	3339.44	3016.44	3296.07		8.339	8.03096
141	3186.48	3347.91	3025.05	3304.02		8.54	7.95553
142	3194.88	3355.96	3033.8	3311.9		8.392	7.88117
143	3203.37	3364.59	3042.15	3319.71		8.501	7.80784
144	3211.61	3372.77	3050.45	3327.45		8.233	7.73554
145	3219.87	3380.89	3058.85	3335.11		8.268	7.66423
146	3228.06	3388.91	3067.21	3342.7		8.179	7.5939
147	3236.16	3397.15	3075.17	3350.23		8.105	7.52454
148	3244.13	3404.98	3083.28	3357.68		7.972	7.45612
149	3252.06	3412.63	3091.49	3365.07		7.924	7.38864
150	3260.02	3420.81	3099.23	3372.4		7.967	7.32206
151	3268.03	3428.74	3107.32	3379.65		8.003	7.25638
152	3275.89	3436.6	3115.18	3386.84		7.864	7.19158
153	3284.13	3444.79	3123.47	3393.97		8.249	7.12764
154	3292.39	3453.31	3131.47	3401.04		8.242	7.06456
155	3300.08	3460.86	3139.3	3408.04		7.697	7.0023
156	3307.88	3468.71	3147.05	3414.98		7.808	6.94087
157	3315.66	3476.45	3154.87	3421.86		7.77	6.88024
158	3323.2	3483.7	3162.7	3428.68		7.543	6.8204
159	3330.78	3491.25	3170.31	3435.44		7.577	6.76134
160	3338.38	3498.75	3178.01	3442.14		7.599	6.70305
161	3345.75	3505.87	3185.63	3448.79		7.373	6.6455
162	3352.97	3512.77	3193.17	3455.38		7.219	6.58869
163	3360.27	3520.16	3200.38	3461.91		7.298	6.53261
164	3367.6	3527.31	3207.89	3468.39		7.334	6.47724
165	3374.9	3534.91	3214.89	3474.81		7.301	6.42257
166	3382.27	3542.3	3222.24	3481.18		7.366	6.36859
167	3389.55	3549.41	3229.69	3487.49		7.27	6.31529
168	3396.53	3556.48	3236.58	3493.76		6.988	6.26265
169	3403.76	3563.59	3243.93	3499.97		7.229	6.21067
170	3410.64	3570.36	3250.92	3506.13		6.879	6.15934
171	3417.94	3577.58	3258.3	3512.24		7.299	6.10863
172	3424.95	3584.39	3265.51	3518.29		7.016	6.05855
173	3432.07	3591.07	3273.07	3524.3		7.124	6.00909
174	3439.05	3597.85	3280.25	3530.26		6.988	5.96023
175	3446.07	3604.87	3287.27	3536.18		7.02	5.91196
176	3453.1	3611.97	3294.23	3542.04		7.012	5.86427
177	3460.07	3618.96	3301.18	3547.86		6.979	5.81716
178	3466.73	3625.5	3307.96	3553.63		6.657	5.77062
179	3473.6	3632.51	3314.69	3559.35		6.869	5.72463
180	3480.31	3639.07	3321.55	3565.03		6.72	5.67919
181	3487.11	3645.87	3328.35	3570.67		6.784	5.63429
182	3494.15	3652.62	3335.68	3576.26		7.037	5.58992
183	3501.12	3659.65	3342.59	3581.8		6.981	5.54607
184	3507.94	3666.44	3349.44	3587.3		6.826	5.50274
185	3514.54	3672.71	3356.37	3592.76		6.597	5.45991
186	3521.17	3679.58	3362.76	3598.18		6.623	5.41758
187	3528.15	3686.52	3369.78	3603.56		6.99	5.37573
188	3535.06	3693.64	3376.48	3608.89		6.906	5.33438
189	3541.5	3699.9	3383.1	3614.19		6.435	5.29349
190	3548.27	3706.33	3390.21	3619.44		6.76	5.25308
191	3554.77	3713	3396.54	3624.65		6.508	5.21313
192	3561.12	3719.09	3403.15	3629.83		6.359	5.17363
193	3567.3	3725.11	3409.49	3634.96		6.172	5.13458
194	3573.76	3731.44	3416.08	3640.06		6.46	5.09596
195	3580.32	3738.06	3422.58	3645.11		6.563	5.05779
196	3586.45	3744.05	3428.85	3650.13		6.135	5.02004
197	3592.79	3750.34	3435.24	3655.12		6.339	4.98271
198	3598.91	3756.37	3441.45	3660.06		6.106	4.94579
199	3605.24	3762.51	3447.97	3664.97		6.348	4.90929
200	3611.39	3768.51	3454.27	3669.84		6.147	4.87319
201	3617.86	3775.02	3460.7	3674.68		6.462	4.83748
202	3624.16	3781.22	3467.1	3679.48		6.303	4.80217
203	3630.26	3787.19	3473.33	3684.25		6.097	4.76724
204	3636.58	3793.23	3479.93	3688.98		6.332	4.73269
205	3642.63	3799.16	3486.1	3693.68		6.05	4.69851
206	3648.66	3805.06	3492.26	3698.35		6.027	4.6647
207	3654.55	3810.65	3498.45	3702.98		5.891	4.63126
208	3660.59	3816.69	3504.49	3707.58		6.038	4.59817
209	3666.71	3822.9	3510.52	3712.14		6.112	4.56544
210	3672.84	3828.88	3516.8	3716.68		6.123	4.53306
211	3678.94	3834.79	3523.09	3721.18		6.105	4.50102
212	3685.01	3840.7	3529.32	3725.65		6.067	4.46932
213	3691.03	3846.42	3535.64	3730.08		6.022	4.43795
214	3696.96	3852.59	3541.33	3734.49		5.945	4.40691
215	3702.81	3858.5	3547.12	3738.87		5.838	4.3762
216	3708.71	3863.93	3553.49	3743.21		5.896	4.3458
217	3714.64	3869.73	3559.55	3747.53		5.945	4.31572
218	3720.57	3875.79	3565.35	3751.81		5.923	4.28596
219	3726.36	3881.39	3571.33	3756.07		5.766	4.2565
220	3732.03	3887.12	3576.94	3760.3		5.682	4.22734
221	3737.87	3892.9	3582.84	3764.5		5.852	4.19848
222	3743.84	3898.83	3588.85	3768.67		5.972	4.16991
223	3749.66	3904.38	3594.94	3772.81		5.833	4.14164
224	3755.31	3909.95	3600.67	3776.92		5.627	4.11365
225	3760.94	3915.64	3606.24	3781.01		5.64	4.08595
226	3766.75	3921.42	3612.08	3785.07		5.8	4.05852
227	3772.41	3927.09	3617.73	3789.1		5.67	4.03137
228	3778.11	3932.61	3623.61	3793.1		5.698	4.00449
229	3783.79	3938.32	3629.26	3797.08		5.686	3.97788
230	3789.51	3943.86	3635.16	3801.03		5.717	3.95153
231	3795.02	3949.07	3640.97	3804.96		5.522	3.92545
232	3800.4	3954.46	3646.34	3808.86		5.367	3.89962
233	3805.81	3959.9	3651.72	3812.73		5.411	3.87404
234	3811.36	3965.49	3657.23	3816.58		5.548	3.84872
235	3816.93	3971.07	3662.79	3820.4		5.572	3.82364
236	3822.36	3976.25	3668.47	3824.2		5.431	3.79881
237	3827.95	3981.57	3674.33	3827.98		5.587	3.77422
238	3833.35	3986.93	3679.77	3831.73		5.393	3.74987
239	3838.83	3992.12	3685.54	3835.45		5.495	3.72575
240	3844.13	3997.22	3691.04	3839.15		5.291	3.70187
241	3849.33	4002.19	3696.47	3842.83		5.201	3.67821
242	3854.76	4007.72	3701.8	3846.49		5.441	3.65478
243	3859.96	4012.62	3707.3	3850.12		5.199	3.63157
244	3865.36	4018.08	3712.64	3853.73		5.388	3.60858
245	3870.78	4023.16	3718.4	3857.31		5.419	3.58581
246	3876.08	4028.4	3723.76	3860.88		5.302	3.56326
247	3881.3	4033.75	3728.85	3864.42		5.219	3.54091
248	3886.46	4038.8	3734.12	3867.94		5.149	3.51878
249	3891.48	4043.66	3739.3	3871.43		5.04	3.49686
250	3896.62	4048.94	3744.3	3874.91		5.138	3.47513
251	3901.92	4054.36	3749.48	3878.36		5.298	3.45361
252	3907.21	4059.38	3755.04	3881.79		5.302	3.43229
253	3912.36	4064.31	3760.41	3885.2		5.137	3.41117
254	3917.39	4069.27	3765.51	3888.59		5.028	3.39024
255	3922.41	4074.3	3770.52	3891.96		5.02	3.3695
256	3927.67	4079.47	3775.87	3895.31		5.259	3.34895
257	3932.7	4084.35	3781.05	3898.64		5.035	3.32859
258	3937.59	4089.12	3786.06	3901.95		4.877	3.30842
259	3942.55	4094.12	3790.98	3905.24		4.972	3.28842
260	3947.66	4099.09	3796.23	3908.51		5.09	3.26861
261	3952.42	4103.82	3801.02	3911.76		4.775	3.24898
262	3957.35	4108.5	3806.2	3914.99		4.938	3.22952
263	3962.42	4113.35	3811.49	3918.2		5.06	3.21024
264	3967.33	4118.21	3816.45	3921.39		4.899	3.19113
265	3972.43	4123.3	3821.56	3924.56		5.12	3.17219
266	3977.39	4128.13	3826.65	3927.71		4.95	3.15341
267	3982.05	4132.62	3831.48	3930.85		4.684	3.13481
268	3987.1	4137.53	3836.67	3933.96		5.026	3.11636
269	3991.97	4142.36	3841.58	3937.06		4.88	3.09808
270	3996.85	4147.14	3846.56	3940.14		4.875	3.07997
271	4001.74	4151.66	3851.82	3943.2		4.899	3.062
272	4006.25	4156.12	3856.38	3946.25		4.503	3.0442
273	4010.91	4160.58	3861.24	3949.27		4.656	3.02655
274	4015.71	4165.17	3866.25	3952.28		4.801	3.00905
275	4020.4	4169.69	3871.11	3955.28		4.682	2.99171
276	4025.13	4174.13	3876.13	3958.25		4.754	2.97451
277	4030.03	4178.76	3881.3	3961.21		4.877	2.95747
278	4034.85	4183.38	3886.32	3964.15		4.825	2.94056
279	4039.67	4188.26	3891.08	3967.07		4.823	2.92381
280	4044.57	4192.88	3896.26	3969.98		4.902	2.90719
281	4049.06	4197.27	3900.85	3972.87		4.485	2.89072
282	4053.77	4201.99	3905.55	3975.74		4.716	2.87439
283	4058.4	4206.57	3910.23	3978.6		4.618	2.85819
284	4063.12	4211.29	3914.95	3981.44		4.736	2.84213
285	4067.87	4216.02	3919.72	3984.27		4.738	2.82621
286	4072.36	4220.54	3924.18	3987.08		4.495	2.81042
287	4077.04	4225.01	3929.07	3989.88		4.678	2.79476
288	4081.81	4229.67	3933.95	3992.65		4.772	2.77923
289	4086.32	4234.18	3938.46	3995.42		4.525	2.76383
290	4091	4238.83	3943.17	3998.17		4.662	2.74856
291	4095.61	4243.38	3947.84	4000.9		4.618	2.73341
292	4100.11	4247.59	3952.63	4003.62		4.494	2.71839
293	4104.6	4251.95	3957.25	4006.32		4.507	2.7035
294	4109.14	4256.49	3961.79	4009.01		4.524	2.68872
295	4113.67	4260.77	3966.57	4011.69		4.528	2.67407
296	4118.13	4265.05	3971.21	4014.34		4.464	2.65953
297	4122.62	4269.31	3975.93	4016.99		4.492	2.64512
298	4127.01	4273.62	3980.4	4019.62		4.388	2.63082
299	4131.41	4277.9	3984.92	4022.24		4.416	2.61664
300	4135.71	4282	3989.42	4024.84		4.281	2.60257
301	4140.05	4286.21	3993.89	4027.43		4.347	2.58861
302	4144.58	4290.6	3998.56	4030		4.521	2.57477
303	4149.19	4295.03	4003.35	4032.56		4.611	2.56103
304	4153.41	4299.16	4007.66	4035.11		4.207	2.54741
305	4157.82	4303.53	4012.11	4037.65		4.407	2.53389
306	4162.14	4307.76	4016.52	4040.17		4.342	2.52048
307	4166.33	4312.01	4020.65	4042.67		4.184	2.50718
308	4170.76	4316.16	4025.36	4045.17		4.434	2.49399
309	4175.14	4320.34	4029.94	4047.65		4.385	2.48089
310	4179.56	4324.73	4034.39	4050.12		4.413	2.4679
311	4183.97	4329.08	4038.86	4052.57		4.393	2.45501
312	4188.38	4333.24	4043.52	4055.01		4.42	2.44223
313	4192.6	4337.35	4047.85	4057.44		4.228	2.42954
314	4196.88	4341.56	4052.2	4059.86		4.274	2.41695
315	4201.16	4345.78	4056.54	4062.26		4.277	2.40446
316	4205.42	4349.96	4060.88	4064.66		4.259	2.39206
317	4209.8	4354.13	4065.47	4067.04		4.378	2.37976
318	4213.93	4357.99	4069.87	4069.4		4.131	2.36756
319	4218.15	4362.05	4074.25	4071.76		4.233	2.35544
320	4222.41	4366.03	4078.79	4074.1		4.256	2.34343
321	4226.67	4369.9	4083.44	4076.43		4.272	2.3315
322	4230.95	4374.26	4087.64	4078.75		4.263	2.31966
323	4234.93	4378.01	4091.85	4081.06		3.982	2.30792
324	4238.94	4381.73	4096.15	4083.36		4.018	2.29626
325	4243.07	4385.9	4100.24	4085.64		4.133	2.28469
326	4247.56	4390.18	4104.94	4087.92		4.483	2.27321
327	4251.61	4394.32	4108.9	4090.18		4.051	2.26181
328	4255.62	4398.18	4113.06	4092.43		4.01	2.2505
329	4259.78	4402.22	4117.34	4094.67		4.155	2.23928
330	4263.8	4406.13	4121.47	4096.9		4.035	2.22813
331	4267.88	4410.06	4125.7	4099.11		4.061	2.21708
332	4271.97	4413.95	4129.99	4101.32		4.103	2.2061
333	4276.05	4418.15	4133.95	4103.51		4.068	2.1952
334	4280.04	4421.99	4138.09	4105.7		4.005	2.18439
335	4284.07	4425.82	4142.32	4107.87		4.025	2.17365
336	4288.08	4429.85	4146.31	4110.04		4.002	2.163
337	4292.05	4433.74	4150.36	4112.19		3.97	2.15242
338	4296.04	4437.71	4154.37	4114.33		4.003	2.14192
339	4300.07	4441.5	4158.64	4116.46		4.007	2.1315
340	4304.27	4445.72	4162.82	4118.58		4.216	2.12115
341	4308.34	4449.58	4167.1	4120.69		4.063	2.11087
342	4312.36	4453.2	4171.52	4122.79		4.024	2.10068
343	4316.34	4457.06	4175.62	4124.88		3.968	2.09055
344	4320.28	4460.91	4179.65	4126.96		3.957	2.0805
345	4324.5	4465.02	4183.98	4129.04		4.218	2.07052
346	4328.42	4468.75	4188.09	4131.1		3.927	2.06061
347	4332.38	4472.6	4192.16	4133.15		3.961	2.05078
348	4336.29	4476.18	4196.4	4135.19		3.917	2.04101
349	4340.1	4479.81	4200.39	4137.22		3.79	2.03131
350	4344.14	4483.79	4204.49	4139.24		4.05	2.02168
351	4348.14	4487.63	4208.65	4141.25		3.99	2.01213
352	4352.19	4491.46	4212.92	4143.26		4.057	2.00263
353	4356.02	4494.98	4217.06	4145.25		3.835	1.99321
354	4359.92	4498.59	4221.25	4147.23		3.892	1.98385
355	4363.77	4502.16	4225.38	4149.21		3.844	1.97456
356	4367.56	4505.73	4229.39	4151.17		3.798	1.96533
357	4371.46	4509.54	4233.38	4153.13		3.904	1.95617
358	4375.39	4513.32	4237.46	4155.08		3.923	1.94707
359	4379.5	4517.23	4241.77	4157.01		4.115	1.93803
360	4383.35	4520.95	4245.75	4158.94		3.845	1.92906
361	4387.21	4524.5	4249.92	4160.86		3.856	1.92015
362	4390.91	4528.02	4253.8	4162.77		3.706	1.9113
363	4394.73	4531.49	4257.97	4164.68		3.815	1.90251
364	4398.84	4535.48	4262.2	4166.57		4.11	1.89378
365	4402.69	4539.11	4266.27	4168.46		3.859	1.88511
366	4406.52	4542.8	4270.24	4170.33		3.812	1.8765
367	4410.15	4546.22	4274.08	4172.2		3.645	1.86795
368	4414.04	4549.9	4278.18	4174.06		3.882	1.85946
369	4417.6	4553.28	4281.92	4175.91		3.568	1.85103
370	4421.57	4556.96	4286.18	4177.75		3.959	1.84265
371	4425.18	4560.37	4289.99	4179.59		3.603	1.83433
372	4428.98	4564.11	4293.85	4181.41		3.815	1.82607
373	4432.58	4567.56	4297.6	4183.23		3.608	1.81786
374	4436.14	4571.02	4301.26	4185.04		3.549	1.80971
375	4439.74	4574.48	4305	4186.84		3.603	1.80161
376	4443.3	4577.72	4308.88	4188.64		3.563	1.79357
377	4447.02	4581.39	4312.65	4190.42		3.711	1.78558
378	4450.57	4584.9	4316.24	4192.2		3.565	1.77764
379	4454.08	4588.22	4319.94	4193.97		3.493	1.76976
380	4457.8	4591.82	4323.78	4195.73		3.714	1.76193
381	4461.31	4595.14	4327.48	4197.49		3.52	1.75415
382	4464.97	4598.63	4331.31	4199.23		3.661	1.74642
383	4468.65	4602.06	4335.24	4200.97		3.688	1.73874
384	4472.38	4605.39	4339.37	4202.7		3.722	1.73112
385	4476.12	4608.92	4343.32	4204.43		3.753	1.72354
386	4479.7	4612.36	4347.04	4206.14		3.577	1.71601
387	4483.21	4615.74	4350.68	4207.85		3.505	1.70853
388	4486.95	4619.25	4354.65	4209.55		3.737	1.7011
389	4490.46	4622.58	4358.34	4211.24		3.515	1.69372
390	4494.06	4625.94	4362.18	4212.93		3.603	1.68639
391	4497.78	4629.26	4366.3	4214.61		3.729	1.67911
392	4501.56	4632.82	4370.3	4216.28		3.767	1.67187
393	4505.14	4636.3	4373.98	4217.95		3.591	1.66468
394	4508.85	4639.91	4377.79	4219.6		3.698	1.65753
395	4512.34	4643.32	4381.36	4221.25		3.485	1.65043
396	4515.83	4646.56	4385.1	4222.9		3.501	1.64338
397	4519.28	4649.94	4388.62	4224.53		3.447	1.63637
398	4522.82	4653.44	4392.2	4226.16		3.54	1.62941
399	4526.25	4656.63	4395.87	4227.79		3.428	1.62249
400	4529.81	4659.99	4399.63	4229.4		3.561	1.61561
401	4533.42	4663.29	4403.55	4231.01		3.614	1.60878
402	4536.93	4666.52	4407.34	4232.61		3.508	1.60199
403	4540.47	4669.91	4411.03	4234.21		3.535	1.59524
404	4544.03	4673.18	4414.88	4235.8		3.556	1.58854
405	4547.47	4676.46	4418.48	4237.38		3.448	1.58188
406	4551	4679.84	4422.16	4238.95		3.544	1.57526
407	4554.49	4682.92	4426.06	4240.52		3.479	1.56868
408	4558	4686.1	4429.9	4242.08		3.503	1.56215
409	4561.81	4689.59	4434.03	4243.64		3.806	1.55565
410	4565.16	4692.9	4437.42	4245.19		3.354	1.5492
411	4568.83	4696.36	4441.3	4246.73		3.665	1.54278
412	4572.37	4699.49	4445.25	4248.27		3.549	1.5364
413	4575.76	4702.71	4448.81	4249.8		3.379	1.53007
414	4579.13	4705.96	4452.3	4251.32		3.374	1.52377
415	4582.78	4709.22	4456.34	4252.84		3.648	1.51751
416	4586.21	4712.42	4460	4254.35		3.431	1.51129
417	4589.74	4715.79	4463.69	4255.86		3.543	1.50511
418	4593.19	4719.09	4467.29	4257.35		3.443	1.49897
419	4596.61	4722.3	4470.92	4258.85		3.426	1.49286
420	4600.04	4725.47	4474.61	4260.33		3.428	1.48679
421	4603.49	4728.61	4478.37	4261.82		3.447	1.48076
422	4606.7	4731.55	4481.85	4263.29		3.215	1.47476
423	4609.98	4734.47	4485.49	4264.76		3.279	1.46881
424	4613.42	4737.76	4489.08	4266.22		3.431	1.46288
425	4616.63	4740.73	4492.53	4267.68		3.214	1.457
426	4619.94	4743.66	4496.22	4269.13		3.322	1.45114
427	4623.16	4746.67	4499.65	4270.58		3.215	1.44533
428	4626.48	4749.83	4503.13	4272.01		3.303	1.43955
429	4629.83	4753.05	4506.61	4273.45		3.373	1.4338
430	4633.16	4756.26	4510.06	4274.88		3.317	1.42809
431	4636.66	4759.51	4513.81	4276.3		3.49	1.42241
432	4640.07	4762.71	4517.43	4277.72		3.415	1.41676
433	4643.2	4765.64	4520.76	4279.13		3.135	1.41115
434	4646.61	4768.72	4524.5	4280.53		3.41	1.40557
435	4649.84	4771.7	4527.98	4281.93		3.22	1.40003
436	4653.26	4774.79	4531.73	4283.33		3.429	1.39451
437	4656.53	4777.56	4535.5	4284.72		3.279	1.38903
438	4659.74	4780.44	4539.04	4286.1		3.194	1.38359
439	4662.78	4783.23	4542.33	4287.48		3.037	1.37817
440	4666.06	4786.3	4545.82	4288.85		3.27	1.37279
441	4669.51	4789.47	4549.55	4290.22		3.463	1.36744
442	4672.83	4792.48	4553.18	4291.58		3.32	1.36211
443	4676.13	4795.55	4556.71	4292.94		3.311	1.35682
444	4679.27	4798.56	4559.98	4294.29		3.143	1.35156
445	4682.45	4801.5	4563.4	4295.63		3.167	1.34634
446	4685.89	4804.58	4567.2	4296.98		3.432	1.34114
447	4689.09	4807.48	4570.7	4298.31		3.192	1.33597
448	4692.52	4810.27	4574.77	4299.64		3.438	1.33083
449	4695.61	4813.03	4578.19	4300.97		3.11	1.32572
450	4698.69	4815.94	4581.44	4302.29		3.078	1.32064
451	4701.77	4819.02	4584.52	4303.6		3.087	1.31559
452	4705.15	4822.04	4588.26	4304.92		3.372	1.31057
453	4708.32	4824.97	4591.67	4306.22		3.168	1.30558
454	4711.54	4827.92	4595.16	4307.52		3.214	1.30061
455	4714.71	4830.95	4598.47	4308.82		3.166	1.29568
456	4718.01	4833.99	4602.03	4310.11		3.303	1.29077
457	4721.28	4837.06	4605.5	4311.39		3.273	1.28589
458	4724.56	4840.01	4609.11	4312.68		3.292	1.28103
459	4727.69	4842.82	4612.56	4313.95		3.119	1.27621
460	4730.86	4845.61	4616.11	4315.22		3.169	1.27141
461	4733.92	4848.29	4619.55	4316.49		3.062	1.26664
462	4737.1	4851.04	4623.16	4317.75		3.189	1.26189
463	4740.16	4853.91	4626.41	4319.01		3.046	1.25718
464	4743.34	4856.84	4629.84	4320.26		3.178	1.25249
465	4746.49	4859.73	4633.25	4321.51		3.156	1.24782
466	4749.62	4862.6	4636.64	4322.75		3.132	1.24318
467	4752.8	4865.63	4639.97	4323.99		3.17	1.23857
468	4755.88	4868.48	4643.28	4325.22		3.076	1.23398
469	4759.07	4871.3	4646.84	4326.45		3.21	1.22942
470	4762.21	4874.01	4650.41	4327.68		3.129	1.22488
471	4765.31	4876.84	4653.78	4328.9		3.117	1.22037
472	4768.39	4879.68	4657.1	4330.11		3.065	1.21588
473	4771.56	4882.6	4660.52	4331.33		3.174	1.21142
474	4774.59	4885.38	4663.8	4332.53		3.039	1.20698
475	4777.78	4888.29	4667.27	4333.74		3.183	1.20257
476	4780.72	4891.05	4670.39	4334.93		2.933	1.19818
477	4783.93	4893.91	4673.95	4336.13		3.213	1.19382
478	4787.12	4896.97	4677.27	4337.32		3.19	1.18947
479	4790.33	4900.01	4680.65	4338.5		3.225	1.18516
480	4793.5	4902.87	4684.13	4339.68		3.157	1.18086
481	4796.61	4905.75	4687.47	4340.86		3.11	1.17659
482	4799.69	4908.44	4690.94	4342.03		3.091	1.17234
483	4802.84	4911.28	4694.4	4343.2		3.138	1.16812
484	4805.81	4913.89	4697.73	4344.36		2.97	1.16392
485	4808.72	4916.36	4701.08	4345.52		2.912	1.15974
486	4811.54	4918.89	4704.19	4346.68		2.826	1.15558
487	4814.6	4921.54	4707.66	4347.83		3.061	1.15144
488	4817.53	4924.09	4710.97	4348.98		2.921	1.14733
489	4820.55	4926.76	4714.34	4350.12		3.031	1.14324
490	4823.72	4929.39	4718.05	4351.26		3.153	1.13917
491	4826.72	4932.02	4721.42	4352.4		3.012	1.13513
492	4829.65	4934.63	4724.67	4353.53		2.924	1.1311
493	4832.64	4937.51	4727.77	4354.65		2.995	1.1271
494	4835.56	4940.11	4731.01	4355.78		2.908	1.12311
495	4838.65	4942.89	4734.41	4356.9		3.1	1.11915
496	4841.6	4945.58	4737.62	4358.01		2.935	1.11521
497	4844.77	4948.49	4741.05	4359.12		3.185	1.11129
498	4847.8	4951.39	4744.21	4360.23		3.028	1.10739
499	4850.89	4954	4747.78	4361.33		3.074	1.10351
500	4853.84	4956.57	4751.11	4362.43		2.957	1.09965
501	4856.77	4959.09	4754.45	4363.53		2.936	1.09581
502	4859.76	4961.81	4757.71	4364.62		3.004	1.092
503	4862.67	4964.49	4760.85	4365.71		2.903	1.0882
504	4865.54	4967.02	4764.06	4366.79		2.861	1.08442
505	4868.4	4969.55	4767.25	4367.87		2.87	1.08066
506	4871.35	4972.02	4770.68	4368.95		2.957	1.07692
507	4874.4	4974.65	4774.15	4370.02		3.026	1.0732
508	4877.61	4977.41	4777.81	4371.09		3.207	1.0695
509	4880.55	4980.08	4781.02	4372.16		2.962	1.06582
510	4883.52	4982.7	4784.34	4373.22		2.973	1.06215
511	4886.46	4985.27	4787.65	4374.28		2.94	1.05851
512	4889.42	4988.01	4790.83	4375.34		2.944	1.05488
513	4892.5	4990.86	4794.14	4376.39		3.084	1.05128
514	4895.6	4993.71	4797.49	4377.43		3.107	1.04769
515	4898.74	4996.43	4801.05	4378.48		3.132	1.04412
516	4901.63	4999.02	4804.24	4379.52		2.892	1.04057
517	4904.69	5001.69	4807.69	4380.56		3.056	1.03703
518	4907.55	5004.02	4811.08	4381.59		2.869	1.03352
519	4910.4	5006.55	4814.25	4382.62		2.829	1.03002
520	4913.28	5009.24	4817.32	4383.65		2.901	1.02654
521	4916.22	5011.8	4820.64	4384.67		2.922	1.02308
522	4919.05	5014.21	4823.89	4385.69		2.834	1.01963
523	4921.93	5016.44	4827.42	4386.71		2.893	1.01621
524	4924.79	5018.79	4830.79	4387.72		2.87	1.0128
525	4927.6	5021.17	4834.03	4388.73		2.801	1.0094
526	4930.46	5023.71	4837.21	4389.73		2.864	1.00603
527	4933.24	5025.95	4840.53	4390.74		2.766	1.00267
528	4935.95	5028.14	4843.76	4391.74		2.713	0.999325
529	4938.99	5030.78	4847.2	4392.73		3.043	0.995999
530	4941.86	5033.23	4850.49	4393.72		2.865	0.99269
531	4944.67	5035.7	4853.64	4394.71		2.812	0.989397
532	4947.51	5038.18	4856.84	4395.7		2.858	0.986121
533	4950.29	5040.48	4860.1	4396.68		2.775	0.982861
534	4953.22	5042.84	4863.6	4397.66		2.914	0.979617
535	4956.21	5045.36	4867.06	4398.64		2.984	0.976389
536	4958.78	5047.51	4870.05	4399.61		2.593	0.973177
537	4961.52	5049.62	4873.42	4400.58		2.733	0.969981
538	4964.37	5052.03	4876.71	4401.55		2.829	0.9668
539	4967.29	5054.59	4879.99	4402.51		2.907	0.963636
540	4970.07	5056.92	4883.22	4403.47		2.818	0.960486
541	4972.76	5059.09	4886.43	4404.43		2.679	0.957352
542	4975.56	5061.39	4889.73	4405.38		2.805	0.954234
543	4978.31	5063.7	4892.92	4406.34		2.743	0.95113
544	4981.18	5066.09	4896.27	4407.28		2.853	0.948042
545	4984.08	5068.57	4899.59	4408.23		2.921	0.944969
546	4986.88	5070.83	4902.93	4409.17		2.788	0.94191
547	4989.69	5073.23	4906.15	4410.11		2.804	0.938867
548	4992.45	5075.58	4909.32	4411.04		2.778	0.935838
549	4995.35	5077.96	4912.74	4411.98		2.897	0.932824
550	4998.08	5080.39	4915.77	4412.91		2.736	0.929824
551	5000.8	5082.75	4918.85	4413.83		2.716	0.926839
552	5003.5	5085.17	4921.83	4414.76		2.689	0.923868
553	5006.38	5087.38	4925.38	4415.68		2.867	0.920912
554	5009.14	5089.57	4928.71	4416.6		2.776	0.917969
555	5011.88	5091.82	4931.94	4417.51		2.745	0.915041
556	5014.75	5094.26	4935.24	4418.42		2.861	0.912127
557	5017.43	5096.44	4938.42	4419.33		2.695	0.909226
558	5020.24	5098.73	4941.75	4420.24		2.816	0.90634
559	5022.93	5101.06	4944.8	4421.14		2.684	0.903467
560	5025.67	5103.15	4948.19	4422.04		2.755	0.900608
561	5028.43	5105.32	4951.54	4422.94		2.743	0.897762
562	5031.25	5107.47	4955.03	4423.84		2.822	0.89493
563	5034.02	5109.69	4958.35	4424.73		2.753	0.892111
564	5036.79	5111.96	4961.62	4425.62		2.78	0.889305
565	5039.74	5114.38	4965.1	4426.5		2.949	0.886513
566	5042.47	5116.69	4968.25	4427.39		2.716	0.883734
567	5045.39	5119.06	4971.72	4428.27		2.935	0.880968
568	5048.22	5121.12	4975.32	4429.15		2.831	0.878214
569	5051.02	5123.3	4978.74	4430.02		2.813	0.875474
570	5053.88	5125.57	4982.19	4430.9		2.858	0.872747
571	5056.56	5127.48	4985.64	4431.77		2.678	0.870032
572	5059.17	5129.54	4988.8	4432.63		2.591	0.86733
573	5061.97	5131.62	4992.32	4433.5		2.816	0.86464
574	5064.59	5133.67	4995.51	4434.36		2.614	0.861963
575	5067.4	5135.82	4998.98	4435.22		2.827	0.859299
576	5070.05	5137.86	5002.24	4436.08		2.635	0.856646
577	5072.81	5139.95	5005.67	4436.93		2.763	0.854006
578	5075.68	5142	5009.36	4437.78		2.878	0.851378
579	5078.43	5144.21	5012.65	4438.63		2.744	0.848763
580	5081.17	5146.14	5016.2	4439.48		2.742	0.846159
581	5084	5148.25	5019.75	4440.32		2.832	0.843567
582	5086.66	5150.08	5023.24	4441.16		2.642	0.840987
583	5089.27	5152.05	5026.49	4442		2.61	0.838419
584	5091.82	5154.08	5029.56	4442.83		2.568	0.835863
585	5094.57	5156.04	5033.1	4443.67		2.741	0.833318
586	5097.17	5157.91	5036.43	4444.5		2.606	0.830785
587	5099.86	5159.96	5039.76	4445.33		2.668	0.828264
588	5102.39	5161.94	5042.84	4446.15		2.537	0.825754
589	5105.06	5163.81	5046.31	4446.98		2.686	0.823255
590	5107.47	5165.7	5049.24	4447.8		2.406	0.820768
591	5110.17	5167.8	5052.54	4448.62		2.7	0.818292
592	5112.92	5169.74	5056.1	4449.43		2.748	0.815827
593	5115.44	5171.51	5059.37	4450.24		2.532	0.813373
594	5118.2	5173.36	5063.04	4451.06		2.757	0.81093
595	5121.05	5175.31	5066.79	4451.86		2.864	0.808499
596	5123.78	5177.21	5070.35	4452.67		2.721	0.806078
597	5126.49	5179.23	5073.75	4453.47		2.709	0.803668
598	5129.23	5181.05	5077.41	4454.27		2.722	0.801269
599	5131.86	5182.79	5080.93	4455.07		2.636	0.79888
600	5134.54	5184.58	5084.5	4455.87		2.687	0.796503
601	5137.17	5186.49	5087.85	4456.66		2.624	0.794135
602	5139.7	5188.15	5091.25	4457.46		2.521	0.791779
603	5142.42	5189.99	5094.85	4458.25		2.729	0.789433
604	5145.06	5191.65	5098.47	4459.03		2.631	0.787097
605	5147.77	5193.27	5102.27	4459.82		2.714	0.784772
606	5150.47	5195.07	5105.87	4460.6		2.712	0.782456
607	5153.04	5196.72	5109.36	4461.38		2.553	0.780152
608	5155.59	5198.2	5112.98	4462.16		2.551	0.777857
609	5158.18	5199.83	5116.53	4462.93		2.595	0.775572
610	5160.81	5201.35	5120.27	4463.71		2.632	0.773298
611	5163.43	5202.83	5124.03	4464.48		2.623	0.771033
612	5166.13	5204.29	5127.97	4465.25		2.712	0.768779
613	5168.55	5205.57	5131.53	4466.01		2.412	0.766534
614	5171.24	5206.79	5135.69	4466.78		2.691	0.764299
615	5174.01	5208.09	5139.93	4467.54		2.761	0.762074
616	5176.54	5209.35	5143.73	4468.3		2.544	0.759858
617	5178.99	5210.27	5147.71	4469.06		2.44	0.757653
618	5181.82	5211.32	5152.32	4469.81		2.823	0.755456
619	5184.43	5212.13	5156.73	4470.57		2.611	0.75327
620	5186.98	5212.77	5161.19	4471.32		2.569	0.751092
621	5189.62	5213.51	5165.73	4472.07		2.627	0.748925
622	5192.22	5214.24	5170.2	4472.81		2.608	0.746766
623	5194.79	5214.69	5174.89	4473.56		2.566	0.744617
624	5197.26	5214.69	5179.83	4474.3		2.508	0.742477
625	5199.69	5213.94	5185.44	4475.04		2.517	0.740347
626	5201.99	5212.6	5191.38	4475.78		2.457	0.738225
627	5204.32	5205	5203.64	4476.51		2.723	0.736113

## Sheet: Part B
Phages	Mean Phams	Upper	Lower	Hanes Fit		New Phams	Predict new 2
1	88.8	93.95	83.65	45.725		88.805	45.725
2	143.69	164.22	123.16	87.6083		54.887	41.8833
3	187.06	213.27	160.85	126.115		43.368	38.5062
4	223.68	253.33	194.03	161.636		36.621	35.5217
5	254.77	286.54	223	194.507		31.087	32.8712
6	282	314.82	249.18	225.014		27.231	30.5068
7	306.34	340.02	272.66	253.403		24.337	28.3885
8	327.94	362.49	293.39	279.886		21.6	26.4835
9	347.72	383.14	312.3	304.65		19.787	24.7641
10	365.64	401.54	329.74	327.857		17.92	23.2068
11	382.44	418.67	346.21	349.649		16.799	21.7919
12	398.06	434.75	361.37	370.152		15.615	20.5026
13	412.66	449.49	375.83	389.476		14.604	19.3245
14	426.34	463.2	389.48	407.721		13.682	18.245
15	439.36	476.29	402.43	424.975		13.018	17.2535
16	451.66	488.37	414.95	441.315		12.299	16.3408
17	463.45	500.21	426.69	456.814		11.793	15.4985
18	474.83	511.55	438.11	471.534		11.379	14.7198
19	485.58	522.31	448.85	485.532		10.75	13.9983
20	495.72	532.22	459.22	498.861		10.142	13.3286
21	505.48	541.72	469.24	511.567		9.755	12.7058
22	515.08	551.12	479.04	523.692		9.602	12.1257
23	524.26	560.25	488.27	535.277		9.185	11.5844
24	533.11	568.91	497.31	546.355		8.842	11.0786
25	541.72	577.42	506.02	556.961		8.616	10.6052
26	549.84	585.25	514.43	567.122		8.122	10.1615
27	557.8	593.24	522.36	576.867		7.954	9.7451
28	565.57	600.65	530.49	586.221		7.777	9.35377
29	573.09	608	538.18	595.207		7.517	8.98554
30	580.53	615.2	545.86	603.845		7.439	8.63864
31	587.73	622.2	553.26	612.157		7.196	8.31144
32	594.49	628.88	560.1	620.159		6.763	8.00249
33	601.28	635.54	567.02	627.87		6.79	7.71045
34	607.85	642.02	573.68	635.304		6.576	7.43411
35	614.34	648.29	580.39	642.476		6.49	7.17237
36	620.64	654.56	586.72	649.4		6.29	6.92421
37	626.77	660.53	593.01	656.089		6.139	6.68871
38	632.84	666.41	599.27	662.554		6.069	6.46502
39	638.83	672.19	605.47	668.806		5.982	6.25237
40	644.66	677.97	611.35	674.856		5.83	6.05004
41	650.36	683.58	617.14	680.714		5.707	5.85738
42	655.96	689	622.92	686.388		5.597	5.67377
43	661.49	694.29	628.69	691.886		5.531	5.49867
44	666.89	699.43	634.35	697.218		5.401	5.33155
45	672.18	704.49	639.87	702.39		5.284	5.17193
46	677.42	709.55	645.29	707.409		5.244	5.01937
47	682.46	714.44	650.48	712.283		5.042	4.87347
48	687.37	719.22	655.52	717.016		4.912	4.73384
49	692.34	724.05	660.63	721.616		4.971	4.60012
50	697.03	728.57	665.49	726.088		4.688	4.47199
51	701.69	733.15	670.23	730.438		4.653	4.34914
52	706.34	737.64	675.04	734.669		4.654	4.23129
53	710.93	742.14	679.72	738.787		4.587	4.11816
54	715.44	746.47	684.41	742.797		4.509	4.0095
55	719.84	750.75	688.93	746.702		4.406	3.9051
56	724.23	754.98	693.48	750.506		4.392	3.80471
57	728.51	759.12	697.9	754.215		4.273	3.70815
58	732.85	763.27	702.43	757.83		4.348	3.61522
59	736.99	767.18	706.8	761.355		4.139	3.52574
60	741.12	771.18	711.06	764.795		4.131	3.43954
61	745.15	774.97	715.33	768.151		4.022	3.35646
62	749.09	778.69	719.49	771.428		3.948	3.27636
63	753.02	782.48	723.56	774.627		3.928	3.19909
64	756.91	786.28	727.54	777.751		3.89	3.12453
65	760.66	789.93	731.39	780.804		3.75	3.05254
66	764.46	793.61	735.31	783.787		3.802	2.983
67	768.11	797.12	739.1	786.703		3.647	2.91582
68	771.76	800.65	742.87	789.554		3.65	2.85089
69	775.5	804.19	746.81	792.342		3.736	2.78809
70	779.07	807.61	750.53	795.069		3.578	2.72735
71	782.6	811.01	754.19	797.738		3.531	2.66858
72	786.15	814.42	757.88	800.349		3.549	2.61168
73	789.66	817.76	761.56	802.906		3.508	2.55658
74	793.15	821.05	765.25	805.409		3.492	2.50321
75	796.52	824.26	768.78	807.861		3.368	2.4515
76	799.81	827.42	772.2	810.262		3.29	2.40137
77	803.1	830.61	775.59	812.615		3.284	2.35276
78	806.29	833.62	778.96	814.92		3.198	2.30561
79	809.45	836.66	782.24	817.18		3.154	2.25987
80	812.63	839.71	785.55	819.396		3.182	2.21547
81	815.76	842.68	788.84	821.568		3.128	2.17237
82	818.86	845.69	792.03	823.699		3.1	2.13051
83	821.96	848.68	795.24	825.789		3.098	2.08986
84	824.98	851.54	798.42	827.839		3.024	2.05035
85	827.99	854.37	801.61	829.851		3.01	2.01196
86	830.96	857.15	804.77	831.825		2.971	1.97463
87	833.95	859.97	807.93	833.764		2.987	1.93833
88	836.84	862.66	811.02	835.667		2.897	1.90303
89	839.71	865.37	814.05	837.535		2.866	1.86868
90	842.6	868.01	817.19	839.371		2.887	1.83525
91	845.43	870.67	820.19	841.173		2.833	1.80271
92	848.21	873.32	823.1	842.944		2.779	1.77103
93	850.94	875.94	825.94	844.685		2.726	1.74018
94	853.64	878.45	828.83	846.395		2.704	1.71013
95	856.38	881.01	831.75	848.076		2.743	1.68084
96	859.03	883.49	834.57	849.728		2.652	1.65231
97	861.74	886.03	837.45	851.352		2.708	1.62449
98	864.33	888.45	840.21	852.95		2.585	1.59737
99	866.91	890.88	842.94	854.521		2.584	1.57093
100	869.48	893.31	845.65	856.066		2.571	1.54513
101	872.06	895.74	848.38	857.586		2.579	1.51997
102	874.57	898.1	851.04	859.081		2.503	1.49541
103	877.03	900.37	853.69	860.553		2.462	1.47145
104	879.54	902.69	856.39	862.001		2.51	1.44806
105	882	904.98	859.02	863.426		2.467	1.42522
106	884.41	907.28	861.54	864.829		2.401	1.40291
107	886.82	909.57	864.07	866.21		2.413	1.38113
108	889.26	911.84	866.68	867.57		2.446	1.35985
109	891.65	914.11	869.19	868.909		2.389	1.33906
110	894.03	916.38	871.68	870.228		2.377	1.31874
111	896.38	918.59	874.17	871.527		2.344	1.29888
112	898.69	920.73	876.65	872.806		2.316	1.27947
113	901.03	922.84	879.22	874.067		2.339	1.26048
114	903.31	924.92	881.7	875.308		2.275	1.24192
115	905.51	926.92	884.1	876.532		2.206	1.22376
116	907.78	929.02	886.54	877.738		2.266	1.206
117	910.02	931.13	888.91	878.927		2.241	1.18863
118	912.23	933.19	891.27	880.098		2.209	1.17162
119	914.4	935.24	893.56	881.253		2.168	1.15498
120	916.53	937.21	895.85	882.392		2.132	1.13869
121	918.67	939.24	898.1	883.515		2.143	1.12274
122	920.77	941.21	900.33	884.622		2.101	1.10713
123	922.89	943.22	902.56	885.714		2.118	1.09184
124	924.95	945.15	904.75	886.791		2.064	1.07686
125	927.01	947.06	906.96	887.853		2.06	1.06219
126	929.06	948.96	909.16	888.901		2.045	1.04782
127	931.1	950.86	911.34	889.934		2.042	1.03373
128	933.12	952.79	913.45	890.954		2.02	1.01993
129	935.16	954.66	915.66	891.961		2.036	1.0064
130	937.22	956.55	917.89	892.954		2.061	0.993146
131	939.18	958.35	920.01	893.934		1.958	0.980147
132	941.16	960.18	922.14	894.901		1.986	0.967401
133	943.03	961.9	924.16	895.856		1.868	0.954903
134	944.94	963.68	926.2	896.799		1.906	0.942645
135	946.92	965.51	928.33	897.73		1.985	0.930622
136	948.78	967.2	930.36	898.648		1.861	0.918827
137	950.64	968.98	932.3	899.556		1.86	0.907255
138	952.53	970.72	934.34	900.452		1.884	0.895901
139	954.37	972.48	936.26	901.336		1.844	0.884758
140	956.24	974.23	938.25	902.21		1.874	0.873822
141	958.06	975.9	940.22	903.073		1.813	0.863087
142	959.86	977.55	942.17	903.926		1.801	0.852549
143	961.65	979.22	944.08	904.768		1.787	0.842203
144	963.44	980.92	945.96	905.6		1.794	0.832044
145	965.23	982.6	947.86	906.422		1.788	0.822068
146	966.99	984.24	949.74	907.234		1.765	0.81227
147	968.74	985.87	951.61	908.037		1.748	0.802646
148	970.49	987.49	953.49	908.83		1.755	0.793192
149	972.23	989.14	955.32	909.614		1.736	0.783904
150	973.93	990.7	957.16	910.389		1.697	0.774779
151	975.6	992.21	958.99	911.155		1.677	0.765812
152	977.34	993.77	960.91	911.912		1.738	0.756999
153	979	995.29	962.71	912.66		1.657	0.748338
154	980.66	996.77	964.55	913.4		1.659	0.739825
155	982.29	998.29	966.29	914.131		1.628	0.731456
156	983.95	999.79	968.11	914.855		1.66	0.723229
157	985.56	1001.29	969.83	915.57		1.617	0.715139
158	987.19	1002.77	971.61	916.277		1.624	0.707184
159	988.79	1004.24	973.34	916.976		1.607	0.699362
160	990.41	1005.73	975.09	917.668		1.619	0.691668
161	992	1007.17	976.83	918.352		1.588	0.684101
162	993.57	1008.64	978.5	919.029		1.57	0.676657
163	995.12	1010.1	980.14	919.698		1.548	0.669334
164	996.68	1011.55	981.81	920.36		1.559	0.662129
165	998.24	1013	983.48	921.015		1.558	0.65504
166	999.8	1014.42	985.18	921.663		1.562	0.648064
167	1001.34	1015.86	986.82	922.304		1.541	0.6412
168	1002.81	1017.23	988.39	922.939		1.473	0.634443
169	1004.3	1018.65	989.95	923.567		1.489	0.627793
170	1005.82	1020.05	991.59	924.188		1.52	0.621247
171	1007.35	1021.41	993.29	924.803		1.524	0.614802
172	1008.85	1022.77	994.93	925.411		1.5	0.608458
173	1010.31	1024.07	996.55	926.013		1.46	0.602211
174	1011.78	1025.41	998.15	926.609		1.472	0.59606
175	1013.24	1026.75	999.73	927.199		1.459	0.590002
176	1014.7	1028.09	1001.31	927.783		1.464	0.584037
177	1016.16	1029.4	1002.92	928.362		1.464	0.578161
178	1017.61	1030.72	1004.5	928.934		1.444	0.572374
179	1019.04	1031.97	1006.11	929.501		1.427	0.566673
180	1020.49	1033.29	1007.69	930.062		1.45	0.561057
181	1021.9	1034.56	1009.24	930.617		1.413	0.555524
182	1023.28	1035.84	1010.72	931.167		1.381	0.550073
183	1024.69	1037.15	1012.23	931.712		1.412	0.544701
184	1026.05	1038.39	1013.71	932.251		1.359	0.539408
185	1027.44	1039.66	1015.22	932.786		1.39	0.534191
186	1028.83	1040.92	1016.74	933.315		1.389	0.52905
187	1030.23	1042.18	1018.28	933.839		1.402	0.523982
188	1031.59	1043.38	1019.8	934.358		1.364	0.518987
189	1032.92	1044.58	1021.26	934.872		1.329	0.514063
190	1034.26	1045.8	1022.72	935.381		1.341	0.509209
191	1035.58	1047	1024.16	935.885		1.319	0.504424
192	1036.9	1048.17	1025.63	936.385		1.319	0.499705
193	1038.22	1049.37	1027.07	936.88		1.314	0.495052
194	1039.53	1050.49	1028.57	937.371		1.317	0.490464
195	1040.84	1051.64	1030.04	937.857		1.31	0.48594
196	1042.14	1052.77	1031.51	938.338		1.296	0.481478
197	1043.43	1053.91	1032.95	938.815		1.294	0.477077
198	1044.72	1055.08	1034.36	939.288		1.291	0.472736
199	1046.01	1056.21	1035.81	939.756		1.29	0.468454
200	1047.3	1057.33	1037.27	940.221		1.287	0.46423
201	1048.54	1058.44	1038.64	940.681		1.237	0.460063
202	1049.81	1059.59	1040.03	941.137		1.267	0.455951
203	1051.08	1060.65	1041.51	941.588		1.271	0.451895
204	1052.33	1061.75	1042.91	942.036		1.257	0.447892
205	1053.57	1062.83	1044.31	942.48		1.232	0.443943
206	1054.81	1063.92	1045.7	942.92		1.242	0.440045
207	1056.01	1064.97	1047.05	943.357		1.197	0.436199
208	1057.22	1065.97	1048.47	943.789		1.217	0.432403
209	1058.47	1066.99	1049.95	944.218		1.247	0.428656
210	1059.67	1068.03	1051.31	944.643		1.204	0.424957
211	1060.9	1069.06	1052.74	945.064		1.226	0.421306
212	1062.14	1070.06	1054.22	945.482		1.237	0.417702
213	1063.33	1071.05	1055.61	945.896		1.197	0.414145
214	1064.51	1072	1057.02	946.306		1.18	0.410632
215	1065.71	1072.96	1058.46	946.713		1.198	0.407164
216	1066.88	1073.92	1059.84	947.117		1.165	0.40374
217	1068.05	1074.86	1061.24	947.518		1.173	0.400358
218	1069.22	1075.79	1062.65	947.915		1.168	0.397019
219	1070.39	1076.72	1064.06	948.308		1.167	0.393722
220	1071.53	1077.63	1065.43	948.699		1.141	0.390465
221	1072.69	1078.56	1066.82	949.086		1.16	0.387249
222	1073.83	1079.46	1068.2	949.47		1.143	0.384072
223	1074.97	1080.3	1069.64	949.851		1.142	0.380934
224	1076.12	1081.16	1071.08	950.229		1.149	0.377835
225	1077.24	1081.94	1072.54	950.604		1.123	0.374773
226	1078.36	1082.72	1074	950.975		1.119	0.371748
227	1079.47	1083.46	1075.48	951.344		1.105	0.36876
228	1080.56	1084.12	1077	951.71		1.088	0.365808
229	1081.68	1084.77	1078.59	952.073		1.12	0.362891
230	1082.81	1085.31	1080.31	952.433		1.13	0.360008
231	1083.88	1085.69	1082.07	952.79		1.077	0.35716
232	1085	1085	1085	953.144		1.116	0.354346

## Sheet: Part C
Phages	Mean Phams	Upper	Lower	Hanes Fit		New Phams	Predicted New
1	99.21	103.47	94.95	53.4065		99.206	53.4065
2	132.53	160.71	104.35	94.6057		33.319	41.1993
3	154.3	191.11	117.49	127.354		21.778	32.7481
4	171.31	212.6	130.02	154.009		17.009	26.6555
5	185.88	229.07	142.69	176.128		14.563	22.1184
6	199.11	243.36	154.86	194.776		13.232	18.6488
7	210.92	255.64	166.2	210.713		11.814	15.9363
8	221.77	266.5	177.04	224.488		10.85	13.7754
9	231.58	276.33	186.83	236.514		9.812	12.0262
10	240.82	284.94	196.7	247.104		9.239	10.5902
11	248.85	292.41	205.29	256.501		8.03	9.39693
12	256.45	299.5	213.4	264.896		7.597	8.39459
13	263.62	305.47	221.77	272.441		7.165	7.54451
14	270.07	310.97	229.17	279.258		6.452	6.81732
15	276.09	316.01	236.17	285.448		6.027	6.19044
16	281.93	320.76	243.1	291.095		5.836	5.64623
17	287.11	325.08	249.14	296.265		5.181	5.17076
18	292.17	329.34	255	301.018		5.06	4.75292
19	296.92	333.14	260.7	305.402		4.747	4.38376
20	301.53	336.74	266.32	309.458		4.616	4.056
21	305.47	339.86	271.08	313.222		3.933	3.76368
22	309.39	343.05	275.73	316.723		3.92	3.50186
23	312.95	345.89	280.01	319.99		3.56	3.26644
24	316.42	348.52	284.32	323.044		3.469	3.05399
25	319.71	351.11	288.31	325.906		3.296	2.86161
26	322.78	353.37	292.19	328.592		3.071	2.68685
27	325.63	355.5	295.76	331.12		2.843	2.52763
28	328.37	357.61	299.13	333.502		2.739	2.38216
29	331.01	359.58	302.44	335.751		2.641	2.24889
30	333.59	361.56	305.62	337.878		2.58	2.1265
31	336.04	363.39	308.69	339.891		2.454	2.01384
32	338.44	365.04	311.84	341.801		2.403	1.9099
33	340.77	366.76	314.78	343.615		2.322	1.8138
34	342.86	368.38	317.34	345.34		2.091	1.72478
35	344.85	369.85	319.85	346.982		1.989	1.64216
36	346.9	371.5	322.3	348.547		2.05	1.56533
37	348.78	372.95	324.61	350.041		1.883	1.49377
38	350.56	374.3	326.82	351.468		1.785	1.42701
39	352.31	375.74	328.88	352.833		1.744	1.36463
40	354.09	377.12	331.06	354.139		1.781	1.30625
41	355.71	378.37	333.05	355.391		1.622	1.25154
42	357.32	379.72	334.92	356.591		1.608	1.20019
43	358.89	380.95	336.83	357.743		1.572	1.15194
44	360.35	382.1	338.6	358.849		1.458	1.10655
45	361.88	383.19	340.57	359.913		1.535	1.06378
46	363.33	384.44	342.22	360.936		1.448	1.02345
47	364.71	385.55	343.87	361.922		1.38	0.985368
48	366.15	386.68	345.62	362.871		1.434	0.949372
49	367.47	387.79	347.15	363.787		1.328	0.915314
50	368.76	388.83	348.69	364.67		1.288	0.883056
51	370.09	389.89	350.29	365.522		1.326	0.852474
52	371.3	390.96	351.64	366.346		1.216	0.823454
53	372.54	392.05	353.03	367.141		1.237	0.795891
54	373.71	392.97	354.45	367.911		1.172	0.769689
55	374.89	393.93	355.85	368.656		1.177	0.744759
56	376.01	394.87	357.15	369.377		1.117	0.721022
57	377.14	395.81	358.47	370.075		1.135	0.698402
58	378.21	396.71	359.71	370.752		1.067	0.676829
59	379.29	397.61	360.97	371.408		1.085	0.656241
60	380.35	398.48	362.22	372.045		1.052	0.636579
61	381.37	399.33	363.41	372.663		1.026	0.617787
62	382.47	400.24	364.7	373.263		1.102	0.599815
63	383.51	401.13	365.89	373.845		1.032	0.582616
64	384.58	402	367.16	374.411		1.076	0.566146
65	385.58	402.84	368.32	374.962		1.003	0.550365
66	386.57	403.67	369.47	375.497		0.989	0.535235
67	387.59	404.55	370.63	376.018		1.014	0.52072
68	388.58	405.36	371.8	376.524		0.994	0.506788
69	389.57	406.13	373.01	377.018		0.987	0.493407
70	390.53	406.91	374.15	377.498		0.963	0.48055
71	391.48	407.64	375.32	377.967		0.948	0.468188
72	392.4	408.37	376.43	378.423		0.923	0.456298
73	393.31	409.07	377.55	378.868		0.913	0.444854
74	394.21	409.8	378.62	379.302		0.899	0.433836
75	395.1	410.49	379.71	379.725		0.887	0.423223
76	395.96	411.16	380.76	380.138		0.861	0.412994
77	396.81	411.79	381.83	380.541		0.846	0.403131
78	397.66	412.42	382.9	380.935		0.853	0.393618
79	398.56	413.05	384.07	381.319		0.901	0.384437
80	399.44	413.73	385.15	381.695		0.879	0.375574
81	400.32	414.39	386.25	382.062		0.876	0.367014
82	401.16	415.05	387.27	382.42		0.84	0.358743
83	401.91	415.63	388.19	382.771		0.753	0.350749
84	402.72	416.21	389.23	383.114		0.811	0.343019
85	403.55	416.8	390.3	383.45		0.826	0.335542
86	404.33	417.37	391.29	383.778		0.785	0.328306
87	405.1	417.89	392.31	384.099		0.773	0.321302
88	405.9	418.43	393.37	384.414		0.793	0.31452
89	406.7	418.97	394.43	384.722		0.807	0.307951
90	407.45	419.47	395.43	385.023		0.743	0.301585
91	408.23	419.95	396.51	385.319		0.78	0.295414
92	409.04	420.45	397.63	385.608		0.814	0.289431
93	409.83	420.88	398.78	385.892		0.793	0.283628
94	410.59	421.32	399.86	386.17		0.759	0.277998
95	411.4	421.73	401.07	386.442		0.802	0.272533
96	412.11	422.15	402.07	386.709		0.717	0.267229
97	412.95	422.54	403.36	386.972		0.836	0.262077
98	413.76	422.9	404.62	387.229		0.808	0.257073
99	414.5	423.19	405.81	387.481		0.746	0.252211
100	415.21	423.49	406.93	387.728		0.71	0.247486
101	416.02	423.69	408.35	387.971		0.805	0.242892
102	416.78	423.83	409.73	388.21		0.763	0.238425
103	417.51	423.93	411.09	388.444		0.724	0.234081
104	418.26	423.91	412.61	388.674		0.753	0.229853
105	418.92	423.86	413.98	388.899		0.666	0.22574
106	419.64	423.63	415.65	389.121		0.719	0.221735
107	420.32	423.21	417.43	389.339		0.677	0.217837
108	421	421	421	389.553		0.68	0.21404

## Sheet: Part D
Phages	Mean Phams	Hames Fit	Linear Model
1	109.08	68.3957	71.7603
2	208.18	134.942	141.171
3	299.09	199.713	208.35
4	383.98	262.778	273.407
5	462.24	324.205	336.444
6	534.55	384.055	397.557
7	604.57	442.39	456.837
8	670.16	499.266	514.369
9	731.93	554.737	570.232
10	790.89	608.854	624.5
11	846.97	661.666	677.244
12	900.45	713.221	728.53
13	951.02	763.562	778.421
14	999.92	812.731	826.976
15	1047.28	860.77	874.25
16	1091.74	907.717	920.296
17	1134.66	953.608	965.164
18	1176.63	998.479	1008.9
19	1216.62	1042.36	1051.55
20	1255.4	1085.29	1093.16
21	1292.73	1127.3	1133.76
22	1329.75	1168.41	1173.39
23	1364.61	1208.66	1212.1
24	1398.85	1248.07	1249.91
25	1431.85	1286.66	1286.86
26	1464.5	1324.47	1322.98
27	1496.8	1361.51	1358.29
28	1527.22	1397.81	1392.84
29	1556.2	1433.39	1426.63
30	1585.45	1468.28	1459.71
31	1613.79	1502.49	1492.09
32	1641.24	1536.03	1523.79
33	1668.57	1568.94	1554.85
34	1694.79	1601.23	1585.28
35	1720.73	1632.92	1615.1
36	1746.09	1664.01	1644.33
37	1771.07	1694.54	1672.99
38	1794.94	1724.51	1701.1
39	1818.57	1753.95	1728.67
40	1842.02	1782.85	1755.73
41	1864.57	1811.24	1782.29
42	1886.96	1839.14	1808.35
43	1909.64	1866.55	1833.95
44	1930.66	1893.49	1859.09
45	1952.31	1919.97	1883.78
46	1973.32	1945.99	1908.04
47	1994.1	1971.58	1931.88
48	2014.43	1996.75	1955.31
49	2035.02	2021.5	1978.35
50	2054.57	2045.84	2001
51	2074.07	2069.78	2023.28
52	2093.31	2093.34	2045.2
53	2112.14	2116.53	2066.76
54	2131.06	2139.34	2087.98
55	2149.04	2161.8	2108.86
56	2167.22	2183.9	2129.41
57	2184.87	2205.66	2149.65
58	2203.08	2227.09	2169.58
59	2220.57	2248.19	2189.21
60	2237.36	2268.97	2208.54
61	2254.44	2289.43	2227.59
62	2270.98	2309.59	2246.35
63	2287.41	2329.46	2264.85
64	2303.54	2349.03	2283.08
65	2320.26	2368.31	2301.05
66	2336.18	2387.32	2318.77
67	2351.42	2406.05	2336.25
68	2366.64	2424.51	2353.48
69	2381.64	2442.71	2370.48
70	2396.94	2460.66	2387.25
71	2411.68	2478.35	2403.79
72	2426.44	2495.8	2420.12
73	2440.89	2513.01	2436.23
74	2455.42	2529.98	2452.14
75	2469.97	2546.72	2467.84
76	2484.11	2563.24	2483.34
77	2498.09	2579.53	2498.65
78	2512.27	2595.61	2513.77
79	2526.29	2611.47	2528.7
80	2539.74	2627.13	2543.45
81	2553.12	2642.57	2558.02
82	2566.46	2657.82	2572.41
83	2579.73	2672.88	2586.64
84	2593.03	2687.73	2600.69
85	2606.26	2702.4	2614.59
86	2618.95	2716.89	2628.32
87	2631.86	2731.19	2641.9
88	2644.7	2745.31	2655.32
89	2656.95	2759.26	2668.6
90	2669.49	2773.03	2681.72
91	2681.81	2786.64	2694.71
92	2693.55	2800.08	2707.55
93	2705.35	2813.36	2720.25
94	2717.12	2826.47	2732.82
95	2729.06	2839.43	2745.25
96	2740.57	2852.24	2757.55
97	2752.19	2864.89	2769.73
98	2763.91	2877.4	2781.78
99	2775.25	2889.76	2793.7
100	2786.47	2901.97	2805.51
101	2797.77	2914.05	2817.2
102	2808.9	2925.98	2828.77
103	2819.8	2937.78	2840.22
104	2830.8	2949.44	2851.57
105	2841.68	2960.98	2862.81
106	2852.38	2972.38	2873.93
107	2862.88	2983.66	2884.95
108	2873.82	2994.81	2895.87
109	2884.39	3005.83	2906.69
110	2894.83	3016.74	2917.4
111	2905.08	3027.53	2928.02
112	2915.46	3038.2	2938.54
113	2925.86	3048.75	2948.97
114	2936.23	3059.19	2959.3
115	2946.27	3069.52	2969.54
116	2956.13	3079.74	2979.69
117	2965.81	3089.85	2989.75
118	2975.58	3099.85	2999.73
119	2985.11	3109.75	3009.62
120	2994.75	3119.55	3019.42
121	3004.81	3129.24	3029.15
122	3014.25	3138.84	3038.79
123	3023.86	3148.34	3048.35
124	3033.37	3157.73	3057.83
125	3043.16	3167.04	3067.24
126	3052.21	3176.25	3076.57
127	3061.6	3185.37	3085.82
128	3070.91	3194.39	3095.01
129	3080.08	3203.33	3104.11
130	3089.31	3212.18	3113.15
131	3098.33	3220.94	3122.12
132	3107.27	3229.61	3131.02
133	3116.45	3238.2	3139.85
134	3125.38	3246.71	3148.61
135	3134.52	3255.13	3157.31
136	3143.27	3263.48	3165.95
137	3152.59	3271.74	3174.52
138	3161.3	3279.93	3183.02
139	3169.6	3288.03	3191.47
140	3177.94	3296.07	3199.85
141	3186.48	3304.02	3208.18
142	3194.88	3311.9	3216.44
143	3203.37	3319.71	3224.65
144	3211.61	3327.45	3232.8
145	3219.87	3335.11	3240.89
146	3228.06	3342.7	3248.93
147	3236.16	3350.23	3256.91
148	3244.13	3357.68	3264.84
149	3252.06	3365.07	3272.72
150	3260.02	3372.4	3280.54
151	3268.03	3379.65	3288.32
152	3275.89	3386.84	3296.04
153	3284.13	3393.97	3303.71
154	3292.39	3401.04	3311.33
155	3300.08	3408.04	3318.9
156	3307.88	3414.98	3326.43
157	3315.66	3421.86	3333.9
158	3323.2	3428.68	3341.33
159	3330.78	3435.44	3348.72
160	3338.38	3442.14	3356.06
161	3345.75	3448.79	3363.35
162	3352.97	3455.38	3370.6
163	3360.27	3461.91	3377.8
164	3367.6	3468.39	3384.97
165	3374.9	3474.81	3392.09
166	3382.27	3481.18	3399.17
167	3389.55	3487.49	3406.2
168	3396.53	3493.76	3413.2
169	3403.76	3499.97	3420.16
170	3410.64	3506.13	3427.07
171	3417.94	3512.24	3433.95
172	3424.95	3518.29	3440.79
173	3432.07	3524.3	3447.59
174	3439.05	3530.26	3454.35
175	3446.07	3536.18	3461.08
176	3453.1	3542.04	3467.77
177	3460.07	3547.86	3474.42
178	3466.73	3553.63	3481.04
179	3473.6	3559.35	3487.62
180	3480.31	3565.03	3494.16
181	3487.11	3570.67	3500.68
182	3494.15	3576.26	3507.16
183	3501.12	3581.8	3513.6
184	3507.94	3587.3	3520.01
185	3514.54	3592.76	3526.39
186	3521.17	3598.18	3532.74
187	3528.15	3603.56	3539.05
188	3535.06	3608.89	3545.33
189	3541.5	3614.19	3551.59
190	3548.27	3619.44	3557.81
191	3554.77	3624.65	3564
192	3561.12	3629.83	3570.16
193	3567.3	3634.96	3576.29
194	3573.76	3640.06	3582.39
195	3580.32	3645.11	3588.46
196	3586.45	3650.13	3594.51
197	3592.79	3655.12	3600.52
198	3598.91	3660.06	3606.51
199	3605.24	3664.97	3612.47
200	3611.39	3669.84	3618.4
201	3617.86	3674.68	3624.31
202	3624.16	3679.48	3630.19
203	3630.26	3684.25	3636.04
204	3636.58	3688.98	3641.87
205	3642.63	3693.68	3647.67
206	3648.66	3698.35	3653.45
207	3654.55	3702.98	3659.2
208	3660.59	3707.58	3664.92
209	3666.71	3712.14	3670.62
210	3672.84	3716.68	3676.3
211	3678.94	3721.18	3681.95
212	3685.01	3725.65	3687.58
213	3691.03	3730.08	3693.18
214	3696.96	3734.49	3698.76
215	3702.81	3738.87	3704.32
216	3708.71	3743.21	3709.86
217	3714.64	3747.53	3715.37
218	3720.57	3751.81	3720.86
219	3726.36	3756.07	3726.33
220	3732.03	3760.3	3731.78
221	3737.87	3764.5	3737.21
222	3743.84	3768.67	3742.61
223	3749.66	3772.81	3747.99
224	3755.31	3776.92	3753.36
225	3760.94	3781.01	3758.7
226	3766.75	3785.07	3764.02
227	3772.41	3789.1	3769.32
228	3778.11	3793.1	3774.6
229	3783.79	3797.08	3779.86
230	3789.51	3801.03	3785.1
231	3795.02	3804.96	3790.32
232	3800.4	3808.86	3795.53
233	3805.81	3812.73	3800.71
234	3811.36	3816.58	3805.88
235	3816.93	3820.4	3811.02
236	3822.36	3824.2	3816.15
237	3827.95	3827.98	3821.26
238	3833.35	3831.73	3826.35
239	3838.83	3835.45	3831.43
240	3844.13	3839.15	3836.48
241	3849.33	3842.83	3841.52
242	3854.76	3846.49	3846.55
243	3859.96	3850.12	3851.55
244	3865.36	3853.73	3856.54
245	3870.78	3857.31	3861.51
246	3876.08	3860.88	3866.46
247	3881.3	3864.42	3871.4
248	3886.46	3867.94	3876.32
249	3891.48	3871.43	3881.23
250	3896.62	3874.91	3886.12
251	3901.92	3878.36	3890.99
252	3907.21	3881.79	3895.85
253	3912.36	3885.2	3900.69
254	3917.39	3888.59	3905.52
255	3922.41	3891.96	3910.33
256	3927.67	3895.31	3915.12
257	3932.7	3898.64	3919.9
258	3937.59	3901.95	3924.67
259	3942.55	3905.24	3929.42
260	3947.66	3908.51	3934.16
261	3952.42	3911.76	3938.88
262	3957.35	3914.99	3943.59
263	3962.42	3918.2	3948.29
264	3967.33	3921.39	3952.97
265	3972.43	3924.56	3957.64
266	3977.39	3927.71	3962.29
267	3982.05	3930.85	3966.93
268	3987.1	3933.96	3971.55
269	3991.97	3937.06	3976.17
270	3996.85	3940.14	3980.77
271	4001.74	3943.2	3985.35
272	4006.25	3946.25	3989.93
273	4010.91	3949.27	3994.49
274	4015.71	3952.28	3999.03
275	4020.4	3955.28	4003.57
276	4025.13	3958.25	4008.09
277	4030.03	3961.21	4012.6
278	4034.85	3964.15	4017.1
279	4039.67	3967.07	4021.59
280	4044.57	3969.98	4026.06
281	4049.06	3972.87	4030.52
282	4053.77	3975.74	4034.97
283	4058.4	3978.6	4039.41
284	4063.12	3981.44	4043.84
285	4067.87	3984.27	4048.25
286	4072.36	3987.08	4052.65
287	4077.04	3989.88	4057.05
288	4081.81	3992.65	4061.43
289	4086.32	3995.42	4065.8
290	4091	3998.17	4070.15
291	4095.61	4000.9	4074.5
292	4100.11	4003.62	4078.84
293	4104.6	4006.32	4083.16
294	4109.14	4009.01	4087.48
295	4113.67	4011.69	4091.78
296	4118.13	4014.34	4096.08
297	4122.62	4016.99	4100.36
298	4127.01	4019.62	4104.64
299	4131.41	4022.24	4108.9
300	4135.71	4024.84	4113.15
301	4140.05	4027.43	4117.39
302	4144.58	4030	4121.63
303	4149.19	4032.56	4125.85
304	4153.41	4035.11	4130.06
305	4157.82	4037.65	4134.27
306	4162.14	4040.17	4138.46
307	4166.33	4042.67	4142.64
308	4170.76	4045.17	4146.82
309	4175.14	4047.65	4150.98
310	4179.56	4050.12	4155.14
311	4183.97	4052.57	4159.29
312	4188.38	4055.01	4163.42
313	4192.6	4057.44	4167.55
314	4196.88	4059.86	4171.67
315	4201.16	4062.26	4175.78
316	4205.42	4064.66	4179.88
317	4209.8	4067.04	4183.98
318	4213.93	4069.4	4188.06
319	4218.15	4071.76	4192.14
320	4222.41	4074.1	4196.2
321	4226.67	4076.43	4200.26
322	4230.95	4078.75	4204.31
323	4234.93	4081.06	4208.35
324	4238.94	4083.36	4212.38
325	4243.07	4085.64	4216.41
326	4247.56	4087.92	4220.42
327	4251.61	4090.18	4224.43
328	4255.62	4092.43	4228.43
329	4259.78	4094.67	4232.42
330	4263.8	4096.9	4236.41
331	4267.88	4099.11	4240.38
332	4271.97	4101.32	4244.35
333	4276.05	4103.51	4248.31
334	4280.04	4105.7	4252.26
335	4284.07	4107.87	4256.21
336	4288.08	4110.04	4260.15
337	4292.05	4112.19	4264.08
338	4296.04	4114.33	4268
339	4300.07	4116.46	4271.91
340	4304.27	4118.58	4275.82
341	4308.34	4120.69	4279.72
342	4312.36	4122.79	4283.61
343	4316.34	4124.88	4287.5
344	4320.28	4126.96	4291.38
345	4324.5	4129.04	4295.25
346	4328.42	4131.1	4299.11
347	4332.38	4133.15	4302.97
348	4336.29	4135.19	4306.82
349	4340.1	4137.22	4310.67
350	4344.14	4139.24	4314.5
351	4348.14	4141.25	4318.33
352	4352.19	4143.26	4322.16
353	4356.02	4145.25	4325.97
354	4359.92	4147.23	4329.78
355	4363.77	4149.21	4333.58
356	4367.56	4151.17	4337.38
357	4371.46	4153.13	4341.17
358	4375.39	4155.08	4344.96
359	4379.5	4157.01	4348.73
360	4383.35	4158.94	4352.5
361	4387.21	4160.86	4356.27
362	4390.91	4162.77	4360.03
363	4394.73	4164.68	4363.78
364	4398.84	4166.57	4367.52
365	4402.69	4168.46	4371.26
366	4406.52	4170.33	4375
367	4410.15	4172.2	4378.73
368	4414.04	4174.06	4382.45
369	4417.6	4175.91	4386.16
370	4421.57	4177.75	4389.87
371	4425.18	4179.59	4393.58
372	4428.98	4181.41	4397.27
373	4432.58	4183.23	4400.97
374	4436.14	4185.04	4404.65
375	4439.74	4186.84	4408.33
376	4443.3	4188.64	4412.01
377	4447.02	4190.42	4415.68
378	4450.57	4192.2	4419.34
379	4454.08	4193.97	4423
380	4457.8	4195.73	4426.65
381	4461.31	4197.49	4430.3
382	4464.97	4199.23	4433.94
383	4468.65	4200.97	4437.58
384	4472.38	4202.7	4441.21
385	4476.12	4204.43	4444.83
386	4479.7	4206.14	4448.45
387	4483.21	4207.85	4452.07
388	4486.95	4209.55	4455.68
389	4490.46	4211.24	4459.28
390	4494.06	4212.93	4462.88
391	4497.78	4214.61	4466.48
392	4501.56	4216.28	4470.07
393	4505.14	4217.95	4473.65
394	4508.85	4219.6	4477.23
395	4512.34	4221.25	4480.8
396	4515.83	4222.9	4484.37
397	4519.28	4224.53	4487.94
398	4522.82	4226.16	4491.5
399	4526.25	4227.79	4495.05
400	4529.81	4229.4	4498.6
401	4533.42	4231.01	4502.14
402	4536.93	4232.61	4505.68
403	4540.47	4234.21	4509.22
404	4544.03	4235.8	4512.75
405	4547.47	4237.38	4516.28
406	4551	4238.95	4519.8
407	4554.49	4240.52	4523.31
408	4558	4242.08	4526.83
409	4561.81	4243.64	4530.33
410	4565.16	4245.19	4533.84
411	4568.83	4246.73	4537.33
412	4572.37	4248.27	4540.83
413	4575.76	4249.8	4544.32
414	4579.13	4251.32	4547.8
415	4582.78	4252.84	4551.28
416	4586.21	4254.35	4554.76
417	4589.74	4255.86	4558.23
418	4593.19	4257.35	4561.7
419	4596.61	4258.85	4565.16
420	4600.04	4260.33	4568.62
421	4603.49	4261.82	4572.08
422	4606.7	4263.29	4575.53
423	4609.98	4264.76	4578.98
424	4613.42	4266.22	4582.42
425	4616.63	4267.68	4585.86
426	4619.94	4269.13	4589.29
427	4623.16	4270.58	4592.72
428	4626.48	4272.01	4596.15
429	4629.83	4273.45	4599.57
430	4633.16	4274.88	4602.99
431	4636.66	4276.3	4606.4
432	4640.07	4277.72	4609.81
433	4643.2	4279.13	4613.22
434	4646.61	4280.53	4616.62
435	4649.84	4281.93	4620.02
436	4653.26	4283.33	4623.41
437	4656.53	4284.72	4626.8
438	4659.74	4286.1	4630.19
439	4662.78	4287.48	4633.57
440	4666.06	4288.85	4636.95
441	4669.51	4290.22	4640.33
442	4672.83	4291.58	4643.7
443	4676.13	4292.94	4647.07
444	4679.27	4294.29	4650.43
445	4682.45	4295.63	4653.8
446	4685.89	4296.98	4657.15
447	4689.09	4298.31	4660.51
448	4692.52	4299.64	4663.86
449	4695.61	4300.97	4667.2
450	4698.69	4302.29	4670.55
451	4701.77	4303.6	4673.89
452	4705.15	4304.92	4677.22
453	4708.32	4306.22	4680.56
454	4711.54	4307.52	4683.89
455	4714.71	4308.82	4687.21
456	4718.01	4310.11	4690.53
457	4721.28	4311.39	4693.85
458	4724.56	4312.68	4697.17
459	4727.69	4313.95	4700.48
460	4730.86	4315.22	4703.79
461	4733.92	4316.49	4707.09
462	4737.1	4317.75	4710.4
463	4740.16	4319.01	4713.7
464	4743.34	4320.26	4716.99
465	4746.49	4321.51	4720.28
466	4749.62	4322.75	4723.57
467	4752.8	4323.99	4726.86
468	4755.88	4325.22	4730.14
469	4759.07	4326.45	4733.42
470	4762.21	4327.68	4736.7
471	4765.31	4328.9	4739.97
472	4768.39	4330.11	4743.24
473	4771.56	4331.33	4746.51
474	4774.59	4332.53	4749.77
475	4777.78	4333.74	4753.04
476	4780.72	4334.93	4756.29
477	4783.93	4336.13	4759.55
478	4787.12	4337.32	4762.8
479	4790.33	4338.5	4766.05
480	4793.5	4339.68	4769.3
481	4796.61	4340.86	4772.54
482	4799.69	4342.03	4775.78
483	4802.84	4343.2	4779.02
484	4805.81	4344.36	4782.25
485	4808.72	4345.52	4785.48
486	4811.54	4346.68	4788.71
487	4814.6	4347.83	4791.94
488	4817.53	4348.98	4795.16
489	4820.55	4350.12	4798.38
490	4823.72	4351.26	4801.6
491	4826.72	4352.4	4804.81
492	4829.65	4353.53	4808.02
493	4832.64	4354.65	4811.23
494	4835.56	4355.78	4814.44
495	4838.65	4356.9	4817.64
496	4841.6	4358.01	4820.84
497	4844.77	4359.12	4824.04
498	4847.8	4360.23	4827.24
499	4850.89	4361.33	4830.43
500	4853.84	4362.43	4833.62
501	4856.77	4363.53	4836.8
502	4859.76	4364.62	4839.99
503	4862.67	4365.71	4843.17
504	4865.54	4366.79	4846.35
505	4868.4	4367.87	4849.53
506	4871.35	4368.95	4852.7
507	4874.4	4370.02	4855.87
508	4877.61	4371.09	4859.04
509	4880.55	4372.16	4862.21
510	4883.52	4373.22	4865.37
511	4886.46	4374.28	4868.53
512	4889.42	4375.34	4871.69
513	4892.5	4376.39	4874.85
514	4895.6	4377.43	4878
515	4898.74	4378.48	4881.16
516	4901.63	4379.52	4884.3
517	4904.69	4380.56	4887.45
518	4907.55	4381.59	4890.6
519	4910.4	4382.62	4893.74
520	4913.28	4383.65	4896.88
521	4916.22	4384.67	4900.01
522	4919.05	4385.69	4903.15
523	4921.93	4386.71	4906.28
524	4924.79	4387.72	4909.41
525	4927.6	4388.73	4912.54
526	4930.46	4389.73	4915.66
527	4933.24	4390.74	4918.79
528	4935.95	4391.74	4921.91
529	4938.99	4392.73	4925.03
530	4941.86	4393.72	4928.14
531	4944.67	4394.71	4931.26
532	4947.51	4395.7	4934.37
533	4950.29	4396.68	4937.48
534	4953.22	4397.66	4940.58
535	4956.21	4398.64	4943.69
536	4958.78	4399.61	4946.79
537	4961.52	4400.58	4949.89
538	4964.37	4401.55	4952.99
539	4967.29	4402.51	4956.09
540	4970.07	4403.47	4959.18
541	4972.76	4404.43	4962.27
542	4975.56	4405.38	4965.36
543	4978.31	4406.34	4968.45
544	4981.18	4407.28	4971.54
545	4984.08	4408.23	4974.62
546	4986.88	4409.17	4977.7
547	4989.69	4410.11	4980.78
548	4992.45	4411.04	4983.86
549	4995.35	4411.98	4986.93
550	4998.08	4412.91	4990
551	5000.8	4413.83	4993.07
552	5003.5	4414.76	4996.14
553	5006.38	4415.68	4999.21
554	5009.14	4416.6	5002.28
555	5011.88	4417.51	5005.34
556	5014.75	4418.42	5008.4
557	5017.43	4419.33	5011.46
558	5020.24	4420.24	5014.51
559	5022.93	4421.14	5017.57
560	5025.67	4422.04	5020.62
561	5028.43	4422.94	5023.67
562	5031.25	4423.84	5026.72
563	5034.02	4424.73	5029.77
564	5036.79	4425.62	5032.81
565	5039.74	4426.5	5035.86
566	5042.47	4427.39	5038.9
567	5045.39	4428.27	5041.94
568	5048.22	4429.15	5044.98
569	5051.02	4430.02	5048.01
570	5053.88	4430.9	5051.05
571	5056.56	4431.77	5054.08
572	5059.17	4432.63	5057.11
573	5061.97	4433.5	5060.14
574	5064.59	4434.36	5063.16
575	5067.4	4435.22	5066.19
576	5070.05	4436.08	5069.21
577	5072.81	4436.93	5072.23
578	5075.68	4437.78	5075.25
579	5078.43	4438.63	5078.27
580	5081.17	4439.48	5081.28
581	5084	4440.32	5084.3
582	5086.66	4441.16	5087.31
583	5089.27	4442	5090.32
584	5091.82	4442.83	5093.33
585	5094.57	4443.67	5096.33
586	5097.17	4444.5	5099.34
587	5099.86	4445.33	5102.34
588	5102.39	4446.15	5105.34
589	5105.06	4446.98	5108.34
590	5107.47	4447.8	5111.34
591	5110.17	4448.62	5114.34
592	5112.92	4449.43	5117.33
593	5115.44	4450.24	5120.33
594	5118.2	4451.06	5123.32
595	5121.05	4451.86	5126.31
596	5123.78	4452.67	5129.3
597	5126.49	4453.47	5132.28
598	5129.23	4454.27	5135.27
599	5131.86	4455.07	5138.25
600	5134.54	4455.87	5141.23
601	5137.17	4456.66	5144.21
602	5139.7	4457.46	5147.19
603	5142.42	4458.25	5150.17
604	5145.06	4459.03	5153.14
605	5147.77	4459.82	5156.12
606	5150.47	4460.6	5159.09
607	5153.04	4461.38	5162.06
608	5155.59	4462.16	5165.03
609	5158.18	4462.93	5168
610	5160.81	4463.71	5170.96
611	5163.43	4464.48	5173.93
612	5166.13	4465.25	5176.89
613	5168.55	4466.01	5179.85
614	5171.24	4466.78	5182.81
615	5174.01	4467.54	5185.77
616	5176.54	4468.3	5188.72
617	5178.99	4469.06	5191.68
618	5181.82	4469.81	5194.63
619	5184.43	4470.57	5197.59
620	5186.98	4471.32	5200.54
621	5189.62	4472.07	5203.49
622	5192.22	4472.81	5206.43
623	5194.79	4473.56	5209.38
624	5197.26	4474.3	5212.32
625	5199.69	4475.04	5215.27
626	5201.99	4475.78	5218.21
627	5204.32	4476.51	5221.15
