# Supplementary material for: Whole genome comparison of a large collection of mycobacteriophages reveals a continuum of phage genetic diversity
Source: eLife. 2015 Apr 28;4:e06416. doi: 10.7554/eLife.06416 (PMC4408529; doi:10.7554/eLife.06416)
Supplement: Supplementary file 2. — Full list of group author details. DOI: http://dx.doi.org/10.7554/eLife.06416.026 [file elife-06416-supp2.xlsx]

## Sheet: Author_Import_Template_GH 1-16-
Is Corresponding Author (enter Yes)	Author Order	Title	Given Name/First Name	Middle Initial(s) or Name	Family Name/Surname	Email	Institution	Department	City	Country	Program Affiliation		Conception & Design	Acquisition of data	Analysis and interpretation of data	Drafting or revising the article	Contributed unpublished, essential data, or reagents
	6		Amma		Ababio	amma.ababio@gmail.com	PHIRE Program - University of Pittsburgh	Department of Biological Sciences	Pittsburgh	USA	PHIRE			x	x		x
	7		Patrick		Abbazia	pabbazia12@gmail.com	Nyack College	Biology and Chemistry	Nyack, NY	USA	SEA-PHAGES			x	x		x
	8		Kristia		Abernathy	kabernat@xula.edu	Xavier University of Louisiana		New Orleans, LA	USA	SEA-PHAGES			x	x		x
	9		Andrew		Abesamis	aabesam1@lion.lmu.edu	Loyola Marymount	Biology	Los Angeles	USA	SEA-PHAGES			x	x		x
	10		Syed	Amaan	Abidi	sabidi@ucsd.edu	University of California San Diego	Biology	La Jolla	USA	SEA-PHAGES			x	x		x
	11		Mamon		Abrahim	mra57@pitt.edu	University of Pittsburgh	Biological Sciences	Pittsburgh PA	USA	SEA-PHAGES			x	x		x
	12		Colton		Abrams	colton.abrams@maine.edu	University of Maine, Machias	Environmental & Biological Sci.	Machias, ME	USA	SEA-PHAGES			x	x		x
	13		Alecia		Achimovich	achial01@gettysburg.edu	Gettysburg	Biology	Gettysburg	USA	SEA-PHAGES			x	x		x
	14		Brandon		Ackerman	AirBrandon239@gmail.com	Queensboro community College	Biological Sciences and Geology	Bayside	USA	SEA-PHAGES			x	x		x
	15		Jonuelle		Acosta	acosta7@purdue.edu	Purdue University		West Lafayette, IN	USA	SEA-PHAGES			x	x		x
	16		Luis	A	Actis	actisla@miamioh.edu	Miami University	Microbiology	Oxford, OH	USA	SEA-PHAGES			x	x		x
	17		Tamarah	L.	Adair	Tamarah_Adair@baylor.edu	Baylor	Department of Biology	Waco,TX	USA	SEA-PHAGES			x	x		x
	18		Naazneen		Adam	naazneenadam@gmail.com	Mycobacterial Genetics Course - UKZN		Durban	South Africa	MGC			x	x		x
	19		Jaime		Adame	jadame12@webdmc.delmar.edu	Del Mar College	Natural Sciences	Corpus Christi, TX	USA	SEA-PHAGES			x	x		x
	20		Sandra	D.	Adams	adamssa@mail.montclair.edu	Montclair State		Montclair, NJ	USA	SEA-PHAGES			x	x		x
	21		Jefferson		Adams	jefferson.adams@umit.maine.edu	University of Maine, Honors College		Orono, ME	USA	SEA-PHAGES			x	x		x
	22		Kenyeda	B.	Adams	kenyadam@indiana.edu	Spelman College	Biology	Atlanta	USA	SEA-PHAGES			x	x		x
	23		Rashidat	F.	Adekunle	radekunl@ggc.edu	Georgia Gwinnett College	School of Science and Technology	Lawrenceville	USA	SEA-PHAGES			x	x		x
	24		Christianah		Ademuwagun	achristianatolulope@yahoo.com	Howard	Biology	Washington, DC	USA	SEA-PHAGES			x	x		x
	25		Eric	J.	Adjei-Danquah	ea590436@sju.edu	Saint Joseph's University	Biology	Philadelphia	USA	SEA-PHAGES			x	x		x
	26		Nancy		Adkins	nla17@pitt.edu	University of Pittsburgh	Biological Sciences	Pittsburgh PA	USA	SEA-PHAGES			x	x		x
	27		Sheetal		Agarwal	agarwals3@mail.montclair.edu	Montclair State		Montclair, NJ	USA	SEA-PHAGES			x	x		x
	28		Riddhima		Agarwal	rajiv.agarwal@hotmail.com	CMU	Biological Sciences	Pittsburgh, PA	USA	SEA-PHAGES			x	x		x
	29		Geovar		Agbayani	gagbayani@zagmail.gonzaga.edu	Gonzaga	Biology	Spokane	USA	SEA-PHAGES			x	x		x
	30		Robert		Agee	ragee@purdue.edu	Purdue University		West Lafayette, IN	USA	SEA-PHAGES			x	x		x
	31		Sahil		Aggarwal	aggarwals2@vcu.edu	Virginia Commonwealth University		Richmond, VA	USA	SEA-PHAGES			x	x		x
	32		Temitayo		Agoro	sencsencagoro@gmail.com	Morehouse		Atlanta, GA	USA	SEA-PHAGES			x	x		x
	33		Carmen		Aguirre	caguirre@css.edu	College of St. Scholastica	Biology	Duluth, MN	USA	SEA-PHAGES			x	x		x
	34		Rachael		Ahler	ahlerrm@miamioh.edu	Miami University	Microbiology	Oxford, OH	USA	SEA-PHAGES			x	x		x
	35		Salman		Ahmad	sahmad1@lion.lmu.edu	Loyola Marymount	Biology	Los Angeles	USA	SEA-PHAGES			x	x		x
	36		Amiya		Ahmed	aaahmed@uab.edu	University of Alabama Birmingham	Biology	Birmingham	USA	SEA-PHAGES			x	x		x
	37		Michelle		Ahn	ma3308@nyu.edu	Nyack College	Biology and Chemistry	Nyack, NY	USA	SEA-PHAGES			x	x		x
	38		Stephen		Aiken	stephen.aiken@my.uwrf.edu	University of Wisconsin-River Falls	Biology	River Falls, WI	USA	SEA-PHAGES			x	x		x
	39		Kara		Aittama	kaittama@carthage.edu	Carthage	Biology	Kenosha, WI	USA	SEA-PHAGES			x	x		x
	40		Bisma	Ahmed	Ajaz	bajaz@ucsd.edu	University of California San Diego	Biology	La Jolla	USA	SEA-PHAGES			x	x		x
	41		Alexandra		Akins	aakins@css.edu	College of St. Scholastica	Biology	Duluth, MN	USA	SEA-PHAGES			x	x		x
	42		Bukola		Akintayo	kola.akins@yahoo.com	Howard	Biology	Washington, DC	USA	SEA-PHAGES			x	x		x
	43		Felix		Akojie	felix.akojie@kctcs.edu	Western Kentucky University		Bowling Green, KY	USA	SEA-PHAGES			x	x		x
	44		Zein		Al-Atrache	zeinal@pcom.edu	University of Mary Washington	Biological Sciences	Fredericksburg, VA	USA	SEA-PHAGES			x	x		x
	45		Ola-Oluwakiti		Alabi	angelized652@gmail.com	Calvin	Biology	Grand Rapids, MI	USA	SEA-PHAGES			x	x		x
	46		Olamide		Alakija	ojaa23@uab.edu	University of Alabama Birmingham	Biology	Birmingham	USA	SEA-PHAGES			x	x		x
	47		Nitheesha		Alapati	Nitheesha_Alapati@baylor.edu	Baylor	Department of Biology	Waco,TX	USA	SEA-PHAGES			x	x		x
	48		Christian		Alba	calba@eagles.nccu.edu	North Carolina Central	biology	Durham, NC	USA	SEA-PHAGES			x	x		x
	49		Patrick		Albertolle	palbertolle@gmail.com	Evergreen State College		Olympia, WA	USA	SEA-PHAGES			x	x		x
	50		Pedro		Alejandro Ajsivinac	pedromangandid@gmail.com	Purdue University		West Lafayette, IN	USA	SEA-PHAGES			x	x		x
	51		Cindy		Alexander	cindy.alexander@hope.edu	Hope College	Biology	Holland	USA	SEA-PHAGES			x	x		x
	52		Lisa	M.	Alexander	lisa.alexander@berkeley.edu	CMU	Biological Sciences	Pittsburgh, PA	USA	SEA-PHAGES			x	x		x
	53		Rush		Alexander	rusha1@gator.uhd.edu	University of Houston-Downtown	Natural Sciences	Houston	USA	SEA-PHAGES			x	x		x
	54		Stephen		Aley	saley@utep.edu	University of Texas at El Paso	Biology	El Paso TX	USA	SEA-PHAGES			x	x		x
	55		Andrea		Alfonso	drea.jasmine@gmail.com	Del Mar College	Natural Sciences	Corpus Christi, TX	USA	SEA-PHAGES			x	x		x
	56		Rebecca	F.	Alford	rfalford12@gmail.com	CMU	Biological Sciences	Pittsburgh, PA	USA	SEA-PHAGES			x	x		x
	57		Jamil		Alhassan	jamil.alhassan4@gmail.com	PHIRE Program - University of Pittsburgh	Department of Biological Sciences	Pittsburgh	USA	PHIRE			x	x		x
	58		Sarah		Ali	sarah_ali2429@yahoo.com	Baylor	Department of Biology	Waco,TX	USA	SEA-PHAGES			x	x		x
	59		Raul		Alicea-Cabrera	raul.alicea1@upr.edu	University of Puerto Rico - Cayey	Biology	Cayey PR	USA	SEA-PHAGES			x	x		x
	60		Malak		Alkanani	msa6@students.calvin.edu	Calvin	Biology	Grand Rapids, MI	USA	SEA-PHAGES			x	x		x
	61		Dwa'a		Alkhalaf	alkhalafd1@mail.montclair.edu	Montclair State		Montclair, NJ	USA	SEA-PHAGES			x	x		x
	62		Brandon	J.	Allen	Brandon_Allen1@baylor.edu	Baylor	Department of Biology	Waco,TX	USA	SEA-PHAGES			x	x		x
	63		Elizabeth	A.	Allen	eaallen@email.wm.edu	College of Wm & Mary	Biology	Williamsburg	USA	SEA-PHAGES			x	x		x
	64		Elizabeth		Allen	eallen1@carthage.edu	Carthage	Biology	Kenosha, WI	USA	SEA-PHAGES			x	x		x
	65		Venkata		Alluri	vballuri@miners.utep.edu	University of Texas at El Paso	Biology	El Paso TX	USA	SEA-PHAGES			x	x		x
	66		Fernanda		Alonzo	alonzofl@warhawks.ulm.edu	University of Louisiana at Monroe	Biology	Monroe	USA	SEA-PHAGES			x	x		x
	67		Erika		Alvarado	ealvarado@carthage.edu	Carthage	Biology	Kenosha, WI	USA	SEA-PHAGES			x	x		x
	68		Dymaries		Alvarado-Vega	dymaries.alvarado@upr.edu	University of Puerto Rico - Cayey	Biology	Cayey PR	USA	SEA-PHAGES			x	x		x
	69		Amanda		Alvelo-Aviles	amanda.alvelo@upr.edu	University of Puerto Rico - Cayey	Biology	Cayey PR	USA	SEA-PHAGES			x	x		x
	70		Maria		Alvisi	malvisi@smith.edu	Smith College	Biology	Northampton, MA	USA	SEA-PHAGES			x	x		x
	71		Kimberly		Amick	kaamick@ncsu.edu	North Carolina State	Microbiology and Biotechnology	Raleigh, NC	USA	SEA-PHAGES			x	x		x
	72		Kimber	M.	Amweg	kmamweg@g.cofc.edu	Charleston	Biology	Charleston, SC	USA	SEA-PHAGES			x	x		x
	73		Kirk	R	Anders	anders@gonzaga.edu	Gonzaga	Biology	Spokane	USA	SEA-PHAGES			x	x		x
	74		Alexander	G	Anderson	aganders@WUSTL.EDU	Washington University in St. Louis	Biology	St. Louis, MO	USA	SEA-PHAGES			x	x		x
	75		Alison		Anderson	alison.anderson13@yahoo.com	Ohio State University		Columbus, OH	USA	SEA-PHAGES			x	x		x
	76		Kelly		Anderson	andersk@warhawks.ulm.edu	University of Louisiana at Monroe	Biology	Monroe	USA	SEA-PHAGES			x	x		x
	77		Michael		Anderson	anderson.2028@osu.edu	Ohio State University		Columbus, OH	USA	SEA-PHAGES			x	x		x
	78		Joseph		Anderson	andersonjj2@vcu.edu	Virginia Commonwealth University		Richmond, VA	USA	SEA-PHAGES			x	x		x
	79		Kathryn	M.	Anderson	kathryn.anderson@wustl.edu	Washington University in St. Louis	Biology	St. Louis, MO	USA	SEA-PHAGES			x	x		x
	80		Patrick		Anderson	panderson@zagmail.gonzaga.edu	Gonzaga	Biology	Spokane	USA	SEA-PHAGES			x	x		x
	81		Sonya	L.	Anderson	sonya.anderson@wustl.edu	Washington University in St. Louis	Biology	St. Louis, MO	USA	SEA-PHAGES			x	x		x
	82		Joshua		Andle	joshua.andle@maine.edu	University of Maine, Honors College		Orono, ME	USA	SEA-PHAGES			x	x		x
	83		Nicole		Anguiano	nanguia1@lion.lmu.edu	Loyola Marymount	Biology	Los Angeles	USA	SEA-PHAGES			x	x		x
	84		Nicolas		Antis	nic_antis@yahoo.com	University of Louisiana at Monroe	Biology	Monroe	USA	SEA-PHAGES			x	x		x
	85		Abigail		Antoine	aantoine@smith.edu	Smith College	Biology	Northampton, MA	USA	SEA-PHAGES			x	x		x
	86		Tessa		Anton	tanton@zagmail.gonzaga.edu	Gonzaga	Biology	Spokane	USA	SEA-PHAGES			x	x		x
	87		Ashley		Anway	ashley.holm@my.uwrf.edu	University of Wisconsin-River Falls	Biology	River Falls, WI	USA	SEA-PHAGES			x	x		x
	88		Callie		Anyan	anyanck@warhawks.ulm.edu	University of Louisiana at Monroe	Biology	Monroe	USA	SEA-PHAGES			x	x		x
	89		Juan		Apiz-Saab	juan.apiz@upr.edu	University of Puerto Rico - Cayey	Biology	Cayey PR	USA	SEA-PHAGES			x	x		x
	90		Javier		Apodaca	japodaca3@miners.utep.edu	University of Texas at El Paso	Biology	El Paso TX	USA	SEA-PHAGES			x	x		x
	91		Robert		Appleyard	bobbyappleyard@gmail.com	Evergreen State College		Olympia, WA	USA	SEA-PHAGES			x	x		x
	92		Saba		Aqel	aqel.3@osu.edu	Ohio State University		Columbus, OH	USA	SEA-PHAGES			x	x		x
	93		Marianne		Arakelyan	marakelyan@ucla.edu	University of California, Los Angeles	Department of Microbiology, Immunology, and Molecular Genetics	Los Angeles	USA	SEA-PHAGES			x	x		x
	94		Jobi		Arceneaux	arceneja@warhawks.ulm.edu	University of Louisiana at Monroe	Biology	Monroe	USA	SEA-PHAGES			x	x		x
	95		Jordan		Archer	JArcher@css.edu	College of St. Scholastica	Biology	Duluth, MN	USA	SEA-PHAGES			x	x		x
	96		Kathleen		Archer	kathleen.archer@trincoll.edu	Trinity College	Biology	Hartford	USA	SEA-PHAGES			x	x		x
	97		Nelish	S	Ardeshna	nardeshn@ucsd.edu	University of California San Diego	Biology	La Jolla	USA	SEA-PHAGES			x	x		x
	98		Luke	T.	Arduino	larduino@ggc.edu	Georgia Gwinnett College	School of Science and Technology	Lawrenceville	USA	SEA-PHAGES			x	x		x
	99		Manuel		Ares, Jr.	ares@ucsc.edu	University of California Santa Cruz		Santa Cruz, CA	USA	SEA-PHAGES			x	x		x
	100		Lissenya	B.	Argueta	lissiargueta@gmail.com	BYU	Microbiology and Molecular Biology	Provo	USA	SEA-PHAGES			x	x		x
	101		Taylor		Arhar	tarhar@lion.lmu.edu	Loyola Marymount	Biology	Los Angeles	USA	SEA-PHAGES			x	x		x
	102		Jessica		Arighi	jarighi@uab.edu	Jacksonville State	Biology	Jacksonville, AL	USA	SEA-PHAGES			x	x		x
	103		Ashmita		Arjoon	ashmita.arjoon@gmail.com	Mycobacterial Genetics Course - UKZN		Durban	South Africa	MGC			x	x		x
	104		Abigail	J.S.	Armstrong	ajsarmstrong@gmail.com	Calvin	Biology	Grand Rapids, MI	USA	SEA-PHAGES			x	x		x
	105		Najealicka		Armstrong	n_n_armstrong@yahoo.com	Howard	Biology	Washington, DC	USA	SEA-PHAGES			x	x		x
	106		Chanarion		Arnold	carnold3@xula.edu	Xavier University of Louisiana		New Orleans, LA	USA	SEA-PHAGES			x	x		x
	107		Eric		Arnold	eric.o.arnold@maine.edu	University of Maine, Honors College		Orono, ME	USA	SEA-PHAGES			x	x		x
	108		Kristin		Arnold	karnold1@carthage.edu	Carthage	Biology	Kenosha, WI	USA	SEA-PHAGES			x	x		x
	109		Rachel		Aron	raron@iwu.edu	Illinois Wesleyan	Biology	Bloomington, IL	USA	SEA-PHAGES			x	x		x
	110		Nikita		Arora	arora.78@osu.edu	Ohio State University		Columbus, OH	USA	SEA-PHAGES			x	x		x
	111		Catlin		Arrington	carringt@iwu.edu	Illinois Wesleyan	Biology	Bloomington, IL	USA	SEA-PHAGES			x	x		x
	112		Lynda		Asadourian	l.asadourian128@gmail.com	Lehigh	Biological Sciences	Bethlehem	USA	SEA-PHAGES			x	x		x
	113		Kathyrn		Asalone	kathryn.asalone@maine.edu	University of Maine, Honors College		Orono, ME	USA	SEA-PHAGES			x	x		x
	114		Anthony		Ascolillo	anthony.ascolillo@maine.edu	University of Maine, Machias	Environmental & Biological Sci.	Machias, ME	USA	SEA-PHAGES			x	x		x
	115	Ms	Jessica		Ashcraft	ash55025@obu.edu	Ouachita Baptist	Biology	Arkadelphia, AR	USA	SEA-PHAGES			x	x		x
	116		Brandon	D.	Ashley	bdashley5475@eagle.fgcu.edu	Florida Gulf Coast University	Honors Program	Fort Myers	USA	SEA-PHAGES			x	x		x
	117		Carmela		Asinas	casinas@lion.lmu.edu	Loyola Marymount	Biology	Los Angeles	USA	SEA-PHAGES			x	x		x
	118		Christopher	C.	Asuzu	ccasuzu@gmail.com	Charleston	Biology	Charleston, SC	USA	SEA-PHAGES			x	x		x
	119		Aliza		Auces	Aliza.Auces@yotes.collegeofidaho.edu	College of Idaho	Biology	Caldwell	USA	SEA-PHAGES			x	x		x
	120		Robin		Audette	RAudette@css.edu	College of St. Scholastica	Biology	Duluth, MN	USA	SEA-PHAGES			x	x		x
	121		Matthew		Aultman	matthew.aultman@email.wsu.edu	Washington State University		Pullman, WA	USA	SEA-PHAGES			x	x		x
	122		Quenten		Austin	qaustin@carthage.edu	Carthage	Biology	Kenosha, WI	USA	SEA-PHAGES			x	x		x
	123		Nicanor		Austriaco	NAUSTRIA@providence.edu	Providence		Providence, RI	USA	SEA-PHAGES			x	x		x
	124		Michelle		Averkiou	maver567@ufl.edu	University of Florida		Gainsville, FL	USA	SEA-PHAGES			x	x		x
	125		Taara		Avery	Taara.avery@gmail.com	Spelman College	Biology	Atlanta	USA	SEA-PHAGES			x	x		x
	126		Izma		Aviles	IzmaAviles@my.unt.edu	University of North Texas	Biological Sciences	Denton, TX	USA	SEA-PHAGES			x	x		x
	127		Anamaris		Aviles-Rivera	anamaris1660@gmail.com	University of Puerto Rico - Cayey	Biology	Cayey PR	USA	SEA-PHAGES			x	x		x
	128		Lauren		Awdziejczyk	lawdziej@gmail.com	Illinois Wesleyan	Biology	Bloomington, IL	USA	SEA-PHAGES			x	x		x
	129		Froogh		Aziz	azizf1@mail.montclair.edu	Montclair State		Montclair, NJ	USA	SEA-PHAGES			x	x		x
	130		Rahat		Aziz	RahatAziz@my.unt.edu	University of North Texas	Biological Sciences	Denton, TX	USA	SEA-PHAGES			x	x		x
	131		Zohair		Azmi	zohairazmi95@gmail.com	PHIRE Program - University of Pittsburgh	Department of Biological Sciences	Pittsburgh	USA	PHIRE			x	x		x
	132		Grace		Babbs	grace.babbs395@topper.wku.edu	Western Kentucky University		Bowling Green, KY	USA	SEA-PHAGES			x	x		x
	133		Nikhil		Babu	nikhil.babu@wsu.edu	Washington State University		Pullman, WA	USA	SEA-PHAGES			x	x		x
	134		Stevie		Bach	bachsr@warhawks.ulm.edu	University of Louisiana at Monroe	Biology	Monroe	USA	SEA-PHAGES			x	x		x
	135		Megan		Bachman	MBachman@css.edu	College of St. Scholastica	Biology	Duluth, MN	USA	SEA-PHAGES			x	x		x
	136		Tasha	D.	Baer	tdbaer3437@eagle.fgcu.edu	Florida Gulf Coast University	Honors Program	Fort Myers	USA	SEA-PHAGES			x	x		x
	137		Joanna		Bagienska	jbagiens@smith.edu	Smith College	Biology	Northampton, MA	USA	SEA-PHAGES			x	x		x
	138		Dadde		Bah	mbah2@ggc.edu	Georgia Gwinnett College	School of Science and Technology	Lawrenceville	USA	SEA-PHAGES			x	x		x
	139		Hana		Baig	hanabanana24@gmail.com	Howard	Biology	Washington, DC	USA	SEA-PHAGES			x	x		x
	140		Andrew		Bailey	adbailey4@ucla.edu	University of California, Los Angeles	Department of Microbiology, Immunology, and Molecular Genetics	Los Angeles	USA	SEA-PHAGES			x	x		x
	141		Ryan		Bailey	ryanbailer14@yahoo.com	Charleston	Biology	Charleston, SC	USA	SEA-PHAGES			x	x		x
	142		Paul		Baker	baker.1983@osu.edu	Ohio State University		Columbus, OH	USA	SEA-PHAGES			x	x		x
	143		Mitchell	F	Balish	balishmf@miamioh.edu	Miami University	Microbiology	Oxford, OH	USA	SEA-PHAGES			x	x		x
	144	Dr.	Sarah		Ball	ball.1766@osu.edu	Ohio State University	Center for Life Science Education	Columbus, OH	USA	SEA-PHAGES			x	x		x
	145		Ellee		Banaszak	ellee.banaszak@hope.edu	Hope College	Biology	Holland	USA	SEA-PHAGES			x	x		x
	146		Sophie		Bandurski	sbandurski@smith.edu	Smith College	Biology	Northampton, MA	USA	SEA-PHAGES			x	x		x
	147		Debarko		Banerji	debarko@gmail.com	University of Texas at El Paso	Biology	El Paso TX	USA	SEA-PHAGES			x	x		x
	148		Laura		Banken	LBanken@css.edu	College of St. Scholastica	Biology	Duluth, MN	USA	SEA-PHAGES			x	x		x
	149		Brittany		Banks	bbanks3@xula.edu	Xavier University of Louisiana		New Orleans, LA	USA	SEA-PHAGES			x	x		x
	150		William	J.	Banning	banningw15@hsc.edu	Hampden-Sydney	Biology	Farmville, VA	USA	SEA-PHAGES			x	x		x
	151		Chen		Bao	bao.chen@go.wustl.edu	Washington University in St. Louis	Biology	St. Louis, MO	USA	SEA-PHAGES			x	x		x
	152		W.	Bradley	Barbazuk	bbarbazuk@ufl.edu	University of Florida		Gainsville, FL	USA	SEA-PHAGES			x	x		x
	153		Nastassia	R.	Barber	good.morning.stashi@gmail.com	CMU	Biological Sciences	Pittsburgh, PA	USA	SEA-PHAGES			x	x		x
	154		Joshua	R.	Barber	j.barber@setonhill.edu	Seton Hill University	Division of Natural and Health Sciences	Greensburg, PA	USA	SEA-PHAGES			x	x		x
	155		Jessica		Barber	jessicareneebarber@gmail.com	Charleston	Biology	Charleston, SC	USA	SEA-PHAGES			x	x		x
	156		Rafi		Bari	bari.8@osu.edu	Ohio State University		Columbus, OH	USA	SEA-PHAGES			x	x		x
	157		Lucia		Barker	lbarker@ashg.org	Howard Hughes Medical Institute		Chevy Chase, MD	USA	SEA-PHAGES
	158		Alexis		Barna	alexis.barna@my.uwrf.edu	University of Wisconsin-River Falls	Biology	River Falls, WI	USA	SEA-PHAGES			x	x		x
	159		Emily		Barner	barnere@nyack.edu	Nyack College	Biology and Chemistry	Nyack, NY	USA	SEA-PHAGES			x	x		x
	160		Ryan		Barnes	rbarne21@eagles.nccu.edu	North Carolina Central	biology	Durham, NC	USA	SEA-PHAGES			x	x		x
	161		Brooke	H.	Barnhart	b.barnhart@setonhill.edu	Seton Hill University	Division of Natural and Health Sciences	Greensburg, PA	USA	SEA-PHAGES			x	x		x
	162		Stephanie	N.	Barr	sbarr3@ggc.edu	Georgia Gwinnett College	School of Science and Technology	Lawrenceville	USA	SEA-PHAGES			x	x		x
	163		Alessandra	L.	Barrera	abarrera@ggc.edu	Georgia Gwinnett College	School of Science and Technology	Lawrenceville	USA	SEA-PHAGES			x	x		x
	164		Anne		Barron	annebarron@gmail.com	Calvin	Biology	Grand Rapids, MI	USA	SEA-PHAGES			x	x		x
	165		William	D.	Barshop	wbarshop@wustl.edu	Washington University in St. Louis	Biology	St. Louis, MO	USA	SEA-PHAGES			x	x		x
	166		Nicole		Bartels	nbartel1@lion.lmu.edu	Loyola Marymount	Biology	Los Angeles	USA	SEA-PHAGES			x	x		x
	167		Kristi		Bartholomay	Kristi.Bartholomay@Colorado.EDU	University of Colorado at Boulder		Boulder, CO	USA	SEA-PHAGES			x	x		x
	168		Azhar		Bashir	bashira2@vcu.edu	Virginia Commonwealth University		Richmond, VA	USA	SEA-PHAGES			x	x		x
	169		Kimberly		Bastille	kimberly.bastille@maine.edu	University of Maine, Machias	Environmental & Biological Sci.	Machias, ME	USA	SEA-PHAGES			x	x		x
	170		Steven		Bateh	stevenkbateh@ufl.edu	University of Florida		Gainsville, FL	USA	SEA-PHAGES			x	x		x
	171		Tyler		Bates	tbates@css.edu	College of St. Scholastica	Biology	Duluth, MN	USA	SEA-PHAGES			x	x		x
	172		Neha		Batra	neha82@uab.edu	University of Alabama Birmingham	Biology	Birmingham	USA	SEA-PHAGES			x	x		x
	173		Megan		Batty	mbatty@zagmail.gonzaga.edu	Gonzaga	Biology	Spokane	USA	SEA-PHAGES			x	x		x
	174		Rebecca		Baudin	baudinrn@warhawks.ulm.edu	University of Louisiana at Monroe	Biology	Monroe	USA	SEA-PHAGES			x	x		x
	175		Victor		Bauer	vbauer@zagmail.gonzaga.edu	Gonzaga	Biology	Spokane	USA	SEA-PHAGES			x	x		x
	176		Cynthia		Bauerle	bauerlec@hhmi.org	Spelman College	Biology	Atlanta	USA	SEA-PHAGES			x	x		x
	177		Ian	M.	Bayles	ebayles@gmail.com	CMU	Biological Sciences	Pittsburgh, PA	USA	SEA-PHAGES			x	x		x
	178		Aaron		Beach	apbeach87@gmail.com	Del Mar College	Natural Sciences	Corpus Christi, TX	USA	SEA-PHAGES			x	x		x
	179		Gwendolyn		Beacham	gwendolyn.beacham@maine.edu	University of Maine, Honors College		Orono, ME	USA	SEA-PHAGES			x	x		x
	180		Lorenzo		Bean	lorenzo.bean@medicine.ufl.edu	University of Florida		Gainsville, FL	USA	SEA-PHAGES			x	x		x
	181		Shannon		Beaty	shannon.m.beaty@gmail.com	University of California, Los Angeles	Department of Microbiology, Immunology, and Molecular Genetics	Los Angeles	USA	SEA-PHAGES			x	x		x
	182		Torri		Beaudoin	beaudotd@warhawks.ulm.edu	University of Louisiana at Monroe	Biology	Monroe	USA	SEA-PHAGES			x	x		x
	183		Darius	D.	Becker-Krail	ddbecker@g.cofc.edu	Charleston	Biology	Charleston, SC	USA	SEA-PHAGES			x	x		x
	184		Madison		Beckman	mbeckman@jsu.edu	Jacksonville State	Biology	Jacksonville, AL	USA	SEA-PHAGES			x	x		x
	185		Christina		Beckwith	christina.beckwith@wsu.edu	Washington State University		Pullman, WA	USA	SEA-PHAGES			x	x		x
	186		Blake		Beehler	bbeehler@iwu.edu	Illinois Wesleyan	Biology	Bloomington, IL	USA	SEA-PHAGES			x	x		x
	187		Bethany		Beekly	bbeekly@zagmail.gonzaga.edu	Gonzaga	Biology	Spokane	USA	SEA-PHAGES			x	x		x
	188		Alissa		Behl	alissabehl19@gmail.com	Carthage	Biology	Kenosha, WI	USA	SEA-PHAGES			x	x		x
	189		Katherine		Belfield	Katherine.Belfield@nottingham.ac.uk	University of Mary Washington	Biological Sciences	Fredericksburg, VA	USA	SEA-PHAGES			x	x		x
	190		Campbell		Belisle Haley	campbell.belisle@maine.edu	University of Maine, Honors College		Orono, ME	USA	SEA-PHAGES			x	x		x
	191		Abbey		Bell	acb32@students.calvin.edu	Calvin	Biology	Grand Rapids, MI	USA	SEA-PHAGES			x	x		x
	192		Bianca		Bell	bpwilsonbell@gmail.com	University of California Santa Cruz		Santa Cruz, CA	USA	SEA-PHAGES			x	x		x
	193		Devyn		Bell	dbell4@zagmail.gonzaga.edu	Gonzaga	Biology	Spokane	USA	SEA-PHAGES			x	x		x
	194		Mecca		Bell	mbell7@xula.edu	Xavier University of Louisiana		New Orleans, LA	USA	SEA-PHAGES			x	x		x
	195		Trevene		Bell	ms.ttbell@gmail.com	Lehigh	Biological Sciences	Bethlehem	USA	SEA-PHAGES			x	x		x
	196		Adriano		Bellotti	aabello2@ncsu.edu	North Carolina State	Microbiology and Biotechnology	Raleigh, NC	USA	SEA-PHAGES			x	x		x
	197		Ryan		Benczik	rbenczik@purdue.edu	Purdue University		West Lafayette, IN	USA	SEA-PHAGES			x	x		x
	198		Lugani		Bengani	205524290@stu.ukzn.ac.za	Mycobacterial Genetics Course - UKZN		Durban	South Africa	MGC			x	x		x
	199		Robert	C.	Benjamin	benjamin@unt.edu	University of North Texas	Biological Sciences	Denton, TX	USA	SEA-PHAGES			x	x		x
	200		Pilgrim		Benjamin	benji.pilgrim@gmail.com	University of Houston-Downtown	Natural Sciences	Houston	USA	SEA-PHAGES			x	x		x
	201		Elizabeth		Benner	ebenner@purdue.edu	Purdue University		West Lafayette, IN	USA	SEA-PHAGES			x	x		x
	202		Rebecca		Benoit	rbenoit2@zagmail.gonzaga.edu	Gonzaga	Biology	Spokane	USA	SEA-PHAGES			x	x		x
	203		Nicholas		Bense	nicholasbense@gmail.com	Evergreen State College		Olympia, WA	USA	SEA-PHAGES			x	x		x
	204		Brandon		Bensel	brandon.bensel2013@gmail.com	Lehigh	Biological Sciences	Bethlehem	USA	SEA-PHAGES			x	x		x
	205		Gabrielle		Benson	bensga01@gettysburg.edu	Gettysburg	Biology	Gettysburg	USA	SEA-PHAGES			x	x		x
	206		Hannah		Bergh	Hannah.Bergh@Colorado.EDU	University of Colorado at Boulder		Boulder, CO	USA	SEA-PHAGES			x	x		x
	207		Rebecca	E.	Berk	berkreb@gmail.com	CMU	Biological Sciences	Pittsburgh, PA	USA	SEA-PHAGES			x	x		x
	208		Charlotte		Berkes	berkesc@merrimack.edu	Merrimack	Biology	North Andover, MA	USA	SEA-PHAGES			x	x		x
	209		Janella		Bermudez	jbermudez@zagmail.gonzaga.edu	Gonzaga	Biology	Spokane	USA	SEA-PHAGES			x	x		x
	210		Joshua		Bernal	bernal.eagle83@att.net	University of North Texas	Biological Sciences	Denton, TX	USA	SEA-PHAGES			x	x		x
	211		Daniel		Bernal	danielbernal13@ufl.edu	University of Florida		Gainsville, FL	USA	SEA-PHAGES			x	x		x
	212		Thomas	J.	Bernardo	tjbernardo03@gmail.com	Saint Joseph's University	Biology	Philadelphia	USA	SEA-PHAGES			x	x		x
	213		Anthony		Bernicchi	abernicchi@zagmail.gonzaga.edu	Gonzaga	Biology	Spokane	USA	SEA-PHAGES			x	x		x
	214		Molly		Berning	mberning@friars.providence.edu	Providence		Providence, RI	USA	SEA-PHAGES			x	x		x
	215		Jose	Efrain	Berrios-Lopez	jose.berrios8@upr.edu	University of Puerto Rico - Cayey	Biology	Cayey PR	USA	SEA-PHAGES			x	x		x
	216		Luis		Berrios-Pagan	luis.berrios9@upr.edu	University of Puerto Rico - Cayey	Biology	Cayey PR	USA	SEA-PHAGES			x	x		x
	217		Johanna		Berrios-Ruiz	johana.berrios@upr.edu	University of Puerto Rico - Cayey	Biology	Cayey PR	USA	SEA-PHAGES			x	x		x
	218		Hannah		Berry	berryhc@warhawks.ulm.edu	University of Louisiana at Monroe	Biology	Monroe	USA	SEA-PHAGES			x	x		x
	219		Hannah		Berry	hmberry@ncsu.edu	North Carolina State	Microbiology and Biotechnology	Raleigh, NC	USA	SEA-PHAGES			x	x		x
	220		Kara		Beseler	kara.beseler@email.wsu.edu	Washington State University		Pullman, WA	USA	SEA-PHAGES			x	x		x
	221		Aaron	A.	Best	best@hope.edu	Hope College	Biology	Holland	USA	SEA-PHAGES			x	x		x
	222		Reba	R.	Best	rbest3@uis.edu	Culver-Stockton	Biology	Canton, MO	USA	SEA-PHAGES			x	x		x
	223		Nicolette		Bestul	nicolette.bestul@my.uwrf.edu	University of Wisconsin-River Falls	Biology	River Falls, WI	USA	SEA-PHAGES			x	x		x
	224		Victoria		Betancourt	vbeta1010@gmail.com	University of California Santa Cruz		Santa Cruz, CA	USA	SEA-PHAGES			x	x		x
	225		Andres		Betancourt-Torres	a.betancourttorres4@gmail.com	University of Puerto Rico - Cayey	Biology	Cayey PR	USA	SEA-PHAGES			x	x		x
	226		Rudolf		Beutner	beutnerm@warhawks.ulm.edu	University of Louisiana at Monroe	Biology	Monroe	USA	SEA-PHAGES			x	x		x
	227		Yachana		Bhakta	ybhakta@zagmail.gonzaga.edu	Gonzaga	Biology	Spokane	USA	SEA-PHAGES			x	x		x
	228		Nazia		Bhatti	nazia.bhatti@yorkmail.cuny.edu	Queensboro community College	Biological Sciences and Geology	Bayside	USA	SEA-PHAGES			x	x		x
	229		Sonam	B.	Bhimbra	sbhimbra@g.cofc.edu	Charleston	Biology	Charleston, SC	USA	SEA-PHAGES			x	x		x
	230		Swapan		Bhuiyan	swapanb@gmail.com	University of North Texas and University of Louisiana at Monroe	Biology	Monroe	USA	SEA-PHAGES			x	x		x
	231		Tiffany		Bibeau	tiffib@comcast.net	Evergreen State College		Olympia, WA	USA	SEA-PHAGES			x	x		x
	232		Mary	Anthonette	Binongcal	mbinongcal@zagmail.gonzaga.edu	Gonzaga	Biology	Spokane	USA	SEA-PHAGES			x	x		x
	233		Monica		Binsol	binsolm1@mail.montclair.edu	Montclair State		Montclair, NJ	USA	SEA-PHAGES			x	x		x
	234		Miles		Black	blackmh@wustl.edu	Washington University in St. Louis	Biology	St. Louis, MO	USA	SEA-PHAGES			x	x		x
	235		William		Blaine	william.blaine@trincoll.edu	Trinity College	Biology	Hartford	USA	SEA-PHAGES			x	x		x
	236		Cole		Blair	barry.blair398@topper.wku.edu	Western Kentucky University		Bowling Green, KY	USA	SEA-PHAGES			x	x		x
	237		Peter		Blair	pbblair@uab.edu	University of Alabama Birmingham	Biology	Birmingham	USA	SEA-PHAGES			x	x		x
	238		Aaron		Blake	aaronblake67@yahoo.com	Morehouse		Atlanta, GA	USA	SEA-PHAGES
	239		Samantha		Blake	sblake@zagmail.gonzaga.edu	Gonzaga	Biology	Spokane	USA	SEA-PHAGES			x	x		x
	240		Bradley		Blankenship	bradley.blankenship007@topper.wku.edu	Western Kentucky University		Bowling Green, KY	USA	SEA-PHAGES			x	x		x
	241		Michelle		Blemker	mblemker@lion.lmu.edu	Loyola Marymount	Biology	Los Angeles	USA	SEA-PHAGES			x	x		x
	242		Kathleen		Blevins	kblevins@mail.umw.edu	University of Mary Washington	Biological Sciences	Fredericksburg, VA	USA	SEA-PHAGES			x	x		x
	243		Lawrence		Blumer	lblumer@morehouse.edu	Morehouse		Atlanta, GA	USA	SEA-PHAGES			x	x		x
	244		Katherine		Boas	boaska01@gettysburg.edu	Gettysburg	Biology	Gettysburg	USA	SEA-PHAGES			x	x		x
	245		Jon	Lucas	Boatwright	lboat@ufl.edu	University of Florida		Gainsville, FL	USA	SEA-PHAGES
	246		Brittany	H.	Bodnar	brittbodnar930@gmail.com	Saint Joseph's University	Biology	Philadelphia	USA	SEA-PHAGES			x	x		x
	247		Molly		Bogolin	molly.bogolin@hope.edu	Hope College	Biology	Holland	USA	SEA-PHAGES			x	x		x
	248		Alan		Bohn	ajbohn@u.washington.edu	North Carolina State	Microbiology and Biotechnology	Raleigh, NC	USA	SEA-PHAGES			x	x		x
	249		Anthony		Bohner	abohner@iwu.edu	Illinois Wesleyan	Biology	Bloomington, IL	USA	SEA-PHAGES			x	x		x
	250		Amy		Bohner	alb58@students.calvin.edu	Calvin	Biology	Grand Rapids, MI	USA	SEA-PHAGES			x	x		x
	251		Cayla		Boisseranc	cboisseranc@gmail.com	Gonzaga	Biology	Spokane	USA	SEA-PHAGES			x	x		x
	252		Dave		Bollivar	dbolliva@iwu.edu	Illinois Wesleyan	Biology	Bloomington, IL	USA	SEA-PHAGES			x	x		x
	253	Mr	Logan		Bond	bon56277@obu.edu	Ouachita Baptist	Biology	Arkadelphia, AR	USA	SEA-PHAGES			x	x		x
	254		J.	Alfred	Bonilla	j.alfred.bonilla@uwrf.edu	University of Wisconsin-River Falls	Biology	River Falls, WI	USA	SEA-PHAGES			x	x		x
	255		James		Bonner	james.bonner@email.wsu.edu	Washington State University		Pullman, WA	USA	SEA-PHAGES			x	x		x
	256		Daniel		Bonnette	dbonn2@lsuhsc.edu	University of Louisiana at Monroe	Biology	Monroe	USA	SEA-PHAGES			x	x		x
	257		Ashley		Boone	boonas01@yahoo.com	Gettysburg	Biology	Gettysburg	USA	SEA-PHAGES
	258		Kyle		Boone	kwboone@miners.utep.edu	University of Texas at El Paso	Biology	El Paso TX	USA	SEA-PHAGES			x	x		x
	259		Amanda		Boozalis	aboozalis@wustl.edu	Washington University in St. Louis	Biology	St. Louis, MO	USA	SEA-PHAGES			x	x		x
	260		Jaclyn	Ann	Boozalis	jboozalis@go.wustl.edu	Washington University in St. Louis	Biology	St. Louis, MO	USA	SEA-PHAGES			x	x		x
	261		Elyse		Borchik	eborchik@iwu.edu	Illinois Wesleyan	Biology	Bloomington, IL	USA	SEA-PHAGES			x	x		x
	262		Brooke		Borgert	bab@ufl.edu	University of Florida		Gainsville, FL	USA	SEA-PHAGES			x	x		x
	263		Kim	M.	Borges	kborges@maine.edu	University of Maine, Fort Kent	Arts and Sciences Division	Fort Kent	USA	SEA-PHAGES			x	x		x
	264		Denisse		Borja	daborja@miners.utep.edu	University of Texas at El Paso	Biology	El Paso TX	USA	SEA-PHAGES			x	x		x
	265		Julia		Boroday	juliaboroday@yahoo.com	Queensboro community College	Biological Sciences and Geology	Bayside	USA	SEA-PHAGES			x	x		x
	266		Dajana		Borova	borovad2@mail.montclair.edu	Montclair State		Montclair, NJ	USA	SEA-PHAGES			x	x		x
	267		Mary		Borque	bourqumb@warhawks.ulm.edu	University of Louisiana at Monroe	Biology	Monroe	USA	SEA-PHAGES			x	x		x
	268		Valerie		Bostrom	vbostrom@wustl.edu	Washington University in St. Louis	Biology	St. Louis, MO	USA	SEA-PHAGES			x	x		x
	269		Mara		Bottomley	mara.bottomley@hope.edu	Hope College	Biology	Holland	USA	SEA-PHAGES			x	x		x
	270		James		Bowen	james.bowen422@gmail.com	Lehigh	Biological Sciences	Bethlehem	USA	SEA-PHAGES			x	x		x
	271		Michelle		Boyle	mboyle1106@gmail.com	PHIRE Program - University of Pittsburgh	Department of Biological Sciences	Pittsburgh	USA	PHIRE			x	x		x
	272		Ian	N.	Boys	Ian_Boys@baylor.edu	Baylor	Department of Biology	Waco,TX	USA	SEA-PHAGES			x	x		x
	273		Kevin		Bradley	bradleyk@hhmi.org	Howard Hughes Medical Institute		Chevy Chase, MD	USA	SEA-PHAGES
	274		Kosi		Bradley	kosib10@gmail.com	Morehouse		Atlanta, GA	USA	SEA-PHAGES			x	x		x
	275	Mr	Jace		Bradshaw	bra55516@obu.edu	Ouachita Baptist	Biology	Arkadelphia, AR	USA	SEA-PHAGES			x	x		x
	276		Judd		Bragg	judd.bragg@maine.edu	University of Maine, Machias	Environmental & Biological Sci.	Machias, ME	USA	SEA-PHAGES			x	x		x
	277		Kaitlyn		Brahm	kbrahm@carthage.edu	Carthage	Biology	Kenosha, WI	USA	SEA-PHAGES			x	x		x
	278		Veronica	E.	Brandley	vb560407@sju.edu	Saint Joseph's University	Biology	Philadelphia	USA	SEA-PHAGES			x	x		x
	279		Andrew		Brannan	abrannan@jsu.edu	Jacksonville State	Biology	Jacksonville, AL	USA	SEA-PHAGES			x	x		x
	280		Clinton		Branton	cbranton@wlf.la.gov	University of Louisiana at Monroe	Biology	Monroe	USA	SEA-PHAGES			x	x		x
	281		Clayton		Branton	claytonbranton@gmail.com	University of Louisiana at Monroe	Biology	Monroe	USA	SEA-PHAGES			x	x		x
	282		Caitlyn	B.	Brashears	Caitlyn_Brashears@baylor.edu	Baylor	Department of Biology	Waco,TX	USA	SEA-PHAGES			x	x		x
	283		Sara		Bratsch	brats011@umn.edu	University of Wisconsin-River Falls	Biology	River Falls, WI	USA	SEA-PHAGES			x	x		x
	284		Edward	L.	Braun	ebraun68@ufl.edu	University of Florida		Gainsville, FL	USA	SEA-PHAGES			x	x		x
	285		Mary	A.	Braun	mabraun@andrew.cmu.edu	CMU	Biological Sciences	Pittsburgh, PA	USA	SEA-PHAGES			x	x		x
	286		Gabriel		Brautman	gsbrautm@ncsu.edu	North Carolina State	Microbiology and Biotechnology	Raleigh, NC	USA	SEA-PHAGES			x	x		x
	287		Donald	P.	Breakwell	don_breakwell@byu.edu	BYU	Microbiology and Molecular Biology	Provo	USA	SEA-PHAGES			x	x		x
	288		Mackenzie		Bredereck	mbredereck@zagmail.gonzaga.edu	Gonzaga	Biology	Spokane	USA	SEA-PHAGES			x	x		x
	289		Lisa		Brehove	lbrehove@lion.lmu.edu	Loyola Marymount	Biology	Los Angeles	USA	SEA-PHAGES			x	x		x
	290	Dr.	Caroline		Breitenberger	breitenberger.1@osu.edu	Ohio State University	Chemistry and Biochemistry	Columbus, OH	USA	SEA-PHAGES			x	x		x
	291		Jason		Breithaupt	jason.breithaupt@wsu.edu	Washington State University		Pullman, WA	USA	SEA-PHAGES			x	x		x
	292		Joseph		Bretzmann	joseph.bretzmann@gmail.com	Purdue University		West Lafayette, IN	USA	SEA-PHAGES			x	x		x
	293		Levi		Brewer	lbrewer1@jsu.edu	Jacksonville State	Biology	Jacksonville, AL	USA	SEA-PHAGES			x	x		x
	294		Jerald	S.	Bricker	jbricker@nebrwesleyan.edu	Nebraska Wesleyan	Biology	Lincoln, Nebraska	USA	SEA-PHAGES			x	x		x
	295		Valerie	C.	Briell	Valerie_Briell@baylor.edu	Baylor	Department of Biology	Waco,TX	USA	SEA-PHAGES			x	x		x
	296		Alicia	K.	Brighton	akbrighton@gmail.com	BYU	Microbiology and Molecular Biology	Provo	USA	SEA-PHAGES			x	x		x
	297		Kirsten		Brink	kirstengbrink@gmail.com	Calvin	Biology	Grand Rapids, MI	USA	SEA-PHAGES			x	x		x
	298		Lauren		Broadway	LBroad3@gmail.com	University of Louisiana at Monroe	Biology	Monroe	USA	SEA-PHAGES			x	x		x
	299		John	W.	Brooker	jwbrooke@g.cofc.edu	Charleston	Biology	Charleston, SC	USA	SEA-PHAGES			x	x		x
	300		Mia		Broughton	mia.broughton@gmail.com	Howard	Biology	Washington, DC	USA	SEA-PHAGES			x	x		x
	301		Abigail		Brown	abrown6@iwu.edu	Illinois Wesleyan	Biology	Bloomington, IL	USA	SEA-PHAGES			x	x		x
	302		Ariel		Brown	abrow198@eagles.nccu.edu	North Carolina Central	biology	Durham, NC	USA	SEA-PHAGES			x	x		x
	303		Bryony		Brown	brb104@pitt.edu	University of Pittsburgh	Biological Sciences	Pittsburgh PA	USA	SEA-PHAGES			x	x		x
	304		Emma		Brown	brown.5565@osu.edu	Ohio State University		Columbus, OH	USA	SEA-PHAGES			x	x		x
	305		Gerald		Brown	gerald_brown94@yahoo.com	Morehouse		Atlanta, GA	USA	SEA-PHAGES			x	x		x
	306		Heather		Brown	hcbrown3@ncsu.edu	North Carolina State	Microbiology and Biotechnology	Raleigh, NC	USA	SEA-PHAGES			x	x		x
	307		Janaye		Brown	janaye_brown@yahoo.com	Georgia Gwinnett College	School of Science and Technology	Lawrenceville	USA	SEA-PHAGES			x	x		X
	308		Melissa		Brown	mbrown20@friars.providence.edu	Providence		Providence, RI	USA	SEA-PHAGES			x	x		x
	309		Hilary	A.	Brownstead	h.brownstead@wustl.edu	Washington University in St. Louis	Biology	St. Louis, MO	USA	SEA-PHAGES			x	x		x
	310		Claire		Brownstone	cbrowns@wustl.edu	Washington University in St. Louis	Biology	St. Louis, MO	USA	SEA-PHAGES			x	x		x
	311		Regina		Bruce	subcategorie@gmail.com	Howard	Biology	Washington, DC	USA	SEA-PHAGES			x	x		x
	312		Amy		Bruckbauer	abruckbauer@carthage.edu	Carthage	Biology	Kenosha, WI	USA	SEA-PHAGES			x	x		x
	313		Laura		Brumbaugh	brumla01@gettysburg.edu	Gettysburg	Biology	Gettysburg	USA	SEA-PHAGES			x	x		x
	314		Sarah		Brusko	bruskosa@vcu.edu	Virginia Commonwealth University		Richmond, VA	USA	SEA-PHAGES			x	x		x
	315		Anthony		Brusnahan	brusnahan.1@osu.edu	Ohio State University		Columbus, OH	USA	SEA-PHAGES			x	x		x
	316		Christian		Brutofsky	chrisbrutofsky@gmail.com	Montclair State		Montclair, NJ	USA	SEA-PHAGES			x	x		x
	317		Wesley		Bryan	shellbullet36@yahoo.com	University of North Texas	Biological Sciences	Denton, TX	USA	SEA-PHAGES			x	x		x
	318		Hanna		Bryant	h44bryant@gmail.com	University of California Santa Cruz		Santa Cruz, CA	USA	SEA-PHAGES			x	x		x
	319		Sarah		Bryant	ssmbryant@gmail.com	University of California Santa Cruz		Santa Cruz, CA	USA	SEA-PHAGES			x	x		x
	320		Ryann	M	Brzoska	BrzoskRM@MiamiOH.edu	Miami University	Microbiology	Oxford, OH	USA	SEA-PHAGES			x	x		x
	321		Harman		Bual	hbual@zagmail.gonzaga.edu	Gonzaga	Biology	Spokane	USA	SEA-PHAGES			x	x		x
	322		Blake		Buchanan	bcbuchan@g.cofc.edu	Charleston	Biology	Charleston, SC	USA	SEA-PHAGES			x	x		x
	323		Ciara		Buechner	ciara.buechner@my.uwrf.edu	University of Wisconsin-River Falls	Biology	River Falls, WI	USA	SEA-PHAGES			x	x		x
	324		Daniel	J.	Buhalo	db581583@sju.edu	Saint Joseph's University	Biology	Philadelphia	USA	SEA-PHAGES			x	x		x
	325		Taylor		Buhr	tbuhr2@nebrwesleyan.edu	Nebraska Wesleyan	Biology	Lincoln, Nebraska	USA	SEA-PHAGES			x	x		x
	326		Duy	Xuan	Bui	dxbui@ucsd.edu	University of California San Diego	Biology	La Jolla	USA	SEA-PHAGES			x	x		x
	327		Mary		Bulfin	mpbulfin@ncsu.edu	North Carolina State	Microbiology and Biotechnology	Raleigh, NC	USA	SEA-PHAGES			x	x		x
	328		Sarah		Bunker	sarah.bunker@trincoll.edu	Trinity College	Biology	Hartford	USA	SEA-PHAGES			x	x		x
	329		Mary		Burak	mburak1@friars.providence.edu	Providence		Providence, RI	USA	SEA-PHAGES			x	x		x
	330		April		Burch	aburch@berkshireschool.org	PHIRE Program - University of Pittsburgh	Department of Biological Sciences	Pittsburgh	USA	PHIRE			x	x		x
	331		Sarah		Burdette	sarahburdette723@gmail.com	Evergreen State College		Olympia, WA	USA	SEA-PHAGES			x	x		x
	332		Elizabeth		Burger	burgere1@mail.montclair.edu	Montclair State		Montclair, NJ	USA	SEA-PHAGES			x	x		x
	333		Aaron		Burghgraef	alb57@students.calvin.edu	Calvin	Biology	Grand Rapids, MI	USA	SEA-PHAGES			x	x		x
	334		Kyle		Burghgraef	kyle.burghgraef@gmail.com	Calvin	Biology	Grand Rapids, MI	USA	SEA-PHAGES			x	x		x
	335		Kevin		Burke	kab285@pitt.edu	University of Pittsburgh	Biological Sciences	Pittsburgh PA	USA	SEA-PHAGES			x	x		x
	336		Victoria		Burkhead	burvic11@evergreen.edu	Evergreen State College		Olympia, WA	USA	SEA-PHAGES			x	x		x
	337		Tate		Burkholder	burkhont@dukes.jmu.edu	JMU	Biotechnology	Harrisonburg	USA	SEA-PHAGES			x	x		x
	338		Andrew		Burlingame	andybinc@yahoo.com	Evergreen State College		Olympia, WA	USA	SEA-PHAGES			x	x		x
	339		Sandra	H.	Burnett	sandra.h.burnett@gmail.com	BYU	Microbiology and Molecular Biology	Provo	USA	SEA-PHAGES			x	x		x
	340		Angela		Burr	AngelaBurr@my.unt.edu	University of North Texas	Biological Sciences	Denton, TX	USA	SEA-PHAGES			x	x		x
	341		Derek		Burton	dburton8@eagles.nccu.edu	North Carolina Central	biology	Durham, NC	USA	SEA-PHAGES			x	x		x
	342		Tiffany		Burton	tburton@carthage.edu	Carthage	Biology	Kenosha, WI	USA	SEA-PHAGES			x	x		x
	343		Mathew		Bushey	mbushey1@css.edu	College of St. Scholastica	Biology	Duluth, MN	USA	SEA-PHAGES			x	x		x
	344		Kristina		Busser	busser.6@osu.edu	Ohio State University		Columbus, OH	USA	SEA-PHAGES			x	x		x
	345		Nicholas		Bussian	nbussian@carthage.edu	Carthage	Biology	Kenosha, WI	USA	SEA-PHAGES			x	x		x
	346		Maude		Bute	mbute43@gmail.com	Howard	Biology	Washington, DC	USA	SEA-PHAGES			x	x		x
	347		Kristen	A.	Butela	kbutela@setonhill.edu	Seton Hill University	Division of Natural and Health Sciences	Greensburg, PA	USA	SEA-PHAGES			x	x		x
	348		Mandy		Butler	mabutler@ucsd.edu	University of California San Diego	Biology	La Jolla	USA	SEA-PHAGES			x	x		x
	349		Dominique		Bynum-Cooper	dominiqueb2c@gmail.com	Howard	Biology	Washington, DC	USA	SEA-PHAGES			x	x		x
	350		Meghan		Byrne	mtb45@pitt.edu	University of Pittsburgh	Biological Sciences	Pittsburgh PA	USA	SEA-PHAGES			x	x		x
	351		Deanna		Byrnes	dbyrnes@carthage.edu	Carthage	Biology	Kenosha, WI	USA	SEA-PHAGES			x	x		x
	352		Cristina		Cabrera-Mino	cristinacabrerams@gmail.com	CMU	Biological Sciences	Pittsburgh, PA	USA	SEA-PHAGES			x	x		x
	353		Carla		Caceres-Velazquez	carla.caceres@upr.edu	University of Puerto Rico - Cayey	Biology	Cayey PR	USA	SEA-PHAGES			x	x		x
	354		Jacqueline		Caelwarts	jcaelwarts@css.edu	College of St. Scholastica	Biology	Duluth, MN	USA	SEA-PHAGES			x	x		x
	355		Grace		Cain	gnicolec@uab.edu	University of Alabama Birmingham	Biology	Birmingham	USA	SEA-PHAGES			x	x		x
	356		Mario		Caldararo	mariodcaldararo@gmail.com	Montclair State		Montclair, NJ	USA	SEA-PHAGES
	357		Darcie	J.	Caldwell	darciejcaldwell@gmail.com	Montana Tech	Biology	Butte, MT	USA	SEA-PHAGES			x	x		x
	358		Tomika	S.	Caldwell	tscaldwe@g.cofc.edu	Charleston	Biology	Charleston, SC	USA	SEA-PHAGES			x	x		x
	359		Czarina		Calicdan	ccalicdan31@tigermail.qcc.cuny.edu	Queensboro community College	Biological Sciences and Geology	Bayside	USA	SEA-PHAGES			x	x		x
	360		Christopher	M	Caliva	cmcaliva30@gmail.com	Illinois Wesleyan	Biology	Bloomington, IL	USA	SEA-PHAGES			x	x		x
	361		Caitlin	J.	Callaghan	callaghan1119@gmail.com	Saint Joseph's University	Biology	Philadelphia	USA	SEA-PHAGES			x	x		x
	362		Brennan		Calley	bcalley@zagmail.gonzaga.edu	Gonzaga	Biology	Spokane	USA	SEA-PHAGES			x	x		x
	363		William	Eamon	Callison	wcallison@wustl.edu	Washington University in St. Louis	Biology	St. Louis, MO	USA	SEA-PHAGES			x	x		x
	364		Lee		Calvert	lee.calvert562@topper.wku.edu	Western Kentucky University		Bowling Green, KY	USA	SEA-PHAGES			x	x		x
	365		Javier		Camacho	jcamacho3@miners.utep.edu	University of Texas at El Paso	Biology	El Paso TX	USA	SEA-PHAGES			x	x		x
	366		Amanda		Campbell	amandacampbell3055@gmail.com	Southern Maine Community College	Biotechnology	South portland	USA	SEA-PHAGES			x	x		x
	367		Warren		Campbell	campwa01@gettysburg.edu	Gettysburg	Biology	Gettysburg	USA	SEA-PHAGES			x	x		x
	368		Ian	W.	Campbell	iwcampbell89@gmail.com	CMU	Biological Sciences	Pittsburgh, PA	USA	SEA-PHAGES			x	x		x
	369		Joshua	L.	Campbell	jcampbe5@ggc.edu	Georgia Gwinnett College	School of Science and Technology	Lawrenceville	USA	SEA-PHAGES			x	x		x
	370		Laura		Campbell	laura.campbell@bison.howard.edu	Howard	Biology	Washington, DC	USA	SEA-PHAGES			x	x		x
	371		Ross		Campbell	rxc361@psu.edu	Virginia Commonwealth University		Richmond, VA	USA	SEA-PHAGES			x	x		x
	372		Julie	Anne	Canter	jcante4@uic.edu	Illinois Wesleyan	Biology	Bloomington, IL	USA	SEA-PHAGES			x	x		x
	373		Stephen		Canton	scanto3@tigers.lsu.edu	PHIRE Program - University of Pittsburgh	Department of Biological Sciences	Pittsburgh	USA	PHIRE			x	x		x
	374		Nico		Carbone	carbonen1@mail.montclair.edu	Montclair State		Montclair, NJ	USA	SEA-PHAGES			x	x		x
	375		Erick		Cardona-Portalatin	ERICK.CARDONA@upr.edu	University of Puerto Rico - Cayey	Biology	Cayey PR	USA	SEA-PHAGES			x	x		x
	376		Andrew		Cardwell	andrew.cardwell1034@topper.wku.edu	Western Kentucky University		Bowling Green, KY	USA	SEA-PHAGES			x	x		x
	377		Rooksana		Carim	foxyroxy4zn@yahoo.com	Mycobacterial Genetics Course - UKZN		Durban	South Africa	MGC			x	x		x
	378		Lydia		Carlin	jesus_freak_lyd@yahoo.com	Nyack College	Biology and Chemistry	Nyack, NY	USA	SEA-PHAGES			x	x		x
	379		Emily		Carlisi	carlem01@gettysburg.edu	Gettysburg	Biology	Gettysburg	USA	SEA-PHAGES			x	x		x
	380		Kristen		Carlisle	kristen_carlisle@yahoo.com	Jacksonville State	Biology	Jacksonville, AL	USA	SEA-PHAGES			x	x		x
	381		Alexander		Carlson	acarlson3@zagmail.gonzaga.edu	Gonzaga	Biology	Spokane	USA	SEA-PHAGES			x	x		x
	382		Courtney		Carlstrom	ccarlst@purdue.edu	Purdue University		West Lafayette, IN	USA	SEA-PHAGES			x	x		x
	383		Elizabeth		Carpenter	carpen22@purdue.edu	Purdue University		West Lafayette, IN	USA	SEA-PHAGES			x	x		x
	384	Dr.	James		Carpino	jamescarpino@yahoo.com	CUNY Queens	Biology	Queens	USA	SEA-PHAGES			x	x		x
	385		Katherine		Carr	kcarr@zagmail.gonzaga.edu	Gonzaga	Biology	Spokane	USA	SEA-PHAGES			x	x		x
	386		Sophia		Carroll	scarroll@smith.edu	Smith College	Biology	Northampton, MA	USA	SEA-PHAGES			x	x		x
	387		Connor		Carry	connorcarry@gmail.com	University of California Santa Cruz		Santa Cruz, CA	USA	SEA-PHAGES			x	x		x
	388		Susan		Carson	sdcarson@ncsu.edu	North Carolina State	Microbiology and Biotechnology	Raleigh, NC	USA	SEA-PHAGES			x	x		x
	389		Jennifer		Carter	jcarter1@iwu.edu	Illinois Wesleyan	Biology	Bloomington, IL	USA	SEA-PHAGES			x	x		x
	390		Leah		Carter	leahcarter4816@gmail.com	Miami University	Microbiology	Oxford, OH	USA	SEA-PHAGES			x	x		x
	391		Lucas		Carter	lucas.crtr@gmail.com	Evergreen State College		Olympia, WA	USA	SEA-PHAGES			x	x		x
	392		Morgan		Carter	mecarter@ncsu.edu	North Carolina State	Microbiology and Biotechnology	Raleigh, NC	USA	SEA-PHAGES			x	x		x
	393		Steven	M.	Caruso	scaruso@umbc.edu	University of Maryland, Baltimore County	Dept. of Biological Sciences	Baltimore, MD	USA	SEA-PHAGES			x	x		x
	394		Sarah		Carzo	sarahcarzo@yahoo.com	Cabrini	Science	Radnor, PA	USA	SEA-PHAGES			x	x		x
	395		Danielle		Cascione	dcascion@friars.providence.edu	Providence		Providence, RI	USA	SEA-PHAGES			x	x		x
	396		Tarrin		Casey	tcasey@xula.edu	Xavier University of Louisiana		New Orleans, LA	USA	SEA-PHAGES			x	x		x
	397		Marliz		Casiano-Real	marliz.casiano@upr.edu	University of Puerto Rico - Cayey	Biology	Cayey PR	USA	SEA-PHAGES			x	x		x
	398		Tyler		Caskin	tyler.caskin@wsu.edu	Washington State University		Pullman, WA	USA	SEA-PHAGES			x	x		x
	399		Colleen		Cassidy	ccassid1@friars.providence.edu	Providence		Providence, RI	USA	SEA-PHAGES			x	x		x
	400		James		Cassoday	jcassoday@miners.utep.edu	University of Texas at El Paso	Biology	El Paso TX	USA	SEA-PHAGES			x	x		x
	401		Paulina		Castillo	pgcastillo2@miners.utep.edu	University of Texas at El Paso	Biology	El Paso TX	USA	SEA-PHAGES			x	x		x
	402		Byron		Castillo Silva	bcastill@eagles.nccu.edu	North Carolina Central	biology	Durham, NC	USA	SEA-PHAGES			x	x		x
	403		Anna		Casto-Markosky	alcasto2@gmail.com	Calvin	Biology	Grand Rapids, MI	USA	SEA-PHAGES			x	x		x
	404		Alexandra		Cathcart	alexandracathcart@gmail.com	PHIRE Program - University of Pittsburgh	Department of Biological Sciences	Pittsburgh	USA	PHIRE			x	x		x
	405		Erinleigh		Caughron	ecaughron@zagmail.gonzaga.edu	Gonzaga	Biology	Spokane	USA	SEA-PHAGES			x	x		x
	406		Heather		Caulkins	caulkinshk@wustl.edu	Washington University in St. Louis	Biology	St. Louis, MO	USA	SEA-PHAGES			x	x		x
	407		Mitchel	D.	Cavallarin	cavallarinm15@hsc.edu	Hampden-Sydney	Biology	Farmville, VA	USA	SEA-PHAGES			x	x		x
	408		William		Cavedon	wcavedon@friars.providence.edu	Providence		Providence, RI	USA	SEA-PHAGES			x	x		x
	409		Elymae		Cedeno Garcia	elymaec@gmail.com	Purdue University		West Lafayette, IN	USA	SEA-PHAGES			x	x		x
	410		Francisco		Cerda	fcerda@lion.lmu.edu	Loyola Marymount	Biology	Los Angeles	USA	SEA-PHAGES			x	x		x
	411		Nicco		Cerda	niccocerda@yahoo.com	Morehouse		Atlanta, GA	USA	SEA-PHAGES			x	x		x
	412		Logan		Cerkovnik	Logan.Cerkovnik@Colorado.EDU	University of Colorado at Boulder		Boulder, CO	USA	SEA-PHAGES			x	x		x
	413		Jasiel		Cervantes	jacervantes5@miners.utep.edu	University of Texas at El Paso	Biology	El Paso TX	USA	SEA-PHAGES			x	x		x
	414		Juan		Cervantes	Juan.Cervantes@yotes.collegeofidaho.edu	College of Idaho	Biology	Caldwell	USA	SEA-PHAGES			x	x		x
	415		James		Cescon	james.cescon@trincoll.edu	Trinity College	Biology	Hartford	USA	SEA-PHAGES			x	x		x
	416		Priya		Chakrabarti	prchakra@ucsd.edu	University of California San Diego	Biology	La Jolla	USA	SEA-PHAGES			x	x		x
	417		Sanjeev		Chalissery	chalisserysp@vcu.edu	Virginia Commonwealth University		Richmond, VA	USA	SEA-PHAGES			x	x		x
	418		Molly		Chamberlin	chamber9@purdue.edu	Purdue University		West Lafayette, IN	USA	SEA-PHAGES			x	x		x
	419		Codee		Champney	cchampne@iwu.edu	Illinois Wesleyan	Biology	Bloomington, IL	USA	SEA-PHAGES			x	x		x
	420		Dong	Woo	Chang	dchang@lion.lmu.edu	Loyola Marymount	Biology	Los Angeles	USA	SEA-PHAGES			x	x		x
	421		Jee	Yoon	Chang	gina.chang@wustl.edu	Washington University in St. Louis	Biology	St. Louis, MO	USA	SEA-PHAGES			x	x		x
	422		Michelle		Chang	mechang@uab.edu	University of Alabama Birmingham	Biology	Birmingham	USA	SEA-PHAGES			x	x		x
	423		Ana		Chaparro	aichaparro@miners.utep.edu	University of Texas at El Paso	Biology	El Paso TX	USA	SEA-PHAGES			x	x		x
	424		Joshua		Chappell	jrchappe@ncsu.edu	North Carolina State	Microbiology and Biotechnology	Raleigh, NC	USA	SEA-PHAGES			x	x		x
	425		Reed		Charlop	reedcharlop@gmail.com	Evergreen State College		Olympia, WA	USA	SEA-PHAGES			x	x		x
	426		Anna		Chase	Anna.Chase@yotes.collegeofidaho.edu	College of Idaho	Biology	Caldwell	USA	SEA-PHAGES			x	x		x
	427		Wrik		Chatterjee	chattewg@miamioh.edu	Miami University	Microbiology	Oxford, OH	USA	SEA-PHAGES			x	x		x
	428		Kevin		Chavez	kchavez100@gmail.com	Queensboro community College	Biological Sciences and Geology	Bayside	USA	SEA-PHAGES			x	x		x
	429		Vivian		Chavez	vchavez4@utep.edu	University of Texas at El Paso	Biology	El Paso TX	USA	SEA-PHAGES			x	x		x
	430		Alexandra		Chen	alc027@ucsd.edu	University of California San Diego	Biology	La Jolla	USA	SEA-PHAGES			x	x		x
	431		Annie		Chen	anniechenx@gmail.com	University of California, Los Angeles	Department of Microbiology, Immunology, and Molecular Genetics	Los Angeles	USA	SEA-PHAGES			x	x		x
	432		Xiaozhu		Chen	jen.chen@wustl.edu	Washington University in St. Louis	Biology	St. Louis, MO	USA	SEA-PHAGES			x	x		x
	433		Yue	Ting	Chen	joycechen77777@yahoo.com	Queensboro community College	Biological Sciences and Geology	Bayside	USA	SEA-PHAGES			x	x		x
	434		Xi		Chen	samantha.xchen@gmail.com	Queensboro community College	Biological Sciences and Geology	Bayside	USA	SEA-PHAGES			x	x		x
	435		Jason	Chia-Sheng	Cheng	jcc036@ucsd.edu	University of California San Diego	Biology	La Jolla	USA	SEA-PHAGES			x	x		x
	436		Alison	A.	Chesky	a.chesky@setonhill.edu	Seton Hill University	Division of Natural and Health Sciences	Greensburg, PA	USA	SEA-PHAGES			x	x		x
	437		Lashanda		Cheston	lcheston@eagles.nccu.edu	North Carolina Central	biology	Durham, NC	USA	SEA-PHAGES			x	x		x
	438		Mahathee	Meenakshi	Chetlapalli	mchetlap@ucsd.edu	University of California San Diego	Biology	La Jolla	USA	SEA-PHAGES			x	x		x
	439		Darren		Chew	dchew04@gmail.com	Nyack College	Biology and Chemistry	Nyack, NY	USA	SEA-PHAGES			x	x		x
	440		Behroz	Khushrav	Chhor	bchhor@ucsd.edu	University of California San Diego	Biology	La Jolla	USA	SEA-PHAGES			x	x		x
	441		Caitlyn	M.	Chilinski	caitlynchilinski@gmail.com	Montana Tech	Biology	Butte, MT	USA	SEA-PHAGES			x	x		x
	442		Pawan		Chitta	chittapa@vcu.edu	Virginia Commonwealth University		Richmond, VA	USA	SEA-PHAGES			x	x		x
	443		Ariel	W.	Cho	Ariel_Cho@baylor.edu	Baylor	Department of Biology	Waco,TX	USA	SEA-PHAGES			x	x		x
	444		Leela	D.	Chockalingam	leela.d.chockalingam@gmail.com	CMU	Biological Sciences	Pittsburgh, PA	USA	SEA-PHAGES			x	x		x
	445		Nafiisah		Chotun	nafcho@gmail.com	Mycobacterial Genetics Course - UKZN		Durban	South Africa	MGC			x	x		x
	446		Jeremy		Chou	jec054@ucsd.edu	University of California San Diego	Biology	La Jolla	USA	SEA-PHAGES			x	x		x
	447		Tiffany		Chow	tiffany.chow714@gmail.com	University of California, Los Angeles	Department of Microbiology, Immunology, and Molecular Genetics	Los Angeles	USA	SEA-PHAGES			x	x		x
	448		Jordan		Church	JordanChurch@my.unt.edu	University of North Texas	Biological Sciences	Denton, TX	USA	SEA-PHAGES			x	x		x
	449		Richard		Churchill	richard.churchill@trincoll.edu	Trinity College	Biology	Hartford	USA	SEA-PHAGES			x	x		x
	450		Bryce		Churilla	bmc93@pitt.edu	University of Pittsburgh	Biological Sciences	Pittsburgh PA	USA	SEA-PHAGES			x	x		x
	451		Eric		Ciardiello	ciardielloe2@owls.southernct.edu	Southern Connecticut State University		New Haven, CT	USA	SEA-PHAGES			x	x		x
	452		Bryan		Ciccarello	bryanmciccarello@wustl.edu	Washington University in St. Louis	Biology	St. Louis, MO	USA	SEA-PHAGES			x	x		x
	453		Varun		Cidambi	vcidambi@ucsd.edu	University of California San Diego	Biology	La Jolla	USA	SEA-PHAGES			x	x		x
	454		Amy		Cimo	Amy.L.Cimo@gmail.com	Cabrini	Science	Radnor, PA	USA	SEA-PHAGES			x	x		x
	455		Cassie		Clark	clarkc@warhawks.ulm.edu	University of Louisiana at Monroe	Biology	Monroe	USA	SEA-PHAGES			x	x		x
	456		Matthew		Clark	mclark10@zagmail.gonzaga.edu	Gonzaga	Biology	Spokane	USA	SEA-PHAGES			x	x		x
	457		Zachary		Clark	zmclark@miners.utep.edu	University of Texas at El Paso	Biology	El Paso TX	USA	SEA-PHAGES			x	x		x
	458		Kari	L.	Clase	kclase@purdue.edu	Purdue University		West Lafayette, IN	USA	SEA-PHAGES			x	x		x
	459		Barbara		Clement	barb.clement@doane.edu	Doane College		Crete, NE	USA	SEA-PHAGES			x	x		x
	460		Dylan		Clevenger	dylansimportantemail@gmail.com	University of California Santa Cruz		Santa Cruz, CA	USA	SEA-PHAGES			x	x		x
	461		Tiffany		Clinton	tiff.alexis@hotmail.com	Howard	Biology	Washington, DC	USA	SEA-PHAGES			x	x		x
	462		Benjamin	J.	Cody	Benjamin_Cody@baylor.edu	Baylor	Department of Biology	Waco,TX	USA	SEA-PHAGES			x	x		x
	463		Rainna		Coelho	RainnaCoelho@my.unt.edu	University of North Texas	Biological Sciences	Denton, TX	USA	SEA-PHAGES			x	x		x
	464		Sarah		Coffee	scoffee@smith.edu	Smith College	Biology	Northampton, MA	USA	SEA-PHAGES			x	x		x
	465		Gayle		Coggins	coggins.17@osu.edu	Ohio State University		Columbus, OH	USA	SEA-PHAGES			x	x		x
	466		Kali		Coghlan	kcoghlan@zagmail.gonzaga.edu	Gonzaga	Biology	Spokane	USA	SEA-PHAGES			x	x		x
	467		Karen		Cohen	klc133@pitt.edu	University of Pittsburgh	Biological Sciences	Pittsburgh PA	USA	SEA-PHAGES			x	x		x
	468		Lianne	B.	Cohen	l3cohen@ucsd.edu	CMU	Biological Sciences	Pittsburgh, PA	USA	SEA-PHAGES			x	x		x
	469		Joanna	Katherine Claire	Coker	jkccoker@gmail.com	University of California San Diego	Biology	La Jolla	USA	SEA-PHAGES			x	x		x
	470		Tiffany		Colburn	tiffnc20@yahoo.com	University of Alabama Birmingham	Biology	Birmingham	USA	SEA-PHAGES			x	x		x
	471		Allison		Cole	coleal03@gettysburg.edu	Gettysburg	Biology	Gettysburg	USA	SEA-PHAGES			x	x		x
	472		Kris		Cole	kristopher.cole@my.uwrf.edu	University of Wisconsin-River Falls	Biology	River Falls, WI	USA	SEA-PHAGES			x	x		x
	473		Arlixer		Coleman	arlixer@arlixercoleman.com	Spelman College	Biology	Atlanta	USA	SEA-PHAGES			x	x		x
	474		Maggie		Colicchio	maggiecolicchio@gmail.com	University of Pittsburgh	Biological Sciences	Pittsburgh PA	USA	SEA-PHAGES			x	x		x
	475		Eric		Collin	forestcollin04@gmail.com	Evergreen State College		Olympia, WA	USA	SEA-PHAGES			x	x		x
	476		Carol	M.	Collins	cmcollins13@gmail.com	Saint Joseph's University	Biology	Philadelphia	USA	SEA-PHAGES			x	x		x
	477		Joseph	M.	Collins	jc579528@sju.edu	Saint Joseph's University	Biology	Philadelphia	USA	SEA-PHAGES			x	x		x
	478		Justin		Collins	justin.collins@hope.edu	Hope College	Biology	Holland	USA	SEA-PHAGES			x	x		x
	479		Theresa		Collins	Theresa.ann.collins@gmail.com	Lehigh	Biological Sciences	Bethlehem	USA	SEA-PHAGES			x	x		x
	480		Kimberly		Colombini	kcolombini@zagmail.gonzaga.edu	Gonzaga	Biology	Spokane	USA	SEA-PHAGES			x	x		x
	481		Jennifer		Colquhoun	jencolquhoun18@yahoo.com	Lehigh	Biological Sciences	Bethlehem	USA	SEA-PHAGES			x	x		x
	482		Jessica	E.	Colunga	Jessica_Colunga@baylor.edu	Baylor	Department of Biology	Waco,TX	USA	SEA-PHAGES			x	x		x
	483		Kevin		Colvin	colvin.71@osu.edu	Ohio State University		Columbus, OH	USA	SEA-PHAGES			x	x		x
	484		Ronald		Comeaux	rj.scholar2013@gmail.com	Morehouse		Atlanta, GA	USA	SEA-PHAGES			x	x		x
	485		Brian		Conahan	bconahan@zagmail.gonzaga.edu	Gonzaga	Biology	Spokane	USA	SEA-PHAGES			x	x		x
	486		Destinee		Cone	destinee.cone@wsu.edu <destinee.cone@wsu.edu>	Washington State University		Pullman, WA	USA	SEA-PHAGES			x	x		x
	487		Erik		Cone	econe@zagmail.gonzaga.edu	Gonzaga	Biology	Spokane	USA	SEA-PHAGES			x	x		x
	488		Robert		Connolly	robjconn1514@yahoo.com	Evergreen State College		Olympia, WA	USA	SEA-PHAGES			x	x		x
	489		Ashley		Connors	aconnors@zagmail.gonzaga.edu	Gonzaga	Biology	Spokane	USA	SEA-PHAGES			x	x		x
	490		Sandra		Connors	sandrajconnors@gmail.com	Southern Maine Community College	Biotechnology	South Portland	USA	SEA-PHAGES			x	x		x
	491		Paul		Consiglio	consiglio.4@osu.edu	Ohio State University		Columbus, OH	USA	SEA-PHAGES			x	x		x
	492		Kathrina		Consing	kconsing@lion.lmu.edu	Loyola Marymount	Biology	Los Angeles	USA	SEA-PHAGES			x	x		x
	493		Daniel		Conti	dconti@lion.lmu.edu	Loyola Marymount	Biology	Los Angeles	USA	SEA-PHAGES			x	x		x
	494		Troy		Coody	Troy.Coody@Colorado.EDU	University of Colorado at Boulder		Boulder, CO	USA	SEA-PHAGES			x	x		x
	495		Stephanie		Cook	scook3@jsu.edu	Jacksonville State	Biology	Jacksonville, AL	USA	SEA-PHAGES			x	x		x
	496		Jamika		Cookson	jamika.cookson@maine.edu	University of Maine, Honors College		Orono, ME	USA	SEA-PHAGES			x	x		x
	497		Charles		Coomer	charles.coomer506@topper.wku.edu	Western Kentucky University		Bowling Green, KY	USA	SEA-PHAGES			x	x		x
	498		Crystal		Cooper	cfierro@maine.rr.com	Southern Maine Community College	Marine Science	South Portland	USA	SEA-PHAGES			x	x		x
	499		Jacob		Cooper	jacob.cooper@Colorado.EDU	University of Colorado at Boulder		Boulder, CO	USA	SEA-PHAGES			x	x		x
	500		Cianna	E.	Corbacio	cc606102@sju.edu	Saint Joseph's University	Biology	Philadelphia	USA	SEA-PHAGES			x	x		x
	501		Gabriel		Cordero-Bernard	gabriel.cordero1@upr.edu	University of Puerto Rico - Cayey	Biology	Cayey PR	USA	SEA-PHAGES			x	x		x
	502		Sarah		Corley	scorley@friars.providence.edu	Providence		Providence, RI	USA	SEA-PHAGES			x	x		x
	503		Kathleen		Cornely	kcornely@providence.edu	Providence		Providence, RI	USA	SEA-PHAGES			x	x		x
	504		Eduardo		Correa	ejcv777@gmail.com	University of Puerto Rico - Cayey	Biology	Cayey PR	USA	SEA-PHAGES			x	x		x
	505		Earl		Cosby	earlcosby2012@gmail.com	Morehouse		Atlanta, GA	USA	SEA-PHAGES
	506		Michael		Costello	mccostello@miners.utep.edu	University of Texas at El Paso	Biology	El Paso TX	USA	SEA-PHAGES			x	x		x
	507		Catherine		Cota	cotac2@owls.southernct.edu	Southern Connecticut State University		New Haven, CT	USA	SEA-PHAGES			x	x		x
	508		Idalid		Cotto-Berríos	idalid.cotto@upr.edu	University of Puerto Rico - Cayey	Biology	Cayey PR	USA	SEA-PHAGES			x	x		x
	509		Alexis		Cotto-Rosario	alexis.cotto@upr.edu	University of Puerto Rico - Cayey	Biology	Cayey PR	USA	SEA-PHAGES			x	x		x
	510		Mariele		Courtois	mcourtoi@lion.lmu.edu	Loyola Marymount	Biology	Los Angeles	USA	SEA-PHAGES			x	x		x
	511		Ashley		Cox	ashley.cox793@topper.wku.edu	Western Kentucky University		Bowling Green, KY	USA	SEA-PHAGES			x	x		x
	512		Michelle		Cox	cmcox1142@gmail.com	Purdue University		West Lafayette, IN	USA	SEA-PHAGES			x	x		x
	513		Madeline		Cox	m.cox1234@gmail.com	Purdue University		West Lafayette, IN	USA	SEA-PHAGES			x	x		x
	514		Elizabeth		Craig	elizabeth.craig@trincoll.edu	Trinity College	Biology	Hartford	USA	SEA-PHAGES			x	x		x
	515		Lara		Crawford	crawfolc@warhawks.ulm.edu	University of Louisiana at Monroe	Biology	Monroe	USA	SEA-PHAGES			x	x		x
	516		Michael		Crawford	mscrawfor@gmail.com	University of Mary Washington	Biological Sciences	Fredericksburg, VA	USA	SEA-PHAGES			x	x		x
	517		Cheryl		Creed	ccreed@smith.edu	Smith College	Biology	Northampton, MA	USA	SEA-PHAGES			x	x		x
	518		Victor	A.	Crespo-Vega	victor.crespo1@upr.edu	University of Puerto Rico - Cayey	Biology	Cayey PR	USA	SEA-PHAGES			x	x		x
	519		Charlotte		Cronenweth	ccronen1@lion.lmu.edu	Loyola Marymount	Biology	Los Angeles	USA	SEA-PHAGES			x	x		x
	520		Trevor		Cross	trevrcross@hotmail.com	Cabrini	Science	Radnor, PA	USA	SEA-PHAGES			x	x		x
	521		Cody		Crossley	jobsforcodyc@gmail.com	Evergreen State College		Olympia, WA	USA	SEA-PHAGES			x	x		x
	522		Luis		Cruz-Garcia	luis.cruz9@upr.edu	University of Puerto Rico - Cayey	Biology	Cayey PR	USA	SEA-PHAGES			x	x		x
	523		Daniel		Cui Zhou	daniel.cui@wustl.edu	Washington University in St. Louis	Biology	St. Louis, MO	USA	SEA-PHAGES			x	x		x
	524		Ryan		Cullen	ryan.cullen2@case.edu	College of St. Scholastica	Biology	Duluth, MN	USA	SEA-PHAGES			x	x		x
	525		Nicole		Cullen	ncullen1@friars.providence.edu	Providence		Providence, RI	USA	SEA-PHAGES			x	x		x
	526		Andrew		Cullett	acullett@iwu.edu	Illinois Wesleyan	Biology	Bloomington, IL	USA	SEA-PHAGES			x	x		x
	527		Samantha		Culpepper	SamanthaCulpepper@my.unt.edu	University of North Texas	Biological Sciences	Denton, TX	USA	SEA-PHAGES			x	x		x
	528		John		Culver	jculver2@zagmail.gonzaga.edu	Gonzaga	Biology	Spokane	USA	SEA-PHAGES			x	x		x
	529		Nico		Cunanan	ncunanan@zagmail.gonzaga.edu	Gonzaga	Biology	Spokane	USA	SEA-PHAGES			x	x		x
	530		Christina		Cunha	ccunha1@lion.lmu.edu	Loyola Marymount	Biology	Los Angeles	USA	SEA-PHAGES			x	x		x
	531		Richard		Cunningham	r_cunningham244@aol.com	Morehouse		Atlanta, GA	USA	SEA-PHAGES			x	x		x
	532		Taylor		Cunningham	TCunning@css.edu	College of St. Scholastica	Biology	Duluth, MN	USA	SEA-PHAGES			x	x		x
	533		Michael		Cuoco	michael.cuoco@trincoll.edu	Trinity College	Biology	Hartford	USA	SEA-PHAGES			x	x		x
	534		Chiara	P.	Curcillo	cc568344@sju.edu	Saint Joseph's University	Biology	Philadelphia	USA	SEA-PHAGES			x	x		x
	535		Esmeralda		Curiel	eacuriel@miners.utep.edu	University of Texas at El Paso	Biology	El Paso TX	USA	SEA-PHAGES			x	x		x
	536		James		Curlin	james.curlin@trincoll.edu	Trinity College	Biology	Hartford	USA	SEA-PHAGES			x	x		x
	537		Renee		Curry	curryr@nyack.edu	Nyack College	Biology and Chemistry	Nyack, NY	USA	SEA-PHAGES			x	x		x
	538		Matt		Cusmiani	matthew.cusmiani@gmail.com	Cabrini	Science	Radnor, PA	USA	SEA-PHAGES			x	x		x
	539		Christie	L.	Cutting	christielcutting@gmail.com	CMU	Biological Sciences	Pittsburgh, PA	USA	SEA-PHAGES			x	x		x
	540		Lauren		Czaja	lczaja@iwu.edu	Illinois Wesleyan	Biology	Bloomington, IL	USA	SEA-PHAGES			x	x		x
	541		Karolina	W.	Czarnecki	kwczarnecki9178@eagle.fgcu.edu	Florida Gulf Coast University	Honors Program	Fort Myers	USA	SEA-PHAGES			x	x		x
	542		Emila		Czyszczon	eczyszcz@purdue.edu	Purdue University		West Lafayette, IN	USA	SEA-PHAGES			x	x		x
	543		Thomas		D'Addario	thomas.daddario@hope.edu	Hope College	Biology	Holland	USA	SEA-PHAGES			x	x		x
	544		Satish		Dahal	kooldahal@yahoo.com	University of Louisiana at Monroe	Biology	Monroe	USA	SEA-PHAGES			x	x		x
	545		Alysan		Dahl	Alysan.Dahl@Colorado.EDU	University of Colorado at Boulder		Boulder, CO	USA	SEA-PHAGES			x	x		x
	546		Katherine		Daily	kdaily@lion.lmu.edu	Loyola Marymount	Biology	Los Angeles	USA	SEA-PHAGES			x	x		x
	547		Tiffany		Damiani	tldamiani@gmail.com	Trinity College	Biology	Hartford	USA	SEA-PHAGES			x	x		x
	548		Kyle		Dammann	dammannkw@gmail.com	University of Louisiana at Monroe	Biology	Monroe	USA	SEA-PHAGES			x	x		x
	549		Jolene	S.P.	Damoiseaux	Jolene_Damoiseaux@baylor.edu	Baylor	Department of Biology	Waco,TX	USA	SEA-PHAGES			x	x		x
	550		Duy		Dang	ddang2@xula.edu	Xavier University of Louisiana		New Orleans, LA	USA	SEA-PHAGES			x	x		x
	551		Samantha		Danguilan	sdanguil@smith.edu	Smith College	Biology	Northampton, MA	USA	SEA-PHAGES			x	x		x
	552	Dr.	Chuck		Daniels	daniels.7@osu.edu	Ohio State University	Microbiology	Columbus, OH	USA	SEA-PHAGES			x	x		x
	553		Richard	L.	Daniels	Ldaniels@collegeofidaho.edu	College of Idaho	Biology	Caldwell	USA	SEA-PHAGES			x	x		x
	554		Benjamin		Danner	bed849@mail.harvard.edu	Cabrini	Science	Radnor, PA	USA	SEA-PHAGES			x	x		x
	555		Michael	A.	Darcy	michaeladarcy@gmail.com	CMU	Biological Sciences	Pittsburgh, PA	USA	SEA-PHAGES			x	x		x
	556		Marija		Dargyte	mdargyte@ucsc.edu	University of California Santa Cruz		Santa Cruz, CA	USA	SEA-PHAGES			x	x		x
	557		Rachel		Darko	rachel.darko@bison.howard.edu	Howard	Biology	Washington, DC	USA	SEA-PHAGES			x	x		x
	558		Adam		Darwiche	darwicaa@miamioh.edu	Miami University	Microbiology	Oxford, OH	USA	SEA-PHAGES			x	x		x
	559		Aditya		Das	adidas.aisr@gmail.com	CMU	Biological Sciences	Pittsburgh, PA	USA	SEA-PHAGES			x	x		x
	560		Thressa		DaSilva	ohmygracious@gmail.com	Nyack College	Biology and Chemistry	Nyack, NY	USA	SEA-PHAGES			x	x		x
	561		Amina		Dasin	AminaDasin@my.unt.edu	University of North Texas	Biological Sciences	Denton, TX	USA	SEA-PHAGES			x	x		x
	562		Ekaterina		Dasiuk	edasiuk@zagmail.gonzaga.edu	Gonzaga	Biology	Spokane	USA	SEA-PHAGES			x	x		x
	563		Cierra		Dauenhauer	cdauenhauer@zagmail.gonzaga.edu	Gonzaga	Biology	Spokane	USA	SEA-PHAGES			x	x		x
	564		Sarahanne		Davidson	shd94@uab.edu	University of Alabama Birmingham	Biology	Birmingham	USA	SEA-PHAGES			x	x		x
	565		H.	Lane	Davis	drathial@gmail.com	University of Louisiana at Monroe	Biology	Monroe	USA	SEA-PHAGES			x	x		x
	566		Katie		Davis	katherine.marie.davis@live.com	University of Louisiana at Monroe	Biology	Monroe	USA	SEA-PHAGES			x	x		x
	567		Dillon		Davis	dillond@gmail.com	University of Louisiana at Monroe	Biology	Monroe	USA	SEA-PHAGES			x	x		x
	568		Jeremy	S	Davis	jeremydavis@wustl.edu	Washington University in St. Louis	Biology	St. Louis, MO	USA	SEA-PHAGES			x	x		x
	569		Kimberly		Davis	kirdavis@MIT.EDU	University of California Santa Cruz		Santa Cruz, CA	USA	SEA-PHAGES			x	x		x
	570		Marshall		Davis	mdavis6@zagmail.gonzaga.edu	Gonzaga	Biology	Spokane	USA	SEA-PHAGES			x	x		x
	571		William	B.	Davis	wbdavis@vetmed.wsu.edu	Washington State University		Pullman, WA	USA	SEA-PHAGES			x	x		x
	572		Ariangela	J.	Davis-Kozik	ari.joy.kozik@gmail.com	Calvin	Biology	Grand Rapids, MI	USA	SEA-PHAGES			x	x		x
	573		Zazil-xa		Davis-Vazquez	zazilxa@gmail.com	Queensboro community College	Biological Sciences and Geology	Bayside	USA	SEA-PHAGES			x	x		x
	574		Allie		Day	allie.day@hope.edu	Hope College	Biology	Holland	USA	SEA-PHAGES			x	x		x
	575		Jelani		Days	jcd285@culver.edu	Culver-Stockton	Biology	Canton, MO	USA	SEA-PHAGES			x	x		x
	576		Nydia		De La Cruz	ndelacr2@lion.lmu.edu	Loyola Marymount	Biology	Los Angeles	USA	SEA-PHAGES			x	x		x
	577		Jessica		De La Luz	jmdelaluz@miners.utep.edu	University of Texas at El Paso	Biology	El Paso TX	USA	SEA-PHAGES			x	x		x
	578		Carla		De Los Santos	cdelo002@ucr.edu	University of California Santa Cruz		Santa Cruz, CA	USA	SEA-PHAGES			x	x		x
	579		Melissa		De Mattos	mdematto@ucsc.edu	University of California Santa Cruz		Santa Cruz, CA	USA	SEA-PHAGES			x	x		x
	580		Alexander	J.	DeBernardo	alexdebo117@gmail.com	Saint Joseph's University	Biology	Philadelphia	USA	SEA-PHAGES			x	x		x
	581		LaJoyce		Debro	ldebro@jsu.edu	Jacksonville State	Biology	Jacksonville, AL	USA	SEA-PHAGES			x	x		x
	582		Samuel		DeCero	sdecero@carthage.edu	Carthage	Biology	Kenosha, WI	USA	SEA-PHAGES			x	x		x
	583		Sarah		DeCou	sarahdecou@go.wustl.edu	Washington University in St. Louis	Biology	St. Louis, MO	USA	SEA-PHAGES			x	x		x
	584		Kimberly		DeGlopper	kimberly.deglopper@hope.edu	Hope College	Biology	Holland	USA	SEA-PHAGES			x	x		x
	585		Ari		Dehn	ari.dehn@maine.edu	University of Maine, Machias	Environmental & Biological Sci.	Machias, ME	USA	SEA-PHAGES			x	x		x
	586		Morgan		Deihs	deihsme@miamioh.edu	Miami University	Microbiology	Oxford, OH	USA	SEA-PHAGES			x	x		x
	587		Randall	J.	DeJong	rdejong@calvin.edu	Calvin	Biology	Grand Rapids, MI	USA	SEA-PHAGES			x	x		x
	588		Rafaelle		Delaney	rafaelle.delaney@gmail.com	Morehouse		Atlanta, GA	USA	SEA-PHAGES			x	x		x
	589		Alex		Delenko	deleal01@gettysburg.edu	Gettysburg	Biology	Gettysburg	USA	SEA-PHAGES			x	x		x
	590		Veronique	A.	Delesalle	delesall@gettysburg.edu	Gettysburg	Biology	Gettysburg	USA	SEA-PHAGES			x	x		x
	591		Hilda		Delgadillo	hdelgadi@lion.lmu.edu	Loyola Marymount	Biology	Los Angeles	USA	SEA-PHAGES			x	x		x
	592		Zachary		DeLong	delongz@nyack.edu	Nyack College	Biology and Chemistry	Nyack, NY	USA	SEA-PHAGES			x	x		x
	593		Maggie		DelPonte	mdelpont@purdue.edu	Purdue University		West Lafayette, IN	USA	SEA-PHAGES			x	x		x
	594		Katherine	E.	Deming	KatherineDeming@my.unt.edu	University of North Texas	Biological Sciences	Denton, TX	USA	SEA-PHAGES			x	x		x
	595		Cassondra		Demming	CDeming@css.edu	College of St. Scholastica	Biology	Duluth, MN	USA	SEA-PHAGES			x	x		x
	596		Renee	M.	Deneweth	rmdeneweth5293@eagle.fgcu.edu	Florida Gulf Coast University	Honors Program	Fort Myers	USA	SEA-PHAGES			x	x		x
	597		Lisa		Deng	ldeng@WUSTL.EDU	Washington University in St. Louis	Biology	St. Louis, MO	USA	SEA-PHAGES			x	x		x
	598		Danielle	M.	DeNigris	dd582989@sju.edu	Saint Joseph's University	Biology	Philadelphia	USA	SEA-PHAGES			x	x		x
	599	Dr.	John	J.	Dennehy	john.dennehy@qc.cuny.edu	CUNY Queens	Biology	Queens	USA	SEA-PHAGES			x	x	x	x
	600		Shannon		Denny	shannon.denny@email.wsu.edu	Washington State University		Pullman, WA	USA	SEA-PHAGES			x	x		x
	601		Jonquil		Dent	jdent14@gmail.com	Howard	Biology	Washington, DC	USA	SEA-PHAGES			x	x		x
	602	Dr	Dee	R.	Denver	denvedee@cgrb.oregonstate.edu	Oregon State University	Integrative Biology	Corvallis, OR	USA	SEA-PHAGES			x	x		x
	603		Armelle		DeRiso	deriso.1@osu.edu	Ohio State University		Columbus, OH	USA	SEA-PHAGES			x	x		x
	604		Payal	P	Desai	payald91@gmail.com	University of California San Diego	Biology	La Jolla	USA	SEA-PHAGES			x	x		x
	605		Dana		DeSantis	desantid@upstate.edu	Lehigh	Biological Sciences	Bethlehem	USA	SEA-PHAGES			x	x		x
	606		Ria		Deshpande	rdeshpande@smith.edu	Smith College	Biology	Northampton, MA	USA	SEA-PHAGES			x	x		x
	607		Alana		Deutsch	ardeutsch@wustl.edu	Washington University in St. Louis	Biology	St. Louis, MO	USA	SEA-PHAGES			x	x		x
	608		Veena		Devaraju	VeenaDevaraju@my.unt.edu	University of North Texas	Biological Sciences	Denton, TX	USA	SEA-PHAGES			x	x		x
	609		Bethany		DeVault	bluecornet95@hotmail.com	Nyack College	Biology and Chemistry	Nyack, NY	USA	SEA-PHAGES			x	x		x
	610		Sarah		Devine	sdevine@smith.edu	Smith College	Biology	Northampton, MA	USA	SEA-PHAGES			x	x		x
	611		Elizabeth	B.	DeVore	ebdevore@wustl.edu	Washington University in St. Louis	Biology	St. Louis, MO	USA	SEA-PHAGES			x	x		x
	612		Jodie		DeVries	jtd8@students.calvin.edu	Calvin	Biology	Grand Rapids, MI	USA	SEA-PHAGES			x	x		x
	613		Brittney		DeWald	bdewald@nebrwesleyan.edu	Nebraska Wesleyan	Biology	Lincoln, Nebraska	USA	SEA-PHAGES			x	x		x
	614		Brittany		Dey	BRD64@pitt.edu	PHIRE Program - University of Pittsburgh	Department of Biological Sciences	Pittsburgh	USA	PHIRE			x	x		x
	615		Jaskirat		Dhanoa	jaskiratdhanoa@yahoo.com	University of California, Los Angeles	Department of Microbiology, Immunology, and Molecular Genetics	Los Angeles	USA	SEA-PHAGES			x	x		x
	616		Molly		Diamond	molly.diamond@wsu.edu	Washington State University		Pullman, WA	USA	SEA-PHAGES			x	x		x
	617		Crystal		Diaz	cdiaz@iwu.edu	Illinois Wesleyan	Biology	Bloomington, IL	USA	SEA-PHAGES			x	x		x
	618		Felix		Diaz-Medero	felix.diaz5@upr.edu	University of Puerto Rico - Cayey	Biology	Cayey PR	USA	SEA-PHAGES			x	x		x
	619		Mike		DiCandia	dicami01@gettysburg.edu	Gettysburg	Biology	Gettysburg	USA	SEA-PHAGES			x	x		x
	620		Leon		Dickson, Jr.	ldickson@howard.edu	Howard	Biology	Washington, DC	USA	SEA-PHAGES			x	x		x
	621		Lauren		Dieleman	lad250@culver.edu	Culver-Stockton	Biology	Canton, MO	USA	SEA-PHAGES			x	x		x
	622		Joshua	T.	Dimmick	dimmickj15@hsc.edu	Hampden-Sydney	Biology	Farmville, VA	USA	SEA-PHAGES			x	x		x
	623		Sasha		DiNitto	sasha.dinitto@trincoll.edu	Trinity College	Biology	Hartford	USA	SEA-PHAGES			x	x		x
	624		Luke	E.	Diorio-Toth	led2386@gmail.com	CMU	Biological Sciences	Pittsburgh, PA	USA	SEA-PHAGES			x	x		x
	625		Anthony		Disteso	distesoa1@mail.montclair.edu	Montclair State		Montclair, NJ	USA	SEA-PHAGES			x	x		x
	626		Nikita		Divekar	ndivekar@ucsc.edu	University of California Santa Cruz		Santa Cruz, CA	USA	SEA-PHAGES			x	x		x
	627		Michael		DiVito	divitom@merrimack.edu	Merrimack	Biology	North Andover, MA	USA	SEA-PHAGES			x	x		x
	628		Ravi		Dixit	radixit@ncsu.edu	North Carolina State	Microbiology and Biotechnology	Raleigh, NC	USA	SEA-PHAGES			x	x		x
	629		Andrea		Doak	Andrea.Doak@Colorado.EDU	University of Colorado at Boulder		Boulder, CO	USA	SEA-PHAGES			x	x		x
	630		Joanne		Dobbins	jjdobbins@bellarmine.edu	Western Kentucky University		Bowling Green, KY	USA	SEA-PHAGES			x	x		x
	631		Pamela		Dockstader	Pamela.Dockstader@yotes.collegeofidaho.edu	College of Idaho	Biology	Caldwell	USA	SEA-PHAGES			x	x		x
	632		CourtneyBeth		Dohl	courtneybdohl@gmail.com	PHIRE Program - University of Pittsburgh	Department of Biological Sciences	Pittsburgh	USA	PHIRE			x	x		x
	633		Shea		Dolan	dolans4@owls.southernct.edu	Southern Connecticut State University		New Haven, CT	USA	SEA-PHAGES			x	x		x
	634		Ebony		Domingo	domingo.9@osu.edu	Ohio State University		Columbus, OH	USA	SEA-PHAGES			x	x		x
	635		Bianca		Dominguez	bdoming@ufl.edu	University of Florida		Gainsville, FL	USA	SEA-PHAGES			x	x		x
	636		Evaristo		Dominguez-Rodriguez	evaristo.dominguez@upr.edu	University of Puerto Rico - Cayey	Biology	Cayey PR	USA	SEA-PHAGES			x	x		x
	637		Julie		Donna	donnajm2@miamioh.edu	Miami University	Microbiology	Oxford, OH	USA	SEA-PHAGES			x	x		x
	638		John	Paul	Donohue	yoyoq@yahoo.com	University of California Santa Cruz		Santa Cruz, CA	USA	SEA-PHAGES			x	x		x
	639		Navisha		Dookie	navisha.dookie@yahoo.com	Mycobacterial Genetics Course - UKZN		Durban	South Africa	MGC			x	x		x
	640		Melindy		Dorcin	melindy.dorcin@trincoll.edu	Trinity College	Biology	Hartford	USA	SEA-PHAGES			x	x		x
	641		Emilio		Doring	edoring@utep.edu	University of Texas at El Paso	Biology	El Paso TX	USA	SEA-PHAGES			x	x		x
	642		Robert		Dorit	rdorit@smith.edu	Smith College	Biology	Northampton, MA	USA	SEA-PHAGES			x	x		x
	643		Stanna		Dorn	stanna.dorn@hope.edu	Hope College	Biology	Holland	USA	SEA-PHAGES			x	x		x
	644		Viviana		Doros-Bonciu	vbonciu@ggc.edu	Georgia Gwinnett College	School of Science and Technology	Lawrenceville	USA	SEA-PHAGES			x	x		x
	645		Amrit		Dosanjh	akdosanjh@ucla.edu	University of California, Los Angeles	Department of Microbiology, Immunology, and Molecular Genetics	Los Angeles	USA	SEA-PHAGES			x	x		x
	646		Meredith		Doughty	meredith.doughty@uky.edu	Western Kentucky University		Bowling Green, KY	USA	SEA-PHAGES			x	x		x
	647		Jasmine		Douglas	jdougla4@xula.edu	Xavier University of Louisiana		New Orleans, LA	USA	SEA-PHAGES			x	x		x
	648		Erin		Doyle	erin.doyle@doane.edu	Doane College		Crete, NE	USA	SEA-PHAGES			x	x		x
	649		Matthew		Doyle	matthewkdoyle@gmail.com	Cabrini	Science	Radnor, PA	USA	SEA-PHAGES			x	x		x
	650		Nicolette		Driscoll	Nicolette_Driscoll@brown.edu	Brown	Biology and Medicine	Providence	USA	SEA-PHAGES			x	x		x
	651		Karlee		Driver	karlee.driver959@topper.wku.edu	Western Kentucky University		Bowling Green, KY	USA	SEA-PHAGES			x	x		x
	652		Bayless	E.	Drum	Bayless_Drum@baylor.edu	Baylor	Department of Biology	Waco,TX	USA	SEA-PHAGES			x	x		x
	653		Alan	Yicong	Du	aydu@ucsd.edu	University of California San Diego	Biology	La Jolla	USA	SEA-PHAGES			x	x		x
	654		Heloise		Dubois	hdubois1@friars.providence.edu	Providence		Providence, RI	USA	SEA-PHAGES			x	x		x
	655		Madison		Duckworth	mwd1392@uab.edu	University of Alabama Birmingham	Biology	Birmingham	USA	SEA-PHAGES			x	x		x
	656		Emily		Duex	eduex@carthage.edu	Carthage	Biology	Kenosha, WI	USA	SEA-PHAGES			x	x		x
	657		Mary		Duff	duff.maryc@gmail.com	Charleston	Biology	Charleston, SC	USA	SEA-PHAGES			x	x		x
	658		Jackie		Duffy	jaclyn_burns@icloud.com	Culver-Stockton	Biology	Canton, MO	USA	SEA-PHAGES			x	x		x
	659		Jacob		Dums	jtdums@ncsu.edu	University of Wisconsin-River Falls	Biology	River Falls, WI	USA	SEA-PHAGES			x	x		x
	660		David		Dunbar	ddunbar@cabrini.edu	Cabrini	Science	Radnor, PA	USA	SEA-PHAGES			x	x		x
	661		Courtney		Dunkerley	cdunk@uab.edu	University of Alabama Birmingham	Biology	Birmingham	USA	SEA-PHAGES			x	x		x
	662		Azaline		Dunlap-Smith	aiw23@wildcats.unh.edu	University of Maine, Machias	Environmental & Biological Sci.	Machias, ME	USA	SEA-PHAGES			x	x		x
	663		Matthew		Dunn	dunnmj2@miamioh.edu	Miami University	Microbiology	Oxford, OH	USA	SEA-PHAGES			x	x		x
	664		Matthew		Dunworth	dunwma01@gettysburg.edu	Gettysburg	Biology	Gettysburg	USA	SEA-PHAGES			x	x		x
	665		Quoc-viet		Duong	duongqa@warhawks.ulm.edu	University of Louisiana at Monroe	Biology	Monroe	USA	SEA-PHAGES			x	x		x
	666		Stephen		Duong	stephenduong71@gmail.com	Evergreen State College		Olympia, WA	USA	SEA-PHAGES			x	x		x
	667		Ben		Duplechain	duplecba@warhawks.ulm.edu	University of Louisiana at Monroe	Biology	Monroe	USA	SEA-PHAGES			x	x		x
	668		Mackenzie		Durham	mackenzie.durham@wsu.edu	Washington State University		Pullman, WA	USA	SEA-PHAGES			x	x		x
	669		Ryan	J.	Durham	Ryan_Durham@baylor.edu	Baylor	Department of Biology	Waco,TX	USA	SEA-PHAGES			x	x		x
	670		Mieke		Dykhouse	mldykhouse@gmail.com	Calvin	Biology	Grand Rapids, MI	USA	SEA-PHAGES			x	x		x
	671		Maciej		Dzikowski	mdzikowski100@qc.cuny.edu	Queensboro community College	Biological Sciences and Geology	Bayside	USA	SEA-PHAGES			x	x		x
	672		Keith		Earley	keith.earley@colorado.edu	University of Colorado at Boulder		Boulder, CO	USA	SEA-PHAGES			x	x		x
	673		Brian	J.	Early	earley11@gmail.com	BYU	Microbiology and Molecular Biology	Provo	USA	SEA-PHAGES			x	x		x
	674		Nicole	A.	Ebalo	n.ebalo@wustl.edu	Washington University in St. Louis	Biology	St. Louis, MO	USA	SEA-PHAGES			x	x		x
	675		Annelle		Eben	annellemarie@gmail.com	Calvin	Biology	Grand Rapids, MI	USA	SEA-PHAGES			x	x		x
	676		Erich		Eberts	eeberts@lion.lmu.edu	Loyola Marymount	Biology	Los Angeles	USA	SEA-PHAGES			x	x		x
	677		Eric		Edewaard	eedewaard@gmail.com	Calvin	Biology	Grand Rapids, MI	USA	SEA-PHAGES			x	x		x
	678		Nicholas	P.	Edgington	edgingtonn1@southernct.edu	Southern Connecticut State University	Biology	New Haven, CT	USA	SEA-PHAGES			x	x		x
	679		Jessica		Edwards	jessica.edwards0608@gmail.com	Illinois Wesleyan	Biology	Bloomington, IL	USA	SEA-PHAGES			x	x		x
	680		Maria		Eguiluz	maria.eguiluz@hope.edu	Hope College	Biology	Holland	USA	SEA-PHAGES			x	x		x
	681		Bernadette	M.	Eichman	beichman212@gmail.com	Saint Joseph's University	Biology	Philadelphia	USA	SEA-PHAGES			x	x		x
	682		Rachel		Ekdahl	rce831@comcast.net	Charleston	Biology	Charleston, SC	USA	SEA-PHAGES			x	x		x
	683		Ashuvinee		Elangovan	Ashuvinee.Elangovan@Colorado.EDU	University of Colorado at Boulder		Boulder, CO	USA	SEA-PHAGES			x	x		x
	684		Sarah	C. R.	Elgin	selgin@wustl.edu	Washington University in St. Louis	Biology	St. Louis, MO	USA	SEA-PHAGES			x	x		x
	685		Shelby	A.	Ellis	saellis@eagle.fgcu.edu	Florida Gulf Coast University	Honors Program	Fort Myers	USA	SEA-PHAGES			x	x		x
	686		Catherine	E.	Elorette	celorette@gmail.com	Saint Joseph's University	Biology	Philadelphia	USA	SEA-PHAGES			x	x		x
	687		Moustafa		ElSayed	mkelsayed@gmail.com	University of Louisiana at Monroe	Biology	Monroe	USA	SEA-PHAGES			x	x		x
	688		Shannon		Ely	elys1@mail.montclair.edu	Montclair State		Montclair, NJ	USA	SEA-PHAGES			x	x		x
	689	Ms	Abby		Emanuel	ema51320@obu.edu	Ouachita Baptist	Biology	Arkadelphia, AR	USA	SEA-PHAGES			x	x		x
	690		Nicholas		Emard	emardn1@gmail.com	Southern Connecticut State University		New Haven, CT	USA	SEA-PHAGES			x	x		x
	691		Jan	A.	Enabore	jaenabor@g.cofc.edu	Charleston	Biology	Charleston, SC	USA	SEA-PHAGES			x	x		x
	692		Pauline		Encarnacion	encarnaciop1@mail.montclair.edu	Montclair State		Montclair, NJ	USA	SEA-PHAGES			x	x		x
	693		Nicole		Enciso	nenciso1@lion.lmu.edu	Loyola Marymount	Biology	Los Angeles	USA	SEA-PHAGES			x	x		x
	694		Rachel		Ende	rachel.ende@yahoo.com	Illinois Wesleyan	Biology	Bloomington, IL	USA	SEA-PHAGES			x	x		x
	695	Ms	Abby		Engelkes	eng55845@obu.edu	Ouachita Baptist	Biology	Arkadelphia, AR	USA	SEA-PHAGES			x	x		x
	696		Angela		Engelsen	angelaengelsen@gmail.com	University of Louisiana at Monroe	Biology	Monroe	USA	SEA-PHAGES			x	x		x
	697		Jessica	M.	Engle	worldsbestwriter@yahoo.com	BYU	Microbiology and Molecular Biology	Provo	USA	SEA-PHAGES			x	x		x
	698		Belle	V.	English	archangel_lyrix13@yahoo.com	CMU	Biological Sciences	Pittsburgh, PA	USA	SEA-PHAGES			x	x		x
	699		Sandy		Enriquez	sandyenriq@gmail.com	Queensboro community College	Biological Sciences and Geology	Bayside	USA	SEA-PHAGES			x	x		x
	700		Elizabeth		Ensink	elizabeth.ensink@hope.edu	Hope College	Biology	Holland	USA	SEA-PHAGES			x	x		x
	701		Samantha		Eppinger	samj7265@gmail.com	PHIRE Program - University of Pittsburgh	Department of Biological Sciences	Pittsburgh	USA	PHIRE			x	x		x
	702		Marcella	L	Erb	mlerb02@gmail.com	University of California San Diego	Biology	La Jolla	USA	SEA-PHAGES			x	x		x
	703		Gereltuya		Erdenejargal	Gereltuya.Erdenejargal@Colorado.EDU	University of Colorado at Boulder		Boulder, CO	USA	SEA-PHAGES			x	x		x
	704		Jessica		Erlich	jerlich@wustl.edu	Washington University in St. Louis	Biology	St. Louis, MO	USA	SEA-PHAGES			x	x		x
	705		Dana		Escareno-Linger	dana@linger.com	Seton Hill University	Division of Natural and Health Sciences	Greensburg, PA	USA	SEA-PHAGES			x	x		x
	706		Dulce		Escobar	escobad2@sutterhealth.org	University of California Santa Cruz		Santa Cruz, CA	USA	SEA-PHAGES			x	x		x
	707		Joshua		Esguerra	joshesg@gmail.com	Queensboro community College	Biological Sciences and Geology	Bayside	USA	SEA-PHAGES			x	x		x
	708		Militza		Espada-Ramos	militzaer@yahoo.com	University of Puerto Rico - Cayey	Biology	Cayey PR	USA	SEA-PHAGES			x	x		x
	709		Kathryn		Esposito	kesposit@lion.lmu.edu	Loyola Marymount	Biology	Los Angeles	USA	SEA-PHAGES			x	x		x
	710		Lauren	A.	Esposito	lauren@laurenesposito.com	CUNY Queens	Biology	Queens	USA	SEA-PHAGES			x	x		x
	711		Maria		Esquinca	maesquinca@miners.utep.edu	University of Texas at El Paso	Biology	El Paso TX	USA	SEA-PHAGES			x	x		x
	712		Nabila		Essack	nabila.essack@gmail.com	Mycobacterial Genetics Course - UKZN		Durban	South Africa	MGC			x	x		x
	713		Paige		Estave	pestave@xula.edu	Xavier University of Louisiana		New Orleans, LA	USA	SEA-PHAGES			x	x		x
	714		Amanda		Estes	amyestes1@yahoo.com	Southern Maine Community College	Biotechnology	South Portland	USA	SEA-PHAGES			x	x		x
	715		Crystal		Estrada	crestrad@ucsd.edu	University of California San Diego	Biology	La Jolla	USA	SEA-PHAGES			x	x		x
	716		Yesenia		Estrada-Rivera	yesenia.estrada@upr.edu	University of Puerto Rico - Cayey	Biology	Cayey PR	USA	SEA-PHAGES			x	x		x
	717		Ann-Scott		Ettinger	ettingera@gonzaga.edu	Gonzaga	Biology	Spokane	USA	SEA-PHAGES			x	x		x
	718		Nicole	Deanne	Evangelista	nevangel@ucsd.edu	University of California San Diego	Biology	La Jolla	USA	SEA-PHAGES			x	x		x
	719		Jared		Evans	evans.1511@osu.edu	Ohio State University		Columbus, OH	USA	SEA-PHAGES			x	x		x
	720		Mikala		Evans	mdevans@wustl.edu	Washington University in St. Louis	Biology	St. Louis, MO	USA	SEA-PHAGES			x	x		x
	721		Tom		Everding	tme4@students.calvin.edu	Calvin	Biology	Grand Rapids, MI	USA	SEA-PHAGES			x	x		x
	722		Mitchell		Eyerman	eyermamj@miamioh.edu	Miami University	Microbiology	Oxford, OH	USA	SEA-PHAGES			x	x		x
	723		Daniel	R.	Ezzo	de550834@sju.edu	Saint Joseph's University	Biology	Philadelphia	USA	SEA-PHAGES			x	x		x
	724		Deborah		Fadoju	deborah.fadoju@Howard.edu	Howard	Biology	Washington, DC	USA	SEA-PHAGES			x	x		x
	725		Mohammed		Fahad	fahadfih@gmail.com	Howard	Biology	Washington, DC	USA	SEA-PHAGES			x	x		x
	726		J.	Grant	Fahey	faheygrant@gmail.com	Calvin	Biology	Grand Rapids, MI	USA	SEA-PHAGES			x	x		x
	727		Michael		Falahat	mfalahat@uab.edu	University of Alabama Birmingham	Biology	Birmingham	USA	SEA-PHAGES			x	x		x
	728		Emily		Falch	emily.falch@my.uwrf.edu	University of Wisconsin-River Falls	Biology	River Falls, WI	USA	SEA-PHAGES			x	x		x
	729		Alexandra	L.	Falk	afalk@andrew.cmu.edu	CMU	Biological Sciences	Pittsburgh, PA	USA	SEA-PHAGES			x	x
	730		Yiwen		Fang	yiwen.fang@lmu.edu	Loyola Marymount	Biology	Los Angeles	USA	SEA-PHAGES			x	x		x
	731		Michael		Fangman	mfangman@zagmail.gonzaga.edu	Gonzaga	Biology	Spokane	USA	SEA-PHAGES			x	x		x
	732		Jennifer		Farina	jen.a.farina@gmail.com	Cabrini	Science	Radnor, PA	USA	SEA-PHAGES			x	x		x
	733		Charles	Newton	Farmer	c1farmer@ucsd.edu	University of California San Diego	Biology	La Jolla	USA	SEA-PHAGES			x	x		x
	734		Amal		Farooq	MaryamFarooq@my.unt.edu	University of North Texas	Biological Sciences	Denton, TX	USA	SEA-PHAGES			x	x		x
	735		Summer		Farooq	sfarooq@ucsc.edu	University of California Santa Cruz		Santa Cruz, CA	USA	SEA-PHAGES			x	x		x
	736		Kanhai		Farrakhan	kanhai.farrakhan@gmail.com	Howard	Biology	Washington, DC	USA	SEA-PHAGES			x	x		x
	737		Elias		Farran	ejfarran@miners.utep.edu	University of Texas at El Paso	Biology	El Paso TX	USA	SEA-PHAGES			x	x		x
	738		Joseph		Farrell	farrellj6@student.lasalle.edu	LaSalle	ISBT	Philadelphia	USA	SEA-PHAGES			x	x		x
	739		Tolulope		Fasoranti	tof8@pitt.edu	University of Pittsburgh	Biological Sciences	Pittsburgh PA	USA	SEA-PHAGES			x	x		x
	740		Mokunfope		Fatukasi	mfatukas@purdue.edu	Purdue University		West Lafayette, IN	USA	SEA-PHAGES			x	x		x
	741		Jonathan		Faughn	jonathan.faughn270@topper.wku.edu	Western Kentucky University		Bowling Green, KY	USA	SEA-PHAGES			x	x		x
	742		Emilio		Feal	efeal@ucsc.edu	University of California Santa Cruz		Santa Cruz, CA	USA	SEA-PHAGES			x	x		x
	743		Cameron		Feathers	ctf212@lehigh.edu	Lehigh	Biological Sciences	Bethlehem	USA	SEA-PHAGES			x	x		x
	744		Melissa		Feeney	msf216@lehigh.edu	Lehigh	Biological Sciences	Bethlehem	USA	SEA-PHAGES			x	x		x
	745		Joel		Feldhake	joelfeldhake@gmail.com	Calvin	Biology	Grand Rapids, MI	USA	SEA-PHAGES			x	x		x
	746		Zachery		Feldker	zfeldker@carthage.edu	Carthage	Biology	Kenosha, WI	USA	SEA-PHAGES			x	x		x
	747		Juan		Feliciano-Figueroa	juan.feliciano5@upr.edu	University of Puerto Rico - Cayey	Biology	Cayey PR	USA	SEA-PHAGES			x	x		x
	748		Celia		Feng	Celia.Feng@Colorado.EDU	University of Colorado at Boulder		Boulder, CO	USA	SEA-PHAGES			x	x		x
	749		Chelsea	L.	Ferguson	cl.ferguson@setonhill.edu	Seton Hill University	Division of Natural and Health Sciences	Greensburg, PA	USA	SEA-PHAGES			x	x		x
	750		Jacquelyn	R.	Ferguson	jacquelyn.rose7@aol.com	CMU	Biological Sciences	Pittsburgh, PA	USA	SEA-PHAGES			x	x		x
	751		Asia		Fernandes	afernan3@xula.edu	Xavier University of Louisiana		New Orleans, LA	USA	SEA-PHAGES			x	x		x
	752		Alyka	Glor	Fernandez	afernandez1002@ufl.edu	University of Florida		Gainsville, FL	USA	SEA-PHAGES			x	x		x
	753		Mariceli		Fernandez-Martinez	mariceli.fernandez@upr.edu	University of Puerto Rico - Cayey	Pedagogy	Cayey PR	USA	SEA-PHAGES			x	x		x
	754		Pilar		Fernandez-Rodriguez	cmpilar1@gmail.com	University of Puerto Rico - Cayey	Biology	Cayey PR	USA	SEA-PHAGES			x	x		x
	755		Michelle		Fernando	mfernan4@friars.providence.edu	Providence		Providence, RI	USA	SEA-PHAGES			x	x		x
	756		Aisha		Ferrazares	Aisha_Ferrazares@brown.edu	Brown	Biology and Medicine	Providence	USA	SEA-PHAGES			x	x		x
	757		Gregory	J.	Ferroni	gf579762@sju.edu	Saint Joseph's University	Biology	Philadelphia	USA	SEA-PHAGES			x	x		x
	758		Kyra		Feuer	klf416@lehigh.edu	Lehigh	Biological Sciences	Bethlehem	USA	SEA-PHAGES			x	x		x
	759		Alex		Fields	fieldsaj@warhawks.ulm.edu	University of Louisiana at Monroe	Biology	Monroe	USA	SEA-PHAGES			x	x		x
	760		Rachel		Fieman	Rachel.Fieman@lvhn.org	Lehigh	Biological Sciences	Bethlehem	USA	SEA-PHAGES			x	x		x
	761		Laura	Z.	Filliger	lzfilliger@my.uri.edu	CMU	Biological Sciences	Pittsburgh, PA	USA	SEA-PHAGES			x	x		x
	762		Christy		Fillman	Christy.Fillman@Colorado.edu	University of Colorado at Boulder		Boulder, CO	USA	SEA-PHAGES			x	x		x
	763		Jared		Filut	filut.2@osu.edu	Ohio State University		Columbus, OH	USA	SEA-PHAGES			x	x		x
	764		Ann	M.	Findley	afindley@ulm.edu	University of Louisiana at Monroe	Biology	Monroe	USA	SEA-PHAGES			x	x		x
	765		Adam	w.	Fine	adamwilliamfine@gmail.com	Montana Tech	Biology	Butte, MT	USA	SEA-PHAGES			x	x		x
	766		Joseph		Fiorenza	fiorenzaj2@mail.montclair.edu	Montclair State		Montclair, NJ	USA	SEA-PHAGES			x	x		x
	767		Emma		Fisher	emmaphf@aol.com	PHIRE Program - University of Pittsburgh	Department of Biological Sciences	Pittsburgh	USA	PHIRE			x	x		x
	768		Marlie		Fisher	Marlie.Fisher@Colorado.EDU	University of Colorado at Boulder		Boulder, CO	USA	SEA-PHAGES			x	x		x
	769		Joshua	N.B.	Fisher	zabassman@gmail.com	BYU	Microbiology and Molecular Biology	Provo	USA	SEA-PHAGES			x	x		x
	770		Jodi		Fitzgerald	jodidfitzgerald@ufl.edu	University of Florida		Gainsville, FL	USA	SEA-PHAGES			x	x		x
	771		Nicholas	M.	Flaherty	flahertyn@merrimack.edu	Merrimack	Biology	North Andover, MA	USA	SEA-PHAGES			x	x		x
	772		Brandon		Flatgard	bflatgard@zagmail.gonzaga.edu	Gonzaga	Biology	Spokane	USA	SEA-PHAGES			x	x		x
	773		Taylor		Fleet	tcfleet@gmail.com	Calvin	Biology	Grand Rapids, MI	USA	SEA-PHAGES			x	x		x
	774		Robert		Fleming	robert.fleming@trincoll.edu	Trinity College	Biology	Hartford	USA	SEA-PHAGES			x	x		x
	775		Alexandru		Florea	aflorea@ggc.edu	Georgia Gwinnett College	School of Science and Technology	Lawrenceville	USA	SEA-PHAGES			x	x		x
	776		Desirey		Flores	desireyflores84@gmail.com	Del Mar College	Natural Sciences	Corpus Christi, TX	USA	SEA-PHAGES			x	x		x
	777		Izamar		Flores Castillo	IzamarFloresCastillo@my.unt.edu	University of North Texas	Biological Sciences	Denton, TX	USA	SEA-PHAGES			x	x		x
	778		Shikira		Flounory	sflounor@xula.edu	Xavier University of Louisiana		New Orleans, LA	USA	SEA-PHAGES			x	x		x
	779		Caroline	E.	Flowers	carolineflowers@ymail.com	CMU	Biological Sciences	Pittsburgh, PA	USA	SEA-PHAGES			x	x		x
	780		Matthew		Flowers	flwrs_mtthw@yahoo.com	Morehouse		Atlanta, GA	USA	SEA-PHAGES			x	x		x
	781		Kelsey		Focht	kfocht@zagmail.gonzaga.edu	Gonzaga	Biology	Spokane	USA	SEA-PHAGES			x	x		x
	782		Rose		Fogliano	foglro01@gettysburg.edu	Gettysburg	Biology	Gettysburg	USA	SEA-PHAGES			x	x		x
	783		Chase		Fong	cfong91@ucla.edu	University of California, Los Angeles	Department of Microbiology, Immunology, and Molecular Genetics	Los Angeles	USA	SEA-PHAGES			x	x		x
	784		Lindsey	M.	Fong	chesterfong@gmail.com	CMU	Biological Sciences	Pittsburgh, PA	USA	SEA-PHAGES			x	x		x
	785		Amy		Fontenot	fontenaa@warhawks.ulm.edu	University of Louisiana at Monroe	Biology	Monroe	USA	SEA-PHAGES			x	x		x
	786		Lauren		Ford	fordlr@warhawks.ulm.edu	University of Louisiana at Monroe	Biology	Monroe	USA	SEA-PHAGES			x	x		x
	787		Jacquelyn		Ford	jford8@xula.edu	Xavier University of Louisiana		New Orleans, LA	USA	SEA-PHAGES			x	x		x
	788		Berencia		Fore	foreberencia3@gmail.com	Howard	Biology	Washington, DC	USA	SEA-PHAGES			x	x		x
	789		Rebecca		Foreman	rebecca@wustl.edu	Washington University in St. Louis	Biology	St. Louis, MO	USA	SEA-PHAGES			x	x		x
	790		Kathryn	M	Forman	kforman@iwu.edu	Illinois Wesleyan	Biology	Bloomington, IL	USA	SEA-PHAGES			x	x		x
	791		Steven		Forrester	sjforrester32@gmail.com	Cabrini	Science	Radnor, PA	USA	SEA-PHAGES			x	x		x
	792		Katherine	S.	Forsyth	kforsyth@mail.med.upenn.edu	CMU	Biological Sciences	Pittsburgh, PA	USA	SEA-PHAGES			x	x		x
	793		Mark	H.	Forsyth	mhfors@wm.edu	College of Wm & Mary	Biology	Williamsburg	USA	SEA-PHAGES			x	x		x
	794		Gloria		Foster	fosterglori@gmail.com	University of Maine, Honors College		Orono, ME	USA	SEA-PHAGES			x	x		x
	795		Lisa	Anne	Foster	lisaanne.foster@trincoll.edu	Trinity College	Biology	Hartford	USA	SEA-PHAGES			x	x		x
	796		Deitrick		Fowler	Fowlerdei@hotmail.com	Morehouse		Atlanta, GA	USA	SEA-PHAGES			x	x		x
	797		Kristen		Fowler	kfowler@xula.edu	Xavier University of Louisiana		New Orleans, LA	USA	SEA-PHAGES			x	x		x
	798		Courtney		Fox	courtney.fox@my.uwrf.edu	University of Wisconsin-River Falls	Biology	River Falls, WI	USA	SEA-PHAGES			x	x		x
	799		Tyler	M.	Fox	tfox@smileyborg.com	CMU	Biological Sciences	Pittsburgh, PA	USA	SEA-PHAGES			x	x		x
	800		Janey		Foxe	janey.foxe@wsu.edu	Washington State University		Pullman, WA	USA	SEA-PHAGES			x	x		x
	801		Ethan		Fram	monkeymind90@gmail.com	University of California San Diego	Biology	La Jolla	USA	SEA-PHAGES			x	x		x
	802		Sarah		Francisco	fransa02@gettysburg.edu	Gettysburg	Biology	Gettysburg	USA	SEA-PHAGES			x	x		x
	803		Rene	D.	Francolini	rfrancol@andrew.cmu.edu	CMU	Biological Sciences	Pittsburgh, PA	USA	SEA-PHAGES			x	x		x
	804		Samantha		Frangos	frangossamantha@gmail.com	Lehigh	Biological Sciences	Bethlehem	USA	SEA-PHAGES			x	x		x
	805		Shanah		Frankel	frankel.42@osu.edu	Ohio State University		Columbus, OH	USA	SEA-PHAGES			x	x		x
	806		Regina		Frawley	bettylou22213@yahoo.com	Evergreen State College		Olympia, WA	USA	SEA-PHAGES			x	x		x
	807		Ryan		Frazier	rfrazie1@friars.providence.edu	Providence		Providence, RI	USA	SEA-PHAGES			x	x		x
	808		Christina	M.	Freeman	cf588123@sju.edu	Saint Joseph's University	Biology	Philadelphia	USA	SEA-PHAGES			x	x		x
	809		Carlyn		Freeman	cfreeman@zagmail.gonzaga.edu	Gonzaga	Biology	Spokane	USA	SEA-PHAGES			x	x		x
	810		Vanessa		Freitas	vfreitas@zagmail.gonzaga.edu	Gonzaga	Biology	Spokane	USA	SEA-PHAGES			x	x		x
	811		Stanislav		Fridland	stfridland@gmail.com	University of California Santa Cruz		Santa Cruz, CA	USA	SEA-PHAGES			x	x		x
	812		Iddo		Friedberg	i.friedberg@miamioh.edu	Miami University	Microbiology	Oxford, OH	USA	SEA-PHAGES			x	x		x
	813		Shawn		Friel	spf34@cabrini.edu	Cabrini	Science	Radnor, PA	USA	SEA-PHAGES			x	x		x
	814		Gabriel	Michael	Frischer	gfrische@ucsd.edu	University of California San Diego	Biology	La Jolla	USA	SEA-PHAGES			x	x		x
	815		Chadley	D.	Froes	cdfroes@g.cofc.edu	Charleston	Biology	Charleston, SC	USA	SEA-PHAGES			x	x		x
	816		Julia		Froud	jrfroud@gmail.com	University of California Santa Cruz		Santa Cruz, CA	USA	SEA-PHAGES			x	x		x
	817		Aubree		Frownfelter	aubree.frownfelter@gmail.com	Calvin	Biology	Grand Rapids, MI	USA	SEA-PHAGES			x	x		x
	818		Megan		Fruchte	mtfrucht@ncsu.edu	North Carolina State	Microbiology and Biotechnology	Raleigh, NC	USA	SEA-PHAGES			x	x		x
	819		Katherine		Fu	kfu1@lion.lmu.edu	Loyola Marymount	Biology	Los Angeles	USA	SEA-PHAGES			x	x		x
	820		Kayci		Fudge	kfudge@zagmail.gonzaga.edu	Gonzaga	Biology	Spokane	USA	SEA-PHAGES			x	x		x
	821		Ana	Lucia	Fuentes	afuente9@lion.lmu.edu	Loyola Marymount	Biology	Los Angeles	USA	SEA-PHAGES			x	x		x
	822		Chelsea		Fulmore	cfulmore@eagles.nccu.edu	North Carolina Central	biology	Durham, NC	USA	SEA-PHAGES			x	x		x
	823		Ho	Yee Joyce	Fung	hyfung@WUSTL.EDU	Washington University in St. Louis	Biology	St. Louis, MO	USA	SEA-PHAGES			x	x		x
	824		Kaitlin		Fusco	kfusco1@lion.lmu.edu	Loyola Marymount	Biology	Los Angeles	USA	SEA-PHAGES			x	x		x
	825		Deanna		Fyffe	fyffedl@miamioh.edu	Miami University	Microbiology	Oxford, OH	USA	SEA-PHAGES			x	x		x
	826		Jamal		Gaddis	jamalbgaddis@wustl.edu	Washington University in St. Louis	Biology	St. Louis, MO	USA	SEA-PHAGES			x	x		x
	827		Christopher		Gager	christopher.gager@hope.edu	Hope College	Biology	Holland	USA	SEA-PHAGES			x	x		x
	828		Eliot		Gagne	eliot.gagne@maine.edu	University of Maine, Honors College		Orono, ME	USA	SEA-PHAGES			x	x		x
	829		Miranda		Gagnon	gagnonmi@merrimack.edu	Merrimack	Biology	North Andover, MA	USA	SEA-PHAGES			x	x		x
	830		Jasmine		Gajeton	jasminegajeton@gmail.com	University of California, Los Angeles	Department of Microbiology, Immunology, and Molecular Genetics	Los Angeles	USA	SEA-PHAGES			x	x		x
	831		Maria	E.	Galassi	mg563610@sju.edu	Saint Joseph's University	Biology	Philadelphia	USA	SEA-PHAGES			x	x		x
	832		Ruth		Galatowitsch	rgalatowitsch@ufl.edu	University of Florida		Gainsville, FL	USA	SEA-PHAGES			x	x		x
	833		Chanah		Gallagher	Chanah.Gallagher@Colorado.EDU	University of Colorado at Boulder		Boulder, CO	USA	SEA-PHAGES			x	x		x
	834		Jordan		Gallardo	jgall95@uab.edu	University of Alabama Birmingham	Biology	Birmingham	USA	SEA-PHAGES			x	x		x
	835		Isaura		Gallegos	igallegos@vetmed.wsu.edu	Washington State University		Pullman, WA	USA	SEA-PHAGES			x	x		x
	836		Jenna		Galletta	galletta.7@osu.edu	Ohio State University		Columbus, OH	USA	SEA-PHAGES			x	x		x
	837		Tyler		Galvelis	trg22@pitt.edu	University of Pittsburgh	Biological Sciences	Pittsburgh PA	USA	SEA-PHAGES			x	x		x
	838		Aakash	Y.	Gandhi	gandhi@wustl.edu	Washington University in St. Louis	Biology	St. Louis, MO	USA	SEA-PHAGES			x	x		x
	839		Ryan		Gandy	rgandy@purdue.edu	Purdue University		West Lafayette, IN	USA	SEA-PHAGES			x	x		x
	840		Danielle		Gannon	danielle.t.gannon@cabrini.edu	Cabrini	Science	Radnor, PA	USA	SEA-PHAGES			x	x		x
	841		Alejandra		Garcia	agarcia112@miners.utep.edu	University of Texas at El Paso	Biology	El Paso TX	USA	SEA-PHAGES			x	x		x
	842		Carlos		Garcia	itosmateogarcia@gmail.com	Queensboro community College	Biological Sciences and Geology	Bayside	USA	SEA-PHAGES			x	x		x
	843		Karla		Garcia	kygarcia@miners.utep.edu	University of Texas at El Paso	Biology	El Paso TX	USA	SEA-PHAGES			x	x		x
	844		Oscar		Garcia	oygarcia@miners.utep.edu	University of Texas at El Paso	Biology	El Paso TX	USA	SEA-PHAGES			x	x		x
	845		Samuel		Garcia	sigarcia6@miners.utep.edu	University of Texas at El Paso	Biology	El Paso TX	USA	SEA-PHAGES			x	x		x
	846		Karla		Garcia-Delgado	karla.garcia4@upr.edu	University of Puerto Rico - Cayey	Biology	Cayey PR	USA	SEA-PHAGES			x	x		x
	847	Dr	Hernan		Garcia-Ruiz	hgarciaruiz2@unl.edu	Oregon State University	Molecular and Cell Biology Program	Corvallis, OR	USA	SEA-PHAGES			x	x		x
	848		Adam	V.	Gardner	avgardner08@gmail.com	BYU	Microbiology and Molecular Biology	Provo	USA	SEA-PHAGES			x	x		x
	849		Jeremy		Garner	garnerj94@yahoo.com	Morehouse		Atlanta, GA	USA	SEA-PHAGES			x	x		x
	850		Jacqualyn		Garrett	garjac30@evergreen.edu	Evergreen State College		Olympia, WA	USA	SEA-PHAGES			x	x		x
	851		Logan		Garthe	lgarthe@iwu.edu	Illinois Wesleyan	Biology	Bloomington, IL	USA	SEA-PHAGES			x	x		x
	852		Samantha	M.	Gatt	smgatt9243@eagle.fgcu.edu	Florida Gulf Coast University	Honors Program	Fort Myers	USA	SEA-PHAGES			x	x		x
	853		Brianna		Gaytan	bgaytan1@lion.lmu.edu	Loyola Marymount	Biology	Los Angeles	USA	SEA-PHAGES			x	x		x
	854		Abraham		Gebreselassie	agebrese@lion.lmu.edu	Loyola Marymount	Biology	Los Angeles	USA	SEA-PHAGES			x	x		x
	855		Kaitlyn		Geffen	kaitlyn.geffen@wsu.edu	Washington State University		Pullman, WA	USA	SEA-PHAGES			x	x		x
	856		Sarah		Geiger	geigersc@miamioh.edu	Miami University	Microbiology	Oxford, OH	USA	SEA-PHAGES			x	x		x
	857		Katelyn		Geleynse	katelyn.geleynse@gmail.com	Calvin	Biology	Grand Rapids, MI	USA	SEA-PHAGES			x	x		x
	858		Ethan		Gelke	egelke@iwu.edu	Illinois Wesleyan	Biology	Bloomington, IL	USA	SEA-PHAGES			x	x		x
	859		William		Gendron	wgendron@lion.lmu.edu	Loyola Marymount	Biology	Los Angeles	USA	SEA-PHAGES			x	x		x
	860		Jessica		Genkil	jsg55@pitt.edu	University of Pittsburgh	Biological Sciences	Pittsburgh PA	USA	SEA-PHAGES			x	x		x
	861		Cody		Gensen	clgensen@gmail.com	University of Wisconsin-River Falls	Biology	River Falls, WI	USA	SEA-PHAGES			x	x		x
	862		Katia		George	kgeorge@smith.edu	Smith College	Biology	Northampton, MA	USA	SEA-PHAGES			x	x		x
	863		Kara		Geraci	kgeraci@zagmail.gonzaga.edu	Gonzaga	Biology	Spokane	USA	SEA-PHAGES			x	x		x
	864		Shaunt		Gharabegian	sgharabe@lion.lmu.edu	Loyola Marymount	Biology	Los Angeles	USA	SEA-PHAGES			x	x		x
	865		Kamalini		Ghosh	kag159@pitt.edu	University of Pittsburgh	Biological Sciences	Pittsburgh PA	USA	SEA-PHAGES			x	x		x
	866		Bryan	C.	Gibbon	bryan.gibbon@famu.edu	Baylor	Department of Biology	Waco,TX	USA	SEA-PHAGES			x	x		x
	867		Zane		Gibbs	ZaneGibbs@my.unt.edu	University of North Texas	Biological Sciences	Denton, TX	USA	SEA-PHAGES			x	x		x
	868		Allison		Gibson	ajgib29@gmail.com	Illinois Wesleyan	Biology	Bloomington, IL	USA	SEA-PHAGES			x	x		x
	869		Katherine		Giddens	katherine.giddens@trincoll.edu	Trinity College	Biology	Hartford	USA	SEA-PHAGES			x	x		x
	870		Dometria		Gilbert	dometria_shan_g@yahoo.com	Howard	Biology	Washington, DC	USA	SEA-PHAGES			x	x		x
	871		Neil		Gilbert	prairiemerlin@gmail.com	Calvin	Biology	Grand Rapids, MI	USA	SEA-PHAGES			x	x		x
	872		Claire		Gillette	Claire.Gillette@Colorado.EDU	University of Colorado at Boulder		Boulder, CO	USA	SEA-PHAGES			x	x		x
	873		Brooke		Gillispie	brooke.gillispie@gmail.com	Evergreen State College		Olympia, WA	USA	SEA-PHAGES			x	x		x
	874		Sinead		Gilmore	gilmorsl@dukes.jmu.edu	JMU	Biology	Harrisonburg	USA	SEA-PHAGES			x	x		x
	875		Meghana		Ginjpalli	gmeghana@gmail.com	University of California Santa Cruz		Santa Cruz, CA	USA	SEA-PHAGES			x	x		x
	876		Chris	R.	Gissendanner	gissendanner@ulm.edu	University of Louisiana at Monroe	Biology	Monroe	USA	SEA-PHAGES			x	x		x
	877		Jennifer		Giulietti	jgiuliet@friars.providence.edu	Providence		Providence, RI	USA	SEA-PHAGES			x	x		x
	878		Felipe		Giuste	fgiuste@wustl.edu	Washington University in St. Louis	Biology	St. Louis, MO	USA	SEA-PHAGES			x	x		x
	879	Mr	John		Givler	giv54160@obu.edu	Ouachita Baptist	Biology	Arkadelphia, AR	USA	SEA-PHAGES			x	x		x
	880		Mitchell		Go	mitchell.go@wsu.edu	Washington State University		Pullman, WA	USA	SEA-PHAGES			x	x		x
	881		Grayland	W.	Godfrey	godfreyg15@hsc.edu	Hampden-Sydney	Biology	Farmville, VA	USA	SEA-PHAGES			x	x		x
	882		Erich		Goebel	goebelej@miamioh.edu	Miami University	Microbiology	Oxford, OH	USA	SEA-PHAGES			x	x		x
	883		Eric	A.	Goethe	Eric_Goethe@baylor.edu	Baylor	Department of Biology	Waco,TX	USA	SEA-PHAGES			x	x		x
	884		Amber		Goins	agoins@webdmc.delmar.edu	Del Mar College	Natural Sciences	Corpus Christi, TX	USA	SEA-PHAGES			x	x		x
	885		Urszula	P.	Golebiewska	UGolebiewska@qcc.cuny.edu	Queensboro community College	Biological Sciences and Geology	Bayside	USA	SEA-PHAGES			x	x		x
	886		Pawel		Golyski	Pawel_Golyski@brown.edu	Brown	Biology and Medicine	Providence	USA	SEA-PHAGES			x	x		x
	887		Norma		Gomez-Fuentes	norma.gomez1@upr.edu	University of Puerto Rico - Cayey	Biology	Cayey PR	USA	SEA-PHAGES			x	x		x
	888		Germarie		Gomez-Garcia	germarie.gomez@upr.edu	University of Puerto Rico - Cayey	Biology	Cayey PR	USA	SEA-PHAGES			x	x		x
	889		Jessmarie		Gonzales	JessmarieGonzalez@my.unt.edu	University of North Texas	Biological Sciences	Denton, TX	USA	SEA-PHAGES			x	x		x
	890		Alfredo		Gonzalez	agonzal1@friars.providence.edu	Providence		Providence, RI	USA	SEA-PHAGES			x	x		x
	891		Gabriela		Gonzalez	gabygonzalez@ucla.edu	University of California, Los Angeles	Department of Microbiology, Immunology, and Molecular Genetics	Los Angeles	USA	SEA-PHAGES			x	x		x
	892		Bridget		Gonzalez	gonzalezb11@mail.montclair.edu	Montclair State		Montclair, NJ	USA	SEA-PHAGES			x	x		x
	893		Elizabeth	D.	Gonzalez	gonzaleze9@student.lasalle.edu	LaSalle	ISBT	Philadelphia	USA	SEA-PHAGES			x	x		x
	894		Joshua		Gonzalez	joshua.gonzalez@osumc.edu	Ohio State University		Columbus, OH	USA	SEA-PHAGES			x	x		x
	895		Rodrigo		Gonzalez	rodrigo.gomez.14@ucl.ac.uk	PHIRE Program - University of Pittsburgh	Department of Biological Sciences	Pittsburgh	USA	PHIRE			x	x		x
	896		Stephanie		Gonzalez	smgonzalez3@miners.utep.edu	University of Texas at El Paso	Biology	El Paso TX	USA	SEA-PHAGES			x	x		x
	897		Yvonne		Gonzalez	ylgonzalez4@miners.utep.edu	University of Texas at El Paso	Biology	El Paso TX	USA	SEA-PHAGES			x	x		x
	898		Joshua		Gonzalez-Berrios	joshua.gonzalez@upr.edu	University of Puerto Rico - Cayey	Biology	Cayey PR	USA	SEA-PHAGES			x	x		x
	899		Leanabel		Gonzalez-Menendez	leanabel.gonzalez@upr.edu	University of Puerto Rico - Cayey	Biology	Cayey PR	USA	SEA-PHAGES			x	x		x
	900		Karla		Gonzalez-Pagan	karlmarie22@hotmail.com	University of Puerto Rico - Cayey	Biology	Cayey PR	USA	SEA-PHAGES			x	x		x
	901		Benjamin		Goodwin	bgoodwin2@zagmail.gonzaga.edu	Gonzaga	Biology	Spokane	USA	SEA-PHAGES			x	x		x
	902		Emma		Goodwin	ecgoodwin13@gmail.com	University of California, Los Angeles	Department of Microbiology, Immunology, and Molecular Genetics	Los Angeles	USA	SEA-PHAGES			x	x		x
	903		Matthew		Goodwin	Matthew.Goodwin@yotes.collegeofidaho.edu	College of Idaho	Biology	Caldwell	USA	SEA-PHAGES			x	x		x
	904		Sean		Goralski	sgoralsk@friars.providence.edu	Providence		Providence, RI	USA	SEA-PHAGES			x	x		x
	905		Sonja		Gorman	seg416@lehigh.edu	Lehigh	Biological Sciences	Bethlehem	USA	SEA-PHAGES			x	x		x
	906		Alexander		Goss	adg801@culver.edu	Culver-Stockton	Biology	Canton, MO	USA	SEA-PHAGES			x	x		x
	907		Maya		Gotsatsenko	gotsatsenko.1@osu.edu	Ohio State University		Columbus, OH	USA	SEA-PHAGES			x	x		x
	908		Emily		Gough	gough.36@osu.edu	Ohio State University		Columbus, OH	USA	SEA-PHAGES			x	x		x
	909		Karnishree		Govender	Govenderk48@ukzn.ac.za	Mycobacterial Genetics Course - UKZN		Durban	South Africa	MGC			x	x		x
	910		Viveshree		Govender	shalomgovender@hotmail.com	Mycobacterial Genetics Course - UKZN		Durban	South Africa	MGC			x	x		x
	911		Jayalakshmi	A.	Govindan	jag510@lehigh.edu	Lehigh	Biological Sciences	Bethlehem	USA	SEA-PHAGES			x	x		x
	912		Hannah	M.	Gowaty	h.gowaty@setonhill.edu	Seton Hill University	Division of Natural and Health Sciences	Greensburg, PA	USA	SEA-PHAGES			x	x		x
	913		Jamie		Gradishar	jgradish@iwu.edu	Illinois Wesleyan	Biology	Bloomington, IL	USA	SEA-PHAGES			x	x		x
	914		Neshaun		Grady	neneg1994@yahoo.com	Howard	Biology	Washington, DC	USA	SEA-PHAGES			x	x		x
	915		Hannah		Graff	hannah.graff944@topper.wku.edu	Western Kentucky University		Bowling Green, KY	USA	SEA-PHAGES			x	x		x
	916		Allison		Graine	argraine@gmail.com	University of Pittsburgh	Biological Sciences	Pittsburgh PA	USA	SEA-PHAGES			x	x		x
	917		Jordan	M.	Grainger	jgrainger@wustl.edu	Washington University in St. Louis	Biology	St. Louis, MO	USA	SEA-PHAGES			x	x		x
	918		Melanie		Grajales	meg416@lehigh.edu	Lehigh	Biological Sciences	Bethlehem	USA	SEA-PHAGES			x	x		x
	919		Jose		Grajeda	jlgrajeda@miners.utep.edu	University of Texas at El Paso	Biology	El Paso TX	USA	SEA-PHAGES			x	x		x
	920		Marcela		Grajeda	mgrajeda3@miners.utep.edu	University of Texas at El Paso	Biology	El Paso TX	USA	SEA-PHAGES			x	x		x
	921		Nandini		Gramoney	nangramoney1108@gmail.com	Mycobacterial Genetics Course - UKZN		Durban	South Africa	MGC			x	x		x
	922		Brittany		Grandaw	brittany.grandaw@my.uwrf.edu	University of Wisconsin-River Falls	Biology	River Falls, WI	USA	SEA-PHAGES			x	x		x
	923		John		Grant	jgrant@carthage.edu	Carthage	Biology	Kenosha, WI	USA	SEA-PHAGES			x	x		x
	924		Deborah		Grant	thedebbgrant@gmail.com	Queensboro community College	Biological Sciences and Geology	Bayside	USA	SEA-PHAGES			x	x		x
	925		Racheal		Granville	rgranvil@nebrwesleyan.edu	Nebraska Wesleyan	Biology	Lincoln, Nebraska	USA	SEA-PHAGES			x	x		x
	926		Kaitlynn		Graven	kaitlynn.graven@my.uwrf.edu	University of Wisconsin-River Falls	Biology	River Falls, WI	USA	SEA-PHAGES			x	x		x
	927		Austin		Graves	amgrave4@ncsu.edu	North Carolina State	Microbiology and Biotechnology	Raleigh, NC	USA	SEA-PHAGES			x	x		x
	928		Andrea		Graves	AndreaGraves@my.unt.edu	University of North Texas	Biological Sciences	Denton, TX	USA	SEA-PHAGES			x	x		x
	929		Abby		Grawe	ajg729@culver.edu	Culver-Stockton	Biology	Canton, MO	USA	SEA-PHAGES			x	x		x
	930		Angela		Gray	agray6@ggc.edu	Georgia Gwinnett College	School of Science and Technology	Lawrenceville	USA	SEA-PHAGES			x	x		x
	931		Ken		Gray	ken.g.c.gray@gmail.com	Evergreen State College		Olympia, WA	USA	SEA-PHAGES			x	x		x
	932		Kevin		Gray	knotgray@gmail.com	University of California Santa Cruz		Santa Cruz, CA	USA	SEA-PHAGES			x	x		x
	933		Veronica	C.	Gray	vcgray@email.wm.edu	College of Wm & Mary	Biology	Williamsburg	USA	SEA-PHAGES			x	x		x
	934		Eric		Greene	Eric.Greene@Colorado.EDU	University of Colorado at Boulder		Boulder, CO	USA	SEA-PHAGES			x	x		x
	935		Kyla	L	Greenfield	kylagreenfield91@gmail.com	Spelman College	Biology	Atlanta	USA	SEA-PHAGES			x	x		x
	936		Stephanie		Gregory	gregory.281@osu.edu	Ohio State University		Columbus, OH	USA	SEA-PHAGES			x	x		x
	937		Janelle		Grendler	janelle.grendler@maine.edu	University of Maine, Machias	Environmental & Biological Sci.	Machias, ME	USA	SEA-PHAGES			x	x		x
	938		Jacob		Gries	jgries@zagmail.gonzaga.edu	Gonzaga	Biology	Spokane	USA	SEA-PHAGES			x	x		x
	939		Phyllis		Griffard	phyllisgriffard@gmail.com	University of Houston-Downtown	Natural Sciences	Houston	USA	SEA-PHAGES			x	x		x
	940		Andrew		Griffin	agriffin1@jsu.edu	Jacksonville State	Biology	Jacksonville, AL	USA	SEA-PHAGES			x	x		x
	941		Alishia	K.	Griffin	Alishia_Griffin@baylor.edu	Baylor	Department of Biology	Waco,TX	USA	SEA-PHAGES			x	x		x
	942		Maura		Griffith	maura.griffith@trincoll.edu	Trinity College	Biology	Hartford	USA	SEA-PHAGES			x	x		x
	943		Phoebe		Grijalva	pgrijalva@miners.utep.edu	University of Texas at El Paso	Biology	El Paso TX	USA	SEA-PHAGES			x	x		x
	944		Wendy		Grillo	wheck@nccu.edu	North Carolina Central	Biology	Durham, NC	USA	SEA-PHAGES			x	x		x
	945		Melvin		Grimes	grimesmelvin29@gmail.com	University of Louisiana at Monroe	Biology	Monroe	USA	SEA-PHAGES			x	x		x
	946		Kimberly		Grome	kgrome@zagmail.gonzaga.edu	Gonzaga	Biology	Spokane	USA	SEA-PHAGES			x	x		x
	947		Julianne	H.	Grose	julianne_grose@byu.edu	BYU	Microbiology and Molecular Biology	Provo	USA	SEA-PHAGES			x	x		x
	948		Oleg		Gross	oleg.gross@maine.edu	University of Maine, Honors College		Orono, ME	USA	SEA-PHAGES			x	x		x
	949		Adam		Groth	groth.adam10@gmail.com	University of Wisconsin-River Falls	Biology	River Falls, WI	USA	SEA-PHAGES			x	x		x
	950		Halle		Grove	htg2@pitt.edu	University of Pittsburgh	Biological Sciences	Pittsburgh PA	USA	SEA-PHAGES			x	x		x
	951		Clayton		Gruber	ccgruber@ncsu.edu	North Carolina State	Microbiology and Biotechnology	Raleigh, NC	USA	SEA-PHAGES			x	x		x
	952		Katherine	Zhen H.	Guan	zguan2@ucsc.edu	University of California Santa Cruz		Santa Cruz, CA	USA	SEA-PHAGES			x	x		x
	953		Hebe		Guardiola-Diaz	hebe.guardioladiaz@trincoll.edu	Trinity College	Biology	Hartford	USA	SEA-PHAGES			x	x		x
	954		Brittany		Guay	brittanymguay@smccme.edu	Southern Maine Community College	Marine Science	South Portland	USA	SEA-PHAGES			x	x		x
	955		Genevieve		Guerra	gguerra2@lion.lmu.edu	Loyola Marymount	Biology	Los Angeles	USA	SEA-PHAGES			x	x		x
	956		Stephanie	L.	Guerra	sg8958@gmail.com	CMU	Biological Sciences	Pittsburgh, PA	USA	SEA-PHAGES			x	x		x
	957		Stuart	W.	Guertin	guertinstuart@gmail.com	CMU	Biological Sciences	Pittsburgh, PA	USA	SEA-PHAGES			x	x		x
	958		Nicole		Guevara	ngguevara@miners.utep.edu	University of Texas at El Paso	Biology	El Paso TX	USA	SEA-PHAGES			x	x		x
	959		Ayele		Gugssa	gugssaa@gmail.com	Howard	Biology	Washington, DC	USA	SEA-PHAGES			x	x		x
	960		Nancy		Guild	Nancy.Guild@Colorado.edu	University of Colorado at Boulder		Boulder, CO	USA	SEA-PHAGES			x	x		x
	961		Forrest		Guilfoile	forrestguilfoile@yahoo.com	PHIRE Program - University of Pittsburgh	Department of Biological Sciences	Pittsburgh	USA	PHIRE			x	x		x
	962		Nathaniel		Guilford	nguilford@zagmail.gonzaga.edu	Gonzaga	Biology	Spokane	USA	SEA-PHAGES			x	x		x
	963		Desire		Guillory	dguillo2@xula.edu	Xavier University of Louisiana		New Orleans, LA	USA	SEA-PHAGES			x	x		x
	964		Quentin		Guillory	qguillor@xula.edu	Xavier University of Louisiana		New Orleans, LA	USA	SEA-PHAGES			x	x		x
	965		Bridget		Guiza	bgg7237@yahoo.com	University of California San Diego	Biology	La Jolla	USA	SEA-PHAGES			x	x		x
	966		Shan		Gulamani	gshan@uab.edu	University of Alabama Birmingham	Biology	Birmingham	USA	SEA-PHAGES			x	x		x
	967		Naomi	D.	Gunawardena	naomi.gunawardena@gmail.com	CMU	Biological Sciences	Pittsburgh, PA	USA	SEA-PHAGES			x	x		x
	968		Jinny		Guo	jinnyjguo@gmail.com	Ohio State University		Columbus, OH	USA	SEA-PHAGES			x	x		x
	969		Stella		Guo	stellaguo@wustl.edu	Washington University in St. Louis	Biology	St. Louis, MO	USA	SEA-PHAGES			x	x		x
	970		Auroni		Gupta	augupta@ucsd.edu	University of California San Diego	Biology	La Jolla	USA	SEA-PHAGES			x	x		x
	971		Swati		Gupta	swati.gupta93@yahoo.com	CUNY Queens	Biology	Queens	USA	SEA-PHAGES			x	x		x
	972		Eric	L.	Gustafson	ericgustafson@wustl.edu	Washington University in St. Louis	Biology	St. Louis, MO	USA	SEA-PHAGES			x	x		x
	973		Nicholas		Guthrie	nicholas.guthrie@bison.howard.edu	Howard	Biology	Washington, DC	USA	SEA-PHAGES			x	x		x
	974		Alexandra		Gutierrez	ajgutierrez5@miners.utep.edu	University of Texas at El Paso	Biology	El Paso TX	USA	SEA-PHAGES			x	x		x
	975		Jesus		Gutierrez	jmgutierrez8@miners.utep.edu	University of Texas at El Paso	Biology	El Paso TX	USA	SEA-PHAGES			x	x		x
	976		Omar		Gutierrez Ruiz	olgutierrezruiz@miners.utep.edu	University of Texas at El Paso	Biology	El Paso TX	USA	SEA-PHAGES			x	x		x
	977		Ivan		Guzman	iguz94@ucla.edu	University of California, Los Angeles	Department of Microbiology, Immunology, and Molecular Genetics	Los Angeles	USA	SEA-PHAGES			x	x		x
	978		Soo	Jung	Ha	has@purdue.edu	Purdue University		West Lafayette, IN	USA	SEA-PHAGES			x	x		x
	979		Brandon		Haake	bjh925@culver.edu	Culver-Stockton	Biology	Canton, MO	USA	SEA-PHAGES			x	x		x
	980		Jake		Hackel	jake.b.hackel@gmail.com	Nyack College	Biology and Chemistry	Nyack, NY	USA	SEA-PHAGES			x	x		x
	981		Alexander		Hadik	Alexander_Hadik@brown.edu	Brown	Biology and Medicine	Providence	USA	SEA-PHAGES			x	x		x
	982		Kaylee		Hagen	KHagen@css.edu	College of St. Scholastica	Biology	Duluth, MN	USA	SEA-PHAGES			x	x		x
	983		Ritika		Halder	Ria_Halder@baylor.edu	Baylor	Department of Biology	Waco,TX	USA	SEA-PHAGES			x	x		x
	984		Richard	H.	Hale	writchird@yahoo.com	University of North Texas	Biological Sciences	Denton, TX	USA	SEA-PHAGES			x	x		x
	985		Emily		Hall	ehall2@css.edu	College of St. Scholastica	Biology	Duluth, MN	USA	SEA-PHAGES			x	x		x
	986		Jeremy		Hall	jeremy.hall318@topper.wku.edu	Western Kentucky University		Bowling Green, KY	USA	SEA-PHAGES			x	x		x
	987		Michelle		Hall	mqh277@culver.edu	Culver-Stockton	Biology	Canton, MO	USA	SEA-PHAGES			x	x		x
	988		Andrew		Halleran	adhalleran@email.wm.edu	College of Wm & Mary	Biology	Williamsburg	USA	SEA-PHAGES			x	x		x
	989		Mitchell		Hallman	mhallman@wustl.edu	Washington University in St. Louis	Biology	St. Louis, MO	USA	SEA-PHAGES			x	x		x
	990		Alexander		Hallwachs	hallwachsa@wustl.edu	Washington University in St. Louis	Biology	St. Louis, MO	USA	SEA-PHAGES			x	x		x
	991		Catherine		Halpern	halpernc@vcu.edu	Virginia Commonwealth University		Richmond, VA	USA	SEA-PHAGES			x	x		x
	992		Peter		Hamar	p.hamar.nw@gmail.com	Evergreen State College		Olympia, WA	USA	SEA-PHAGES			x	x		x
	993		Jameel		Hamdan	jnhamdan@miners.utep.edu	University of Texas at El Paso	Biology	El Paso TX	USA	SEA-PHAGES			x	x		x
	994		Ariel		Hamil	arielhamill@gmail.com	University of California, Los Angeles	Department of Microbiology, Immunology, and Molecular Genetics	Los Angeles	USA	SEA-PHAGES			x	x		x
	995		Elizabeth		Hamilton	erh745@culver.edu	Culver-Stockton	Biology	Canton, MO	USA	SEA-PHAGES			x	x		x
	996		Kaitlin		Hamilton	kaitlinh@andrew.cmu.edu	CMU	Biological Sciences	Pittsburgh, PA	USA	SEA-PHAGES			x	x		x
	997		Taylor		Hammock	taylorhammock@gmail.com	Charleston	Biology	Charleston, SC	USA	SEA-PHAGES			x	x		x
	998		Latanya	P.	Hammonds-Odie	lhammond@ggc.edu	Georgia Gwinnett College	School of Science and Technology	Lawrenceville	USA	SEA-PHAGES			x	x		x
	999		Maxwell		Hampton	Maxwell.Hampton@yotes.collegeofidaho.edu	College of Idaho	Biology	Caldwell	USA	SEA-PHAGES			x	x		x
	1000		Stephanie	A.	Haney	sahaney1@g.cofc.edu	Charleston	Biology	Charleston, SC	USA	SEA-PHAGES			x	x		x
	1001		Adam	W.	Hansen	adamwesleyhansen@gmail.com	BYU	Microbiology and Molecular Biology	Provo	USA	SEA-PHAGES			x	x		x
	1002		Brent		Harbaugh	harbaugh.35@osu.edu	Ohio State University		Columbus, OH	USA	SEA-PHAGES			x	x		x
	1003		Emily		Hardison	ehardiso@ucsc.edu	University of California Santa Cruz		Santa Cruz, CA	USA	SEA-PHAGES			x	x		x
	1004		Charles		Hardnett	chardnett@gwinnetttech.edu	Spelman College	Biology	Atlanta	USA	SEA-PHAGES			x	x		x
	1005		Shyla	L	Hardwick	hardwickshyla@gmail.com	Spelman College	Biology	Atlanta	USA	SEA-PHAGES			x	x		x
	1006		Raven		Hardy	rhardy@scripps.edu	Spelman College	Biology	Atlanta	USA	SEA-PHAGES			x	x		x
	1007		Victoria		Hare	Victoria.Hare@Colorado.EDU	University of Colorado at Boulder		Boulder, CO	USA	SEA-PHAGES			x	x		x
	1008		Raven		Hargrove	hargrorn@warhawks.ulm.edu	University of Louisiana at Monroe	Biology	Monroe	USA	SEA-PHAGES			x	x		x
	1009		Nyema		Harmon	nyemaharmon@gmail.com	Purdue University		West Lafayette, IN	USA	SEA-PHAGES			x	x		x
	1010		Jeremy		Harmson	jeremy3507@aol.com	University of Louisiana at Monroe	Biology	Monroe	USA	SEA-PHAGES			x	x		x
	1011		Jesse		Haro	jharo2@lion.lmu.edu	Loyola Marymount	Biology	Los Angeles	USA	SEA-PHAGES			x	x		x
	1012		Jourdan		Harper	jdharper@miners.utep.edu	University of Texas at El Paso	Biology	El Paso TX	USA	SEA-PHAGES			x	x		x
	1013		Ravyne		Harper	rharpe12@eagles.nccu.edu	North Carolina Central	biology	Durham, NC	USA	SEA-PHAGES			x	x		x
	1014		Donyelle		Harrigan	harrigand2@nyack.edu	Nyack College	Biology and Chemistry	Nyack, NY	USA	SEA-PHAGES			x	x		x
	1015		Alex		Harris	harralex@med.umich.edu	Calvin	Biology	Grand Rapids, MI	USA	SEA-PHAGES			x	x		x
	1016		Celina		Harris	harrce02@gettysburg.edu	Gettysburg	Biology	Gettysburg	USA	SEA-PHAGES			x	x		x
	1017		Jamie		Harris	jvharris@email.wm.edu	College of Wm & Mary	Biology	Williamsburg	USA	SEA-PHAGES			x	x		x
	1018		Katrina		Harris	katrina.b.harris@maine.edu	University of Maine, Honors College		Orono, ME	USA	SEA-PHAGES			x	x		x
	1019		Jenna	N.	Harrison	jennanharrison@gmail.com	Saint Joseph's University	Biology	Philadelphia	USA	SEA-PHAGES			x	x		x
	1020		Jon		Harrison	jmh021@jefferson.edu	Lehigh	Biological Sciences	Bethlehem	USA	SEA-PHAGES			x	x		x
	1021		Melinda		Harrison	mah348@cabrini.edu	Cabrini	Science	Radnor, PA	USA	SEA-PHAGES			x	x		x
	1022		Andrew		Hart	andrew.j.hart@maine.edu	University of Maine, Honors College		Orono, ME	USA	SEA-PHAGES			x	x		x
	1023		Matthew		Hartman	mphartman@miners.utep.edu	University of Texas at El Paso	Biology	El Paso TX	USA	SEA-PHAGES			x	x		x
	1024		Grant	A	Hartzog	hartzog@ucsc.edu	University of California Santa Cruz		Santa Cruz, CA	USA	SEA-PHAGES			x	x		x
	1025		Robert		Harvell	rharvell@jsu.edu	Jacksonville State	Biology	Jacksonville, AL	USA	SEA-PHAGES			x	x		x
	1026		Jayla		Harvey	jayharvey27@gmail.com	Howard	Biology	Washington, DC	USA	SEA-PHAGES			x	x		x
	1027		Samuel	E.	Harvey	samueleharvey@icloud.com	College of Wm & Mary	Biology	Williamsburg	USA	SEA-PHAGES
	1028		Vivian		Harvey	vivian.c.harvey@gmail.com	College of Wm & Mary	Biology	Williamsburg	USA	SEA-PHAGES			x	x		x
	1029		Patrick		Hashiguchi	phashiguchi@zagmail.gonzaga.edu	Gonzaga	Biology	Spokane	USA	SEA-PHAGES			x	x		x
	1030		Hina		Hashmi	hina.hashmi@maine.edu	University of Maine, Honors College		Orono, ME	USA	SEA-PHAGES			x	x		x
	1031		Selena		Hasircoglu	seh100@pitt.edu	University of Pittsburgh	Biological Sciences	Pittsburgh PA	USA	SEA-PHAGES			x	x		x
	1032		Kyler	J.	Haskell	kyler.singingbajo39@gmail.com	BYU	Microbiology and Molecular Biology	Provo	USA	SEA-PHAGES			x	x		x
	1033		Rachel		Hastert	rhastert@ucsc.edu	University of California Santa Cruz		Santa Cruz, CA	USA	SEA-PHAGES			x	x		x
	1034		Paige		Hasty	phasty@iwu.edu	Illinois Wesleyan	Biology	Bloomington, IL	USA	SEA-PHAGES			x	x		x
	1035	Dr.	J.	Rob	Hatherill	jhatherill@delmar.edu	Del Mar College	Natural Sciences	Corpus Christi, TX	USA	SEA-PHAGES			x	x	x	x
	1036		David		Hauser	david.hauser@prismsus.org	PHIRE Program - University of Pittsburgh	Department of Biological Sciences	Pittsburgh	USA	PHIRE			x	x		x
	1037		Sarah		Hausmann	hausmasm@miamioh.edu	Miami University	Microbiology	Oxford, OH	USA	SEA-PHAGES			x	x		x
	1038		Tyler		Hawk	tylerhawk94@yahoo.com	Morehouse		Atlanta, GA	USA	SEA-PHAGES			x	x		x
	1039		Christina	B.	Hawkins	cbhawkin@g.cofc.edu	Charleston	Biology	Charleston, SC	USA	SEA-PHAGES			x	x		x
	1040		Harry		Hawthorne	hhawth@lsuhsc.edu	University of Louisiana at Monroe	Biology	Monroe	USA	SEA-PHAGES			x	x		x
	1041		Samantha		Hawtrey	samantha.hawtrey943@topper.wku.edu	Western Kentucky University		Bowling Green, KY	USA	SEA-PHAGES			x	x		x
	1042		Kendra		Hayden	kendrajhayden@gmail.com	Gettysburg	Biology	Gettysburg	USA	SEA-PHAGES			x	x		x
	1043		Joseph		Haydock	haydock@gonzaga.edu	Gonzaga	Biology	Spokane	USA	SEA-PHAGES			x	x		x
	1044		Mallorie		Hayes	haysmn@warhawks.ulm.edu	University of Louisiana at Monroe	Biology	Monroe	USA	SEA-PHAGES			x	x		x
	1045		Michael		Hayes	mhayes1@ggc.edu	Georgia Gwinnett College	School of Science and Technology	Lawrenceville	USA	SEA-PHAGES			x	x		x
	1046		Camilla		Haynes	camilahaynes@hotmail.com	Howard	Biology	Washington, DC	USA	SEA-PHAGES			x	x		x
	1047		Michaela		Haynie	hayniem1@owls.southernct.edu	Southern Connecticut State University		New Haven, CT	USA	SEA-PHAGES			x	x		x
	1048		Sarah		Hays	sarahays@gmail.com	University of Louisiana at Monroe	Biology	Monroe	USA	SEA-PHAGES			x	x		x
	1049		Diana		He	dianahe@wustl.edu	Washington University in St. Louis	Biology	St. Louis, MO	USA	SEA-PHAGES			x	x		x
	1050		Zezhong		He	he.z@wustl.edu	Washington University in St. Louis	Biology	St. Louis, MO	USA	SEA-PHAGES			x	x		x
	1051		Kevin		He	kevinhe08@gmail.com	University of California San Diego	Biology	La Jolla	USA	SEA-PHAGES			x	x		x
	1052		Siping		He	sherry0327@gmail.com	CMU	Biological Sciences	Pittsburgh, PA	USA	SEA-PHAGES			x	x		x
	1053		Kaitlin	E.	Healy	kaitlin.healy19@gmail.com	CMU	Biological Sciences	Pittsburgh, PA	USA	SEA-PHAGES			x	x		x
	1054		Stacey		Heaver	heavst01@gettysburg.edu	Gettysburg	Biology	Gettysburg	USA	SEA-PHAGES			x	x		x
	1055		Emily		Heckman	elh316@lehigh.edu	Lehigh	Biological Sciences	Bethlehem	USA	SEA-PHAGES			x	x		x
	1056		Eric		Hederstedt	eric.hederstedt@hope.edu	Hope College	Biology	Holland	USA	SEA-PHAGES			x	x		x
	1057		Morgan		Hefner	morgan.hefner@maine.edu	University of Maine, Machias	Environmental & Biological Sci.	Machias, ME	USA	SEA-PHAGES			x	x		x
	1058		Erin	M.	Hegarty	Erin_Hegarty@baylor.edu	Baylor	Department of Biology	Waco,TX	USA	SEA-PHAGES			x	x		x
	1059		Neal		Hegarty	hegarty.22@osu.edu	Ohio State University		Columbus, OH	USA	SEA-PHAGES			x	x		x
	1060		Cally		Hein	Hein.Cally@mayo.edu	University of Wisconsin-River Falls	Biology	River Falls, WI	USA	SEA-PHAGES			x	x		x
	1061		Bryce		Henderson	bryce.a.henderson@wsu.edu;	Washington State University		Pullman, WA	USA	SEA-PHAGES			x	x		x
	1062		Melissa	S.	Henderson	Melissa_Henderson@baylor.edu	Baylor	Department of Biology	Waco,TX	USA	SEA-PHAGES			x	x		x
	1063		Hope		Hendricks	hendricksh13@students.ecu.edu	North Carolina State	Microbiology and Biotechnology	Raleigh, NC	USA	SEA-PHAGES			x	x		x
	1064		Blake		Henley	bhenley@zagmail.gonzaga.edu	Gonzaga	Biology	Spokane	USA	SEA-PHAGES			x	x		x
	1065		Colleen		Henry	henryca2@miamioh.edu	Miami University	Microbiology	Oxford, OH	USA	SEA-PHAGES			x	x		x
	1066		Lanese		Henry	lanesehenry@gmail.com	Nyack College	Biology and Chemistry	Nyack, NY	USA	SEA-PHAGES			x	x		x
	1067		Robert		Henry	robert.henry@hope.edu	Hope College	Biology	Holland	USA	SEA-PHAGES			x	x		x
	1068		Shana-kay		Henry-Grant	shenrygrant@yahoo.com	Queensboro community College	Biological Sciences and Geology	Bayside	USA	SEA-PHAGES			x	x		x
	1069		Ellen		Hensle	ehensle@zagmail.gonzaga.edu	Gonzaga	Biology	Spokane	USA	SEA-PHAGES			x	x		x
	1070		Ryan	M.	Hensleigh	rmhensleigh@mtech.edu	Montana Tech	Chemistry	Butte, MT	USA	SEA-PHAGES			x	x		x
	1071		Vanessa		Hernandez	vhernandez26@miners.utep.edu	University of Texas at El Paso	Biology	El Paso TX	USA	SEA-PHAGES			x	x		x
	1072		Emma		Herold	Emma_Herold@brown.edu	Brown	Biology and Medicine	Providence	USA	SEA-PHAGES			x	x		x
	1073		April		Hester	ahester9@eagles.nccu.edu	North Carolina Central	Biology	Durham, NC	USA	SEA-PHAGES			x	x		x
	1074		Sara	A.	Heyn	sheyn@wisc.edu	Baylor	Department of Biology	Waco,TX	USA	SEA-PHAGES			x	x		x
	1075		Henry		Higby	hjhigby@gmail.com	Calvin	Biology	Grand Rapids, MI	USA	SEA-PHAGES			x	x		x
	1076		Charles		Highfield	chighfield@jsu.edu	Jacksonville State	Biology	Jacksonville, AL	USA	SEA-PHAGES			x	x		x
	1077		Gabriela		Hilario	hilariog1@mail.montclair.edu	Montclair State		Montclair, NJ	USA	SEA-PHAGES			x	x		x
	1078		Heather		Hill	hmhill2@ncsu.edu	North Carolina State	Microbiology and Biotechnology	Raleigh, NC	USA	SEA-PHAGES			x	x		x
	1079		Rose	Zabel	Hill	rzhill@ucsd.edu	University of California San Diego	Biology	La Jolla	USA	SEA-PHAGES			x	x		x
	1080		Sarah		Hillson	sarah.hillson@Colorado.EDU	University of Colorado at Boulder		Boulder, CO	USA	SEA-PHAGES			x	x		x
	1081		Brenda	E.	Hinojoza	behinojoza@miners.utep.edu	University of Texas at El Paso	Biology	El Paso TX	USA	SEA-PHAGES			x	x		x
	1082		Daniel		Hinson	danielhinson09@gmail.com	Charleston	Biology	Charleston, SC	USA	SEA-PHAGES			x	x		x
	1083		Traci-Lynn		Hirai	tracilynn56@gmail.com	Loyola Marymount	Biology	Los Angeles	USA	SEA-PHAGES			x	x		x
	1084		Aspen		Hirsch	ahirsch2@zagmail.gonzaga.edu	Gonzaga	Biology	Spokane	USA	SEA-PHAGES			x	x		x
	1085		Hana		Hoang	Hana.Hoang@yotes.collegeofidaho.edu	College of Idaho	Biology	Caldwell	USA	SEA-PHAGES			x	x		x
	1086		Malayna		Hocker	mhocker@smith.edu	Smith College	Biology	Northampton, MA	USA	SEA-PHAGES			x	x		x
	1087		Kimberly		Hodgson	kimberly.hodgson@hope.edu	Hope College	Biology	Holland	USA	SEA-PHAGES			x	x		x
	1088		Krista		Hoevemeyer	krista.hoevemeyer@hope.edu	Hope College	Biology	Holland	USA	SEA-PHAGES			x	x		x
	1089		Taylor		Hoff	taylor.hoff@Colorado.EDU	University of Colorado at Boulder		Boulder, CO	USA	SEA-PHAGES			x	x		x
	1090		Hilary		Hoffman	hilary.amara@gmail.com	University of California Santa Cruz		Santa Cruz, CA	USA	SEA-PHAGES			x	x		x
	1091		Gina		Hogan	hogangm1@gmail.com	University of Louisiana at Monroe	Biology	Monroe	USA	SEA-PHAGES			x	x		x
	1092		Sara	E.	Hoge	sarahoge@gmail.com	CMU	Biological Sciences	Pittsburgh, PA	USA	SEA-PHAGES			x	x		x
	1093		Ryan		Holden	rholden@iwu.edu	Illinois Wesleyan	Biology	Bloomington, IL	USA	SEA-PHAGES			x	x		x
	1094		Alexis		Holder	aholder@zagmail.gonzaga.edu	Gonzaga	Biology	Spokane	USA	SEA-PHAGES			x	x		x
	1095		Cameron		Holder	cameron.holder@hope.edu	Hope College	Biology	Holland	USA	SEA-PHAGES			x	x		x
	1096		Courtney		Hollingsworth	chollingsworth16@gmail.com	Howard	Biology	Washington, DC	USA	SEA-PHAGES			x	x		x
	1097		Johnathon		Hollis	hollisjohnathon@yahoo.com	Morehouse		Atlanta, GA	USA	SEA-PHAGES			x	x		x
	1098		Gail		Hollowell	ghollowell@nccu.edu	North Carolina Central	Biology	Durham, NC	USA	SEA-PHAGES			x	x		x
	1099		Georgeanna	M.	Holmes	gholmes@ggc.edu	Georgia Gwinnett College	School of Science and Technology	Lawrenceville	USA	SEA-PHAGES			x	x		x
	1100		Le'nica		Holmes	lholmes1@ggc.edu	Georgia Gwinnett College	School of Science and Technology	Lawrenceville	USA	SEA-PHAGES			x	x		x
	1101		Bethany		Holtz	holtbe01@gettysburg.edu	Gettysburg	Biology	Gettysburg	USA	SEA-PHAGES			x	x		x
	1102		Nathan		Holz	holznathan3@gmail.com	University of California Santa Cruz		Santa Cruz, CA	USA	SEA-PHAGES			x	x		x
	1103		David		Homan	dwillhoman@gmail.com	University of California Santa Cruz		Santa Cruz, CA	USA	SEA-PHAGES			x	x		x
	1104		Joris		Hoogendoorn	hoogenjj@miamioh.edu	Miami University	Microbiology	Oxford, OH	USA	SEA-PHAGES			x	x		x
	1105		Stacy		Hooker	stacyjhooker@gmail.com	Calvin	Biology	Grand Rapids, MI	USA	SEA-PHAGES			x	x		x
	1106		James		Horsfall	horsfall.js@gmail.com	University of California Santa Cruz		Santa Cruz, CA	USA	SEA-PHAGES			x	x		x
	1107		David	Daniel	Horstman	davidzilla27@gmail.com	University of California San Diego	Biology	La Jolla	USA	SEA-PHAGES			x	x		x
	1108		Ellen		Hostert	ehostert@maine.edu	University of Maine, Machias	Environmental & Biological Sci.	Machias, ME	USA	SEA-PHAGES			x	x		x
	1109		Katherine		Hotze	khotze@carthage.edu	Carthage	Biology	Kenosha, WI	USA	SEA-PHAGES			x	x		x
	1110		Laken	C.	Houser	hou5918@setonhill.edu	Seton Hill University	Division of Natural and Health Sciences	Greensburg, PA	USA	SEA-PHAGES			x	x		x
	1111		Catherine	M	Howard	Catherine_Howard1@baylor.edu	Baylor	Department of Biology	Waco,TX	USA	SEA-PHAGES			x	x		x
	1112		Lauren	A.	Howell	laurenannehowell@gmail.com	Charleston	Biology	Charleston, SC	USA	SEA-PHAGES			x	x		x
	1113		Sunnie		Hsiung	sunniehsiung@go.wustl.edu	Washington University in St. Louis	Biology	St. Louis, MO	USA	SEA-PHAGES			x	x		x
	1114		G.	Jason	Huang	gjhuang@WUSTL.EDU	Washington University in St. Louis	Biology	St. Louis, MO	USA	SEA-PHAGES			x	x		x
	1115		Tina		Huang	iseetina@gmail.com	University of California Santa Cruz		Santa Cruz, CA	USA	SEA-PHAGES			x	x		x
	1116		Vincent	J.	Huang	vjhuang@WUSTL.EDU	Washington University in St. Louis	Biology	St. Louis, MO	USA	SEA-PHAGES			x	x		x
	1117		Jasmine		Hubley	jasminehubley13@yahoo.com	Evergreen State College		Olympia, WA	USA	SEA-PHAGES			x	x		x
	1118		Erica		Hufford	ehuffo@lsuhsc.edu	University of Louisiana at Monroe	Biology	Monroe	USA	SEA-PHAGES			x	x		x
	1119		Raya		Hughes	hughesrd@warhawks.ulm.edu	University of Louisiana at Monroe	Biology	Monroe	USA	SEA-PHAGES			x	x		x
	1120		Lee	E.	Hughes	lhughes@unt.edu	University of North Texas	Biological Sciences	Denton, TX	USA	SEA-PHAGES			x	x		x
	1121		Emily		Huizenga	emilyhuizenga26@gmail.com	Calvin	Biology	Grand Rapids, MI	USA	SEA-PHAGES			x	x		x
	1122		Nathaniel		Hunnewell	nhunnewe@purdue.edu	Purdue University		West Lafayette, IN	USA	SEA-PHAGES			x	x		x
	1123		Kellie		Hunnicutt	kelliezhane@gmail.com	Howard	Biology	Washington, DC	USA	SEA-PHAGES			x	x		x
	1124		Gregory		Hunt	ghunt@zagmail.gonzaga.edu	Gonzaga	Biology	Spokane	USA	SEA-PHAGES			x	x		x
	1125		Taylor		Hunt	thunt1@friars.providence.edu	Providence		Providence, RI	USA	SEA-PHAGES			x	x		x
	1126		Jessica		Hunter	jess10061992@gmail.com	Mycobacterial Genetics Course - UKZN		Durban	South Africa	MGC			x	x		x
	1127		Kessler		Hurd	kessler.hurd@yahoo.com	Howard	Biology	Washington, DC	USA	SEA-PHAGES			x	x		x
	1128		Mackenzie		Hurlbert	hurlbertm1@owls.southernct.edu	Southern Connecticut State University		New Haven, CT	USA	SEA-PHAGES			x	x		x
	1129		Kayla		Hurst	kmhurst@ncsu.edu	North Carolina State	Microbiology and Biotechnology	Raleigh, NC	USA	SEA-PHAGES			x	x		x
	1130		Arturo		Husein	ArturoHusein@my.unt.edu	University of North Texas	Biological Sciences	Denton, TX	USA	SEA-PHAGES			x	x		x
	1131		Keith	W.	Hutchison	keithh@maine.edu	University of Maine, Honors College	Molecular and Biomedical Sciences	Orono, ME	USA	SEA-PHAGES			x	x		x
	1132		Sydney		Hutton	shutton@zagmail.gonzaga.edu	Gonzaga	Biology	Spokane	USA	SEA-PHAGES			x	x		x
	1133		Huyen		Huynh	huyen.huynh@Colorado.EDU	University of Colorado at Boulder		Boulder, CO	USA	SEA-PHAGES			x	x		x
	1134		Stephanie		Huynh	shuynh@smith.edu	Smith College	Biology	Northampton, MA	USA	SEA-PHAGES			x	x		x
	1135		Christina		Hwang	CIH6@pitt.edu	PHIRE Program - University of Pittsburgh	Department of Biological Sciences	Pittsburgh	USA	PHIRE			x	x		x
	1136		Vicky		Hwang	vhwang@ucsd.edu	University of California San Diego	Biology	La Jolla	USA	SEA-PHAGES			x	x		x
	1137		Joshua		Hynes	joshua.hynes144@topper.wku.edu	Western Kentucky University		Bowling Green, KY	USA	SEA-PHAGES			x	x		x
	1138		Chikodi		Ibe	cibe@ufl.edu	University of Florida		Gainsville, FL	USA	SEA-PHAGES			x	x		x
	1139		Aubrey		Ibele	aibele@zagmail.gonzaga.edu	Gonzaga	Biology	Spokane	USA	SEA-PHAGES			x	x		x
	1140		Catherine		Ibrahim	ibrahimc2@mail.montclair.edu	Montclair State		Montclair, NJ	USA	SEA-PHAGES			x	x		x
	1141		Amanda		Icazatti-Burtell	amanda.icazatti@upr.edu	University of Puerto Rico - Cayey	Biology	Cayey PR	USA	SEA-PHAGES			x	x		x
	1142		Torri		Igou	tigou@ucsc.edu	University of California Santa Cruz		Santa Cruz, CA	USA	SEA-PHAGES			x	x		x
	1143		Jasmine		Ikejiani	jikejian@ggc.edu	Georgia Gwinnett College	School of Science and Technology	Lawrenceville	USA	SEA-PHAGES			x	x		x
	1144		Mary		Illback	millback@zagmail.gonzaga.edu	Gonzaga	Biology	Spokane	USA	SEA-PHAGES			x	x		x
	1145		Emily		Illingworth	emily.illingworth@maine.edu	University of Maine, Honors College		Orono, ME	USA	SEA-PHAGES			x	x		x
	1146		Ariel		Imler	ariel.imler@gmail.com	Charleston	Biology	Charleston, SC	USA	SEA-PHAGES			x	x		x
	1147		Joshua		Imperial	imperialkero@live.com	University of California, Los Angeles	Department of Microbiology, Immunology, and Molecular Genetics	Los Angeles	USA	SEA-PHAGES			x	x		x
	1148		Emily	J.	Interrante	Emily_Interrante@baylor.edu	Baylor	Department of Biology	Waco,TX	USA	SEA-PHAGES			x	x		x
	1149		John		Ion	jion@css.edu	College of St. Scholastica	Biology	Duluth, MN	USA	SEA-PHAGES			x	x		x
	1150		Andra		Ionescu	aionescu@ucsd.edu	University of California San Diego	Biology	La Jolla	USA	SEA-PHAGES			x	x		x
	1151		Khristina		Ipapo	khristina.ipapo@gmail.com	University of California, Los Angeles	Department of Microbiology, Immunology, and Molecular Genetics	Los Angeles	USA	SEA-PHAGES			x	x		x
	1152		Shubha	K.	Ireland	skale@xula.edu	Xavier University of Louisiana		New Orleans, LA	USA	SEA-PHAGES			x	x		x
	1153		Camille	E.	Irwin	ci500647@SJU.EDU	Saint Joseph's University	Biology	Philadelphia	USA	SEA-PHAGES			x	x		x
	1154		Sharon		Isern	sisern@fgcu.edu	Florida Gulf Coast University	Biological Sciences	Fort Myers	USA	SEA-PHAGES			x	x		x
	1155		Akira		Issac	akira.isaac@hotmail.co.uk	Howard	Biology	Washington, DC	USA	SEA-PHAGES			x	x		x
	1156		Tambi	F.	Issac	tambi_issac@hotmail.com	BYU	Microbiology and Molecular Biology	Provo	USA	SEA-PHAGES			x	x		x
	1157		Kristina		Ivanova	kristinaivanova@ufl.edu	University of Florida		Gainsville, FL	USA	SEA-PHAGES			x	x		x
	1158		Varun		Iyengar	vbi1@pitt.edu	University of Pittsburgh	Biological Sciences	Pittsburgh PA	USA	SEA-PHAGES			x	x		x
	1159		Osai		Ize-Iyamu	osayiizeiyamu@yahoo.com	Howard	Biology	Washington, DC	USA	SEA-PHAGES			x	x		x
	1160		Antonio		Jackson	antonio.jackson10@yahoo.com	Morehouse		Atlanta, GA	USA	SEA-PHAGES			x	x		x
	1161		Charity		Jackson	charity.jackson715@topper.wku.edu	Western Kentucky University		Bowling Green, KY	USA	SEA-PHAGES			x	x		x
	1162		Stephen		Jackson	jacksos1@warhawks.ulm.edu	University of Louisiana at Monroe	Biology	Monroe	USA	SEA-PHAGES			x	x		x
	1163		Jelissa		Jackson	jelissa.jackson1@bison.howard.edu	Howard	Biology	Washington, DC	USA	SEA-PHAGES			x	x		x
	1164		Naveen		Jain	naveen.jain@go.wustl.edu	Washington University in St. Louis	Biology	St. Louis, MO	USA	SEA-PHAGES			x	x		x
	1165		Marilyn		Jalal	marilynjalal@yahoo.com	University of North Texas	Biological Sciences	Denton, TX	USA	SEA-PHAGES			x	x		x
	1166		Chernoh		Jalloh	cjalloh09@gmail.com	Mycobacterial Genetics Course - UKZN		Durban	South Africa	MGC			x	x		x
	1167		Aleksandar		Jamborcic	ajamborc@ucsd.edu	University of California San Diego	Biology	La Jolla	USA	SEA-PHAGES			x	x		x
	1168	Mr	Brett		James	jam56770@obu.edu	Ouachita Baptist	Biology	Arkadelphia, AR	USA	SEA-PHAGES			x	x		x
	1169		Wendy		Jamison	wjamison@csc.edu	Chadron	Physical and Life sciences	Chadron, NE	USA	SEA-PHAGES			x	x		x
	1170		Alicia		Jancevski	ajancevs@friars.providence.edu	Providence		Providence, RI	USA	SEA-PHAGES			x	x		x
	1171		Elaina		Jandourek	ejandourek@carthage.edu	Carthage	Biology	Kenosha, WI	USA	SEA-PHAGES			x	x		x
	1172		Emily		Jankowski	jankem01@gettysburg.edu	Gettysburg	Biology	Gettysburg	USA	SEA-PHAGES			x	x		x
	1173		Gary		Janssen	janssegr@miamioh.edu	Miami University	Microbiology	Oxford, OH	USA	SEA-PHAGES			x	x		x
	1174		Jonathan	W.	Jarvik	jarvik@cmu.edu	CMU	Biological Sciences	Pittsburgh, PA	USA	SEA-PHAGES			x	x		x
	1175		Paul	G.	Jasinto	pjasinto@gmail.com	CMU	Biological Sciences	Pittsburgh, PA	USA	SEA-PHAGES			x	x		x
	1176		Rahul		Jaswaney	rjaswaney@wustl.edu	Washington University in St. Louis	Biology	St. Louis, MO	USA	SEA-PHAGES			x	x		x
	1177		Rohit		Jaswaney	rohit.jaswaney@wustl.edu	Washington University in St. Louis	Biology	St. Louis, MO	USA	SEA-PHAGES			x	x		x
	1178		Kishore	L.	Jayakumar	greendude789@hotmail.com	CMU	Biological Sciences	Pittsburgh, PA	USA	SEA-PHAGES			x	x		x
	1179		Alec		Jeffers	jefferac@miamioh.edu	Miami University	Microbiology	Oxford, OH	USA	SEA-PHAGES			x	x		x
	1180		Myleka		Jefferson	myleka1995@gmail.com	Howard	Biology	Washington, DC	USA	SEA-PHAGES			x	x		x
	1181		Sharese		Jefferson	sdjeff20151@gmail.com	College of Wm & Mary	Biology	Williamsburg	USA	SEA-PHAGES			x	x		x
	1182		Tori		Jefferson	tnjeffer@ncsu.edu	North Carolina State	Microbiology and Biotechnology	Raleigh, NC	USA	SEA-PHAGES			x	x		x
	1183		Sabrina		Jen	sjen@lion.lmu.edu	Loyola Marymount	Biology	Los Angeles	USA	SEA-PHAGES			x	x		x
	1184		Timothy		Jen	tjen09@gmail.com	Calvin	Biology	Grand Rapids, MI	USA	SEA-PHAGES			x	x		x
	1185		Adam	C.	Jenkins	acj0592@aol.com	Charleston	Biology	Charleston, SC	USA	SEA-PHAGES			x	x		x
	1186		Meagan	M.	Jenkins	mmjenkins5046@eagle.fgcu.edu	Florida Gulf Coast University	Honors Program	Fort Myers	USA	SEA-PHAGES			x	x		x
	1187		Valerie	R.	Jenkins	vj593227@sju.edu	Saint Joseph's University	Biology	Philadelphia	USA	SEA-PHAGES			x	x		x
	1188		Stephen		Jensen	SJensen2@css.edu	College of St. Scholastica	Biology	Duluth, MN	USA	SEA-PHAGES			x	x		x
	1189		Chandler		Jensen-Cody	cjensen-cody@zagmail.gonzaga.edu	Gonzaga	Biology	Spokane	USA	SEA-PHAGES			x	x		x
	1190		Ji-il		Jeon	jj446@cabrini.edu	Cabrini	Science	Radnor, PA	USA	SEA-PHAGES			x	x		x
	1191		Huiyi		Jiang	huiyijiang00@gmail.com	University of California Santa Cruz		Santa Cruz, CA	USA	SEA-PHAGES			x	x		x
	1192		Wenxuan Lilith		Jiang	lilithjiang@ucla.edu	University of California, Los Angeles	Department of Microbiology, Immunology, and Molecular Genetics	Los Angeles	USA	SEA-PHAGES			x	x		x
	1193		Xuexia		Jiang	xuexiaemail@yahoo.com	CMU	Biological Sciences	Pittsburgh, PA	USA	SEA-PHAGES			x	x		x
	1194		Yi		Jiang	yjiang99@tigermail.qcc.cuny.edu	Queensboro community College	Biological Sciences and Geology	Bayside	USA	SEA-PHAGES			x	x		x
	1195		Allison	A.	Johnson	aajohnson@vcu.edu	Virginia Commonwealth University	Center for the Study of Biological Complexity	Richmond, VA	USA	SEA-PHAGES			x	x		x
	1196		Anna		Johnson	AJohns32@css.edu	College of St. Scholastica	Biology	Duluth, MN	USA	SEA-PHAGES			x	x		x
	1197		Ashley	Marie	Johnson	ashley.m.johnson@wustl.edu	Washington University in St. Louis	Biology	St. Louis, MO	USA	SEA-PHAGES			x	x		x
	1198		Brett		Johnson	bjohnson8@jsu.edu	Jacksonville State	Biology	Jacksonville, AL	USA	SEA-PHAGES			x	x		x
	1199		Cody		Johnson	cod.johnson14@gmail.com	Evergreen State College		Olympia, WA	USA	SEA-PHAGES			x	x		x
	1200		Christopher		Johnson	cvjohnson1215@yahoo.com	Morehouse		Atlanta, GA	USA	SEA-PHAGES			x	x		x
	1201		Jessica		Johnson	j.johnson92@live.com	Xavier University of Louisiana		New Orleans, LA	USA	SEA-PHAGES			x	x		x
	1202		Joseph	E.	Johnson	jj580512@sju.edu	Saint Joseph's University	Biology	Philadelphia	USA	SEA-PHAGES			x	x		x
	1203		Ember		Johnson	johemb10@evergreen.edu	Evergreen State College		Olympia, WA	USA	SEA-PHAGES			x	x		x
	1204		Benjamin	K.	Johnson	john3434@msu.edu	Calvin	Biology	Grand Rapids, MI	USA	SEA-PHAGES			x	x		x
	1205		Katie		Johnson	kaj949@culver.edu	Culver-Stockton	Biology	Canton, MO	USA	SEA-PHAGES			x	x		x
	1206		Laura		Johnson	laura.johnson@hope.edu	Hope College	Biology	Holland	USA	SEA-PHAGES			x	x		x
	1207		Mark		Johnson	Mark_Johnson@georgetowncollege.edu	Western Kentucky University		Bowling Green, KY	USA	SEA-PHAGES			x	x		x
	1208		Nicholas		Johnson	njohnso3@nebrwesleyan.edu	Nebraska Wesleyan	Biology	Lincoln, Nebraska	USA	SEA-PHAGES			x	x		x
	1209		Rakiyah		Johnson	rjohns52@lion.lmu.edu	Loyola Marymount	Biology	Los Angeles	USA	SEA-PHAGES			x	x		x
	1210		Rachel		Johnson	rmj227@culver.edu	Culver-Stockton	Biology	Canton, MO	USA	SEA-PHAGES			x	x		x
	1211		Alexander		Johnson	rocker94@uab.edu	University of Alabama Birmingham	Biology	Birmingham	USA	SEA-PHAGES			x	x		x
	1212		Emily		Johnston	eweemichelle@hotmail.com	University of North Texas	Biological Sciences	Denton, TX	USA	SEA-PHAGES			x	x		x
	1213		Rachel		Johnston	johnstrm@warhawks.ulm.edu	University of Louisiana at Monroe	Biology	Monroe	USA	SEA-PHAGES			x	x		x
	1214		Kevin		Johnston	kjohnston2@zagmail.gonzaga.edu	Gonzaga	Biology	Spokane	USA	SEA-PHAGES			x	x		x
	1215		Netherland		Joiner	njoiner@iwu.edu	Illinois Wesleyan	Biology	Bloomington, IL	USA	SEA-PHAGES			x	x		x
	1216		Alana		Jones	alana.jones@bison.howard.edu	Howard	Biology	Washington, DC	USA	SEA-PHAGES			x	x		x
	1217		George		Jones	george.jones330@topper.wku.edu	Western Kentucky University		Bowling Green, KY	USA	SEA-PHAGES			x	x		x
	1218		Isabel		Jones	isabel.jones@wsu.edu	Washington State University		Pullman, WA	USA	SEA-PHAGES			x	x		x
	1219		Jackson		Jones	jjones14@zagmail.gonzaga.edu	Gonzaga	Biology	Spokane	USA	SEA-PHAGES			x	x		x
	1220		Nancy	L.	Jones	jones@lasalle.edu	LaSalle	ISBT	Philadelphia	USA	SEA-PHAGES			x	x		x
	1221		J.	Derek	Jones	jonesde@warhawks.ulm.edu	University of Louisiana at Monroe	Biology	Monroe	USA	SEA-PHAGES			x	x		x
	1222		Keara		Jones	kmjones01@email.wm.edu	Providence		Providence, RI	USA	SEA-PHAGES			x	x		x
	1223		Latoya		Jones	ljones0211@kctcs.edu	Western Kentucky University		Bowling Green, KY	USA	SEA-PHAGES			x	x		x
	1224		Mackenzie		Jones	mackenzie.jones751@topper.wku.edu	Western Kentucky University		Bowling Green, KY	USA	SEA-PHAGES			x	x		x
	1225		Margaret		Jones	mjones12@zagmail.gonzaga.edu	Gonzaga	Biology	Spokane	USA	SEA-PHAGES			x	x		x
	1226		Morgan		Jones	MorganJones4@my.unt.edu	University of North Texas	Biological Sciences	Denton, TX	USA	SEA-PHAGES			x	x		x
	1227		Laura		Joo	laura901213@gmail.com	Queensboro community College	Biological Sciences and Geology	Bayside	USA	SEA-PHAGES			x	x		x
	1228		Taylor		Jordan	tjordan2@zagmail.gonzaga.edu	Gonzaga	Biology	Spokane	USA	SEA-PHAGES			x	x		x
	1229		Caelan		Jordan-Ferrer	caelan.jordan@upr.edu	University of Puerto Rico - Cayey	Biology	Cayey PR	USA	SEA-PHAGES			x	x		x
	1230		Michelle		Juarez	mcj216@lehigh.edu	Lehigh	Biological Sciences	Bethlehem	USA	SEA-PHAGES			x	x		x
	1231		Billy		Judd	billy235@comcast.net	Evergreen State College		Olympia, WA	USA	SEA-PHAGES			x	x		x
	1232		Mark		Juel	mmjuel@gmail.com	Calvin	Biology	Grand Rapids, MI	USA	SEA-PHAGES			x	x		x
	1233		Ryan		Juhring	rjuhring@student.fdu.edu	Cabrini	Science	Radnor, PA	USA	SEA-PHAGES			x	x		x
	1234		Harsha		Jujjavarapu	h.jujjavarapu@wustl.edu	Washington University in St. Louis	Biology	St. Louis, MO	USA	SEA-PHAGES			x	x		x
	1235		John	F.	Julian	jj594901@sju.edu	Saint Joseph's University	Biology	Philadelphia	USA	SEA-PHAGES			x	x		x
	1236		Nickolas	W.	Julian	nicholas.julian@gmail.com	Saint Joseph's University	Biology	Philadelphia	USA	SEA-PHAGES			x	x		x
	1237		Erin		Jung	erinj@andrew.cmu.edu	CMU	Biological Sciences	Pittsburgh, PA	USA	SEA-PHAGES			x	x		x
	1238		Jennifer		Jung	jenniferallisonjung@gmail.com	University of North Texas	Biological Sciences	Denton, TX	USA	SEA-PHAGES			x	x		x
	1239		Peter		Jung	peter.jung@trincoll.edu	Trinity College	Biology	Hartford	USA	SEA-PHAGES			x	x		x
	1240		Jesus		Jurado	jajurado3@miners.utep.edu	University of Texas at El Paso	Biology	El Paso TX	USA	SEA-PHAGES			x	x		x
	1241		Ziomara		Jurado	zjurado@nebrwesleyan.edu	Nebraska Wesleyan	Biology	Lincoln, Nebraska	USA	SEA-PHAGES			x	x		x
	1242		Nicholas		Justus	justus.39@osu.edu	Ohio State University		Columbus, OH	USA	SEA-PHAGES			x	x		x
	1243		Kyle		Kaczynski	kdk8@students.calvin.edu	Calvin	Biology	Grand Rapids, MI	USA	SEA-PHAGES			x	x		x
	1244		Day	Nahm	Kagy	dkagy@ucsd.edu	University of California San Diego	Biology	La Jolla	USA	SEA-PHAGES			x	x		x
	1245		Afsana		Kajee	afsanakajee@ymail.com	Mycobacterial Genetics Course - UKZN		Durban	South Africa	MGC			x	x		x
	1246		Maria		Kakonikos	mkakonikos52@tigermail.qcc.cuny.edu	Queensboro community College	Biological Sciences and Geology	Bayside	USA	SEA-PHAGES			x	x		x
	1247		Cody		Kamstra	codiody@gmail.com	Evergreen State College		Olympia, WA	USA	SEA-PHAGES			x	x		x
	1248		Thalia		Kanani-Hendijani	kananit13@gmail.com	University of North Texas	Biological Sciences	Denton, TX	USA	SEA-PHAGES			x	x		x
	1249		Karen		Kantor	kantorki@vcu.edu	Virginia Commonwealth University		Richmond, VA	USA	SEA-PHAGES			x	x		x
	1250		Aaron	James	Kappe	akappe@ucsd.edu	University of California San Diego	Biology	La Jolla	USA	SEA-PHAGES			x	x		x
	1251		Alexandra		Karacozoff	akaracozoff@gmail.com	Loyola Marymount	Biology	Los Angeles	USA	SEA-PHAGES			x	x		x
	1252		Ann		Karam	akaram@zagmail.gonzaga.edu	Gonzaga	Biology	Spokane	USA	SEA-PHAGES			x	x		x
	1253		Lakshmi		Karamsetty	Lakshmi.Karamsetty@Colorado.EDU	University of Colorado at Boulder		Boulder, CO	USA	SEA-PHAGES			x	x		x
	1254		Semir		Karic	s.karic@ufl.edu	University of Florida		Gainsville, FL	USA	SEA-PHAGES			x	x		x
	1255		Srilakshmi		Karuturi	karuturis@vcu.edu	Virginia Commonwealth University		Richmond, VA	USA	SEA-PHAGES			x	x		x
	1256		Surabhi		Kasera	skasera@wustl.edu	Washington University in St. Louis	Biology	St. Louis, MO	USA	SEA-PHAGES			x	x		x
	1257		Woderyelesh		Kassa	Woderyelesh.Kassa@som.umaryland.edu	Montclair State		Montclair, NJ	USA	SEA-PHAGES			x	x		x
	1258		Manuel		Kassardjian	armenian_druid@hotmail.com	University of Louisiana at Monroe	Biology	Monroe	USA	SEA-PHAGES			x	x		x
	1259		Tomas		Kasza	tkasza7@gmail.com	University of California Santa Cruz		Santa Cruz, CA	USA	SEA-PHAGES			x	x		x
	1260		Dylan		Katon	dylan.katon@maine.edu	University of Maine, Machias	Environmental & Biological Sci.	Machias, ME	USA	SEA-PHAGES			x	x		x
	1261		Balpreet		Kaur	kaur.58@osu.edu	Ohio State University		Columbus, OH	USA	SEA-PHAGES			x	x		x
	1262		Kevin		Kaurich	kaurickj@dukes.jmu.edu	JMU	Biology	Harrisonburg	USA	SEA-PHAGES			x	x		x
	1263		Mousa		Kawwa	mkawwa11209@ufl.edu	University of Florida		Gainsville, FL	USA	SEA-PHAGES			x	x		x
	1264		Katelynn		Kazane	kkazane@ucla.edu	University of California, Los Angeles	Department of Microbiology, Immunology, and Molecular Genetics	Los Angeles	USA	SEA-PHAGES			x	x		x
	1265		Michelle		Keag	Michelle.Keag@Colorado.EDU	University of Colorado at Boulder		Boulder, CO	USA	SEA-PHAGES			x	x		x
	1266		Sean		Kearney	skearney@mit.edu	Purdue University		West Lafayette, IN	USA	SEA-PHAGES			x	x		x
	1267		Alex		Kearns	alex.kearns574@topper.wku.edu	Western Kentucky University		Bowling Green, KY	USA	SEA-PHAGES			x	x		x
	1268		Michael	G.	Kearse	mkearse@med.umich.edu	Lehigh	Biological Sciences	Bethlehem	USA	SEA-PHAGES			x	x		x
	1269		Gabrielle		Keeler	gkeeler2012@gmail.com	University of California Santa Cruz		Santa Cruz, CA	USA	SEA-PHAGES			x	x		x
	1270		Nigel		Keen	keenn1@student.lasalle.edu	LaSalle	ISBT	Philadelphia	USA	SEA-PHAGES			x	x		x
	1271		Ayleen		Keeton	keeton.44@osu.edu	Ohio State University		Columbus, OH	USA	SEA-PHAGES			x	x		x
	1272		Meghan		Keleher	meghan.keleher@trincoll.edu	Trinity College	Biology	Hartford	USA	SEA-PHAGES			x	x		x
	1273		Chandler		Keller	chandler.keller@wsu.edu	Washington State University		Pullman, WA	USA	SEA-PHAGES			x	x		x
	1274		Paige		Keller	ekeller@ggc.edu	Georgia Gwinnett College	School of Science and Technology	Lawrenceville	USA	SEA-PHAGES			x	x		x
	1275		Aubrey		Kelley	akelly6@xula.edu	Xavier University of Louisiana		New Orleans, LA	USA	SEA-PHAGES			x	x		x
	1276		Brianna		Kelley	bkelley7@uab.edu	University of Alabama Birmingham	Biology	Birmingham	USA	SEA-PHAGES			x	x		x
	1277		Tess		Kelley	tkelley@iwu.edu	Illinois Wesleyan	Biology	Bloomington, IL	USA	SEA-PHAGES			x	x		x
	1278		Bobbi		Kelling	bobbi.kelling@my.uwrf.edu	University of Wisconsin-River Falls	Biology	River Falls, WI	USA	SEA-PHAGES			x	x		x
	1279		Evan		Kelly	emkelly@ncsu.edu	North Carolina State	Microbiology and Biotechnology	Raleigh, NC	USA	SEA-PHAGES			x	x		x
	1280		Karla		Kelly	kelkar24@evergreen.edu	Evergreen State College		Olympia, WA	USA	SEA-PHAGES			x	x		x
	1281		Jessica		Kelsey	jsaz1@umbc.edu	University of Maryland, Baltimore County	Dept. of Biological Sciences	Baltimore, MD	USA	SEA-PHAGES			x	x		x
	1282		Margaret	A.	Kenna	makg@lehigh.edu	Lehigh	Biological Sciences	Bethlehem	USA	SEA-PHAGES			x	x		x
	1283		Emma		Kennedy	ekenned6@lion.lmu.edu	Loyola Marymount	Biology	Los Angeles	USA	SEA-PHAGES			x	x		x
	1284		Erin		Kennedy	Erin_Kennedy@brown.edu	Lehigh	Biological Sciences	Bethlehem	USA	SEA-PHAGES			x	x		x
	1285		Kendall		Kennedy	kkenned2@eagles.nccu.edu	North Carolina Central	biology	Durham, NC	USA	SEA-PHAGES			x	x		x
	1286		Lacey		Kennedy	lken@uab.edu	University of Alabama Birmingham	Biology	Birmingham	USA	SEA-PHAGES			x	x		x
	1287		Emily	J.	Kenney	ekenney@go.wustl.edu	Washington University in St. Louis	Biology	St. Louis, MO	USA	SEA-PHAGES			x	x		x
	1288		Samuel		Kerk	sam.kerk10@gmail.com	Calvin	Biology	Grand Rapids, MI	USA	SEA-PHAGES			x	x		x
	1289		Matthew		Kern	mdk94@tx.rr.com	Nyack College	Biology and Chemistry	Nyack, NY	USA	SEA-PHAGES			x	x		x
	1290		McKenzie		Kerr	mkerr2@lion.lmu.edu	Loyola Marymount	Biology	Los Angeles	USA	SEA-PHAGES			x	x		x
	1291		Mark		Kerry	kerry@ulm.edu	University of Louisiana at Monroe	Biology	Monroe	USA	SEA-PHAGES			x	x		x
	1292		Anna	C.	Kesaris	ak191085@sju.edu	Saint Joseph's University	Biology	Philadelphia	USA	SEA-PHAGES			x	x		x
	1293		Evan		Kesinger	edk945@culver.edu	Culver-Stockton	Biology	Canton, MO	USA	SEA-PHAGES			x	x		x
	1294		Stecey	B.	Kessel	skessel@ggc.edu	Georgia Gwinnett College	School of Science and Technology	Lawrenceville	USA	SEA-PHAGES			x	x		x
	1295		Yousif		Kettoola	ykettoola@ucla.edu	University of California, Los Angeles	Department of Microbiology, Immunology, and Molecular Genetics	Los Angeles	USA	SEA-PHAGES			x	x		x
	1296		Joshua		Keyes	Joshua.Keyes@Colorado.EDU	University of Colorado at Boulder		Boulder, CO	USA	SEA-PHAGES			x	x		x
	1297		Zenab		Khan	7abibizena423@gmail.com	Montclair State		Montclair, NJ	USA	SEA-PHAGES			x	x		x
	1298		Sher	Adam	Khan	s4khan@ucsd.edu	University of California San Diego	Biology	La Jolla	USA	SEA-PHAGES			x	x		x
	1299		Rohan		Khazanchi	rkhazanchi@wustl.edu	Washington University in St. Louis	Biology	St. Louis, MO	USA	SEA-PHAGES			x	x		x
	1300		Elizaveta		Khenner	elizaveta.khenner769@topper.wku.edu	Western Kentucky University		Bowling Green, KY	USA	SEA-PHAGES			x	x		x
	1301		Farzana		Kibria	fkibria@smith.edu	Smith College	Biology	Northampton, MA	USA	SEA-PHAGES			x	x		x
	1302		Joshua		Kiehl	kiehjo02@gettysburg.edu	Gettysburg	Biology	Gettysburg	USA	SEA-PHAGES			x	x		x
	1303		Nathan		Kieswetter	natescottkieswetter@gmail.com	Mycobacterial Genetics Course - UKZN		Durban	South Africa	MGC			x	x		x
	1304		Michael		Kiflezghi	kiflezghimg@vcu.edu	Virginia Commonwealth University		Richmond, VA	USA	SEA-PHAGES			x	x		x
	1305		Albert		Kiladjian	albert.kiladjian@trincoll.edu	Trinity College	Biology	Hartford	USA	SEA-PHAGES			x	x		x
	1306		Chad		Killen	killch02@gettysburg.edu	Gettysburg	Biology	Gettysburg	USA	SEA-PHAGES			x	x		x
	1307		Bradley	W.	Killingsworth	Brad_Killingsworth@baylor.edu	Baylor	Department of Biology	Waco,TX	USA	SEA-PHAGES			x	x		x
	1308		Lauren		Killough	lkilloug@iwu.edu	Illinois Wesleyan	Biology	Bloomington, IL	USA	SEA-PHAGES			x	x		x
	1309		Myles	S.	Killpatrick	mkillpatrick@gmail.com	CMU	Biological Sciences	Pittsburgh, PA	USA	SEA-PHAGES			x	x		x
	1310		Bryan		Kim	bryan924@gmail.com	Lehigh	Biological Sciences	Bethlehem	USA	SEA-PHAGES			x	x		x
	1311		Justine	S.	Kim	justine.s.kim@vanderbilt.edu	CMU	Biological Sciences	Pittsburgh, PA	USA	SEA-PHAGES			x	x		x
	1312		Deborah		Kim	kimd11@nyack.edu	Nyack College	Biology and Chemistry	Nyack, NY	USA	SEA-PHAGES			x	x		x
	1313		Nelly		Kim	kimp5@student.lasalle.edu	LaSalle	ISBT	Philadelphia	USA	SEA-PHAGES			x	x		x
	1314		Young		Kim	young.kim@trincoll.edu	Trinity College	Biology	Hartford	USA	SEA-PHAGES			x	x		x
	1315		Jonathan		Kindberg	kindbergj@vcu.edu	Virginia Commonwealth University		Richmond, VA	USA	SEA-PHAGES			x	x		x
	1316		Meghan		Kinder	Meghan.Kinder@yotes.collegeofidaho.edu	College of Idaho	Biology	Caldwell	USA	SEA-PHAGES			x	x		x
	1317		Allyson		King	allyson.king935@topper.wku.edu	Western Kentucky University		Bowling Green, KY	USA	SEA-PHAGES			x	x		x
	1318	Ms	Katie		King	kin55734@obu.edu	Ouachita Baptist	Biology	Arkadelphia, AR	USA	SEA-PHAGES			x	x		x
	1319		Tierra		King	kingtn@warhawks.ulm.edu	University of Louisiana at Monroe	Biology	Monroe	USA	SEA-PHAGES			x	x		x
	1320		Rodney	A.	King	rodney.king@wku.edu	Western Kentucky University		Bowling Green, KY	USA	SEA-PHAGES			x	x		x
	1321		Christina		King Smith	csmith@sju.edu	Saint Joseph's University	Biology	Philadelphia	USA	SEA-PHAGES			x	x		x
	1322		Britni		Kiosse	kiosseb1@owls.southernct.edu	Southern Connecticut State University		New Haven, CT	USA	SEA-PHAGES			x	x		x
	1323		Jonathan		Kirk	jkirk@carthage.edu	Carthage	Biology	Kenosha, WI	USA	SEA-PHAGES			x	x		x
	1324		Ericka		Kirkpatrick	ekirkpatrick@ufl.edu	University of Florida		Gainsville, FL	USA	SEA-PHAGES			x	x		x
	1325		Joe		Kirsch	joe.kirsch@gmail.com	Evergreen State College		Olympia, WA	USA	SEA-PHAGES			x	x		x
	1326		Taylor		Kiskamp	kiskamptn@vcu.edu	Virginia Commonwealth University		Richmond, VA	USA	SEA-PHAGES			x	x		x
	1327		Evan		Kittaka	kittaka.1@osu.edu	Ohio State University		Columbus, OH	USA	SEA-PHAGES			x	x		x
	1328		Amy		Kivela	amy.kivela.2012@trincoll.edu	Trinity College	Biology	Hartford	USA	SEA-PHAGES			x	x		x
	1329		Beth		Klein	bklein2@carthage.edu	Carthage	Biology	Kenosha, WI	USA	SEA-PHAGES			x	x		x
	1330		Rachel		Klein	klein.453@osu.edu	Ohio State University		Columbus, OH	USA	SEA-PHAGES			x	x		x
	1331		Holly		Klepek	klepekhn@miamioh.edu	Miami University	Microbiology	Oxford, OH	USA	SEA-PHAGES			x	x		x
	1332		Christine		Kline	klinec27@gmail.com	Nyack College	Biology and Chemistry	Nyack, NY	USA	SEA-PHAGES			x	x		x
	1333		Josh		Klinger	klinger@purdue.edu	Purdue University		West Lafayette, IN	USA	SEA-PHAGES			x	x		x
	1334		Linus		Klingler	95linusk@gmail.com	University of Houston-Downtown	Natural Sciences	Houston	USA	SEA-PHAGES			x	x		x
	1335		Tyler		Klobucher	tklobucher@css.edu	College of St. Scholastica	Biology	Duluth, MN	USA	SEA-PHAGES			x	x		x
	1336		Karen		Klyczek	karen.k.klyczek@uwrf.edu	University of Wisconsin-River Falls	Biology	River Falls, WI	USA	SEA-PHAGES			x	x		x
	1337		Rachel		Knapp	RachelKnapp2@my.unt.edu	University of North Texas	Biological Sciences	Denton, TX	USA	SEA-PHAGES			x	x		x
	1338		Anna		Knight	akknight@ncsu.edu	North Carolina State	Microbiology and Biotechnology	Raleigh, NC	USA	SEA-PHAGES			x	x		x
	1339		Jacob		Knol	jacob.knol@hope.edu	Hope College	Biology	Holland	USA	SEA-PHAGES			x	x		x
	1340		Joshua		Knopf	joshua.knopf@trincoll.edu	Trinity College	Biology	Hartford	USA	SEA-PHAGES			x	x		x
	1341		Andrew		Knutson	Andrew.Knutson@wuxiapptec.com	University of Wisconsin-River Falls	Biology	River Falls, WI	USA	SEA-PHAGES			x	x		x
	1342		Kevin		Ko	kevinko@wustl.edu	Washington University in St. Louis	Biology	St. Louis, MO	USA	SEA-PHAGES			x	x		x
	1343		Tae Wuk		Ko	taewukk90@ucla.edu	University of California, Los Angeles	Department of Microbiology, Immunology, and Molecular Genetics	Los Angeles	USA	SEA-PHAGES			x	x		x
	1344		Staci		Koberstein	skoberstein@zagmail.gonzaga.edu	Gonzaga	Biology	Spokane	USA	SEA-PHAGES			x	x		x
	1345		Ann	P.	Koga	Akoga@collegeofidaho.edu	College of Idaho	Biology	Caldwell	USA	SEA-PHAGES			x	x		x
	1346		Anna		Kogler	akogler@go.wustl.edu	Washington University in St. Louis	Biology	St. Louis, MO	USA	SEA-PHAGES			x	x		x
	1347		William		Kohlway IV	whkohlwa@ncsu.edu	North Carolina State	Microbiology and Biotechnology	Raleigh, NC	USA	SEA-PHAGES			x	x		x
	1348		Kristen		Kokkonen	Kristen.Kokkonen@Colorado.EDU	University of Colorado at Boulder		Boulder, CO	USA	SEA-PHAGES			x	x		x
	1349		Christopher	R.	Kolar	Chris_Kolar@baylor.edu	Baylor	Department of Biology	Waco,TX	USA	SEA-PHAGES			x	x		x
	1350		Ljuvica		Kolich	Ljuvica.Kolich@yotes.collegeofidaho.edu	College of Idaho	Biology	Caldwell	USA	SEA-PHAGES			x	x		x
	1351		Meghan		Konda	MeghanKonda@gmail.com	University of North Texas	Biological Sciences	Denton, TX	USA	SEA-PHAGES			x	x		x
	1352		Brett		Konzek	bkonzek@zagmail.gonzaga.edu	Gonzaga	Biology	Spokane	USA	SEA-PHAGES			x	x		x
	1353	Mr	Joseph		Koon	koo51622@obu.edu	Ouachita Baptist	Biology	Arkadelphia, AR	USA	SEA-PHAGES			x	x		x
	1354		Timothy		Kopper	Timothy.Kopper@Colorado.EDU	University of Colorado at Boulder		Boulder, CO	USA	SEA-PHAGES			x	x		x
	1355		Christopher	A.	Korey	koreyc@cofc.edu	Charleston	Biology	Charleston, SC	USA	SEA-PHAGES			x	x		x
	1356		Kristen		Kornsey	knk001@lvc.edu	Gettysburg	Biology	Gettysburg	USA	SEA-PHAGES			x	x		x
	1357		Saikrishna		Kothapalli	ksai97@gmail.com	PHIRE Program - University of Pittsburgh	Department of Biological Sciences	Pittsburgh	USA	PHIRE			x	x		x
	1358		Michal		Kozdronkiewicz	mkozdron@iwu.edu	Illinois Wesleyan	Biology	Bloomington, IL	USA	SEA-PHAGES			x	x		x
	1359		Aleksey		Kozlov	akozlov@zagmail.gonzaga.edu	Gonzaga	Biology	Spokane	USA	SEA-PHAGES			x	x		x
	1360		Marie-Morella		Kponou	mariemorella.kponou@my.uwrf.edu	University of Wisconsin-River Falls	Biology	River Falls, WI	USA	SEA-PHAGES			x	x		x
	1361		Allison		Kraft	allison.kraft@my.uwrf.edu	University of Wisconsin-River Falls	Biology	River Falls, WI	USA	SEA-PHAGES			x	x		x
	1362		Lauren		Kraft	laurenkraft2013@u.northwestern.edu	Lehigh	Biological Sciences	Bethlehem	USA	SEA-PHAGES			x	x		x
	1363		Zachary		Kramer	zjk5@pitt.edu	University of Pittsburgh	Biological Sciences	Pittsburgh PA	USA	SEA-PHAGES			x	x		x
	1364		Arcadia		Kratkiewicz	akratkiewicz@smith.edu	Smith College	Biology	Northampton, MA	USA	SEA-PHAGES			x	x		x
	1365		Taylor		Kratochvil	tkratochvil@zagmail.gonzaga.edu	Gonzaga	Biology	Spokane	USA	SEA-PHAGES			x	x		x
	1366		Aurora		Kraus	akraus@zagmail.gonzaga.edu	Gonzaga	Biology	Spokane	USA	SEA-PHAGES			x	x		x
	1367		Amy		Krause	krausea@wustl.edu	Washington University in St. Louis	Biology	St. Louis, MO	USA	SEA-PHAGES			x	x		x
	1368		Jessica		Kraut	jkraut@iwu.edu	Illinois Wesleyan	Biology	Bloomington, IL	USA	SEA-PHAGES			x	x		x
	1369		Amanda		Kreger	kregera@purdue.edu	Purdue University		West Lafayette, IN	USA	SEA-PHAGES			x	x		x
	1370		Megan		Kreitzman	megan.kreitzman@my.uwrf.edu	University of Wisconsin-River Falls	Biology	River Falls, WI	USA	SEA-PHAGES			x	x		x
	1371		Olivia		Krejcarek	okrejcarek@css.edu	College of St. Scholastica	Biology	Duluth, MN	USA	SEA-PHAGES			x	x		x
	1372		Jacqueline		Kremer	jpkremer@ucsc.edu	University of California Santa Cruz		Santa Cruz, CA	USA	SEA-PHAGES			x	x		x
	1373		Laura		Krings	lkrings@carthage.edu	Carthage	Biology	Kenosha, WI	USA	SEA-PHAGES			x	x		x
	1374		Grace	Mahony	Kroner	gmkroner@wustl.edu	Washington University in St. Louis	Biology	St. Louis, MO	USA	SEA-PHAGES			x	x		x
	1375		Greg	P.	Krukonis	gregkrukonis@gmail.com	Gettysburg	Biology	Gettysburg	USA	SEA-PHAGES			x	x		x
	1376		Alex		Kryger	akryger@lion.lmu.edu	Loyola Marymount	Biology	Los Angeles	USA	SEA-PHAGES			x	x		x
	1377		Lawrence	Chihyung	Ku	lawrenceku@gmail.com	University of California San Diego	Biology	La Jolla	USA	SEA-PHAGES			x	x		x
	1378		James	L.	Kuhn	Jimmy_Kuhn@baylor.edu	Baylor	Department of Biology	Waco,TX	USA	SEA-PHAGES			x	x		x
	1379	Mr	Logan		Kuhn	kuh51366@obu.edu	Ouachita Baptist	Biology	Arkadelphia, AR	USA	SEA-PHAGES			x	x		x
	1380		Gary		Kuleck	gary.kuleck@udmercy.edu	Loyola Marymount	Biology	Los Angeles	USA	SEA-PHAGES			x	x		x
	1381		Emil		Kurian	lime1995@uab.edu	University of Alabama Birmingham	Biology	Birmingham	USA	SEA-PHAGES			x	x		x
	1382		Meghan		Kurz	kurzmm@warhawks.ulm.edu	University of Louisiana at Monroe	Biology	Monroe	USA	SEA-PHAGES			x	x		x
	1383		Thomas		Kwak	twakme@gmail.com	University of California, Los Angeles	Department of Microbiology, Immunology, and Molecular Genetics	Los Angeles	USA	SEA-PHAGES			x	x		x
	1384		Samantha		Kwok	samantha.kwok@maine.edu	University of Maine, Honors College		Orono, ME	USA	SEA-PHAGES			x	x		x
	1385		Kaitlin	Gee-Mei	Kwong	kgkwong@ucsd.edu	University of California San Diego	Biology	La Jolla	USA	SEA-PHAGES			x	x		x
	1386		Shelby		Labe	shelby.labe@trincoll.edu	Trinity College	Biology	Hartford	USA	SEA-PHAGES			x	x		x
	1387		Fabiani		Laboy-De-Jesus	fabiani.laboy@upr.edu	University of Puerto Rico - Cayey	Biology	Cayey PR	USA	SEA-PHAGES			x	x		x
	1388		Holly		LaFerriere	hlaferriere@culver.edu	Culver-Stockton	Biology	Canton, MO	USA	SEA-PHAGES			x	x		x
	1389		Maryanne		LaFollette	maryanne.lafollette@maine.edu	University of Maine, Honors College		Orono, ME	USA	SEA-PHAGES			x	x		x
	1390		Caitlin		Lahey	clahey@purdue.edu	Purdue University		West Lafayette, IN	USA	SEA-PHAGES			x	x		x
	1391		Lindsay	A.	Lahoda	ll560152@sju.edu	Saint Joseph's University	Biology	Philadelphia	USA	SEA-PHAGES			x	x		x
	1392		Peggy		Lai	peggy.a.lai@gmail.com	Lehigh	Biological Sciences	Bethlehem	USA	SEA-PHAGES			x	x		x
	1393		Gilbert		Laim	gil11392@yahoo.com	University of California, Los Angeles	Department of Microbiology, Immunology, and Molecular Genetics	Los Angeles	USA	SEA-PHAGES			x	x		x
	1394		Christian		Laing	laing.christian@gmail.com	Wilkes University	Biology	Wilkes-Barre, PA	USA	SEA-PHAGES			x	x		x
	1395		Kelly		Laird	klaird@zagmail.gonzaga.edu	Gonzaga	Biology	Spokane	USA	SEA-PHAGES			x	x		x
	1396		Conner		Lajoie	conner.lajoie@maine.edu	University of Maine, Honors College		Orono, ME	USA	SEA-PHAGES			x	x		x
	1397		Zachery		Lake	zlake@purdue.edu	Purdue University		West Lafayette, IN	USA	SEA-PHAGES			x	x		x
	1398		Dieter	Ka Yeung	Lam	dklam@ucsd.edu	University of California San Diego	Biology	La Jolla	USA	SEA-PHAGES			x	x		x
	1399		Yuwan		Lam	yuwan.lam@trincoll.edu	Trinity College	Biology	Hartford	USA	SEA-PHAGES			x	x		x
	1400		Nicole		Lamas	nlamas23570@ufl.edu	University of Florida		Gainsville, FL	USA	SEA-PHAGES			x	x		x
	1401		Evan		Lambert	ecl208@alum.lehigh.edu	Lehigh	Biological Sciences	Bethlehem	USA	SEA-PHAGES			x	x		x
	1402		Nicholas		Lambrecht	NLambrec@css.edu	College of St. Scholastica	Biology	Duluth, MN	USA	SEA-PHAGES			x	x		x
	1403		Jessica		Lambright	Jessica.Lambright@yotes.collegeofidaho.edu	College of Idaho	Biology	Caldwell	USA	SEA-PHAGES			x	x		x
	1404		Anne		Lamsa	delenn326@gmail.com	University of California San Diego	Biology	La Jolla	USA	SEA-PHAGES			x	x		x
	1405		Ignacio		Landaverde	ignaciolandaverde@gmail.com	Gettysburg	Biology	Gettysburg	USA	SEA-PHAGES			x	x		x
	1406		Joseph	F.	Lang	jflang0767@eagle.fgcu.edu	Florida Gulf Coast University	Honors Program	Fort Myers	USA	SEA-PHAGES			x	x		x
	1407		Jennifer		Lang	jlang@iwu.edu	Illinois Wesleyan	Biology	Bloomington, IL	USA	SEA-PHAGES			x	x		x
	1408		Jessica		Lang	jml38@students.calvin.edu	Calvin	Biology	Grand Rapids, MI	USA	SEA-PHAGES			x	x		x
	1409		Tyler		Langenbrunner	misterlango@gmail.com	Evergreen State College		Olympia, WA	USA	SEA-PHAGES			x	x		x
	1410		Allison		Langone	langonea@merrimack.edu	Merrimack	Biology	North Andover, MA	USA	SEA-PHAGES			x	x		x
	1411		Elizabeth		Lanum	elanum@carthage.edu	Carthage	Biology	Kenosha, WI	USA	SEA-PHAGES			x	x		x
	1412		Jonathan		Lapin	jsl45@pitt.edu	University of Pittsburgh	Biological Sciences	Pittsburgh PA	USA	SEA-PHAGES			x	x		x
	1413		Anthony		Lapsansky	alapsansky@zagmail.gonzaga.edu	Gonzaga	Biology	Spokane	USA	SEA-PHAGES			x	x		x
	1414		Erin		Lapsansky	elapsansky@zagmail.gonzaga.edu	Gonzaga	Biology	Spokane	USA	SEA-PHAGES			x	x		x
	1415		Kristina		Lardner	klardner@webdmc.delmar.edu	Del Mar College	Natural Sciences	Corpus Christi, TX	USA	SEA-PHAGES			x	x		x
	1416		Lisa		Lark	lax2190@gmail.com	Lehigh	Biological Sciences	Bethlehem	USA	SEA-PHAGES			x	x		x
	1417		Michelle	H.	Larsen	michelle.larsen@einstein.yu.edu	Albert Einstein College of Medicine	Microbiology and Immunology	Bronx, NY	USA	MGC				x		x
	1418		Tori		Larsen	tlarsen6@ufl.edu	University of Florida		Gainsville, FL	USA	SEA-PHAGES			x	x		x
	1419		Victoria		Larsen	victoria.larsen.uhsa@gmail.com	Howard	Biology	Washington, DC	USA	SEA-PHAGES			x	x		x
	1420		Emily		Larson	emilylarson@vetmed.wsu.edu	Washington State University		Pullman, WA	USA	SEA-PHAGES			x	x		x
	1421		Victoria		Larson	victoria.larson@trincoll.edu	Trinity College	Biology	Hartford	USA	SEA-PHAGES			x	x		x
	1422		Julie		Lau	lauj3@mail.montclair.edu	Montclair State		Montclair, NJ	USA	SEA-PHAGES			x	x		x
	1423		Charlotte		Laven	claven@lion.lmu.edu	Loyola Marymount	Biology	Los Angeles	USA	SEA-PHAGES			x	x		x
	1424		Joseph		Lawhead	joseph.lawhead@wsu.edu;	Washington State University		Pullman, WA	USA	SEA-PHAGES			x	x		x
	1425		Zachary		Lawrence	lawrenzm@warhawks.ulm.edu	University of Louisiana at Monroe	Biology	Monroe	USA	SEA-PHAGES			x	x		x
	1426		Stephen		Layfield	slayf@uab.edu	University of Alabama Birmingham	Biology	Birmingham	USA	SEA-PHAGES			x	x		x
	1427		Manuel		Lazos	mmlazos@miners.utep.edu	University of Texas at El Paso	Biology	El Paso TX	USA	SEA-PHAGES			x	x		x
	1428		Derek		Le	djle84@ucla.edu	University of California, Los Angeles	Department of Microbiology, Immunology, and Molecular Genetics	Los Angeles	USA	SEA-PHAGES			x	x		x
	1429		Mimi		Le	Mimi_Le@brown.edu	Brown	Biology and Medicine	Providence	USA	SEA-PHAGES			x	x		x
	1430		John		Leatherman	jdlman123@ufl.edu	University of Florida		Gainsville, FL	USA	SEA-PHAGES			x	x		x
	1431		Eric		Lebel	elebel@friars.providence.edu	Providence		Providence, RI	USA	SEA-PHAGES			x	x		x
	1432		Janine	M.	LeBlanc-Straceski	leblancstraj@merrimack.edu	Merrimack	Biology	North Andover, MA	USA	SEA-PHAGES			x	x		x
	1433		Dave		Lee	dlee8@zagmail.gonzaga.edu	Gonzaga	Biology	Spokane	USA	SEA-PHAGES			x	x		x
	1434		HeaGie		Lee	Hea.Lee@Colorado.EDU	University of Colorado at Boulder		Boulder, CO	USA	SEA-PHAGES			x	x		x
	1435		Ling-Ling	Y.	Lee	lingling.lee@gmail.com	CMU	Biological Sciences	Pittsburgh, PA	USA	SEA-PHAGES			x	x		x
	1436		Paul		Lee	plbro81@uab.edu	University of Alabama Birmingham	Biology	Birmingham	USA	SEA-PHAGES			x	x		x
	1437		Stacey		Lee	staceylee1291@gmail.com	CMU	Biological Sciences	Pittsburgh, PA	USA	SEA-PHAGES			x	x		x
	1438		Taewoo		Lee	Taewoo_Lee@baylor.edu	Baylor	Department of Biology	Waco,TX	USA	SEA-PHAGES			x	x		x
	1439		Ying-Chiang	Jeffrey	Lee	ying-chiang.j.lee@wustl.edu	Washington University in St. Louis	Biology	St. Louis, MO	USA	SEA-PHAGES			x	x		x
	1440		Julia	Y.	Lee-Soety	jlee04@sju.edu	Saint Joseph's University	Biology	Philadelphia	USA	SEA-PHAGES			x	x		x
	1441		Laquisha		Leemow	lbasker4@eagles.nccu.edu	North Carolina Central	biology	Durham, NC	USA	SEA-PHAGES			x	x		x
	1442		Taylor		Leet	taylor.leet690@topper.wku.edu	Western Kentucky University		Bowling Green, KY	USA	SEA-PHAGES			x	x		x
	1443		Julie	H.	Lench	jhlench@g.cofc.edu	Charleston	Biology	Charleston, SC	USA	SEA-PHAGES			x	x		x
	1444		Donicia		Lenori	dlenori@jsu.edu	Jacksonville State	Biology	Jacksonville, AL	USA	SEA-PHAGES			x	x		x
	1445		Toinette		Lenori	tlenori@jsu.edu	Jacksonville State	Biology	Jacksonville, AL	USA	SEA-PHAGES			x	x		x
	1446		Justina		Leo	leoynjustina@gmail.com	University of California, Los Angeles	Department of Microbiology, Immunology, and Molecular Genetics	Los Angeles	USA	SEA-PHAGES			x	x		x
	1447		Brittany		Leonard	brittany.leonard@hope.edu	Hope College	Biology	Holland	USA	SEA-PHAGES			x	x		x
	1448		Dean	M.	Leonard	Dean_Leonard@baylor.edu	Baylor	Department of Biology	Waco,TX	USA	SEA-PHAGES			x	x		x
	1449		Jonathan		Leonard	leonjo01@gettysburg.edu	Gettysburg	Biology	Gettysburg	USA	SEA-PHAGES			x	x		x
	1450		Felecia		Leslie	fleslie@eagles.nccu.edu	North Carolina Central	biology	Durham, NC	USA	SEA-PHAGES			x	x		x
	1451		Samantha		Leslie	lesliese@miamioh.edu	Miami University	Microbiology	Oxford, OH	USA	SEA-PHAGES			x	x		x
	1452		Aden		Lessiak	lessad01@gettysburg.edu	Gettysburg	Biology	Gettysburg	USA	SEA-PHAGES			x	x		x
	1453		Robert	J.	Lester	birdot1@gmail.com	Montana Tech	Biology	Butte, MT	USA	SEA-PHAGES			x	x		x
	1454		Nobel		LeTendre	nletendre@zagmail.gonzaga.edu	Gonzaga	Biology	Spokane	USA	SEA-PHAGES			x	x		x
	1455		Darwin		Leuba	darwinleuba@gmail.com	PHIRE Program - University of Pittsburgh	Department of Biological Sciences	Pittsburgh	USA	PHIRE			x	x		x
	1456		Kohana		Leuba	kohana_leuba@alumni.brown.edu	PHIRE Program - University of Pittsburgh	Department of Biological Sciences	Pittsburgh	USA	PHIRE			x	x		x
	1457		Sequoia		Leuba	sequoia.leuba@gmail.com	PHIRE Program - University of Pittsburgh	Department of Biological Sciences	Pittsburgh	USA	PHIRE			x	x		x
	1458		Robin		Levy	robinlevy@mail.usf.edu	Spelman College	Biology	Atlanta	USA	SEA-PHAGES			x	x		x
	1459		Azlin		Lewis	azlin.lewis793@topper.wku.edu	Western Kentucky University		Bowling Green, KY	USA	SEA-PHAGES			x	x		x
	1460		Demi		Lewis	demilewis820@yahoo.com	Howard	Biology	Washington, DC	USA	SEA-PHAGES			x	x		x
	1461		Jennifer		Lewis	jklewis6@gmail.com	Lehigh	Biological Sciences	Bethlehem	USA	SEA-PHAGES			x	x		x
	1462		Lynn	O.	Lewis	llewis@umw.edu	University of Mary Washington	Biological Sciences	Fredericksburg, VA	USA	SEA-PHAGES			x	x		x
	1463		Nakia		Lewis	nlewis1@jsu.edu	Jacksonville State	Biology	Jacksonville, AL	USA	SEA-PHAGES			x	x		x
	1464		Elizabeth		Lewis Roberts	robertse8@southernct.edu	Southern Connecticut State University	Biology	New Haven, CT	USA	SEA-PHAGES			x	x		x
	1465		Amber		Li	amber717@ucla.edu	University of California, Los Angeles	Department of Microbiology, Immunology, and Molecular Genetics	Los Angeles	USA	SEA-PHAGES			x	x		x
	1466		Diana		Li	DIANA.TING.LI@gmail.com	University of California San Diego	Biology	La Jolla	USA	SEA-PHAGES			x	x		x
	1467		Frances		Li	Frances.Li@Colorado.EDU	University of Colorado at Boulder		Boulder, CO	USA	SEA-PHAGES			x	x		x
	1468		Ardy		Li	li.4454@osu.edu	Ohio State University		Columbus, OH	USA	SEA-PHAGES			x	x		x
	1469		Yi		Li	li949@purdue.edu	Purdue University		West Lafayette, IN	USA	SEA-PHAGES			x	x		x
	1470		Amy	J.	Li	lia978@gmail.com	CMU	Biological Sciences	Pittsburgh, PA	USA	SEA-PHAGES			x	x		x
	1471		Austin		Li	rtah101@gmail.com	PHIRE Program - University of Pittsburgh	Department of Biological Sciences	Pittsburgh	USA	PHIRE			x	x		x
	1472		Vicky		Li	vickyli@wustl.edu	Washington University in St. Louis	Biology	St. Louis, MO	USA	SEA-PHAGES			x	x		x
	1473		Wei		Li	wl23@iu.edu	Indiana Universiy	Master of Physician Assistant Studies	Indianapolis, IN	USA	SEA-PHAGES			x	x		x
	1474		Wendy	F.	Li	xmlxbz@hotmail.com	CMU	Biological Sciences	Pittsburgh, PA	USA	SEA-PHAGES			x	x		x
	1475		Benjamin		Lichtenfels	blichten@friars.providence.edu	Providence		Providence, RI	USA	SEA-PHAGES			x	x		x
	1476		Lauren		Liddy	liddyl1@mail.montclair.edu	Montclair State		Montclair, NJ	USA	SEA-PHAGES			x	x		x
	1477		Gretchen		Lidicker	gretch1133@gmail.com	Charleston	Biology	Charleston, SC	USA	SEA-PHAGES			x	x		x
	1478		Mitchell		Lienemann	mllienemann@gmail.com	University of California Santa Cruz		Santa Cruz, CA	USA	SEA-PHAGES			x	x		x
	1479		Morgan		Light	lightme@miamioh.edu	Miami University	Microbiology	Oxford, OH	USA	SEA-PHAGES			x	x		x
	1480		Jonathan		Lin	jyl2@students.calvin.edu	Calvin	Biology	Grand Rapids, MI	USA	SEA-PHAGES			x	x		x
	1481		Tiffany		Lin	t.lin@wustl.edu	Washington University in St. Louis	Biology	St. Louis, MO	USA	SEA-PHAGES			x	x		x
	1482		Sawyer	E.	Linke	crosscountryrunner3.1@gmail.com	Montana Tech	Biology	Butte, MT	USA	SEA-PHAGES			x	x		x
	1483		Amanda		Links	amandaelinks@gmail.com	Western Kentucky University		Bowling Green, KY	USA	SEA-PHAGES			x	x		x
	1484		Leah	C.	Liston	Leah.Liston@gmail.com	Purdue University		West Lafayette, IN	USA	SEA-PHAGES			x	x		x
	1485		Megan		Little	megan.c.little@maine.edu	University of Maine, Honors College		Orono, ME	USA	SEA-PHAGES			x	x		x
	1486		Kunyao		Liu	liukunyao@go.wustl.edu	Washington University in St. Louis	Biology	St. Louis, MO	USA	SEA-PHAGES			x	x		x
	1487		Mingchun		Liu	mcliu@uab.edu	University of Alabama Birmingham	Biology	Birmingham	USA	SEA-PHAGES			x	x		x
	1488		Lisa		Lizarraga	lizlis23@evergreen.edu	Evergreen State College		Olympia, WA	USA	SEA-PHAGES			x	x		x
	1489		Manuel		Llano	mllano@utep.edu	University of Texas at El Paso	Biology	El Paso TX	USA	SEA-PHAGES			x	x		x
	1490		Maria		Llanos	Maria.Llanos@Colorado.EDU	University of Colorado at Boulder		Boulder, CO	USA	SEA-PHAGES			x	x		x
	1491		Ivan		Llavona-Cartagena	ivan.llavona@upr.edu	University of Puerto Rico - Cayey	Biology	Cayey PR	USA	SEA-PHAGES			x	x		x
	1492		Ashley		Lloyd	lloyd.261@osu.edu	Ohio State University		Columbus, OH	USA	SEA-PHAGES			x	x		x
	1493		Roxanne		Lockhart	roxiel@uab.edu	University of Alabama Birmingham	Biology	Birmingham	USA	SEA-PHAGES			x	x		x
	1494		Paola		Lockwood	plockwo1@lion.lmu.edu	Loyola Marymount	Biology	Los Angeles	USA	SEA-PHAGES			x	x		x
	1495		Kathryn	E.	Loesser-Casey	kloesser@umw.edu	University of Mary Washington	Biological Sciences	Fredericksburg, VA	USA	SEA-PHAGES			x	x		x
	1496		Kathleen	R.	Logan	kl455930@sju.edu	Saint Joseph's University	Biology	Philadelphia	USA	SEA-PHAGES			x	x		x
	1497		Lebron		Logan	logan3493@gmail.com	Morehouse		Atlanta, GA	USA	SEA-PHAGES			x	x		x
	1498		Edeline		Loh	edeline.loh@duke.edu	PHIRE Program - University of Pittsburgh	Department of Biological Sciences	Pittsburgh	USA	PHIRE			x	x		x
	1499		Alexandra		Lombard	lombard.9@osu.edu	Ohio State University		Columbus, OH	USA	SEA-PHAGES			x	x		x
	1500		Laricca		London	lariccal@yahoo.com	Howard	Microbiology	Washington, DC	USA	SEA-PHAGES			x	x		x
	1501		Shawn	C.	London	sl578759@sju.edu	Saint Joseph's University	Biology	Philadelphia	USA	SEA-PHAGES			x	x		x
	1502		Angelina		Londono-Joshi	ixik@uab.edu	University of Alabama Birmingham	Pathology	Birmingham	USA	SEA-PHAGES			x	x		x
	1503		Christopher	B.	Long	cblong@g.cofc.edu	Charleston	Biology	Charleston, SC	USA	SEA-PHAGES			x	x		x
	1504		Michael		Longmire	longmire@uab.edu	University of Alabama Birmingham	Biology	Birmingham	USA	SEA-PHAGES			x	x		x
	1505		Luther		Loose	lrl28@pitt.edu	University of Pittsburgh	Biological Sciences	Pittsburgh PA	USA	SEA-PHAGES			x	x		x
	1506		Carlos		Lopez	celopez3@miners.utep.edu	University of Texas at El Paso	Biology	El Paso TX	USA	SEA-PHAGES			x	x		x
	1507		A.	Javier	Lopez	jlaa@andrew.cmu.edu	CMU	Biological Sciences	Pittsburgh, PA	USA	SEA-PHAGES			x	x		x
	1508		Juan		Lopez	jlopez221@webdmc.delmar.edu	Del Mar College	Natural Sciences	Corpus Christi, TX	USA	SEA-PHAGES			x	x		x
	1509		Naomy		Lopez-Cuevas	naojoan.lopez@live.com	University of Puerto Rico - Cayey	Biology	Cayey PR	USA	SEA-PHAGES			x	x		x
	1510		Todd		Lorenz	tlorenz@laverne.edu	University of California, Los Angeles	Department of Microbiology, Immunology, and Molecular Genetics	Los Angeles	USA	SEA-PHAGES			x	x		x
	1511		Brian		Lott	blott@ucsc.edu	University of California Santa Cruz		Santa Cruz, CA	USA	SEA-PHAGES			x	x		x
	1512		Kevin	K.	Lou	kevinlou@go.wustl.edu	Washington University in St. Louis	Biology	St. Louis, MO	USA	SEA-PHAGES			x	x		x
	1513		Lize		Loubser	lize.loubser@hope.edu	Hope College	Biology	Holland	USA	SEA-PHAGES			x	x		x
	1514		Dustin		Lovas	dlovas@lsuhsc.edu	University of Louisiana at Monroe	Biology	Monroe	USA	SEA-PHAGES			x	x		x
	1515		Emily		Love	loveem01@gettysburg.edu	Gettysburg	Biology	Gettysburg	USA	SEA-PHAGES			x	x		x
	1516		Ryan		Loviza	lovizara@vcu.edu	Virginia Commonwealth University		Richmond, VA	USA	SEA-PHAGES			x	x		x
	1517		Abigail		Lowery	Abigail.Lowery@Colorado.EDU	University of Colorado at Boulder		Boulder, CO	USA	SEA-PHAGES			x	x		x
	1518		Katelyn		Lowery	katelyn.lowery@my.uwrf.edu	University of Wisconsin-River Falls	Biology	River Falls, WI	USA	SEA-PHAGES			x	x		x
	1519		Paola		Lozada	pparra19@gmail.com	Queensboro community College	Biological Sciences and Geology	Bayside	USA	SEA-PHAGES			x	x		x
	1520		Alexander	J.	Lu	ajlu@wustl.edu	Washington University in St. Louis	Biology	St. Louis, MO	USA	SEA-PHAGES			x	x		x
	1521		Jacky	W	Lu	jwl052@ucsd.edu	University of California San Diego	Biology	La Jolla	USA	SEA-PHAGES			x	x		x
	1522		Alexis		Lubbers	aclubbers@miners.utep.edu	University of Texas at El Paso	Biology	El Paso TX	USA	SEA-PHAGES			x	x		x
	1523		Matthew		Luchansky	luchansky@ppg.com	PHIRE Program - University of Pittsburgh	Department of Biological Sciences	Pittsburgh	USA	PHIRE			x	x		x
	1524		Jenna	M.	Luczka	luc3117@setonhill.edu	Seton Hill University	Division of Natural and Health Sciences	Greensburg, PA	USA	SEA-PHAGES			x	x		x
	1525		Catherine	M.	Ludwig	cludwig@wustl.edu	Washington University in St. Louis	Biology	St. Louis, MO	USA	SEA-PHAGES			x	x		x
	1526		Sean	Joseph	Lund	slund@ucsd.edu	University of California San Diego	Biology	La Jolla	USA	SEA-PHAGES			x	x		x
	1527		Emily		Lundberg	elundberg@ucla.edu	University of California, Los Angeles	Department of Microbiology, Immunology, and Molecular Genetics	Los Angeles	USA	SEA-PHAGES			x	x		x
	1528		David		Lunderberg	david.lunderberg@hope.edu	Hope College	Biology	Holland	USA	SEA-PHAGES			x	x		x
	1529		Bryce	L.	Lunt	thecelloguy@gmail.com	BYU	Microbiology and Molecular Biology	Provo	USA	SEA-PHAGES			x	x		x
	1530		Yan		Luo	luo142@purdue.edu	Purdue University		West Lafayette, IN	USA	SEA-PHAGES			x	x		x
	1531		Lena	N.	Lupey	lena.n.lupey@gmail.com	Saint Joseph's University	Biology	Philadelphia	USA	SEA-PHAGES			x	x		x
	1532		Danielle		Lutyk	danielle.lutyk@bobcats.gcsu.edu	Georgia College and State University	Biology Department	Milledgeville, GA	USA	SEA-PHAGES			x	x		x
	1533		Brittany		Lynch	blynch4@eagles.nccu.edu	North Carolina Central	biology	Durham, NC	USA	SEA-PHAGES			x	x		x
	1534		Tatiana		Lyons	lyonstm@dukes.jmu.edu	JMU	Health Sciences	Harrisonburg	USA	SEA-PHAGES			x	x		x
	1535		Lena		Ma	lem314@lehigh.edu	Lehigh	Biological Sciences	Bethlehem	USA	SEA-PHAGES			x	x		x
	1536		Angela		Maccarrone	amaccarrone@zagmail.gonzaga.edu	Gonzaga	Biology	Spokane	USA	SEA-PHAGES			x	x		x
	1537		Ana	L.	Maccarrone	ANNIEMACCARRONE@hotmail.com	LaSalle	ISBT	Philadelphia	USA	SEA-PHAGES			x	x		x
	1538		Margaret		MacGibeny	mamacgibeny@loyola.edu	Saint Joseph's University	Biology	Philadelphia	USA	SEA-PHAGES			x	x		x
	1539		Roger		Machin-Rivera	roger.machin@upr.edu	University of Puerto Rico - Cayey	Biology	Cayey PR	USA	SEA-PHAGES			x	x		x
	1540		Maxwell		Machurick	mmachurick@carthage.edu	Carthage	Biology	Kenosha, WI	USA	SEA-PHAGES			x	x		x
	1541		Heyward	B.	Mack	hbmack@g.cofc.edu	Charleston	Biology	Charleston, SC	USA	SEA-PHAGES			x	x		x
	1542		Stephanie		Mack	smack@andrew.cmu.edu	Lehigh	Biological Sciences	Bethlehem	USA	SEA-PHAGES			x	x		x
	1543		Jared		Mackenzie	208502480@stu.ukzn.ac.za	Mycobacterial Genetics Course - UKZN		Durban	South Africa	MGC			x	x		x
	1544		Anne		MacKenzie	amackenzie@zagmail.gonzaga.edu	Gonzaga	Biology	Spokane	USA	SEA-PHAGES			x	x		x
	1545		Nathaniel		MacKenzie	namackenzie@davidson.edu	PHIRE Program - University of Pittsburgh	Department of Biological Sciences	Pittsburgh	USA	PHIRE			x	x		x
	1546		Lara		Madison	lmadison@csc.edu	Chadron	Physical and Life Sciences	Chadron, NE	USA	SEA-PHAGES			x	x		x
	1547		Tanya		Maestas	tsmaestas@utep.edu	University of Texas at El Paso	Biology	El Paso TX	USA	SEA-PHAGES			x	x		x
	1548		John	Kevin	Magarian	jmagaria@ucsd.edu	University of California San Diego	Biology	La Jolla	USA	SEA-PHAGES			x	x		x
	1549		Lauren		Magee	lmagee1@lion.lmu.edu	Loyola Marymount	Biology	Los Angeles	USA	SEA-PHAGES			x	x		x
	1550		Catherine	M.	Mageeney	cmm612@lehigh.edu	Lehigh and Cabrini College	Biological Sciences	Bethlehem	USA	SEA-PHAGES			x	x		x
	1551		Samantha		Magier	sjm214@lehigh.edu	Lehigh	Biological Sciences	Bethlehem	USA	SEA-PHAGES			x	x		x
	1552		Fiona		Maiyo	fimaiyo@gmail.com	Mycobacterial Genetics Course - UKZN		Durban	South Africa	MGC			x	x		x
	1553		Michael		Majekodunmi	majekodunmm1@mail.montclair.edu	Montclair State		Montclair, NJ	USA	SEA-PHAGES			x	x		x
	1554		Juan		Maldonado-Rodriguez	juan.maldonado13@upr.edu	University of Puerto Rico - Cayey	Biology	Cayey PR	USA	SEA-PHAGES			x	x		x
	1555		Natalia		Maldonado-Vazquez	natalia.maldonado5@upr.edu	University of Puerto Rico - Cayey	Biology	Cayey PR	USA	SEA-PHAGES			x	x		x
	1556		Sarah		Mam	Sarah.Mam@gordon.edu	Nyack College	Biology and Chemistry	Nyack, NY	USA	SEA-PHAGES			x	x		x
	1557		Richa	D.	Manglorkar	Richa_Manglorkar@baylor.edu	Baylor	Department of Biology	Waco,TX	USA	SEA-PHAGES			x	x		x
	1558		Coreen		Manley	coreenmanley@att.net	University of North Texas	Biological Sciences	Denton, TX	USA	SEA-PHAGES			x	x		x
	1559		Janet		Mansaray	jkm2427@aol.com	Howard	Biology	Washington, DC	USA	SEA-PHAGES			x	x		x
	1560		Diane		Marcillo	marcillod1@mail.montclair.edu	Montclair State		Montclair, NJ	USA	SEA-PHAGES			x	x		x
	1561		Joseph	E	Marcus	jemarcus@WUSTL.EDU	Washington University in St. Louis	Biology	St. Louis, MO	USA	SEA-PHAGES			x	x		x
	1562		Matthew		Mardis	mmardis1@uab.edu	University of Alabama Birmingham	Biology	Birmingham	USA	SEA-PHAGES			x	x		x
	1563		Cody	J.	Marfizo	cjmarfizo7932@eagle.fgcu.edu	Florida Gulf Coast University	Honors Program	Fort Myers	USA	SEA-PHAGES			x	x		x
	1564		Alyssa		Marian	amarian@nebrwesleyan.edu	Nebraska Wesleyan	Biology	Lincoln, Nebraska	USA	SEA-PHAGES			x	x		x
	1565		Emil		Maric	emaric@iwu.edu	Illinois Wesleyan	Biology	Bloomington, IL	USA	SEA-PHAGES			x	x		x
	1566		Diane		Marin	dianemrn7@gmail.com	Queensboro community College	Biological Sciences and Geology	Bayside	USA	SEA-PHAGES			x	x		x
	1567		Joseph		Marin	jsstwmarin27@yahoo.com	Del Mar College	Natural Sciences	Corpus Christi, TX	USA	SEA-PHAGES			x	x		x
	1568		Raven		Mark	raven.mark94@gmail.com	Howard	Biology	Washington, DC	USA	SEA-PHAGES			x	x		x
	1569		Bryan		Marone	brymarone@gmail.com	Evergreen State College		Olympia, WA	USA	SEA-PHAGES			x	x		x
	1570		Anahi		Marquez	amarquez22@miners.utep.edu	University of Texas at El Paso	Biology	El Paso TX	USA	SEA-PHAGES			x	x		x
	1571		Nicholas		Marquis	speakerbuster1980@gmail.com	Southern Maine Community College	Marine Science	South Portland	USA	SEA-PHAGES			x	x		x
	1572		Paige		Marsolek	pmarsolek@css.edu	College of St. Scholastica	Biology	Duluth, MN	USA	SEA-PHAGES			x	x		x
	1573		Jordyn		Mart	jbm390@culver.edu	Culver-Stockton	Biology	Canton, MO	USA	SEA-PHAGES			x	x		x
	1574		Tehja		Martin	tehja.martin@gmail.com	Howard	Biology	Washington, DC	USA	SEA-PHAGES			x	x		x
	1575		Alexander		Martinez	Alexander.M.Martinez@Colorado.EDU	University of Colorado at Boulder		Boulder, CO	USA	SEA-PHAGES			x	x		x
	1576		Katherine		Martinez	martinez.477@osu.edu	Ohio State University		Columbus, OH	USA	SEA-PHAGES			x	x		x
	1577		Matthew		Martinez	msmartinez5@miners.utep.edu	University of Texas at El Paso	Biology	El Paso TX	USA	SEA-PHAGES			x	x		x
	1578		Yanilda		Martinez-Vega	martinezvegy@vcu.edu	Virginia Commonwealth University		Richmond, VA	USA	SEA-PHAGES			x	x		x
	1579		Ryan		Martinie	martinie.ryan@gmail.com	Calvin	Biology	Grand Rapids, MI	USA	SEA-PHAGES			x	x		x
	1580		Olivia	A.	Martino	om562342@sju.edu	Saint Joseph's University	Biology	Philadelphia	USA	SEA-PHAGES			x	x		x
	1581		Victoria	L.	Martino	victorialynnmartino@gmail.com	Saint Joseph's University	Biology	Philadelphia	USA	SEA-PHAGES			x	x		x
	1582		Olumide	A.	Martins	olumidemart@yahoo.com	CMU	Biological Sciences	Pittsburgh, PA	USA	SEA-PHAGES			x	x		x
	1583		Jutta	Y.	Marzillier	marzillier@kutztown.edu	Lehigh	Biological Sciences	Bethlehem	USA	SEA-PHAGES			x	x		x
	1584		John		Mason	jmason42@stanford.edu	Purdue University		West Lafayette, IN	USA	SEA-PHAGES			x	x		x
	1585		Siiri	M.	Mason	s.mason@setonhill.edu	Seton Hill University	Division of Natural and Health Sciences	Greensburg, PA	USA	SEA-PHAGES			x	x		x
	1586		Gugulethu		Masondo	209504825@stu.ukzn.ac.za	Mycobacterial Genetics Course - UKZN		Durban	South Africa	MGC			x	x		x
	1587		Benjamin		Massat	bmassat@carthage.edu	Carthage	Biology	Kenosha, WI	USA	SEA-PHAGES			x	x		x
	1588		Jorge		Mata	jorgemata813@gmail.com	Evergreen State College		Olympia, WA	USA	SEA-PHAGES			x	x		x
	1589		James		Matern	jmatern@zagmail.gonzaga.edu	Gonzaga	Biology	Spokane	USA	SEA-PHAGES			x	x		x
	1590		Reny	M.	Mathew	Reny_Mathew@baylor.edu	Baylor	Department of Biology	Waco,TX	USA	SEA-PHAGES			x	x		x
	1591		Oliver		Mathrani	omathrani@zagmail.gonzaga.edu	Gonzaga	Biology	Spokane	USA	SEA-PHAGES			x	x		x
	1592		Hedieh		Matinrad	hmatinra@ucsd.edu	University of California San Diego	Biology	La Jolla	USA	SEA-PHAGES			x	x		x
	1593		Andrea		Matthew	andrea.matthew@hope.edu	Hope College	Biology	Holland	USA	SEA-PHAGES			x	x		x
	1594		Danielle		Mauch	dmauch@lion.lmu.edu	Loyola Marymount	Biology	Los Angeles	USA	SEA-PHAGES			x	x		x
	1595		Kimberly		Maurer	kmaurer@zagmail.gonzaga.edu	Gonzaga	Biology	Spokane	USA	SEA-PHAGES			x	x		x
	1596		Jadae	A.	Maxton	jm607394@sju.edu	Saint Joseph's University	Biology	Philadelphia	USA	SEA-PHAGES			x	x		x
	1597		Jessica		Maya	jemaya@uab.edu	University of Alabama Birmingham	Biology	Birmingham	USA	SEA-PHAGES			x	x		x
	1598		Christine		Mayer	cvmayer@ncsu.edu	North Carolina State	Microbiology and Biotechnology	Raleigh, NC	USA	SEA-PHAGES			x	x		x
	1599		Eric		Mayer	ericsmayer@gmail.com	North Carolina State	Microbiology and Biotechnology	Raleigh, NC	USA	SEA-PHAGES			x	x		x
	1600		Luke		Maynard	luke.maynard@trincoll.edu	Trinity College	Biology	Hartford	USA	SEA-PHAGES			x	x		x
	1601		Rebecca	Catherine	Mazahreh	rcmazahr@ucsd.edu	University of California San Diego	Biology	La Jolla	USA	SEA-PHAGES			x	x		x
	1602		Mpilwenhle		Mbanjwa	210503963@stu.ukzn.ac.za	Mycobacterial Genetics Course - UKZN		Durban	South Africa	MGC			x	x		x
	1603		Katherine		McArthur	katherine.mcarthur@trincoll.edu	Trinity College	Biology	Hartford	USA	SEA-PHAGES			x	x		x
	1604		Jim		Mcburney-lin	jimmcburneylin@gmail.com	University of California San Diego	Biology	La Jolla	USA	SEA-PHAGES			x	x		x
	1605		Kirk		McCall	kmccall@xula.edu	Xavier University of Louisiana		New Orleans, LA	USA	SEA-PHAGES			x	x		x
	1606		Christina		McChesney	camcches@ncsu.edu	North Carolina State	Microbiology and Biotechnology	Raleigh, NC	USA	SEA-PHAGES			x	x		x
	1607		Casey	A.	McConnell	camcconnell@mtech.edu	Montana Tech	Biology	Butte, MT	USA	SEA-PHAGES			x	x		x
	1608		Shanika		McCray	mccraysa@warhawks.ulm.edu	University of Louisiana at Monroe	Biology	Monroe	USA	SEA-PHAGES			x	x		x
	1609		Kyle		McCurdy	mccurdka@miamioh.edu	Miami University	Microbiology	Oxford, OH	USA	SEA-PHAGES			x	x		x
	1610		Taashaylaray		McDuffie	taashayl@yahoo.com	Howard	Biology	Washington, DC	USA	SEA-PHAGES			x	x		x
	1611		Reshard		McElrath	rmcelrath24@gmail.com	Morehouse		Atlanta, GA	USA	SEA-PHAGES			x	x		x
	1612		Kyren		McGary	mcgarykyren@ymail.com	Morehouse		Atlanta, GA	USA	SEA-PHAGES			x	x		x
	1613		Earyn		McGee	earynnmcgee@hotmail.com	Howard	Biology	Washington, DC	USA	SEA-PHAGES			x	x		x
	1614		Breann		McGee	mcgee10@purdue.edu	Purdue University		West Lafayette, IN	USA	SEA-PHAGES			x	x		x
	1615		Hayley		McGinnis	mcginnishayley380@gmail.com	Evergreen State College		Olympia, WA	USA	SEA-PHAGES			x	x		x
	1616		Erik		McGuire	elm93@uab.edu	University of Alabama Birmingham	Biology	Birmingham	USA	SEA-PHAGES			x	x		x
	1617		Dustin		McHugh	dustin.mchugh@maine.edu	University of Maine, Machias	Environmental & Biological Sci.	Machias, ME	USA	SEA-PHAGES			x	x		x
	1618		Kristina		McInnes	kmcinnes@nebrwesleyan.edu	Nebraska Wesleyan	Biology	Lincoln, Nebraska	USA	SEA-PHAGES			x	x		x
	1619		Emily		McKee	mckeemouse0629@aim.com	Charleston	Biology	Charleston, SC	USA	SEA-PHAGES			x	x		x
	1620		Melanie		McKell	mckellmc@miamioh.edu	Miami University	Microbiology	Oxford, OH	USA	SEA-PHAGES			x	x		x
	1621		Angela	L.	McKinney	amckinne@nebrwesleyan.edu	Nebraska Wesleyan	Biology	Lincoln, Nebraska	USA	SEA-PHAGES			x	x		x
	1622		Kelly	E.	McKinnon	kellymckinnon2013@u.northwestern.edu	Georgia Gwinnett College	School of Science and Technology	Lawrenceville	USA	SEA-PHAGES			x	x		x
	1623		Lisa		McLellan	lisa.mclellan@hope.edu	Hope College	Biology	Holland	USA	SEA-PHAGES			x	x		x
	1624		Connor	W.	McMahon	cwmcmahon6536@eagle.fgcu.edu	Florida Gulf Coast University	Honors Program	Fort Myers	USA	SEA-PHAGES			x	x		x
	1625		Sean		McMahon	sean432@uab.edu	University of Alabama Birmingham	Biology	Birmingham	USA	SEA-PHAGES			x	x		x
	1626		Thomas		McNamara	thomas.mcnamara@trincoll.edu	Trinity College	Biology	Hartford	USA	SEA-PHAGES			x	x		x
	1627		Lauren		McNulty	mcnulty.63@osu.edu	Ohio State University		Columbus, OH	USA	SEA-PHAGES			x	x		x
	1628		Abigail		McPherson	abigaillmcpherson@gmail.com	University of Pittsburgh	Biological Sciences	Pittsburgh PA	USA	SEA-PHAGES			x	x		x
	1629		Erin	E.	McPherson	eemcpher@g.cofc.edu	Charleston	Biology	Charleston, SC	USA	SEA-PHAGES			x	x		x
	1630		Briana		McRae	bdevan92@aol.com	North Carolina Central	biology	Durham, NC	USA	SEA-PHAGES			x	x		x
	1631		Yanga		Mdleleni	210517129@stu.ukzn.ac.za	Mycobacterial Genetics Course - UKZN		Durban	South Africa	MGC			x	x		x
	1632		Jacqueline		Measer	jmeaser@lion.lmu.edu	Loyola Marymount	Biology	Los Angeles	USA	SEA-PHAGES			x	x		x
	1633		Andrew	J.	Medenbach	medenbac@msu.edu	CMU	Biological Sciences	Pittsburgh, PA	USA	SEA-PHAGES			x	x		x
	1634		Stephanie		Medina-Delgado	stephanie.medina5@upr.edu	University of Puerto Rico - Cayey	Biology	Cayey PR	USA	SEA-PHAGES			x	x		x
	1635		Theodore		Medling	tmedling@lion.lmu.edu	Loyola Marymount	Biology	Los Angeles	USA	SEA-PHAGES			x	x		x
	1636		Anna	M.	Meese	Anna_Meese@baylor.edu	Baylor	Department of Biology	Waco,TX	USA	SEA-PHAGES			x	x		x
	1637		Joseph		Meggs	jmeggs@jsu.edu	Jacksonville State	Biology	Jacksonville, AL	USA	SEA-PHAGES			x	x		x
	1638		Haley		Mehalik	mehalik.2@osu.edu	Ohio State University		Columbus, OH	USA	SEA-PHAGES			x	x		x
	1639		Christopher		Meier	cgm19@pitt.edu	Genetics Course - Univeristy of Pittsburgh	Department of Biological Sciences	Pittsburgh	USA	SEA-PHAGES			x	x		x
	1640		Trevor		Meindertsma	trevormeindertsma@gmail.com	Calvin	Biology	Grand Rapids, MI	USA	SEA-PHAGES			x	x		x
	1641		Riley		Meister	rmeister@zagmail.gonzaga.edu	Gonzaga	Biology	Spokane	USA	SEA-PHAGES			x	x		x
	1642		Nisa		Melendez-Rodriguez	nismelendez@gmail.com	University of Puerto Rico - Cayey	Biology	Cayey PR	USA	SEA-PHAGES			x	x		x
	1643	Dr	Brett		Mellbye	mellbyeb@onid.orst.edu	Oregon State University	Molecular and Cell Biology Program	Corvallis, OR	USA	SEA-PHAGES			x	x		x
	1644		Kimberly		Menendez	menendezk2@gator.uhd.edu	University of Houston-Downtown	Natural Sciences	Houston	USA	SEA-PHAGES			x	x		x
	1645		Monica		Menkis	mmenkis@ufl.edu	University of Florida		Gainsville, FL	USA	SEA-PHAGES			x	x		x
	1646		Theresa		Menna	mennth01@gettysburg.edu	Gettysburg	Biology	Gettysburg	USA	SEA-PHAGES			x	x		x
	1647		Akshay		Mentreddy	akshaym@uab.edu	University of Alabama Birmingham	Biology	Birmingham	USA	SEA-PHAGES			x	x		x
	1648		Seth		Menzer	seth.menzer@hope.edu	Hope College	Biology	Holland	USA	SEA-PHAGES			x	x		x
	1649		Alvin		Mercado	mercadoa3@mail.montclair.edu	Montclair State		Montclair, NJ	USA	SEA-PHAGES			x	x		x
	1650		Raysean		Mercer	rmercer600@yahoo.com	Queensboro community College	Biological Sciences and Geology	Bayside	USA	SEA-PHAGES			x	x		x
	1651		Paul		Merlau	PaulMerlau@my.unt.edu	University of North Texas	Biological Sciences	Denton, TX	USA	SEA-PHAGES			x	x		x
	1652		Bryan	D.	Merrill	brymerr921@gmail.com	BYU	Microbiology and Molecular Biology	Provo	USA	SEA-PHAGES			x	x		x
	1653		Brenden		Merriman	brenden.merriman@hope.edu	Hope College	Biology	Holland	USA	SEA-PHAGES			x	x		x
	1654		Robert		Merritt	rmerritt@smith.edu	Smith College	Biology	Northampton, MA	USA	SEA-PHAGES			x	x		x
	1655		Nairobi		Mesa	mesan1@mail.montclair.edu	Montclair State		Montclair, NJ	USA	SEA-PHAGES			x	x		x
	1656		Adriana		Messyasz	messyasza1@mail.montclair.edu	Montclair State		Montclair, NJ	USA	SEA-PHAGES			x	x		x
	1657		Maeva		Metz	metzml2@miamioh.edu	Miami University	Microbiology	Oxford, OH	USA	SEA-PHAGES			x	x		x
	1658		Eli		Metzler-Prieb	emetzle@purdue.edu	Purdue University		West Lafayette, IN	USA	SEA-PHAGES			x	x		x
	1659		Danielle		Meyer	danielle.meyer@hope.edu	Hope College	Biology	Holland	USA	SEA-PHAGES			x	x		x
	1660		Jordan		Meyer	jbmeyer428@ucla.edu	University of California, Los Angeles	Department of Microbiology, Immunology, and Molecular Genetics	Los Angeles	USA	SEA-PHAGES			x	x		x
	1661		Malcolm		Mezue	mmezue@xula.edu	Xavier University of Louisiana		New Orleans, LA	USA	SEA-PHAGES			x	x		x
	1662		Scott	F.	Michael	smichael@fgcu.edu	Florida Gulf Coast University	Biological Sciences	Fort Myers	USA	SEA-PHAGES			x	x		x
	1663		Steven		Micheletti	steven.micheletti@wsu.edu	Washington State University		Pullman, WA	USA	SEA-PHAGES			x	x		x
	1664		Nicole		Michmerhuizen	n.michmerhuizen@gmail.com	Calvin	Biology	Grand Rapids, MI	USA	SEA-PHAGES			x	x		x
	1665		Michael		Miera	mmiera@zagmail.gonzaga.edu	Gonzaga	Biology	Spokane	USA	SEA-PHAGES			x	x		x
	1666		Olivia		Miess	omiess@zagmail.gonzaga.edu	Gonzaga	Biology	Spokane	USA	SEA-PHAGES			x	x		x
	1667		John		Mike	jmike@css.edu	College of St. Scholastica	Biology	Duluth, MN	USA	SEA-PHAGES			x	x		x
	1668		Devon		Miles	Devon.Miles@biogenidec.com	North Carolina State	Microbiology and Biotechnology	Raleigh, NC	USA	SEA-PHAGES			x	x		x
	1669		Adela		Miller	Adela.Miller@Colorado.EDU	University of Colorado at Boulder		Boulder, CO	USA	SEA-PHAGES			x	x		x
	1670		Barrett		Miller	bdm216@lehigh.edu	Lehigh	Biological Sciences	Bethlehem	USA	SEA-PHAGES			x	x		x
	1671		Brenda		Miller	brenda.miller91@gmail.com	Illinois Wesleyan	Biology	Bloomington, IL	USA	SEA-PHAGES			x	x		x
	1672		Dustin		Miller	dustinmiller91@gmail.com	Evergreen State College		Olympia, WA	USA	SEA-PHAGES			x	x		x
	1673		Eric	S.	Miller	eric_miller@ncsu.edu	North Carolina State	Microbiology and Biotechnology	Raleigh, NC	USA	SEA-PHAGES			x	x		x
	1674		Lindsay		Miller	linmmill@umich.edu	Lehigh	Biological Sciences	Bethlehem	USA	SEA-PHAGES			x	x		x
	1675		Brittany		Miller	millerbn5@gmail.com	University of Louisiana at Monroe	Biology	Monroe	USA	SEA-PHAGES			x	x		x
	1676		Savannah		Miller	millsa04@gettysburg.edu	Gettysburg	Biology	Gettysburg	USA	SEA-PHAGES			x	x		x
	1677		Mistie		Miller	mistie_08@hotmail.com	Culver-Stockton	Biology	Canton, MO	USA	SEA-PHAGES			x	x		x
	1678		Meredith		Millman	mmillman@smith.edu	Smith College	Biology	Northampton, MA	USA	SEA-PHAGES			x	x		x
	1679		Shelby		Mills	smills@zagmail.gonzaga.edu	Gonzaga	Biology	Spokane	USA	SEA-PHAGES			x	x		x
	1680		Taylor		Mills	Taylor.S.Mills-1@Colorado.EDU	University of Colorado at Boulder		Boulder, CO	USA	SEA-PHAGES			x	x		x
	1681		Mariah		Minder	mminder@zagmail.gonzaga.edu	Gonzaga	Biology	Spokane	USA	SEA-PHAGES			x	x		x
	1682		Thomas		Minkiewitz	thomas.minkiewitz@wsu.edu;	Washington State University		Pullman, WA	USA	SEA-PHAGES			x	x		x
	1683		Briaunna		Minor	bminor1@xula.edu	Xavier University of Louisiana		New Orleans, LA	USA	SEA-PHAGES			x	x		x
	1684		Jessica		Minor	jminor@xula.edu	Xavier University of Louisiana		New Orleans, LA	USA	SEA-PHAGES			x	x		x
	1685		Crystal		Miranda-Mendoza	crystal.miranda@upr.edu	University of Puerto Rico - Cayey	Biology	Cayey PR	USA	SEA-PHAGES			x	x		x
	1686		Lauren		Misel	miselle@miamioh.edu	Miami University	Microbiology	Oxford, OH	USA	SEA-PHAGES			x	x		x
	1687		Brianna		Mishler	bmishler@zagmail.gonzaga.edu	Gonzaga	Biology	Spokane	USA	SEA-PHAGES			x	x		x
	1688		Nikita		Mishra	nmishra94@gmail.com	CMU	Biological Sciences	Pittsburgh, PA	USA	SEA-PHAGES			x	x		x
	1689		Neil		Mistry	mistryn@vcu.edu	Virginia Commonwealth University		Richmond, VA	USA	SEA-PHAGES			x	x		x
	1690		Kaitlin		Mitchell	kaite.mitchell@gmail.com	PHIRE Program - University of Pittsburgh	Department of Biological Sciences	Pittsburgh	USA	PHIRE			x	x		x
	1691		Andreas		Mitchell	ahmitche@WUSTL.EDU	Washington University in St. Louis	Biology	St. Louis, MO	USA	SEA-PHAGES			x	x		x
	1692		Casey		Mitchell	cmitchell@css.edu	College of St. Scholastica	Biology	Duluth, MN	USA	SEA-PHAGES			x	x		x
	1693		Dan		Mize	mizeds2@miamioh.edu	Miami University	Microbiology	Oxford, OH	USA	SEA-PHAGES			x	x		x
	1694		Khanyisile		Mngomezulu	210514678@stu.ukzn.ac.za	Mycobacterial Genetics Course - UKZN		Durban	South Africa	MGC			x	x		x
	1695		Jordan		Moberg Parker	jparker@microbio.ucla.edu	University of California, Los Angeles	Department of Microbiology, Immunology, and Molecular Genetics	Los Angeles	USA	SEA-PHAGES			x	x		x
	1696		Katherine		Moccia	htmoccia@gmail.com	Mycobacterial Genetics Course - UKZN		Durban	South Africa	MGC			x	x		x
	1697		Samantha		Moffat	samantha.moffat@hope.edu	Hope College	Biology	Holland	USA	SEA-PHAGES			x	x		x
	1698		Kim		Mogen	kim.l.mogen@uwrf.edu	University of Wisconsin-River Falls	Biology	River Falls, WI	USA	SEA-PHAGES			x	x		x
	1699		Jay		Mohan	j.mohan@wustl.edu	Washington University in St. Louis	Biology	St. Louis, MO	USA	SEA-PHAGES			x	x		x
	1700		Tal		Mohn	tal.mohn@my.uwrf.edu	University of Wisconsin-River Falls	Biology	River Falls, WI	USA	SEA-PHAGES			x	x		x
	1701		Chantal		Molechan	211526427@stu.ukzn.ac.za	Mycobacterial Genetics Course - UKZN		Durban	South Africa	MGC			x	x		x
	1702		Zaffiro		Molina-Rivera	zaffiro.molina@upr.edu	University of Puerto Rico - Cayey	Biology	Cayey PR	USA	SEA-PHAGES			x	x		x
	1703		Molly		Mollica	mollica.15@osu.edu	Ohio State University		Columbus, OH	USA	SEA-PHAGES			x	x		x
	1704		Sally	D.	Molloy	sally.dixon@maine.edu	University of Maine, Honors College	Molecular and Biomedical Sciences	Orono, ME	USA	SEA-PHAGES			x	x		x
	1705		Kirsten		Monsen-Collar	monsenk@mail.montclair.edu	Montclair State		Montclair, NJ	USA	SEA-PHAGES			x	x		x
	1706		Erin		Montgomery	emontgomery@css.edu	College of St. Scholastica	Biology	Duluth, MN	USA	SEA-PHAGES
	1707		Greg		Montgomery	Greg.Montgomery@yotes.collegeofidaho.edu	College of Idaho	Biology	Caldwell	USA	SEA-PHAGES			x	x		x
	1708		Denise		Monti	dmonti@uab.edu	University of Alabama Birmingham	Biology	Birmingham	USA	SEA-PHAGES			x	x		x
	1709		Steven		Montiel-Melgar	steven.montiel6@gmail.com	Queensboro community College	Biological Sciences and Geology	Bayside	USA	SEA-PHAGES			x	x		x
	1710		Nina		Montoya	nmontoya@zagmail.gonzaga.edu	Gonzaga	Biology	Spokane	USA	SEA-PHAGES			x	x		x
	1711		Odessa		Moodley	odessarozlyn@yahoo.com	Mycobacterial Genetics Course - UKZN		Durban	South Africa	MGC			x	x		x
	1712		Austin	L.	Moody	almoody3232@gmail.com	Montana Tech	Biology	Butte, MT	USA	SEA-PHAGES			x	x		x
	1713		Joshua		Moore	j_hmoore@yahoo.com	Morehouse		Atlanta, GA	USA	SEA-PHAGES			x	x		x
	1714		Justin		Moore	jmoore34695@gmail.com	Evergreen State College		Olympia, WA	USA	SEA-PHAGES			x	x		x
	1715		Tiffany		Moore	moore.3074@osu.edu	Ohio State University		Columbus, OH	USA	SEA-PHAGES			x	x		x
	1716		Christina		Moore	moorecr4@miamioh.edu	Miami University	Microbiology	Oxford, OH	USA	SEA-PHAGES			x	x		x
	1717		Jose		Morales	jmoral13@students.kgi.edu	University of California Santa Cruz		Santa Cruz, CA	USA	SEA-PHAGES			x	x		x
	1718		Marjorie		Morales	marjorie7575@aol.com	Queensboro community College	Biological Sciences and Geology	Bayside	USA	SEA-PHAGES			x	x		x
	1719		Abimelec		Morales-Rivera	abimelec.morales@upr.edu	University of Puerto Rico - Cayey	Biology	Cayey PR	USA	SEA-PHAGES			x	x		x
	1720		Deborah		Moran	dmoran2010@gmail.com	Cabrini	Science	Radnor, PA	USA	SEA-PHAGES			x	x		x
	1721		Lauren		Mordukhaev	lam91@aol.com	CUNY Queens	Biology	Queens	USA	SEA-PHAGES			x	x		x
	1722		Robert		Morefield	bobbydmorefield@gmail.com	Southern Maine Community College	Marine Science	South Portland	USA	SEA-PHAGES			x	x		x
	1723		Benji		Morehead	bmoreh@lsuhsc.edu	University of Louisiana at Monroe	Biology	Monroe	USA	SEA-PHAGES			x	x		x
	1724		Jonathan		Morena	morena.1@osu.edu	Ohio State University		Columbus, OH	USA	SEA-PHAGES			x	x		x
	1725		Cameron		Morford	cmm320@culver.edu	Culver-Stockton	Biology	Canton, MO	USA	SEA-PHAGES			x	x		x
	1726		Alexandra		Morgan	Alexandra.Morgan-1@Colorado.EDU	University of Colorado at Boulder		Boulder, CO	USA	SEA-PHAGES			x	x		x
	1727		Brandon		Morgan	brandonkeithmorgan@gmail.com	University of Louisiana at Monroe	Biology	Monroe	USA	SEA-PHAGES			x	x		x
	1728		Miranda	Nicole	Morgan	mnmorgan@ucsd.edu	University of California San Diego	Biology	La Jolla	USA	SEA-PHAGES			x	x		x
	1729		Gabrielle		Morgan	morgangb@warhawks.ulm.edu	University of Louisiana at Monroe	Biology	Monroe	USA	SEA-PHAGES			x	x		x
	1730		Yolanda		Morgan	morgany@nyack.edu	Nyack College	Biology and Chemistry	Nyack, NY	USA	SEA-PHAGES			x	x		x
	1731		John	D.	Morrell	john.morrell.if@gmail.com	BYU	Microbiology and Molecular Biology	Provo	USA	SEA-PHAGES			x	x		x
	1732		Carlye		Morris	carlye.morris@my.uwrf.edu	University of Wisconsin-River Falls	Biology	River Falls, WI	USA	SEA-PHAGES			x	x		x
	1733		Lailonny	Y.	Morris	lymorris@andrew.cmu.edu	CMU	Biological Sciences	Pittsburgh, PA	USA	SEA-PHAGES			x	x		x
	1734		Tessa		Morris	tmorri13@lion.lmu.edu	Loyola Marymount	Biology	Los Angeles	USA	SEA-PHAGES			x	x		x
	1735		Tara		Morton	morton11@purdue.edu	Purdue University		West Lafayette, IN	USA	SEA-PHAGES			x	x		x
	1736		Jordan		Mosier	jordanmosier1@hotmail.com	University of North Texas	Biological Sciences	Denton, TX	USA	SEA-PHAGES			x	x		x
	1737		Allegra		Mosley	allegra.mosley@icloud.com	Howard	Biology	Washington, DC	USA	SEA-PHAGES			x	x		x
	1738		Jonah		Moss	Jonah.Moss@Colorado.EDU	University of Colorado at Boulder		Boulder, CO	USA	SEA-PHAGES			x	x		x
	1739		Sarah		Mosteller	mosteller.6@osu.edu	Ohio State University		Columbus, OH	USA	SEA-PHAGES			x	x		x
	1740		Maroutcha		Mouawad	mouawama@warhawks.ulm.edu	University of Louisiana at Monroe	Biology	Monroe	USA	SEA-PHAGES			x	x		x
	1741		Zama		Msibi	zama.msibi@yahoo.com	Mycobacterial Genetics Course - UKZN		Durban	South Africa	MGC			x	x		x
	1742		Christopher		Mulhern	christopher.mulhern@trincoll.edu	Trinity College	Biology	Hartford	USA	SEA-PHAGES			x	x		x
	1743		Stefanie	E.	Mundhenk	Stefanie_Mundhenk@baylor.edu	Baylor	Department of Biology	Waco,TX	USA	SEA-PHAGES			x	x		x
	1744		Trapper		Munn	munntl@yahoo.com	University of Louisiana at Monroe	Biology	Monroe	USA	SEA-PHAGES			x	x		x
	1745		David		Munoz	damunoz6@miners.utep.edu	University of Texas at El Paso	Biology	El Paso TX	USA	SEA-PHAGES			x	x		x
	1746		Miranda	J.	Munoz	mjmunoz@andrew.cmu.edu	CMU	Biological Sciences	Pittsburgh, PA	USA	SEA-PHAGES			x	x		x
	1747		Ernesto		Munoz-Pena	ernestomar@rocketmail.com	University of Puerto Rico - Cayey	Biology	Cayey PR	USA	SEA-PHAGES			x	x		x
	1748		Chris		Murdock	murdock@jsu.edu	Jacksonville State	Biology	Jacksonville, AL	USA	SEA-PHAGES			x	x		x
	1749		Meghan	M.	Muretta	mm563256@sju.edu	Saint Joseph's University	Biology	Philadelphia	USA	SEA-PHAGES			x	x		x
	1750		Alexandra		Murphy	amurphy4@zagmail.gonzaga.edu	Gonzaga	Biology	Spokane	USA	SEA-PHAGES			x	x		x
	1751		Ashley		Murphy	anmurphy@email.wm.edu	College of Wm & Mary	Biology	Williamsburg	USA	SEA-PHAGES			x	x		x
	1752		Brendan		Murphy	bmurph14@friars.providence.edu	Providence		Providence, RI	USA	SEA-PHAGES			x	x		x
	1753		Jason		Murphy	jmurphy3@iwu.edu	Illinois Wesleyan	Biology	Bloomington, IL	USA	SEA-PHAGES			x	x		x
	1754		Zachery		Murphy	murphy.1053@osu.edu	Ohio State University		Columbus, OH	USA	SEA-PHAGES			x	x		x
	1755		Cara		Murphy	murphycp@miamioh.edu	Miami University	Microbiology	Oxford, OH	USA	SEA-PHAGES			x	x		x
	1756		Ryan		Murphy	yoshi31317@yahoo.com	Charleston	Biology	Charleston, SC	USA	SEA-PHAGES			x	x		x
	1757		Jessica		Murray	jrmurray@email.wm.edu	College of Wm & Mary	Biology	Williamsburg	USA	SEA-PHAGES			x	x		x
	1758		Rachel		Murray	rmurray@carthage.edu	Carthage	Biology	Kenosha, WI	USA	SEA-PHAGES			x	x		x
	1759		Brandon	C.	Mus	bmus@mtech.edu	Montana Tech	Biology	Butte, MT	USA	SEA-PHAGES			x	x		x
	1760		Munia	M.	Mustafa	mmustafa@iwu.edu	Illinois Wesleyan	Biology	Bloomington, IL	USA	SEA-PHAGES			x	x		x
	1761		Justin		Muste	jmuste@wustl.edu	Washington University in St. Louis	Biology	St. Louis, MO	USA	SEA-PHAGES			x	x		x
	1762		Rebecca		Muthalaly	rjmuth@uab.edu	University of Alabama Birmingham	Biology	Birmingham	USA	SEA-PHAGES			x	x		x
	1763		Mallory	E.	Myers	Mallory_Myers1@baylor.edu	Baylor	Department of Biology	Waco,TX	USA	SEA-PHAGES			x	x		x
	1764		Samantha	Midori	Nadeau	snadeau@ucsd.edu	University of California San Diego	Biology	La Jolla	USA	SEA-PHAGES			x	x		x
	1765		Tessa		Naido	tessa.naidoo05@gmail.com	Mycobacterial Genetics Course - UKZN		Durban	South Africa	MGC			x	x		x
	1766		Colby		Nance	cnance@uab.edu	University of Alabama Birmingham	Biology	Birmingham	USA	SEA-PHAGES			x	x		x
	1767		Joshua		Napial	jnapial@lion.lmu.edu	Loyola Marymount	Biology	Los Angeles	USA	SEA-PHAGES			x	x		x
	1768		Alberto		Napuli	napulia@evergreen.edu	Evergreen State College		Olympia, WA	USA	SEA-PHAGES			x	x		x
	1769		Anand		Naranbhai	anaranbhai@gmail.com	Mycobacterial Genetics Course - UKZN		Durban	South Africa	MGC			x	x		x
	1770		Vivek		Naranbhai	vnaranbhai@gmail.com	Mycobacterial Genetics Course - UKZN		Durban	South Africa	MGC			x	x		x
	1771		Ryan		Narbutas	rnarbutas@ucla.edu	University of California, Los Angeles	Department of Microbiology, Immunology, and Molecular Genetics	Los Angeles	USA	SEA-PHAGES			x	x		x
	1772		Courtney		Navarro	clnavarro@miners.utep.edu	University of Texas at El Paso	Biology	El Paso TX	USA	SEA-PHAGES			x	x		x
	1773		Mercedes		Navarro-Ohara	mcnavarroohara@miners.utep.edu	University of Texas at El Paso	Biology	El Paso TX	USA	SEA-PHAGES			x	x		x
	1774		Saba		Nawaz	saban2610@gmail.com	Howard	Biology	Washington, DC	USA	SEA-PHAGES			x	x		x
	1775		Nomfundo		Ncobeni	211512073@stu.ukzn.ac.za	Mycobacterial Genetics Course - UKZN		Durban	South Africa	MGC			x	x		x
	1776		Fortunate		Ndlandla	lindozy@gmail.com	Mycobacterial Genetics Course - UKZN		Durban	South Africa	MGC			x	x		x
	1777		Ann		Nduati	nduatia1@mail.montclair.edu	Montclair State		Montclair, NJ	USA	SEA-PHAGES			x	x		x
	1778		Kevin		Ndukwe	kkn23@scarletmail.rutgers.edu	Montclair State		Montclair, NJ	USA	SEA-PHAGES			x	x		x
	1779		Bridget		Nduna	bridgetnduna@gmail.com	Mycobacterial Genetics Course - UKZN		Durban	South Africa	MGC			x	x		x
	1780		Kelli		Neal	nealkl@warhawks.ulm.edu	University of Louisiana at Monroe	Biology	Monroe	USA	SEA-PHAGES			x	x		x
	1781		Robert		Neblett	rjneblett@yahoo.com	Howard	Biology	Washington, DC	USA	SEA-PHAGES			x	x		x
	1782		Mekala	Kavya	Neelakantan	mneelaka@ucsd.edu	University of California San Diego	Biology	La Jolla	USA	SEA-PHAGES			x	x		x
	1783		Om		Neelay	oneelay@zagmail.gonzaga.edu	Gonzaga	Biology	Spokane	USA	SEA-PHAGES			x	x		x
	1784		Fathom		Neft	fathom.neft@gmail.com	University of California Santa Cruz		Santa Cruz, CA	USA	SEA-PHAGES			x	x		x
	1785		Nicholas		Negretti	nick.negretti@wsu.edu;	Washington State University		Pullman, WA	USA	SEA-PHAGES			x	x		x
	1786		Casey		Neisius	casey.neisius@my.uwrf.edu	University of Wisconsin-River Falls	Biology	River Falls, WI	USA	SEA-PHAGES			x	x		x
	1787		James	J.	Neitzel	neitzelj@evergreen.edu	Evergreen State College		Olympia, WA	USA	SEA-PHAGES			x	x		x
	1788		Brock		Nelson	bnelson8@zagmail.gonzaga.edu	Gonzaga	Biology	Spokane	USA	SEA-PHAGES			x	x		x
	1789		Matthew		Nelson	Matthew.A.Nelson@Colorado.EDU	University of Colorado at Boulder		Boulder, CO	USA	SEA-PHAGES			x	x		x
	1790		Peter	R.	Nelson	peter.nelson@maine.edu	University of Maine, Fort Kent	Arts and Sciences Division	Fort Kent	USA	SEA-PHAGES			x	x		x
	1791		Samantha		Nelson	Samantha.Nelson@Colorado.EDU	University of Colorado at Boulder		Boulder, CO	USA	SEA-PHAGES			x	x		x
	1792		Victoria	A.	Nelson	Victoria_Nelson@baylor.edu	Baylor	Department of Biology	Waco,TX	USA	SEA-PHAGES			x	x		x
	1793		Rahmi		Nemri	rnemri@zagmail.gonzaga.edu	Gonzaga	Biology	Spokane	USA	SEA-PHAGES			x	x		x
	1794	Ms	Julie		Nessler	nes53934@obu.edu	Ouachita Baptist	Biology	Arkadelphia, AR	USA	SEA-PHAGES			x	x		x
	1795		Paul		Nestor	nestorpm@miamioh.edu	Miami University	Microbiology	Oxford, OH	USA	SEA-PHAGES			x	x		x
	1796		Elizabeth	K.	Neumann	Elizabeth_Neumann@baylor.edu	Baylor	Department of Biology	Waco,TX	USA	SEA-PHAGES			x	x		x
	1797		Ann		Neumeyer	ann.neumeyer@my.uwrf.edu	University of Wisconsin-River Falls	Biology	River Falls, WI	USA	SEA-PHAGES			x	x		x
	1798		Jordan		Newhof	jtn5@students.calvin.edu	Calvin	Biology	Grand Rapids, MI	USA	SEA-PHAGES			x	x		x
	1799		Alysha		Newsom	anewsom@carthage.edu	Carthage	Biology	Kenosha, WI	USA	SEA-PHAGES			x	x		x
	1800		Octavius		Newsome	tay_new@yahoo.com	Morehouse		Atlanta, GA	USA	SEA-PHAGES			x	x		x
	1801		Carmen		Ng	carmenn@ucla.edu	University of California, Los Angeles	Department of Microbiology, Immunology, and Molecular Genetics	Los Angeles	USA	SEA-PHAGES			x	x		x
	1802		Silindile		Ngobese	silindilesp@gmail.com	Mycobacterial Genetics Course - UKZN		Durban	South Africa	MGC			x	x		x
	1803		Aundrea		Nguyen	anguyen2@ggc.edu	Georgia Gwinnett College	School of Science and Technology	Lawrenceville	USA	SEA-PHAGES			x	x		x
	1804		Minh		Nguyen	dienkimnguyen@ymail.com	Howard	Biology	Washington, DC	USA	SEA-PHAGES			x	x		x
	1805		Emilie		Nguyen	ednguyen@ucsd.edu	University of California San Diego	Biology	La Jolla	USA	SEA-PHAGES			x	x		x
	1806		Emily	Dao Anh	Nguyen	ednguyen@ucsd.edu	University of California San Diego	Biology	La Jolla	USA	SEA-PHAGES			x	x		x
	1807		Josephina		Nguyen	josephinenguyen3@gmail.com	University of California, Los Angeles	Department of Microbiology, Immunology, and Molecular Genetics	Los Angeles	USA	SEA-PHAGES			x	x		x
	1808		Katrina		Nguyen	ktn024@ucsd.edu	University of California San Diego	Biology	La Jolla	USA	SEA-PHAGES			x	x		x
	1809		Katrina		Nguyen	ktn024@ucsd.edu	University of California San Diego	Biology	La Jolla	USA	SEA-PHAGES			x	x		x
	1810		Lida	K.	Nguyen	lnguyen2@ggc.edu	Georgia Gwinnett College	School of Science and Technology	Lawrenceville	USA	SEA-PHAGES			x	x		x
	1811		Christine		Nguyen	nguyenc@uab.edu	University of Alabama Birmingham	Biology	Birmingham	USA	SEA-PHAGES			x	x		x
	1812		Thai		Nguyen	nguyentq@warhawks.ulm.edu	University of Louisiana at Monroe	Biology	Monroe	USA	SEA-PHAGES			x	x		x
	1813		Catherine		Nicholas	Catherine.Nicholas@Colorado.EDU	University of Colorado at Boulder		Boulder, CO	USA	SEA-PHAGES			x	x		x
	1814		Conor	P.	Nichols	nicholsc4@student.lasalle.edu	LaSalle	ISBT	Philadelphia	USA	SEA-PHAGES			x	x		x
	1815		Janet		Nickels	janetnickels1@gmail.com	University of California Santa Cruz		Santa Cruz, CA	USA	SEA-PHAGES			x	x		x
	1816		Rachel	E.	Nicoletto	rachelnicoletto@gmail.com	Saint Joseph's University	Biology	Philadelphia	USA	SEA-PHAGES			x	x		x
	1817		Natalie		Nigg	nnigg@zagmail.gonzaga.edu	Gonzaga	Biology	Spokane	USA	SEA-PHAGES			x	x		x
	1818		Yana	A.	Nikolayeva	ynikolae@ggc.edu	Georgia Gwinnett College	School of Science and Technology	Lawrenceville	USA	SEA-PHAGES			x	x		x
	1819		Ryan		Nintzel	rnintzel@zagmail.gonzaga.edu	Gonzaga	Biology	Spokane	USA	SEA-PHAGES			x	x		x
	1820		Nokonwaba		Nkondlo	211510261@stu.ukzn.ac.za	Mycobacterial Genetics Course - UKZN		Durban	South Africa	MGC			x	x		x
	1821		Emily		Noble	nobleem@warhawks.ulm.edu	University of Louisiana at Monroe	Biology	Monroe	USA	SEA-PHAGES			x	x		x
	1822		Ron		Noble	rnoble00@purdue.edu	Purdue University		West Lafayette, IN	USA	SEA-PHAGES			x	x		x
	1823		Emily		Nolting	emily.nolting@my.uwrf.edu	University of Wisconsin-River Falls	Biology	River Falls, WI	USA	SEA-PHAGES			x	x		x
	1824		Poochit		Nonejuie	pnonejui@ucsd.edu	University of California San Diego	Biology	La Jolla	USA	SEA-PHAGES			x	x		x
	1825		Heather		Nootbar	nootbaar.1@osu.edu	Ohio State University		Columbus, OH	USA	SEA-PHAGES			x	x		x
	1826		Megan		North	men40@pitt.edu	University of Pittsburgh	Biological Sciences	Pittsburgh PA	USA	SEA-PHAGES			x	x		x
	1827		Gina		Notaro	gmnotaro@gmail.com	Lehigh	Biological Sciences	Bethlehem	USA	SEA-PHAGES			x	x		x
	1828		Adam		Novajovsky	anovajovsky@zagmail.gonzaga.edu	Gonzaga	Biology	Spokane	USA	SEA-PHAGES			x	x		x
	1829	Dr.	Peter		Novick	PNovick@qcc.cuny.edu	CUNY Queens	Biology	Queens	USA	SEA-PHAGES			x	x		x
	1830		Daniel	Andre	Novoa	daniel.andre.novoa@gmail.com	Queensboro community College	Biological Sciences and Geology	Bayside	USA	SEA-PHAGES			x	x		x
	1831		Ian		Noyes	icn2@students.calvin.edu	Calvin	Biology	Grand Rapids, MI	USA	SEA-PHAGES			x	x		x
	1832		Amy		Nusbaum	amy.nusbaum@wsu.edu;	Washington State University		Pullman, WA	USA	SEA-PHAGES			x	x		x
	1833		Brenna		Nye	nyeb17@uab.edu	University of Alabama Birmingham	Biology	Birmingham	USA	SEA-PHAGES			x	x		x
	1834		James		O'Brien	jobrie25@friars.providence.edu	Providence		Providence, RI	USA	SEA-PHAGES			x	x		x
	1835		Heather		O'Connell	heather.oconnell@hope.edu	Hope College	Biology	Holland	USA	SEA-PHAGES			x	x		x
	1836		Delaney		O'Malley	delaney.omalley@wsu.edu;	Washington State University		Pullman, WA	USA	SEA-PHAGES			x	x		x
	1837		Lauren	P.	O'Neil	loneil@andrew.cmu.edu	CMU	Biological Sciences	Pittsburgh, PA	USA	SEA-PHAGES			x	x		x
	1838		Kayla		O'Sullivan	kosullivan@zagmail.gonzaga.edu	Gonzaga	Biology	Spokane	USA	SEA-PHAGES			x	x		x
	1839		Stacey	A.	Oakes	so614957@sju.edu	Saint Joseph's University	Biology	Philadelphia	USA	SEA-PHAGES			x	x		x
	1840		Nadeem		Obaydou	obaydoun1@mail.montclair.edu	Montclair State		Montclair, NJ	USA	SEA-PHAGES			x	x		x
	1841		Kasey	A.	Ober	oberk2@student.lasalle.edu	LaSalle	ISBT	Philadelphia	USA	SEA-PHAGES			x	x		x
	1842		Trevor		Obrinsky	tobrinsky@zagmail.gonzaga.edu	Gonzaga	Biology	Spokane	USA	SEA-PHAGES			x	x		x
	1843		Natalia		Ocasio-Ramos	natalia.ocasio@upr.edu	University of Puerto Rico - Cayey	Biology	Cayey PR	USA	SEA-PHAGES			x	x		x
	1844		Raul		Ochoa	raochoa2@miners.utep.edu	University of Texas at El Paso	Biology	El Paso TX	USA	SEA-PHAGES			x	x		x
	1845		Richard		Ode	oder1@mail.montclair.edu	Montclair State		Montclair, NJ	USA	SEA-PHAGES			x	x		x
	1846		Nwamara		Ogbonna	nwamara.ogbonna@gmail.com	Howard	Biology	Washington, DC	USA	SEA-PHAGES			x	x		x
	1847		Marcus		Oglesby	marcusoglesby93@gmail.com	Morehouse		Atlanta, GA	USA	SEA-PHAGES			x	x		x
	1848		Kasopefoluwa		Oguntuyo	kasopefoluwa.oguntuyo@mssm.edu	University of Alabama Birmingham	Biology	Birmingham	USA	SEA-PHAGES			x	x		x
	1849		David		Ohnstad	dohnstad@css.edu	College of St. Scholastica	Biology	Duluth, MN	USA	SEA-PHAGES			x	x		x
	1850		Kristina		Ok	okkl@warhawks.ulm.edu	University of Louisiana at Monroe	Biology	Monroe	USA	SEA-PHAGES			x	x		x
	1851		Oreoluwa	M.	Olaniyan	Oreoluwa_Olaniyan@baylor.edu	Baylor	Department of Biology	Waco,TX	USA	SEA-PHAGES			x	x		x
	1852		Margot		Oliver	margot.oliver@gmail.com	Calvin	Biology	Grand Rapids, MI	USA	SEA-PHAGES			x	x		x
	1853		Olivia		Oliver	o.oliver@ufl.edu	University of Florida		Gainsville, FL	USA	SEA-PHAGES			x	x		x
	1854		Helena		Olivieri	holivier@lmu.edu	Loyola Marymount	Biology	Los Angeles	USA	SEA-PHAGES			x	x		x
	1855		Matthew		Olm	mattolm@gmail.com	PHIRE Program - University of Pittsburgh	Department of Biological Sciences	Pittsburgh	USA	PHIRE			x	x		x
	1856		Alishe		Olmo-Colon	alishe.olmo@upr.edu	University of Puerto Rico - Cayey	Biology	Cayey PR	USA	SEA-PHAGES			x	x		x
	1857		Heather		Olney	HeatherOlney@my.unt.edu	University of North Texas	Biological Sciences	Denton, TX	USA	SEA-PHAGES			x	x		x
	1858		Morenike		Olu	renijolu@hotmail.com	Howard	Biology	Washington, DC	USA	SEA-PHAGES			x	x		x
	1859		Uche		Onoh	uo23@cornell.edu	University of North Texas	Biological Sciences	Denton, TX	USA	SEA-PHAGES			x	x		x
	1860		Judy		Oranika	judyoranika@gmail.com	Howard	Biology	Washington, DC	USA	SEA-PHAGES			x	x		x
	1861		Kathryn		Orban	korban@lion.lmu.edu	Loyola Marymount	Biology	Los Angeles	USA	SEA-PHAGES			x	x		x
	1862		Kristina	A.	Orbe	ko548300@sju.edu	Saint Joseph's University	Biology	Philadelphia	USA	SEA-PHAGES			x	x		x
	1863		Javier		Ordonez	jaordonez@miners.utep.edu	University of Texas at El Paso	Biology	El Paso TX	USA	SEA-PHAGES			x	x		x
	1864		Alexander	S.	Orenstein	xander.ao@gmail.com	CMU	Biological Sciences	Pittsburgh, PA	USA	SEA-PHAGES			x	x		x
	1865		Iris		Orion	iorion@zagmail.gonzaga.edu	Gonzaga	Biology	Spokane	USA	SEA-PHAGES			x	x		x
	1866		Chelsea	M.	Orlando	Chelsea_Orlando@baylor.edu	Baylor	Department of Biology	Waco,TX	USA	SEA-PHAGES			x	x		x
	1867		Ryan		Orloski	rorloski@iwu.edu	Illinois Wesleyan	Biology	Bloomington, IL	USA	SEA-PHAGES			x	x		x
	1868		Beu		Oropeza	boropeza@miners.utep.edu	University of Texas at El Paso	Biology	El Paso TX	USA	SEA-PHAGES			x	x		x
	1869		Andrew	M.	Orr	Andrew_Orr@baylor.edu	Baylor	Department of Biology	Waco,TX	USA	SEA-PHAGES			x	x		x
	1870		Kiara		Ortiz-Camacho	kiara.ortiz8@upr.edu	University of Puerto Rico - Cayey	Biology	Cayey PR	USA	SEA-PHAGES			x	x		x
	1871		Eric		Ortiz-Lopez	eric13.ortiz@hotmail.com	University of Puerto Rico - Cayey	Biology	Cayey PR	USA	SEA-PHAGES			x	x		x
	1872		Luis		Ortiz-Munoz	luis.ortiz51@upr.edu	University of Puerto Rico - Cayey	Biology	Cayey PR	USA	SEA-PHAGES			x	x		x
	1873		Erin		Osborne	osborne.297@osu.edu	Ohio State University		Columbus, OH	USA	SEA-PHAGES			x	x		x
	1874		Gina		Osburn	gosburn90@gmail.com	Culver-Stockton	Biology	Canton, MO	USA	SEA-PHAGES			x	x		x
	1875		Brandon	P.	Ossont	bo605536@sju.edu	Saint Joseph's University	Biology	Philadelphia	USA	SEA-PHAGES			x	x		x
	1876		Elijah		Ostalza	elijaho94@gmail.com	Georgia Gwinnett College	School of Science and Technology	Lawrenceville	USA	SEA-PHAGES			x	x		x
	1877		Larissa		Osterbaan	losterbaan@gmail.com	Calvin	Biology	Grand Rapids, MI	USA	SEA-PHAGES			x	x		x
	1878		Taylor		Oswald	toswald@zagmail.gonzaga.edu	Gonzaga	Biology	Spokane	USA	SEA-PHAGES			x	x		x
	1879		Hidalisse		Otero-Ruiz	hidalisse.otero@upr.edu	University of Puerto Rico - Cayey	Biology	Cayey PR	USA	SEA-PHAGES			x	x		x
	1880		Nathaly		Otero-Ruiz	nathaly.otero@upr.edu	University of Puerto Rico - Cayey	Biology	Cayey PR	USA	SEA-PHAGES			x	x		x
	1881		Cassandra		Ott	cassiet.ott@gmail.com	University of Pittsburgh	Biological Sciences	Pittsburgh PA	USA	SEA-PHAGES			x	x		x
	1882		Nakeya		Owens	nakeya.owens106@topper.wku.edu	Western Kentucky University		Bowling Green, KY	USA	SEA-PHAGES			x	x		x
	1883		Sarah		Owens	sowens3@zagmail.gonzaga.edu	Gonzaga	Biology	Spokane	USA	SEA-PHAGES			x	x		x
	1884		Oreoluwa		Oyetan	oyetanoreoluwa@yahoo.com	Howard	Biology	Washington, DC	USA	SEA-PHAGES			x	x		x
	1885		Oluwaseun		Oyewole	oluwaseun.oyewole@bobcats.gcsu.edu	Georgia College and State University	Biology Department	Milledgeville, GA	USA	SEA-PHAGES			x	x		x
	1886		Jose		Pabon-Lopez	jose.pabon4@upr.edu	University of Puerto Rico - Cayey	Biology	Cayey PR	USA	SEA-PHAGES			x	x		x
	1887		Joanna		Padolina	anneke.padolina@gmail.com	Virginia Commonwealth University		Richmond, VA	USA	SEA-PHAGES			x	x		x
	1888		Shallee		Page	stpage@maine.edu	University of Maine, Machias	Environmental & Biological Sci.	Machias, ME	USA	SEA-PHAGES			x	x		x
	1889		Josue		Paico	jpaico@miners.utep.edu	University of Texas at El Paso	Biology	El Paso TX	USA	SEA-PHAGES			x	x		x
	1890		Jillian		Pailin	jillianyvette@gmail.com	Howard	Biology	Washington, DC	USA	SEA-PHAGES			x	x		x
	1891		Ramya		Palaniappan	Ramya.Palaniappan@Colorado.EDU	University of Colorado at Boulder		Boulder, CO	USA	SEA-PHAGES			x	x		x
	1892		Jamie	L.	Palmer	jp601806@sju.edu	Saint Joseph's University	Biology	Philadelphia	USA	SEA-PHAGES			x	x		x
	1893		Caressie		Palomino	Caressie.Palomino@Colorado.EDU	University of Colorado at Boulder		Boulder, CO	USA	SEA-PHAGES			x	x		x
	1894		Haoyu		Pan	hap28@pitt.edu	University of Pittsburgh	Biological Sciences	Pittsburgh PA	USA	SEA-PHAGES			x	x		x
	1895		Marianne		Pan	panm@onid.orst.edu	CMU	Biological Sciences	Pittsburgh, PA	USA	SEA-PHAGES			x	x		x
	1896		Lianette	M.	Pappaterra	lp562744@sju.edu	Saint Joseph's University	Biology	Philadelphia	USA	SEA-PHAGES			x	x		x
	1897		Mili		Parikh	mparikh@ucsd.edu	University of California San Diego	Biology	La Jolla	USA	SEA-PHAGES			x	x		x
	1898		Min	Jin	Park	minjinp@hotmail.com	Queensboro community College	Biological Sciences and Geology	Bayside	USA	SEA-PHAGES			x	x		x
	1899		Minyoung		Park	mip55@pitt.edu	University of Pittsburgh	Biological Sciences	Pittsburgh PA	USA	SEA-PHAGES			x	x		x
	1900	Dr.	Peter	J.	Park	peter.park@nyack.edu	Nyack College	Biology and Chemistry	Nyack, NY	USA	SEA-PHAGES			x	x		x
	1901		Yein		Park	skoreangirl.tina@gmail.com	PHIRE Program - University of Pittsburgh	Department of Biological Sciences	Pittsburgh	USA	PHIRE			x	x		x
	1902		Jacob		Parker	jparker6@zagmail.gonzaga.edu	Gonzaga	Biology	Spokane	USA	SEA-PHAGES			x	x		x
	1903		Terence		Parker	tap59@pitt.edu	PHIRE Program - University of Pittsburgh	Department of Biological Sciences	Pittsburgh	USA	PHIRE			x	x		x
	1904		Lindsay		Parnell	laparnell@wustl.edu	Spelman College	Biology	Atlanta	USA	SEA-PHAGES			x	x		x
	1905		Laura	E.	Parrella	laura.parrella@ymail.com	CMU	Biological Sciences	Pittsburgh, PA	USA	SEA-PHAGES			x	x		x
	1906		Prasanna		Parthasarathy	prasannaparthasarathytamarapu@gmail.com	Western Kentucky University		Bowling Green, KY	USA	SEA-PHAGES			x	x		x
	1907		Natasha		Pascal	pascalnj@miamioh.edu	Miami University	Microbiology	Oxford, OH	USA	SEA-PHAGES			x	x		x
	1908		Valerie		Paschalis	paschalisv1@mail.montclair.edu	Montclair State		Montclair, NJ	USA	SEA-PHAGES			x	x		x
	1909		Jacob		Pascual	jpascua1@lion.lmu.edu	Loyola Marymount	Biology	Los Angeles	USA	SEA-PHAGES			x	x		x
	1910		Anjali	P.	Patel	Anji_Patel@baylor.edu	Baylor	Department of Biology	Waco,TX	USA	SEA-PHAGES			x	x		x
	1911		Mira		Patel	mirarp@uab.edu	University of Alabama Birmingham	Biology	Birmingham	USA	SEA-PHAGES			x	x		x
	1912		Krupa		Patel	patekr01@gettysburg.edu	Gettysburg	Biology	Gettysburg	USA	SEA-PHAGES			x	x		x
	1913		Nikita		Patel	pateln62@mail.montclair.edu	Montclair State		Montclair, NJ	USA	SEA-PHAGES			x	x		x
	1914		Shivani		Patel	patels78@mail.montclair.edu	Montclair State		Montclair, NJ	USA	SEA-PHAGES			x	x		x
	1915		Pooja	M.	Patel	pmpatel@g.cofc.edu	Charleston	Biology	Charleston, SC	USA	SEA-PHAGES			x	x		x
	1916		Pooja	B.	Patel	pp599278@sju.edu	Saint Joseph's University	Biology	Philadelphia	USA	SEA-PHAGES			x	x		x
	1917		Pooja		Patel	ppatel8@lion.lmu.edu	Loyola Marymount	Biology	Los Angeles	USA	SEA-PHAGES			x	x		x
	1918		Rikita		Patel	rikitap@uab.edu	University of Alabama Birmingham	Biology	Birmingham	USA	SEA-PHAGES			x	x		x
	1919		Ritesh		Patel	ritesh92@uab.edu	University of Alabama Birmingham	Biology	Birmingham	USA	SEA-PHAGES			x	x		x
	1920		Ruchik		Patel	ruchik.patel@wustl.edu	Washington University in St. Louis	Biology	St. Louis, MO	USA	SEA-PHAGES			x	x		x
	1921		Shivum		Patel	spatel1@iwu.edu	Illinois Wesleyan	Biology	Bloomington, IL	USA	SEA-PHAGES			x	x		x
	1922		Sarah		Patno	spatno@lion.lmu.edu	Loyola Marymount	Biology	Los Angeles	USA	SEA-PHAGES			x	x		x
	1923		Briawn		Patrick	bpatrick@eagles.nccu.edu	North Carolina Central	biology	Durham, NC	USA	SEA-PHAGES			x	x		x
	1924		Emma		Patschorke	epatschorke@carthage.edu	Carthage	Biology	Kenosha, WI	USA	SEA-PHAGES			x	x		x
	1925		Shejuti		Paul	paul0217@uab.edu	University of Alabama Birmingham	Biology	Birmingham	USA	SEA-PHAGES			x	x		x
	1926		David	E.	Payne II	davidpayneii@gmail.com	BYU	Microbiology and Molecular Biology	Provo	USA	SEA-PHAGES			x	x		x
	1927		Yogitha		Pazhani	Yogitha.Pazhani@Colorado.EDU	University of Colorado at Boulder		Boulder, CO	USA	SEA-PHAGES			x	x		x
	1928		Jacelyn		Peabody	jpeabody@carthage.edu	Carthage	Biology	Kenosha, WI	USA	SEA-PHAGES			x	x		x
	1929		Bria		Peacock	briap94@yahoo.com	Howard	Biology	Washington, DC	USA	SEA-PHAGES			x	x		x
	1930		Katelyn	C.	Peasley	Katelyn_Peasley@baylor.edu	Baylor	Department of Biology	Waco,TX	USA	SEA-PHAGES			x	x		x
	1931		Eric	N.	Pederson	enp@andrew.cmu.edu	CMU	Biological Sciences	Pittsburgh, PA	USA	SEA-PHAGES			x	x		x
	1932		Marisa	L.	Pedulla	mpedulla@mtech.edu	Montana Tech	Biology	Butte, MT	USA	SEA-PHAGES			x	x		x
	1933		Luke		Peebles	luke.peebles@aggiemail.usu.edu	Montana Tech	Biology	Butte, MT	USA	SEA-PHAGES			x	x		x
	1934		Amber		Peek-Simpson	apeek@jsu.edu	Jacksonville State	Biology	Jacksonville, AL	USA	SEA-PHAGES			x	x		x
	1935		Alexandra		Peister	alexandra.peister@morehouse.edu	Morehouse		Atlanta, GA	USA	SEA-PHAGES			x	x		x
	1936		Fei		Peng	fpeng@smith.edu	Smith College	Biology	Northampton, MA	USA	SEA-PHAGES			x	x		x
	1937		Katelyn		Pennington	kpennington@zagmail.gonzaga.edu	Gonzaga	Biology	Spokane	USA	SEA-PHAGES			x	x		x
	1938		Laura		Penrod	penrod.laura@yahoo.com	University of North Texas	Biological Sciences	Denton, TX	USA	SEA-PHAGES			x	x		x
	1939		Kathleen		Peoples	Kathleen.Peoples@Colorado.EDU	University of Colorado at Boulder		Boulder, CO	USA	SEA-PHAGES			x	x		x
	1940		Gretchen		Peppers	gpeppersmed@gmail.com	Xavier University of Louisiana		New Orleans, LA	USA	SEA-PHAGES			x	x		x
	1941		Luigi		Peracchi	lperacch@ucsc.edu	University of California Santa Cruz		Santa Cruz, CA	USA	SEA-PHAGES			x	x		x
	1942		Natalia		Perecki	Natalia_Perecki@brown.edu	Brown	Biology and Medicine	Providence	USA	SEA-PHAGES			x	x		x
	1943		Ariane	N.	Pereira	anpereir@g.cofc.edu	Charleston	Biology	Charleston, SC	USA	SEA-PHAGES			x	x		x
	1944		Paola		Pereira-Rivera	paola.pereira1@upr.edu	University of Puerto Rico - Cayey	Biology	Cayey PR	USA	SEA-PHAGES			x	x		x
	1945		Varahenage	R	Perera	vperera@ucsd.edu	University of California San Diego	Biology	La Jolla	USA	SEA-PHAGES			x	x		x
	1946		Dahiana		Perez	dperez1@ggc.edu	Georgia Gwinnett College	School of Science and Technology	Lawrenceville	USA	SEA-PHAGES			x	x		x
	1947		Ricardo		Perez	rperez022@ufl.edu	University of Florida		Gainsville, FL	USA	SEA-PHAGES			x	x		x
	1948		Eliezer		Perez-Colomba	eliezer.perez2@upr.edu	University of Puerto Rico - Cayey	Biology	Cayey PR	USA	SEA-PHAGES			x	x		x
	1949		Gabriel		Perez-Lopez	gabriel.perez11@upr.edu	University of Puerto Rico - Cayey	Biology	Cayey PR	USA	SEA-PHAGES			x	x		x
	1950		Joseph		Perez-Otero	joseph.perez1@upr.edu	University of Puerto Rico - Cayey	Biology	Cayey PR	USA	SEA-PHAGES			x	x		x
	1951		Abbey		Perl	alperl313@gmail.com	Lehigh	Biological Sciences	Bethlehem	USA	SEA-PHAGES			x	x		x
	1952		Christina		Perri	cperri@friars.providence.edu	Providence		Providence, RI	USA	SEA-PHAGES			x	x		x
	1953		Benjamin	M.	Perrin	bmperrin@g.cofc.edu	Charleston	Biology	Charleston, SC	USA	SEA-PHAGES			x	x		x
	1954		Christine	Elise	Peters	mparikh@ucsd.edu	University of California San Diego	Biology	La Jolla	USA	SEA-PHAGES			x	x		x
	1955		Caroline		Petersen	caroline@broadinstitute.org	Lehigh	Biological Sciences	Bethlehem	USA	SEA-PHAGES			x	x		x
	1956		Christian		Peterson	cpeterson@zagmail.gonzaga.edu	Gonzaga	Biology	Spokane	USA	SEA-PHAGES			x	x		x
	1957		Kraig		Peterson	kpeterson4@css.edu	College of St. Scholastica	Biology	Duluth, MN	USA	SEA-PHAGES			x	x		x
	1958		Thalia		Peterson Galvez	frizzyt@gmail.com	Evergreen State College		Olympia, WA	USA	SEA-PHAGES			x	x		x
	1959		Mitchell		Petredis	mpetredi@lion.lmu.edu	Loyola Marymount	Biology	Los Angeles	USA	SEA-PHAGES			x	x		x
	1960		David		Peyton	d.peyton@moreheadstate.edu	Western Kentucky University		Bowling Green, KY	USA	SEA-PHAGES			x	x		x
	1961		Brandon		Pezley	bjp652@culver.edu	Culver-Stockton	Biology	Canton, MO	USA	SEA-PHAGES			x	x		x
	1962		Patrick		Pfaffle	ppfaffle@carthage.edu	Carthage	Biology	Kenosha, WI	USA	SEA-PHAGES			x	x		x
	1963		Shawna		Pfeif	spfeif08@gmail.com	Gonzaga	Biology	Spokane	USA	SEA-PHAGES			x	x		x
	1964		Rachel	E.	Pferdehirt	rachel.pferdehirt@bcm.edu	CMU	Biological Sciences	Pittsburgh, PA	USA	SEA-PHAGES			x	x		x
	1965		Elizabeth		Pflugradt	elizabeth.pflugradt@maine.edu	University of Maine, Honors College		Orono, ME	USA	SEA-PHAGES			x	x		x
	1966		Anthony		Pham	anthonypham1992@gmail.com	Xavier University of Louisiana		New Orleans, LA	USA	SEA-PHAGES			x	x		x
	1967		Danny		Pham	danny.pham@maine.edu	University of Maine, Honors College		Orono, ME	USA	SEA-PHAGES			x	x		x
	1968		Michael		Pham	m5pham@ucsd.edu	University of California San Diego	Biology	La Jolla	USA	SEA-PHAGES			x	x		x
	1969		Mai-Trinh		Pham	mtpham@g.cofc.edu	Charleston	Biology	Charleston, SC	USA	SEA-PHAGES			x	x		x
	1970		Alex		Phillips	apphilli@ucsc.edu	University of California Santa Cruz		Santa Cruz, CA	USA	SEA-PHAGES			x	x		x
	1971		Kaysi		Phillips	kaysi.phillips633@topper.wku.edu	Western Kentucky University		Bowling Green, KY	USA	SEA-PHAGES			x	x		x
	1972		Melissa		Phillips	melissa12589@gmail.com	Cabrini	Science	Radnor, PA	USA	SEA-PHAGES			x	x		x
	1973		Olivia		Phillips	omphilli@ncsu.edu	North Carolina State	Microbiology and Biotechnology	Raleigh, NC	USA	SEA-PHAGES			x	x		x
	1974		Connie		Phung	cphung00@yahoo.com	Purdue University		West Lafayette, IN	USA	SEA-PHAGES			x	x		x
	1975		Carlie		Pickrel	cpickrel@nebrwesleyan.edu	Nebraska Wesleyan	Biology	Lincoln, Nebraska	USA	SEA-PHAGES			x	x		x
	1976		Anya		Pierson	anya.pierson@duke.edu	Gettysburg	Biology	Gettysburg	USA	SEA-PHAGES
	1977		Britta		Pihl	bpihl@zagmail.gonzaga.edu	Gonzaga	Biology	Spokane	USA	SEA-PHAGES			x	x		x
	1978		Nathan		Pihl	npihl@lion.lmu.edu	Loyola Marymount	Biology	Los Angeles	USA	SEA-PHAGES			x	x		x
	1979		Jessamine		Pilcher	jgpilcher@prf.org	Purdue University		West Lafayette, IN	USA	SEA-PHAGES			x	x		x
	1980		Indiren		Pillay	indiren.pillay@gcsu.edu	Georgia College and State University	Biology Department	Milledgeville, GA	USA	SEA-PHAGES			x	x		x
	1981		Shirwin		Pillay	shirwinfr@gmail.com	Mycobacterial Genetics Course - UKZN		Durban	South Africa	MGC			x	x		x
	1982		Robert		Pinches	rpinches@friars.providence.edu	Providence		Providence, RI	USA	SEA-PHAGES			x	x		x
	1983		Megan		Pineda	MeganPineda@my.unt.edu	University of North Texas	Biological Sciences	Denton, TX	USA	SEA-PHAGES			x	x		x
	1984		Jonathan		Pinney	jcpinney@miners.utep.edu	University of Texas at El Paso	Biology	El Paso TX	USA	SEA-PHAGES			x	x		x
	1985		Matthew		Piotrowiak	mpiotro1@iwu.edu	Illinois Wesleyan	Biology	Bloomington, IL	USA	SEA-PHAGES			x	x		x
	1986		Yasaman	Camelia	Pirahanchi	ypirahan@ucsd.edu	University of California San Diego	Biology	La Jolla	USA	SEA-PHAGES			x	x		x
	1987		Brianna		Piro	briannapiro94@ymail.com	Illinois Wesleyan	Biology	Bloomington, IL	USA	SEA-PHAGES			x	x		x
	1988		Kaknika		Pisith	kaknika.pisith@gmail.com	Evergreen State College		Olympia, WA	USA	SEA-PHAGES			x	x		x
	1989		Andrew		Pita	apita1@lion.lmu.edu	Loyola Marymount	Biology	Los Angeles	USA	SEA-PHAGES			x	x		x
	1990		Lauren		Pittak	pittakla@miamioh.edu	Miami University	Microbiology	Oxford, OH	USA	SEA-PHAGES			x	x		x
	1991		Thomas	J.	Pittman	thomasjosephpittman@gmail.com	Charleston	Biology	Charleston, SC	USA	SEA-PHAGES			x	x		x
	1992		Amanda		Pitts	apitts@jsu.edu	Jacksonville State	Biology	Jacksonville, AL	USA	SEA-PHAGES			x	x		x
	1993		Sonja		Pizzini	SonjaPizzini@my.unt.edu	University of North Texas	Biological Sciences	Denton, TX	USA	SEA-PHAGES			x	x		x
	1994		Marie		Pizzorno	pizzorno@bucknell.edu	Bucknell	Department of Biology	Lewisburg, PA	USA	SEA-PHAGES			x	x		x
	1995		Anna		Plantinga	anna.plantinga@gmail.com	Calvin	Biology	Grand Rapids, MI	USA	SEA-PHAGES			x	x		x
	1996		Andryus		Planutis	andryus.planutis@ucdconnect.ie	University of California San Diego	Biology	La Jolla	USA	SEA-PHAGES			x	x		x
	1997		Melanie		Plastini	mjplastini@gmail.com	University of California Santa Cruz		Santa Cruz, CA	USA	SEA-PHAGES			x	x		x
	1998	Dr	Ruth		Plymale	plymaler@obu.edu	Ouachita Baptist	Biology	Arkadelphia, AR	USA	SEA-PHAGES			x	x		x
	1999		Adam		Poff	poffad01@gettysburg.edu	Gettysburg	Biology	Gettysburg	USA	SEA-PHAGES			x	x		x
	2000		Joe		Pogliano	jpogliano@ucsd.edu	University of California San Diego	Biology	La Jolla	USA	SEA-PHAGES			x	x		x
	2001		Kit		Pogliano	kpogliano@ucsd.edu	University of California San Diego	Biology	La Jolla	USA	SEA-PHAGES			x	x		x
	2002		Zeeshan		Polani	zpolani@eagles.nccu.edu	North Carolina Central	biology	Durham, NC	USA	SEA-PHAGES			x	x		x
	2003		Rachel		Polet	polet.rachel@gmail.com	Calvin	Biology	Grand Rapids, MI	USA	SEA-PHAGES			x	x		x
	2004		Galen		Polise	galen.polise@trincoll.edu	Trinity College	Biology	Hartford	USA	SEA-PHAGES			x	x		x
[truncated: 854 more rows]
